# Supplementary material for: Diagnosis of autism spectrum disorder based on functional brain networks and machine learning
Source: Sci Rep. 2023 May 18;13:8072. doi: 10.1038/s41598-023-34650-6 (PMC10195805; doi:10.1038/s41598-023-34650-6)
Supplement: Supplementary file 1 — Supplementary Information. [file 41598_2023_34650_MOESM1_ESM.zip › matrices-bold-time-series/ASD/ASD186.csv]

1.1795227285951175	1.165754818587393	1.1442669963504275	0.026444149683029366	0.6230452097267339	0.28136709609022414	0.377270064423378	0.5493551086343172	0.8686121851970671	0.9723471364498163	0.11374944346187126	0.5939103458047723	0.5104453068090798	0.39401209505415025	0.13892805348028536	0.31871235201115516	0.32485296470395386	0.4442270211591848	0.28798451348479187	0.8433590447897086	0.6133058623250188	0.8480584796884917	-0.007668513709829584	0.3231690112573419	0.05193803399304143	0.6554024637282371	0.5077645540837685	0.41595599504159236	0.43597737284900523	-0.043010292275886895	0.25051969811039004	0.5941175068897401	-0.07980906354648698	0.5547911457993141	0.48931356566556605	0.2652325998790389	1.0501296256314718	0.6619486760153166	0.8459061032600338	0.3801087542810936	0.8857536296254218	0.8546286442090691	0.7750712097247084	0.9067947714095367	0.8997631815948646	0.4242471413019633	1.1847657759897803	0.7150052288725621	1.2758488475336551	0.7867047258120273
1.1702832089508304	1.9216296224080496	0.7271345889186726	0.5150083339314245	0.4036354474451892	-0.23958081726838149	0.31487922058508944	0.2499323893822139	1.2888242438626745	0.6745115504539902	-0.0475555956225612	-0.012123100906997895	0.060733392413604245	0.557554118292778	-0.33404879132654397	0.12917696483184532	-0.02895040827143683	1.0812086065169342	-0.08275448637135654	0.9505081722391556	0.3271351627176744	1.4304538347087254	-0.8065599270734443	0.2694201918088752	-0.37263342106423397	0.16447985111907396	0.657875076893557	0.03023083351798695	0.011626302572581067	-0.7548493106013453	-0.14978742697537104	0.4949330011059849	-0.011677139127563376	0.24692042178614906	0.4830424850685137	-0.2068914672034228	1.347734067661386	0.6223080852393214	0.850098583363989	-0.06788479082290026	1.2093129345411162	0.9303015971623227	1.2442402602772886	0.7846936369080858	0.6355190192485006	0.6870769457646633	1.3450647395790214	0.1701171851434572	1.3634825021979264	1.1254779488977835
0.6964153139045509	2.03946814942128	-0.10454534962678542	0.8465842502437283	0.3409992226816634	-0.3076781803970703	-0.031106614921455573	0.1412289214728834	1.1919562476723438	0.16119939854821383	-0.23841940816523371	-0.3531615767732681	-0.3219143896756624	0.1879169631804925	-0.5400951904411205	0.043109689655165	-0.5462076749092485	1.1097477260024016	-0.4038513094098468	0.9641793843933081	0.12520953941907703	1.4396135801964185	-0.8939133759530952	0.024203926955558508	-0.701057569010465	-0.15127277641013745	0.8466385909471521	0.01784663155121714	-0.28687486532118783	-1.1702459041160163	-0.42025866665896144	0.3259407801465474	-0.39350443417696823	-0.41869995347147826	0.4498191401660066	-0.4418550032129635	1.0131621059816023	0.49980624705059573	0.4507137627483651	-0.41298198580756135	1.0833518591492928	0.7321127093881298	1.3722116151146353	0.3220128559642959	0.09982642077011424	0.49282167437994534	0.940180643338886	-0.4573262534181094	0.7926486123998957	1.0173172336512009
0.15820623751901644	1.4668622426344704	-0.5944275547601072	0.6489544892346539	0.4704283283785493	0.4006888101430281	-0.2843970761330839	0.24683876207163952	0.31259244723390206	0.031073863990277072	-0.5536968644673462	0.14231624296068215	-0.2114326767194314	-0.6836041771258164	-0.582694399381381	0.1634776701162228	-1.0126607851800602	0.21148109634276976	-0.33734077805390333	0.8222293633316071	0.3503793027186747	0.8531937352478083	0.028533521797448395	-0.4427328278136537	-0.7485631855166072	0.05344938977736757	0.9429473115643339	0.5658265460807053	-0.13095661419127605	-0.9490144626723815	-0.35550135398642463	0.06894142375968573	-1.1901686941938123	-0.7269427639511691	0.37432613321645997	-0.2710564372524266	0.3003632162447052	0.6844126864308051	-0.3163401276972161	-0.4127042097192117	0.5103778336271765	0.5836587824026629	0.8327969990143227	-0.20896351380204933	-0.06673034862444809	-0.31692210959855843	0.12455110649419773	-0.7342238618342718	-0.10474721773317	0.26916947872146896
-0.05979248595916397	0.57890880035182	-0.3334401373918967	0.11795459220720278	0.5783881420640923	1.3820773562312896	-0.09798637577946617	0.29494894347839745	-1.1262529617492654	0.2369814943618329	-1.0224011035793332	1.2313356390986205	0.3088076220991069	-1.5339992114030074	-0.8520456903170743	0.3193816052766431	-1.1667244594976238	-1.0511037375029737	0.03774695606232465	0.44961883883219284	0.9542426967015014	0.18759484539690005	1.3404244742133085	-0.8826466372121917	-0.48034322244392824	0.5695626059975465	0.7812683595819255	1.2828329053585863	0.22884430838731099	-0.13645076173103765	-0.038787675269381844	-0.3295061045341755	-1.7777579237129826	-0.1855501183181166	0.33011305809479796	0.08598084703995917	-0.12029161628592629	1.198922574751568	-1.095161855274205	-0.19174419455766423	-0.12024610079549082	0.5364724396986825	-0.2383374140168951	-0.5375893629215138	0.32407162635486575	-1.3404065275691652	-0.7613146296772642	-0.5879288520617166	-0.8664594650450187	-0.8272393730576283
0.07798190235680681	-0.14351783592348097	0.43873071155770965	-0.17299243660952998	0.5802788187530198	1.816504147235386	0.5085005202184517	0.2035209763023519	-2.28632387961254	0.1480122180566773	-1.323933975616691	2.069646494735842	0.7612549008475764	-1.6747037574181036	-1.299485314872533	0.37911652282356756	-0.8103815141611851	-1.630003820354051	0.4041230532435064	0.014646354458341816	1.5792493879073142	0.04849766029283739	2.144589327733788	-0.8221119540649736	0.02194501064445122	0.9794903627352186	0.48857818057044733	1.6361206809966438	0.35610370303011957	0.8816352637746606	0.30361347839216163	-0.6442762379899133	-1.5022177517665245	0.8581805048465704	0.434771624747859	0.3636678015744606	0.2016853267987003	1.7010266448084734	-1.2501600923015361	0.04706860029426255	-0.29601112864276097	0.35179735693178643	-1.0685252630977269	-0.40100916697699596	0.7266106816647009	-1.815477418574599	-1.2415444909953537	-0.11408876074039699	-1.0946846587519408	-1.4740356763026048
0.3125709757307122	-0.4007635753526764	1.1974450986713676	0.09877045141900669	0.6520886691817137	1.4322707963440073	1.1088874846495669	0.24779537672052707	-2.1993401739836735	-0.5404883735333044	-0.9629183249391587	2.038906681748696	0.8269665420060757	-0.8215576627518495	-1.298813923778733	0.5191945187097952	0.005754356665881622	-0.9614138481474187	0.6595123072975085	-0.04640177760109981	1.8577346835521749	0.564165710874623	2.1092746341419173	-0.01912862392803029	0.5951446976876689	1.1362073222229832	0.4678884707944433	1.476245042211317	0.2893077947695134	1.5953092625992844	0.5099574418655308	-0.4536152897818872	-0.46398698607862787	1.4768228555244114	0.6386544430820144	0.5302120140607377	1.006133334560781	1.8707726971590168	-0.35934873377826176	0.365780530525627	0.20019363012927047	-0.07498494531156014	-0.7883249551729087	0.37581136962866407	0.49668087218728374	-1.23185180685526	-0.9364345528307625	0.637775130528766	-0.5867336122097826	-0.973703801956299
0.3981196093085532	-0.14405069446445434	1.6185513851854112	0.6510087575425109	0.8961286719976449	0.7165702093240771	1.185577816929098	0.6242780780964121	-0.6423270963711851	-1.228245473849838	0.1340249307370146	1.2791199479129711	0.6544319290113658	0.5902764127621348	-0.4632358438969543	0.999544337557114	0.8746668268188957	0.48002182143678057	1.0063668086586697	0.5537141789012953	1.5949605151559838	1.2757909475918745	1.5974426952692635	1.1040864766022962	1.0023230393778524	1.1533558957101755	0.923772685805524	1.0529992861658324	0.5430614867395306	1.6335519318946763	0.5330449894668493	0.2952935325644783	0.3976765239683588	1.0844375173976297	0.6646574378147687	0.6619495545132732	1.5336795769821012	1.663246657078294	1.2107742370068	0.9657239160480483	1.075911232645938	-0.46522742006211043	0.6656617703110378	1.5856568115103609	-0.2773848877324444	0.18453444237939445	0.02637966733121922	1.4878300885588556	0.49540748548180125	0.5249362444307807
0.2980071038205459	0.4691104256023237	1.6460078047656523	0.8970717867769412	1.0340086791681131	0.2818126744422775	0.5805755526010827	1.0259991379691593	1.440993369257313	-1.0153204499671136	1.3120494525780868	0.42465810475344506	0.5724421236144777	1.6892241895711058	0.6136879785859016	1.6798943652748053	1.2306177197234405	1.6242129148685973	1.5349545204380122	1.4921019606687218	0.794232349818916	1.588722362575372	1.0841241216780944	1.6517225307584336	1.0099600226268313	1.038705009097022	1.491661073147419	0.6121408918396251	1.3589860778144653	0.9781400267837866	0.38063279809831446	0.9577287916330572	0.1878144161967095	0.03742960002103075	0.2829215044294321	0.6791355780632263	1.2665500688340219	1.186534813992201	2.3855978162176315	1.7324281788035407	1.7273902140279918	-0.4619924496681423	2.264062219791741	2.4933213511682806	-0.7883153817967916	1.5858752646163952	0.8832419009685122	1.903047396415848	1.574259824553971	2.001816039246022
0.11480883638032092	1.1057500616017155	1.2624500471890152	0.5307463608805794	0.6472854990634431	0.20128438804979465	-0.28983926035129526	0.9037356606508261	2.588660175140905	0.14932168992379677	1.69803181623788	-0.05629303682431997	0.6075592978519634	1.860450445957998	0.8389609985543178	1.9628145277917493	0.8027782965387168	1.7727876638967477	1.8821150561846698	1.9513482479903894	-0.3172044547582549	1.297840566778664	0.6556457886048981	1.055380932397895	0.5584518028408303	0.5987211365241828	1.5293303818882313	0.14406285822986067	2.1654755269078714	4.855560657342528e-05	0.10134629885649551	0.7241548613086262	-0.9478580175598453	-0.7449918897610117	-0.3760243945963368	0.39362179307495654	0.4248825583857041	0.5043108685697308	2.2800837431164442	2.1156748835871446	1.6976927039346403	-0.09874278429872144	2.7159116673068584	2.2931885694428105	-0.4389048547562784	2.1439325860634395	0.7885066118128996	1.3299374895634444	1.9823856444462749	2.4457917390618413
-0.07704844091618405	1.3352944765391856	0.44599461558658116	-0.24330999559542327	-0.26619863912002584	0.07918243129740254	-0.7147088913134042	0.1602044514789474	2.0814675024306526	1.2047593947470125	1.0799281998006847	-0.1912562251708045	0.4306476209769479	1.2391492387936671	-0.06790758013520741	1.3803404466446647	-0.09759744289672771	1.1056133120806995	1.5158052112254716	1.352379968982064	-1.2803186671371363	0.6524614679275414	0.13033432498473593	-0.30527498524078484	-0.13623124616311186	-0.20708552626357316	0.8249433663848733	-0.44637822448062603	2.054739694179081	-0.7718618785004918	-0.18931489762287676	-0.43822504006780943	-1.8398081726868052	-0.7279802478163417	-0.9091293832129758	-0.17056281991226901	-0.31632998463569134	-0.3088897729771999	1.0705451856543649	1.6385652392373302	1.00248028227046	0.20961432257365234	1.6852703484707945	0.9258451441152104	0.3807197981695642	1.6643155051351401	-0.31702258880157586	-0.0858488797957872	1.514542517090294	1.7694661779954513
-0.2809328759362336	0.8616129339607012	-0.598286480757661	-0.9941741054591777	-1.1587836105991767	-0.34341226089730775	-0.31498334104541836	-0.6347171457420575	0.5809794916627152	1.0467398108897654	0.15034281685791717	-0.28076828832323375	-0.20253780627095916	0.532979015992434	-1.0708586233290212	0.18349926793523022	-0.8189543281519126	0.31316925538375234	0.3894127413286103	-0.02420677275086059	-1.61620574826196	-0.02592728858994639	-0.5102805250909893	-1.39497350819555	-0.7098335571293705	-1.0034697087172966	-0.12370656609305208	-1.074179722677125	0.8226772775775284	-1.020222825776567	-0.36522972521928315	-1.584020671399656	-1.4257013815722028	-0.24808096428824267	-1.083413305787765	-0.6680467826802684	-0.5639586427283049	-1.002974763619956	-0.15999719285020308	0.4860205358403148	0.05431915780815805	0.17363787018148405	0.10186608258053502	-0.6614699143516289	0.6385583633697041	0.6610899512295154	-1.4699512696244195	-1.3344366520363675	0.6320452840006527	0.7643320697345951
-0.5048754990646722	-0.20341318017377488	-1.3652672201897629	-1.4455277462353657	-1.4721543900186298	-0.8608206234386503	0.5371528537292062	-0.8539867978948247	-0.5564109114722805	-0.23545595294279367	-0.22291639355932774	-0.5157360614750356	-1.0662872385711801	0.3335855804796337	-0.930989767520271	-0.818978212795695	-0.9524358492185478	-0.11795617324055613	-0.8396367858957401	-1.2437214047791751	-1.2258475850737938	-0.6615294773315317	-1.010716518339453	-1.4914010541843215	-0.9163938835487193	-1.299193731967659	-0.6473137434506866	-1.5085702692077723	-0.6761444382494948	-0.8256374686507667	-0.40975629636818445	-1.7288624288925958	0.1516856162361435	-0.040709257840026526	-1.0793939599382298	-0.7594824106871592	-0.5593241814912956	-1.2536080780138457	-0.5200561673589935	-0.5781199263387669	-0.7054769623457481	-0.015198890895675088	-0.8075855773777953	-1.3158171351620551	-0.184738465335459	-0.11984033745110467	-1.5173987185461906	-1.4087496399147812	0.009082059342120506	0.17538126468132004
-0.7070967871172662	-1.3186920663471748	-1.4187906068601779	-1.5453050713665497	-1.2191746378329742	-1.1116758125010315	0.9930543418817406	-0.51004630050259	-0.5951345705137006	-1.3825066608118248	0.12212749506393122	-0.8534129804392127	-1.6050799173452355	0.5934898839489463	0.29487312193993565	-1.0568897988565398	-0.6502591678966451	-0.19729823065911528	-1.3720081821472472	-1.5843967355277195	-0.5581424927666144	-1.3093932317177948	-1.1552885082625055	-0.807255977710326	-0.7651057971053681	-1.0284792835103143	-0.6383666754117889	-1.6274304661806338	-1.3561148717943026	-0.4925693839677456	-0.4167496751132053	-0.9196890694989265	1.6577566640078256	-0.37356365439661965	-1.188836780026398	-0.48130852441766114	-0.7626263787460215	-1.018740221781314	-0.15021298372336142	-0.9411956188406752	-1.1020958609430076	0.05147498850245471	-0.7138545330839319	-0.8133427543461469	-1.426296750106808	-0.27523319135612584	-0.2664536251070702	-0.3682155419335006	-0.11705753079938248	-0.00964250671701743
-0.8278190339253195	-1.8680098316278322	-0.8430396973916094	-1.3024121481985476	-0.8932093107205046	-1.0416973658521835	0.5344522564050347	-0.16017237220641078	0.018704596096150154	-1.2495539254196932	0.6239975065847593	-1.1513707191653215	-1.4439725061034268	0.7869963387858546	1.2477237675992636	-0.7201494605612647	-0.3490890160566348	-0.1520625795564436	-1.0181991466312357	-1.155849920959382	-0.23148324597294814	-1.836447627674848	-1.0353132231162574	-0.1203681872500194	-0.4147961437604575	-0.6230797031412668	-0.5887555155841646	-1.5141931419478698	-0.9886968403433999	-0.2256911961674668	-0.42044704240981967	-0.1499654888192887	1.9813349793807273	-0.7615295888598134	-1.3471920994468451	-0.16748969899995952	-1.201202632227428	-0.683868006091951	0.13051977827130173	-0.694288784531045	-1.2101225551253876	0.45038671496388494	-0.3085658994748892	-0.047748376708426396	-1.8538335393227001	0.052243575044369515	1.2731392706278217	0.6844055422950986	-0.04391254383814185	-0.2703780581406051
-0.8428382834269108	-1.6245471976126091	-0.19638986081215756	-0.7364041915579247	-0.8472673397519254	-0.9140018846448124	-0.4786754390878574	-0.1729690668848635	0.3735100997829706	0.06465479489691188	0.7898242167280175	-1.3078875367769955	-0.7241869352197312	0.5577702654124251	0.8798086655295203	-0.4119630689594531	-0.2556449853957731	-0.07642350832332023	-0.30595360903911545	-0.6465477659659754	-0.4299538336640757	-1.9148063123878978	-0.9254130740588645	0.10070234539141025	-0.011933352981167615	-0.5016890208057655	-0.9086230774397106	-1.2987102829249582	-0.30872623900378976	-0.028322496223109696	-0.28968038015493114	-0.17556742350557308	1.1649575234537053	-0.5611314354260041	-1.159759515569455	-0.028658025336080733	-1.4039376975322782	-0.7089849387529366	-0.11116799555933243	-0.3919491028138965	-1.1412603245577644	0.7979631214138907	-0.3299203468522497	0.010029033524990747	-0.933973128091904	0.4246949664590334	1.8553916582191647	0.7992172425380345	-0.07744155041587357	-0.7440903743704608
-0.7718252210428552	-0.906446082678554	0.03966153883693171	-0.01519256395072209	-0.9509688428458393	-0.9238549892480898	-1.1449952501344083	-0.33696274208737603	0.16619137850854285	1.4174730577171737	0.7464205065786103	-1.294915338556176	0.03557731244120806	0.12664931141955635	-0.2375162524680093	-0.403105576214829	-0.20655804809689052	0.06194406362504065	0.13108738230832762	-0.5607236362404392	-0.766173119711963	-1.4273684197346412	-0.9811352322482054	0.05885946963400242	0.3167893109883625	-0.6401746905933793	-1.4131727567438124	-1.029675396652341	-0.08771261817243982	0.11340866220563649	0.09429326414384581	-0.6457244244863216	0.2164195464933469	0.2433149187103518	-0.4606967148147683	0.03835048229497785	-1.0272670887125546	-1.1326644460069841	-0.4754072740793223	-0.3742709600805058	-0.9328864697292681	0.702524806446833	-0.7254264686328081	-0.6075201092721626	0.6002478034437048	0.5101350640442063	1.1639357148461187	0.17535521575135204	-0.12137042644689779	-0.9990387807182574
-0.6558343972698791	-0.2867091066711007	-0.11018599698539441	0.5097618927435031	-0.9140099437464767	-0.971998710405198	-0.9415125400722695	-0.2929467971154209	-0.11185598543679152	1.80126754875654	0.8660390238405219	-1.1573285716580037	0.3562896642454427	-0.007412413571200921	-0.558412878916211	-0.4229216513759381	-0.006636428876798217	0.195046340274851	0.1434631488988727	-0.8121312011266623	-0.806067049706429	-0.7734674016862959	-1.1512429502959627	0.16227188732081352	0.3947795273236207	-0.751304785545829	-1.6233624021371804	-0.7627364410757603	-0.3336749795621987	0.0888288496115835	0.5586228501468868	-0.6025036251202709	0.02349665344544029	0.952775884623841	0.31117212257641447	0.17343938381917415	-0.3930542793076842	-1.5292724324656242	-0.40805517801204483	-0.49803616531843775	-0.640365154382724	0.22203518992406	-0.9107983408366815	-1.029174358351103	1.4705626656141184	0.28127249695346007	-0.01385588973820498	-0.23381979527780378	0.04415719210200686	-0.6770109007425413
-0.5348220333671917	-0.13920972929019837	-0.27711027108022895	0.565787473450337	-0.7435203895816046	-0.8555054856894778	-0.23557492020105486	-0.12362933713025155	0.026462840672532576	1.179982762388526	1.0480286997396393	-1.0071975189643025	0.11928267902691585	0.26269882130221894	0.5695226706273684	-0.19348079016916356	0.26505207259677027	0.120767799267104	0.011785747107246	-1.0155868291266161	-0.6154101966498193	-0.5738506005632377	-1.3222000428919665	0.43604032294797274	0.09215731074864214	-0.7389200263632485	-1.4371868214844084	-0.6400959202498205	-0.5139050818804898	-0.17771093103390478	0.6920873674884158	0.2849196108348147	0.5846911951223405	0.8759039171095484	0.48997513532216175	0.2574741560587156	-0.20590238080132722	-1.4835455301906504	-0.053327029272563914	-0.5221740655177608	-0.4321245679981589	-0.2266883053865303	-0.659484589171496	-0.7250694991095806	1.0819461969382465	-0.07912385711588028	-0.6632467828191725	0.016195112143940083	0.2134864780783038	-0.10472460110714914
-0.4131737662750364	-0.41535851641050625	-0.22548503639144496	0.2696854466840787	-0.6580805754131024	-0.5447741027366391	0.18147247384429507	-0.2254942408059664	0.3768580920139813	0.24989277712526628	0.725911488674394	-0.9397853239735957	-0.3922799935952791	0.40679335907062125	2.07893467670046	0.06298328112065704	0.4037204533750837	-0.2507316066147148	-0.04126816120219778	-0.9773703463207517	-0.6141214967369734	-0.9896604677586559	-1.4022524394649856	0.5747680314747097	-0.4257477333431175	-0.7321656764296438	-1.2353051213000548	-0.710847808619666	-0.36453360698855025	-0.4774632228853596	0.3084568564883103	1.2886700573752403	1.2524718286890988	0.07924899868172615	-0.061500889566051556	0.0911569416818493	-0.7065201121889372	-1.0144679700826735	-0.10708581633781365	-0.522466375221566	-0.4751216804906684	-0.3490483396026546	-0.40500701896457536	-0.19027778734924755	0.00783715534907093	-0.3859244768223877	-0.4441342339790436	0.3508096751535419	-0.17588422602226084	0.011860227195188507
-0.22267622076623386	-0.7799354512402634	-0.0300020244654096	0.07472771545118753	-0.615235155650255	-0.16842447346171588	-0.012804121397762687	-0.6293506252631242	0.3436252175931119	-0.3592667969576736	-0.31399758446302606	-0.9019020304624419	-0.6963141357573019	-0.20832577622154655	2.4031520557300468	-0.14007321103767104	0.4359031329011974	-0.7114943778490739	-0.09735605790913518	-0.7734906429950701	-0.909125360202576	-1.4405874494088644	-1.2583413414697593	0.47502644380165837	-0.6628588568146492	-0.6836180772623296	-1.267839011695206	-0.7080152912879676	-0.18532826731924681	-0.40897880354837574	-0.2061006763989335	1.5005319224799265	1.499730316259645	-0.6513468473882593	-0.7384881583911445	-0.1739765965122524	-1.2754686538530666	-0.4752840689238108	-0.8352160920366791	-0.7354623809482045	-0.7086973359963917	-0.2337096144508631	-0.589523261676636	-0.24220609366253837	-0.6707044642851667	-0.5586030874677937	0.23703053213171443	0.06168677439513264	-1.2719423189548007	-0.5254677584196223
0.13549198385558972	-0.9149488198466713	0.1715570410869722	0.3376553635594758	-0.23182381670908767	0.18269313211090263	-0.401180349583308	-0.7838038829594945	-0.20733646552693946	-0.5159224496880899	-1.3987075931384947	-0.710014966358567	-0.45057717599518066	-1.5408636206889872	1.2464921300594596	-0.8704984474079699	0.6142903044657974	-0.9149511746958164	-0.3026263085504728	-0.4618939289091001	-1.0133149166057782	-1.157481785690323	-0.7541821738225971	0.4384939261563784	-0.20597531222049156	-0.2475318811108275	-1.1943252484240383	-0.2358430119004789	-0.3146608962328849	0.1648246446934452	-0.20258991858601025	0.8798033314139821	1.28997941642742	-0.6102476720113349	-0.8316393796406197	-0.04732735259074839	-1.0524310214434056	-0.13672471406855746	-1.5830819904453932	-1.0909632834001952	-0.8258911813147828	-0.13953939063888884	-0.9939994452967582	-0.8475225529834454	-0.4157247334790261	-0.5880752078839909	0.7997098467664596	-0.6137256974077436	-2.3293514475778094	-1.0992239377524105
0.6346736505793178	-0.7294483583803572	0.37968669314538034	0.9632483868175687	0.6522018012155621	0.47177458998150157	-0.45387969822115765	-0.23338578205891156	-0.6918557941052526	-0.40795042966529477	-1.5716493333041688	-0.29477956965460567	0.24821479166981902	-2.729016476559438	-0.21177703838780615	-1.5741458039346972	0.9846830380057058	-0.7168029499115275	-0.5682890578141475	0.039248829908170677	-0.41626326748270154	-0.04602396379480979	0.0003240470948048573	0.7254193757412174	0.7571017350802921	0.6985698802850706	-0.503538357545621	0.6792031067094578	-0.6002056545563085	0.8214250931850249	0.4822038267854112	0.1733434053750074	0.8235335424722451	0.10494642018378418	-0.2820054764964806	0.6853845702967877	0.06307863289861751	-0.0075577193849224004	-1.5206709720748155	-1.17699822220989	-0.5769326597896891	-0.17387797662745777	-1.008300900829438	-1.0651734339588566	0.35696239769814037	-0.47937789875229786	0.943663033488425	-0.7154008690499377	-2.3412129801046104	-1.0094792686789353
1.0070750431661284	-0.36615871560293173	0.5691900976663055	1.5174425368093132	1.5134150266299797	0.5531639244684946	-0.21261933571984742	0.6586065986331072	-0.5167304330331289	-0.22708104399411452	-0.7201952856568261	0.10188758759723485	0.8691486449584792	-2.8191080430326143	-0.8002442294473041	-1.6747865436034994	1.1328618808709503	-0.30187055259268214	-0.6538233995132835	0.6945618279945259	0.666596890199172	1.1073552988885775	0.5320383709311668	1.085606529687908	1.4581600222136126	1.5613915584133289	0.6567645214088075	1.3681116143206762	-0.6226277715080436	0.9015750728071753	1.2080234792758315	-0.08692389557035932	0.22483681102176298	0.7018806880384648	0.3304502740271938	1.4912601916220454	1.1884883979969934	-0.027372748495756088	-0.7353622529704353	-0.7843896744425791	-0.08821962823370111	-0.2745518261107854	-0.5098806919840344	-0.27902660624748066	0.7930016676439594	-0.26374545792176757	0.6545184779551074	0.12907637648319184	-1.2045674016506627	-0.35626915031125017
0.8925419170024329	-0.057593658754847225	0.4890077871052803	1.6584533853936119	1.560193689710233	0.21268961181115084	-0.14292840976122181	0.9901605863549139	0.13666410107160387	-0.10130246595768289	0.1863819688800549	0.12030230228401405	0.8811661711152103	-1.6638686252181765	-0.6004981882692936	-1.240692843998479	0.5920708503598021	0.02716037032019957	-0.49023828569747474	1.130561928508876	1.3834551141569777	1.386622322043072	0.37613209102620093	0.9876217464230714	1.2447369575239025	1.4427252271964968	1.3815998814912673	1.1141472297991624	-0.33125462020460744	0.1977455184327246	1.1403836941459966	-0.13252644476982633	-0.3733623091400055	0.5158664087151237	0.5075205775311469	1.5096942457413243	1.3308786739746514	-0.2203857216745865	-0.23243988208612976	-0.3003886165468299	0.20697317715211896	-0.4006567175767006	-0.14197393718348636	0.8458757244853542	0.4412171870160312	-0.04003506787982891	0.07210856923753939	1.0391397584750186	0.007999518294268317	0.06085942875481899
0.2132285576448698	0.05429937371092147	-0.1057901504037193	1.3936448835365336	0.6653135985770773	-0.4707417661407255	-0.37807607962617035	0.3758202820190186	0.4674052377001232	-0.13906993356219768	0.1573719726064361	-0.2445536704569292	0.3013544526037096	-0.07812102697955046	-0.48826351730102996	-0.8659354670256566	-0.4768474342993349	0.1245705135765855	-0.27101839574974296	0.8869421466316038	1.181992413557755	0.6785540811266273	-0.3417447415388238	0.3315174148860488	0.26745695430871996	0.19737895670159303	0.9480392908748556	0.027895112215435888	-0.15941132491226295	-0.7445325731858943	0.18883977359896725	-0.36942039959264533	-0.6225548559126431	-0.3072624147320161	0.3645386697390864	0.5233767206615721	0.4077796709646736	-0.5221154897070774	-0.7365196564301184	-0.31846446287133456	0.014089962970220997	-0.5584313155189065	-0.5290509570557959	1.018489819297835	-0.37036872713962055	0.05320852804349496	-0.5038731218686526	0.8565012280541733	0.15510372341288847	-0.27334321299577796
-0.6187214622214364	0.01794824464911717	-0.9863017155109219	0.9347578218699995	-0.36024236391824754	-0.9249058595913215	-0.42232202978576017	-0.547911073827549	-0.013111929112301676	-0.3375265166231343	-0.6849449244527671	-0.46977992643374744	-0.23997532078847184	0.8990479346995754	-0.7630908300987708	-0.9174689977263523	-1.2167893059821024	0.04594986265371051	-0.2001714543925726	-0.07125070177853628	0.466053508906212	-0.22654882091509812	-0.8578640040036222	-0.29580993967831787	-0.6381363070510877	-1.1638616936938466	-0.26406189348768966	-0.88502921784647	-0.42482011707736894	-1.0945919251387783	-0.8222538037237052	-0.5696802923414198	-0.1559146979334796	-0.9598039079104076	0.37688545525446976	-0.6827430589720498	-0.7227109163264839	-0.5900436741339182	-1.751643006005664	-0.8709228933407602	-0.4794233275623199	-0.6319649541616327	-1.4001994198771843	-0.10637897012917422	-0.8902964771181509	-0.05707785912891842	-0.6734820665418811	-0.3821577781373495	-0.7074915616886984	-0.9592159533122739
-0.9996194328505963	0.00772297571651474	-1.4690313493183922	0.41962459596608837	-0.6264812624727059	-0.5276028433915873	0.19003972883155051	-0.8762500393554117	-0.9105497575750033	-0.4776067231529409	-1.292588242690259	0.009327551916782691	-0.12752702880039762	0.8847108563749296	-0.7572372698490368	-1.1156591697798464	-0.8771939471844467	-0.10115682674504281	-0.2802826127596402	-1.221333497773482	0.1042162890916626	-0.4723628447879676	-0.5120583520901754	-0.25707742659283767	-0.8126537482202261	-1.4378083729883526	-1.0509101680070432	-0.7377368728297383	-0.8549475950119239	-0.5112950147293649	-1.0306659809770786	-0.08889068097931647	0.8882898812781964	-0.7795545977111072	0.7455160753831419	-1.126385350283413	-1.223242046616115	-0.05687416160023285	-2.0936753656247546	-1.2959865363909613	-0.7741743016200305	-0.3913543504774913	-1.8047371940613728	-1.4037880946828967	-0.6436679007024708	-0.3063616262737632	-0.2920276463202949	-1.385890081409269	-1.4257475421794692	-1.203887449719941
-0.7325061222452973	0.12603071782898448	-1.134172464804816	-0.1429352386972139	-0.18614081920733813	0.6272064591700849	1.0930384890488667	-0.537463830059193	-1.4241720791789216	-0.2940450940817751	-0.9962226609364341	1.0866275347666183	0.5091425604640594	0.3396715361790491	0.09987696844077527	-0.9702062442874123	0.326003648394675	-0.25438690833304994	-0.427994276548858	-1.953960101288062	0.3491849920464695	0.006527964994908317	0.469471016286953	0.32390224617953495	-0.43897655684033704	-0.5720381128076935	-0.661107825542211	0.21651138854122093	-0.9413542239141013	0.5653058202564625	-0.4966993201206144	1.081699210602567	1.7158340252029656	0.10955963347330969	1.1856499814193617	-0.7268601505649854	-1.102307434073941	0.9374671065265889	-1.2896453577810392	-1.016185630683135	-0.5828410192133274	0.16828161620578033	-1.2387128165017023	-1.5591420153534028	0.14845857103862958	-0.547722537500622	0.20156432080871822	-1.1584793134646763	-1.1300610933069912	-0.8239595470158682
-0.2774322434548292	0.25533905208693697	-0.43982297997837694	-0.7229200686906957	0.05984972554448816	1.5734573195968609	1.2845356412853266	-0.3275936189415451	-1.2634896639231772	0.16940048118533402	-0.3168331793720361	1.898469352762557	0.826023569806324	-0.011123905610766972	1.2656675899240328	-0.4664251529069641	1.2989081263713893	-0.35560785765728703	-0.6795058212155771	-2.1149324949437722	0.5283598120249609	0.5092963289523822	1.1228608936446993	0.6006553623983869	-0.2613165700951433	0.24746624964312425	0.3700720301767541	0.8058839586956357	-0.6643717611817598	1.3452860208572355	-0.1224915350364697	1.899499566535618	1.4956954145897237	0.9351497882951841	1.3060678760267066	-0.3744338074385965	-0.9915769171322134	1.6537505456283508	-0.12931370729623862	-0.29653876735576057	-0.13347343427457306	0.5917767816855601	-0.2852008270080335	-0.6460664428373069	0.7709103078037599	-0.6850275726611279	0.05804660324887217	-0.2607205629215784	-0.23852895144888606	-0.4418932628250805
-0.2885984890712233	0.1508715052282874	-0.3282086126077798	-1.210664739661312	-0.48948325286011724	1.3303320803226144	0.2617023924635518	-0.8116071179739563	-0.8915044517804581	0.48209025299063374	-0.263421553056336	1.6187515976421354	0.15880678061062273	0.14006776011963196	1.5512934837525432	-0.07515559163383786	1.1002862830654503	-0.3284759478176225	-1.098487844923122	-1.9862149943943734	-0.05720010372426298	0.37356537400585166	0.7868530814230998	-0.07416941164372794	-0.6893960309295225	-0.014783303195788293	0.8136575422707258	0.2636354040701577	-0.5495798652160333	1.342033719086412	-0.5959833557897957	1.2803040923900626	0.20192712940747903	0.9986329704297883	1.0053382232986534	-0.8345614953629709	-1.2379588613304504	1.4215141127900193	0.3110771877953276	0.02976734557749723	0.08166649796336185	0.3179657114545636	0.08157658940234176	-0.035837567434266415	0.6466622585318211	-0.7380982863014544	-0.9733585491613396	-0.14231977281691327	0.13577516975390247	-0.6264230260903707
-0.8751979243566211	-0.26814294420822793	-1.102276518496807	-1.5534025531564033	-1.3404535534308515	-0.0314721848125169	-1.2320503210171563	-1.5090473432783145	-0.8582537089927753	0.23285406858121577	-0.9887273586246653	0.3604477208381688	-1.14755229214547	0.5386450426642574	0.526119326562793	-0.07404757217962	-0.15371808028850859	-0.1817786023691215	-1.4863107483786653	-1.7842071021293122	-1.1344033005988587	-0.3557215570926498	-0.11666836866115603	-1.3950158179759549	-1.3260435337956453	-0.9965836604056216	0.11146603597032469	-0.8466908547855195	-0.8960288919821198	0.643842635845847	-1.5772034707641862	-0.5538101792935126	-1.2656941779383875	0.25268652201631353	0.43172357332764366	-1.7821547949545204	-1.45154959409639	0.407432428015176	-0.04378972323130743	-0.38531589662908483	-0.17493123827266188	-0.6283871405864763	-0.30043282559281065	-0.6893259945622744	-0.15655867703614143	-0.7715948650001923	-2.183662432263002	-1.289643179466669	-0.3785352444395415	-1.090135726816996
-1.418769274221084	-0.733888984957927	-1.9106370780434654	-1.8440961237761742	-1.4690779843239656	-1.3318802089858828	-1.853743635496753	-1.4443371323105214	-1.10562803270041	-0.4978680219557462	-1.5066063854311116	-0.8308109454541117	-1.955184766424079	0.7572326884588427	-0.9356941002683047	-0.10974372916335345	-1.445199217866494	-0.08983986933248414	-1.4066973479691032	-1.35609773174429	-1.6580993581993666	-1.0547181925408693	-0.5067511621825816	-2.3936155583910965	-1.4370240345428367	-1.3675397279437078	-1.0205598765428294	-1.2203494638302532	-1.2157041451952948	-0.2881103267933841	-2.067626334276527	-2.0974588051447323	-1.89606148083266	-0.7577497639641093	-0.2592586166781142	-2.1454067449547742	-1.020782477643324	-0.46103729383600955	-0.2542904673236416	-0.8727220829641741	-0.6605497278314412	-1.4634577896842242	-0.5800337389257787	-1.9070573716768453	-0.9990557208824548	-0.7842644484899632	-2.4835077441412285	-2.48555470100077	-0.921754442400705	-0.9970999562830452
-1.214193465352918	-0.8132773665502333	-1.6251318519606295	-2.1626079020874536	-0.5558444246946834	-1.4195053722228645	-1.068533221553091	-0.3792924526543323	-1.095808091386282	-1.1704870420651068	-0.8738872441352682	-0.9699837795501773	-1.4561398331769002	0.62308598728523	-1.6562741622505817	0.3637594171393278	-1.8480621755274471	-0.2546852614799247	-0.6806480444114694	-0.4657021712189086	-1.0281983357822029	-1.1835082958959182	0.16671859127632624	-2.4277722656631964	-0.773253206771329	-0.448237409917349	-1.3846858998856844	-0.2692144803487836	-0.7593491723184709	-0.9691290246485893	-1.5187582389824934	-2.092447085762688	-1.4905037721512149	-1.4152897182285282	-0.9062162600265392	-1.3674768674739868	0.1024531807650935	-0.44449703908784505	0.40414527568801717	-0.47174218708406435	-0.9170904724493917	-1.3850560707874764	0.02186821480948403	-2.0962794067858774	-1.2543361246681937	-0.7034918673331467	-1.5370681397461712	-2.175559965079387	-0.4571021104234768	-0.02548870903265597
-0.256136696103475	-0.33868754706077076	-0.20650177810563322	-2.3650666071398807	0.6406955194983708	-0.331316754964185	0.28213270537062674	0.8520049504698545	-0.5459752661741412	-1.3132957719579854	0.5926287729569282	-0.09449629343414202	-0.012673616731570383	0.28932652937694303	-1.4198454504756142	1.3038753460662587	-1.3024706298871387	-0.6444939828523523	0.2245531564393411	0.7366894079768559	0.16457552606919762	-0.7261455266349094	1.3250545617757308	-1.7500541455188268	0.2052371363442131	0.9496322124233826	-0.5588206789267306	1.231415396823764	0.43517351042433217	-1.1332275614926728	-0.3991338651013252	-0.8316851448654012	-0.748248567139959	-1.4680411221040528	-1.1849358164434165	-0.08146076832868064	1.3264774528055023	0.22927809238663677	1.5356052095660189	0.9011327871084681	-0.6893765736426813	-0.4962027491134431	1.1752569005986249	-0.6553979073243864	-0.8509302612188983	-0.49455793687106775	-0.19353691617803773	-0.3382034771635888	0.953293082290711	1.1361664107727847
0.7196156277096889	0.3539434201765669	1.0982492254218044	-2.1729923965638944	1.2090975003411986	0.7834981484033431	0.9169874709753254	1.3323626862925078	0.17881710224318503	-0.9439160773403062	1.5745213903463158	0.8189859846574108	1.1983585940987873	-0.0005039794475494904	-0.957256955108873	1.9951983985397583	-0.4783235246852943	-0.9411719129497887	0.5455939110444218	1.7195427203728038	0.8060051836786271	-0.04893036659873552	1.9274157641891523	-1.1003925705550448	0.8812222130710631	1.4882492631221707	0.7344222034521247	2.0259239521534744	1.3679626262234201	-0.851303316661568	0.37987470341987367	0.28746711827726623	-0.49270685233020234	-1.0677545946281528	-0.7558306632475212	0.596057934474537	2.0892231502183742	0.665135400080063	2.1464504295633224	2.2582504439253266	-0.07513826732029873	0.2037711271380876	1.7577613869281732	1.2898501155107742	-0.2550070190257509	-0.23870566992187617	0.3471617715805862	1.4076842533106535	2.2064632731137537	1.494128256747572
1.0084655454746008	0.6779512648427466	1.1041485036146848	-1.5302378115038306	1.1150519346403738	0.8877082710092289	0.4783840479979127	1.0971696105859963	0.4858991438440703	-0.438901160630623	1.2167386027298137	0.8747279230070977	1.3350889809703845	-0.14708689701913047	-0.8209244700327704	1.847352962974791	-0.04421498297331587	-0.8341117451939952	0.0764186780701768	2.0878197518333677	0.5329274760327344	0.5053707413000635	1.5980688408024812	-0.8965246157726754	1.0824689660389881	0.8802538816621658	1.4245173771747377	1.7171215036474456	1.1756746802205582	-0.5057910224615303	0.448048207028381	0.39329105785655555	-0.899052122731597	-0.5304135546256963	0.266888719186	0.29887423744275715	2.3870562216693623	0.3414412482296769	1.8740439530359463	2.5966102629021757	0.6375205802542034	-0.11487190019706214	1.171088056774905	2.15918547937443	0.050911006533542906	-0.059633877562818564	-0.23485993008923042	1.6117311860324122	2.415200494349202	0.8316443628881058
0.668034303847646	0.3378009108613491	0.07635487960868112	-0.7626778599013371	1.061070066749148	0.09804411965631603	-0.20936487363730508	0.9123513058402795	0.2477533266691406	-0.08400251636146223	0.07844077724393336	0.1273341228915326	0.6005172936858982	-0.22602420417948296	-0.7085981700614403	1.1197035206650072	-0.13564718469409054	-0.35925386382557406	-0.46355659715401226	1.9737745937449553	0.06098970101202751	0.8198095627084891	0.9222688220104971	-0.9284721648115372	1.0642637944641677	0.15734969181517366	1.1120147297363618	1.0253453726079718	0.24165436487187472	-0.5138775745046156	0.24871681062119624	-0.0034464383117606507	-1.458025264762256	-0.10106898103485855	1.1652681292308553	-0.25984448234927787	2.53418253273648	-0.31294080778344957	1.355337673107159	1.9719244220866676	1.1785963185535229	-1.1422730616382901	0.07394990276159676	1.6441003615546084	0.022835610902019778	0.032110982286980665	-1.0905824690189843	0.572476942326763	1.7909093619325327	-0.08122070023313631
0.407905868434833	-0.3651887369180966	-0.5102398601590646	-0.24842028495046142	1.4413673484607463	-0.5294523245878614	-0.1778533735700399	1.1588218774670962	-0.05799029833683088	0.13854554107135147	-0.5225562355002916	-0.5613955178349251	-0.14354661956587766	-0.3458387086022659	-0.07038312009162534	0.6643294233104096	-0.4000265624411885	0.1268705497704621	-0.10805645737312754	1.815929269702598	0.20932295852696106	0.9304649172679538	0.663780787410078	-0.7407498091389372	1.0426719180640982	0.36286525631554767	0.3132198582359841	0.796782547553483	-0.11374139278914366	-0.8966812351863619	0.40020509181388986	0.13853307388410518	-1.5533940700710598	0.15408697546385125	1.2144729573834805	-0.1662516810762848	2.569185082139442	-0.4462363010481139	1.3308605822212096	1.3447163656654433	1.3785704744075125	-1.6959131753923669	-0.34009113981120936	0.8674785284607561	-0.015332476122030241	0.18189610396681644	-1.1251138315091842	-0.13716877381025377	1.1693571561707279	-0.33026333987963263
0.7971302422858397	-0.7712349131194922	0.3646394530457296	0.04581206647311458	1.799116796323312	-0.15082026046679883	0.6289976839748332	1.3387320238682119	0.11903008680976496	0.3603164162349968	0.031859221185216134	-0.4347135598979329	-0.28791752796409126	-0.48566053411455395	0.9367406789953752	0.9735955718140148	-0.375199437196071	0.33407071910379155	1.2899592379953662	1.818652613535536	0.883121101825753	0.9211670568126182	0.9076663467921888	-0.12662946671376335	0.9496325290578352	1.3206858144003526	-0.129045082288054	1.0462615288539945	0.8768688859532862	-1.1372421965512889	0.9812401787274969	1.0058977808972616	-0.9834571435849444	0.35272809320080867	0.46347240540637935	0.6946105829670931	2.163994717204814	0.23788087771199665	1.6932509689260036	1.4313757220245409	1.2016167611442183	-0.9797844229920455	0.35270570911206944	0.9228682846104455	0.18312583321075585	0.5340934799470604	-0.0751094320310205	0.45389371256998046	0.9423188143733887	0.2579645470351168
1.6793677488071457	-0.42370608341342625	2.083212936267538	0.5372017463520343	1.4734366496044766	1.0276946421783641	1.4275315992301874	0.8429520325370903	0.8330800784188955	0.585186452089766	1.0693695379810202	0.4552131725424937	0.08792265519970625	-0.4558555483292077	1.5037689391812161	1.6582567062690212	0.175146195170044	0.3350420311695549	2.8023523504522356	1.7704819837199763	1.266861745353515	0.9063032839934996	1.0940553087365512	0.7678783022931549	0.6635055269430027	1.936572142716026	0.22329051467482045	1.1260669992629617	2.480586656260633	-0.6500955736901016	1.521749376291796	1.7436730177775142	-0.01749036821356294	0.6942121278953844	-0.29025829681287624	1.609278908393094	1.164745809560773	1.1692474663522505	1.6905663298941884	1.9361321879424336	0.8063522465673029	0.5592188491501138	1.4281252872863512	1.6382632972874427	0.5153397531143907	1.024980196772724	1.366369268268313	1.6795117418965242	0.7825419229529719	1.1107392220072914
2.3747037844240233	0.5546186899959369	3.0495639017798974	1.4507796262173962	0.5343707951594104	2.0049490961397143	1.5237846195684597	-0.09318769236218939	1.6150841008775378	0.7115939534790152	1.4690515040548462	1.381599116999977	0.5310977368533686	-0.049851888172262715	1.1605011462986436	1.9290819396740104	1.1031182498858578	0.4186614898624102	3.303080187847227	1.411073673810337	0.9018662634153773	0.9854883049958338	0.7555011763536493	1.6395837341253443	0.29083296119181146	1.5286359963178622	1.1284422187215597	0.6481168219934642	3.196605567040816	0.5074764102539232	1.5649087756175184	1.5860970093903248	0.8642022483028347	1.2353640172273133	-0.4166505946094387	1.843803399071661	-0.0009306814997494443	1.5364507441900879	0.9574307301769913	1.9949638540008299	0.5125646780148141	1.711744737646538	1.8990739158100414	1.9668349916803165	0.7070019797510433	1.3666351613095344	2.324285177602792	2.1460817076672916	0.35459364838547214	1.6024756447935131
2.345360552307853	1.56856525587087	2.4062931849648077	2.389326349069373	-0.24991016165944815	1.9346236131995973	0.9311456216622799	-0.5742720280082355	1.9124304598456119	0.6952575530220672	0.8639952680735944	1.6424916515778507	0.711888451940985	0.6906101236302779	0.3436686728794845	1.4436067928931267	1.908398094625804	0.6942159149312059	2.5197852201261486	0.834849996828403	0.22783098886586428	1.1187526750289662	0.001441608122926135	2.188623160788643	0.06574722658938063	0.5008215812185705	1.9090232646886773	-0.05788453957265171	2.328162388351554	1.5135549406381712	1.0866049543722656	0.7765285212962415	1.233826061769764	1.6973155127723598	-0.15882503635027267	1.2915193161270175	-0.6662066996204928	1.0643815750509107	0.0045511277623643724	1.1948594457739679	0.55832573879778	1.735149316350295	1.5367303871514064	1.3443560525379508	0.6514649475536805	1.2834066873004506	2.4586497619507135	1.3616783634598268	-0.11044717638695202	1.5726217060538363
1.5941567884468122	2.0015736832859155	0.8459004650089764	2.667030998820788	-0.35593812259459057	0.8033855210445101	0.10829548772070433	-0.16040789798333693	1.513399141199579	0.5644007455620677	-0.11523393771515007	1.0984640580902802	0.5573092443186134	1.345145687064875	-0.21404764182121658	0.5299851979366703	2.0274479599979927	0.9495922534482327	1.1467451015867371	0.4109701362067472	-0.06094256483001622	1.1042790807599778	-0.728868321658494	2.195395216954747	0.03526720066838715	-0.3273129549216862	1.9508754616210429	-0.4367370203153476	0.60485519967217	1.5497167167243184	0.40562996699076137	0.13813726683888466	0.8962088867382867	1.5813521061964992	-0.194551818130189	0.38162178145717623	-0.6291749933106119	0.13453721157887336	-0.4403300866456015	-0.03791678002438288	0.8370552822494653	0.9653573042789396	0.8960189394680078	0.2960234788059599	0.4711416566139697	0.7877240316561224	1.9858222178319849	0.16940016655835738	-0.18700218669933255	1.2250628805584676
0.5191895464868389	1.638183621130662	-0.2907293323529047	2.0968363398138377	-0.09742553759810582	-0.6655560824641796	-0.6160605287558174	0.560327234294386	0.652185823014068	0.3068299473187637	-0.6397239743189566	0.1507934902528649	0.11560052410604676	1.3521424897257261	-0.40134053509282724	-0.3313625577116143	1.3129739020956792	0.9335724560041914	0.032860031022081036	0.35274939609954326	0.07887414824498701	0.7938670350222344	-1.1708714306343788	1.667870657700237	0.014671485777818075	-0.6880991121359272	1.1581123255274532	-0.407806648285431	-0.7331535944062667	0.6918619765730374	-0.13576516842208286	-0.028809452953740763	0.020608904850248064	0.6339068912052402	-0.5923932731449182	-0.39039631238603045	-0.320429847505208	-0.6963588851058368	-0.3401537555403801	-0.9871950343089047	0.9696786067187855	0.2665082675372886	0.5156175606911247	-0.30948570743004117	0.28272974527472705	0.20865140651573455	1.2802973493024798	-0.3413875456289443	0.029271283454289462	0.7731624793490606
-0.4304796416701501	0.7853259819660232	-0.43709203254538614	1.2738949478568438	-0.11001320855326285	-1.615126424313789	-1.1687690524386334	0.7113544411431155	-0.15963144308185032	-0.10635566742099083	-0.49832379740765265	-0.6530492256088353	-0.4770299172672879	0.5121616193628911	-0.678137579982005	-0.990158508130258	0.29503782356995994	0.6793777752284244	-0.5384538076516002	0.5023132630006731	0.09250284257082822	0.33063869897701714	-1.3448244235357367	0.9712659717043125	-0.11761818619520906	-0.8854219297564874	0.08147016049182314	-0.37957478042781345	-1.1765325637282518	-0.12750277968738188	-0.33865047174521334	-0.22134287339750752	-0.8795881102999	-0.7538533948580368	-0.593127538590009	-0.720939322314861	-0.22241266699263892	-1.1259455831993948	-0.32277651110054656	-1.3344872987359824	0.7328533884012904	0.10944615414533838	0.3727870324853987	-0.2693780932024613	0.04592716527860493	-0.08784246281648586	0.6376916575809022	-0.016736310544748376	-0.02302030738615086	0.32977195124842507
-0.9238672252982376	0.059046227451419894	-0.11888822528729583	0.9301385510278666	-0.4709875337129926	-1.6099508479979328	-1.448869842680248	0.21165395010125554	-0.4308985894529363	-0.5315315360653419	-0.1213725378812085	-0.9767228336665807	-0.9227815834200055	-0.7226093339047502	-1.1676084906490674	-1.4942883129374525	-0.19337748946011907	0.4371680633855305	-0.7547424182982089	0.5686557504851386	-0.2781691679171102	0.05587195217429421	-1.2963696822594064	0.6306055829747941	-0.23563690682039862	-1.0562991948388802	-0.4669643567278151	-0.6622186238553464	-1.1040416397252493	-0.12094050823149702	-0.16321878768820722	-0.8684614511653194	-1.2529924571584259	-1.7163138476075992	0.3553925400984776	-0.5014219738857634	-0.30978340615628674	-1.1203970896224864	-0.7901919869320954	-1.223097456399543	0.36733649077214925	0.31868399352347054	0.16411031042292543	-0.08766922452107218	-0.2804584022635652	-0.035584138142484005	0.2873035321424116	0.39116220971747856	-0.5369753786956727	0.019912417934797644
-0.788372327002092	-0.017476500750835008	-0.034177996670548334	1.0854861783874743	-0.6587342770356928	-0.822874075291565	-1.2382196751086476	-0.20765806984743973	-0.015091020370151689	-0.6232807733138174	-0.011399573106743124	-0.7991900062474054	-0.8868410253527215	-1.5685139482203672	-1.25314584498071	-1.6865246742148734	0.1756055503099818	0.31688267233428485	-0.734985303841675	0.4578141572726932	-0.5330399525912402	0.11621889626121129	-0.9775202585911321	0.8249933181220445	-0.1824336878512037	-0.874395831997053	-0.1190845532225727	-1.0900070871840732	-0.9413763793697418	0.5293037232215557	0.22978720026254545	-1.5749086565499395	-0.9314162695941051	-1.6125074620943094	1.6128315231170507	0.1315312326645387	-0.23349850139895517	-0.7452557442594712	-1.3408426932757094	-0.8673420473464074	0.3282861692461899	0.5462122913481137	-0.12443971414414	-0.188988271481053	-0.5218653541789906	0.07532990676920706	0.3401310119740031	0.2000957732802003	-0.8974278769497419	-0.022637247176861868
-0.1257698164951837	0.6288955567324507	-0.20256812880877845	1.0536244937296626	-0.36778864928273536	0.16585743581157114	-0.4934482719896745	-0.02758942153728688	0.7242472805935742	-0.15022714779034493	-0.28127964274107325	-0.30912162949472977	-0.3277924158844517	-1.6132362902496917	-0.38708666252902774	-1.2285974241870248	0.8164077059523963	0.15890537866193427	-0.3664809209076576	0.27212755383632736	-0.07540060676951599	0.25925281105406917	-0.4340754575292822	1.1266604689552553	-0.0511310542071233	-0.13551719265649495	0.6535147991827445	-1.2616511014192946	-0.5874518335003286	1.0047107885162898	0.4904624317723546	-1.5618708293852892	-0.23758551442920967	-0.5769714340934174	1.856110186226384	0.7280738589954647	0.05694819868409544	-0.12555849208155112	-1.2376258093146353	-0.36586080024434015	0.7037660524465462	0.6827212509064342	-0.1577849576210371	-0.4237984776193222	-0.3721735785441142	-0.08659304637112944	0.6191187624282716	-0.5060082175974071	-0.3709722144204949	0.1805129518069964
0.6047241257199216	1.5471460852716705	-0.15953737471931848	0.36266079130297935	0.008396399903799558	0.8087462239735711	0.4642123031846619	0.4070007493710856	1.1495265459710453	0.6827386275340953	-0.623227292715749	0.2725508469403881	0.4029029189470284	-1.1602885739893107	0.923001650368823	-0.09165678156699479	0.796094620230746	-0.13632960355663956	0.33647008026526626	0.06480482934593179	0.8716725803252028	0.1553245393818518	0.09515609841937155	0.9323547025072908	-0.042380135287822314	0.7063437314528972	0.9563382053064653	-0.9656292645988384	0.1966184248556504	0.9205194459243636	0.35802023505964464	-0.7418721212965483	0.38645712331300985	0.6740413788516744	0.6796576820445294	0.7949403036737867	0.17479257131658235	0.5285379325826591	-0.30090666810361577	0.12356789928332473	1.0280057756949499	0.7313133403562381	0.2806117749670189	-0.4023288842738467	0.2732005210158979	-0.4832408027533865	0.7169613241507979	-1.0818936481901162	0.8774500146590649	0.43409540593507434
0.8455172777289083	2.067191797672865	0.28650711228483355	-0.5154054882742143	-0.038209459009458	0.9927091732941502	1.2292448883610758	0.4855628842361148	0.9302292623436259	1.3785868639328804	-0.5329877387381811	0.8209942403934153	0.9389047460588306	-0.7743792449273993	1.4200870569383939	1.1729542198483953	-0.1199273080495387	-0.24900268503795966	0.9895240675394571	-0.22915596324085172	1.3905854446710195	-0.0997872870450999	0.44391409704974605	0.20970040531109232	-0.042071986790705465	0.9754382573489286	0.39249872051900686	-0.2509119657745748	1.1411070539440922	0.7814125671017346	0.045613581156770416	0.04902504494657511	0.8247002205090941	1.5622795284121538	-0.6869855561218055	0.36373321255639507	-0.11151800505654463	1.0362438322994403	0.8847430165326378	0.31435350002523055	0.821864243929763	0.5560590695074134	0.9665389864871387	-0.03752912401006039	1.1541579046229227	-0.6168734561649029	0.41574220299338427	-0.9471831560111839	1.8038714369573696	0.6122718514529
0.47042405060647235	1.7935686671978066	0.8291060730660539	-0.5931728125454041	-0.2724600366744204	1.063978956101241	1.7003350253111704	0.3140135551807806	0.43304161782314665	1.6593602536280123	0.39311243447681954	1.3058901933584555	1.3165125828865571	-0.5085808082222666	0.5570283341666862	1.8388602126066635	-1.1080970379628379	0.36271116186980656	1.1562003557902363	-0.5719311381872022	0.9901108790266243	0.007685477527666126	0.7888905050143357	-0.35164996480195915	0.3914106091911799	0.6877581277266054	-0.4832855305941649	0.7524909186234418	1.5783295616203952	1.2315236417871047	0.18576762323639978	0.059023973911091	1.2648163913211126	2.0627609189406386	-0.6473015164815807	0.16921097755068135	-0.3927017353997434	1.3990451314554657	1.6267527266095265	0.0922592281566247	0.2690865284587556	0.07163170647875243	1.4576149734846198	0.456189111399465	1.8665704630405147	0.07100405482146831	0.00705790897032333	0.04735632902166723	1.6339670452183575	0.8225531548567151
-0.0059740337844456145	0.8882552918945058	1.1598717563576946	0.45007064612440734	0.11790992295527383	1.3804002789278846	1.992639408507581	0.6320902923931385	0.391190981742974	1.6907292455876362	2.0942864579219997	1.668197323792466	1.807608959592199	0.22313433537105629	-0.6614250048160379	1.65364578742036	-1.1211579662223425	1.7688380832309822	0.8219309704783566	-0.6901229830263836	0.2900923074269674	0.758116931294567	1.4098580206571092	-0.1022500449264455	1.378614557338348	0.6205306109373129	-0.7538161427279614	1.8106615571864149	1.202540089205679	2.0524517067884402	1.1335677636554522	-0.4115678072814335	1.7383544486651727	2.367398183187032	0.8446558870204426	0.936607242697358	-0.05265911005193906	1.6972545260600218	1.7513951559703276	-0.23526845345332936	0.13483465344434165	-0.34523977208826295	1.5058409980706668	0.9448010344022582	2.1741200556985762	1.6007012143190393	-0.0003993226000792676	1.5834443312658328	0.7397046859488811	1.171352856889949
0.04236310182008657	-0.11903631897363029	1.3370625268111915	1.711952200353728	1.350483369742752	1.7873565029797478	1.9812987804894486	1.6434583241512055	1.0545504184759995	1.6732016702274923	3.780885303077407	1.7124673820575165	2.2869530508671194	1.8320753847794733	-0.6702687082617679	0.9545095318425448	-0.06946251248800711	3.1505886724076273	0.3439328015750417	-0.3490388586845399	0.282424733730674	1.6339457747796609	2.1117658175108542	0.7055276570975505	2.15153343357727	1.2522142541524326	-0.1845578753054746	2.3794461294476497	0.4250333129471126	2.23091797687014	2.2869085529608735	-0.40047195504664546	1.8516134355034863	2.3110535840636635	2.0373872395650654	2.3634531920341955	0.7945095887645551	1.7774788106750328	1.4717671380661386	-0.24119174349857422	0.8620998715124573	0.010209972748329077	1.1234051994496774	1.4313954773825845	2.0211022649608776	3.201112133787068	0.44144475423613005	2.9177605831359386	0.11379148682007999	1.3833921269333134
0.5355918961478674	-0.8223271591851341	1.4535708669879641	1.8687668222514107	2.356221835516644	1.6205176679204774	1.2157755094076652	2.3149259078203652	1.7295876926998381	1.3348627744314092	4.196753507428784	1.174639088301116	2.0154075270984606	3.6784007077157437	0.8250549397976628	0.14993302630769947	0.9732019452523563	3.2872240775982355	-0.08545609412961178	0.2312789863307498	0.9901856724936333	1.6259672503333735	2.1057552196031555	1.0230740928425786	1.5013292518552732	1.8876241548238664	0.45495428611837285	1.7519991469950058	-0.18716094922979817	1.0920769079447146	2.3471047286406725	0.3825603638605042	1.1454775898951197	1.4059653437955562	1.2596091620150347	3.036095286800981	1.1215180433535414	1.2019007738389234	0.8410789729137326	0.02790665373141513	1.8388140931512362	1.3367115914704901	0.32986696148459044	1.688961352546796	1.3186388990825455	3.7248800643058155	0.6885032742221253	3.0828831987705203	0.07763440849594287	0.8604485731074849
0.5611378501287041	-1.2564419806705398	1.163489785359016	0.5129634753517345	1.6683905303143145	0.3617847492445243	-0.4854362062223246	1.281370284505988	1.349451007886115	0.12797097316688358	2.532127752033648	-0.0462920296569115	0.364555433817239	4.284344421230216	2.32183587174399	-0.7268668775461633	0.8228507782507298	1.6213046696251696	-0.7054595556312725	0.3980873894997466	1.2295437799649593	0.23225410097447166	0.7318240487139687	0.07810223311375172	-0.9312219002452359	1.2459569076291521	0.19951306565940996	-0.25721640513950245	-0.6282042589981635	-0.8688429979330401	0.527093212823912	0.9891999349392606	-0.2867884186852143	-0.4517482620190541	-1.182478768155481	1.6814235835087958	0.02841802629786063	-0.2844459766154426	-0.35428022505230894	-0.027735079317379875	1.7925773675210959	2.7201333792044213	-0.9332830904755373	1.1681782167698844	-0.05746608051769595	2.488122281513964	0.02039217690943338	1.4977293537918441	-0.13309820451862955	-0.7050480750200986
-0.7163510844827269	-1.7360171436595526	-0.05435406871154525	-1.4267855267272267	-0.9180927303701758	-1.677094694604016	-2.4657892902321783	-1.5111989032853765	-0.4028708824384507	-1.923773126754145	-0.6884591796356816	-1.7035067864817375	-2.205459649259975	2.6677670413161367	2.025299334394932	-1.8193676177349365	-0.6141079430002051	-1.1290282915514827	-1.7494780625513464	-0.3445510527210712	-0.07301825383636922	-1.9084457876444798	-1.6675510048737787	-1.7461282004879857	-3.877654301149771	-1.0043686280115904	-1.0636823631102656	-2.778859524010537	-1.3283991455805493	-2.4766069651121683	-2.458808431719319	0.28247232761673613	-1.697736365405478	-2.490743899317549	-3.2938903119490717	-1.4044033127777475	-2.091233849569034	-2.228341814164117	-2.0916921471691885	-0.8695033901199264	0.048730773300464256	2.724483535387689	-2.5260647233877633	-0.4038921520285253	-1.9163506257700962	-0.12985115693152857	-1.5280086648386701	-1.3160395188896776	-1.3400934321559146	-2.799338991358529
-2.9788174789495243	-2.4073136866264866	-2.045013565675869	-2.602265069795493	-3.8138869476216497	-3.411555661475134	-3.568295934179552	-4.36253444145241	-2.6087689379229393	-3.7535585591832197	-3.7201390912377152	-3.252543041791248	-4.149297991913916	-0.5169067695231191	-0.22498528364544249	-2.9221433044538405	-2.251360862696296	-3.459265713112464	-2.8564680003731255	-1.7579554892648064	-2.4730040913556266	-3.494779982179146	-3.7733637307800536	-3.210380350194794	-5.237846567738063	-3.5810171730985823	-2.4721529935213096	-4.319494890749015	-2.3399260499744976	-3.0711679928249653	-4.762475881268541	-1.5668915362423999	-2.299194589419933	-3.540653216234572	-3.5171923431359726	-4.320226821779059	-3.7066105173188175	-3.6040023886622645	-3.7253464691829654	-2.1292309480579537	-2.649920408808141	0.8423235965771587	-3.8793311199623797	-2.3853500793013778	-3.507691067704426	-2.85182050823646	-3.081702781622603	-3.764962005754355	-3.211620580861699	-4.319750299299359
-4.745683266799882	-2.9953193236739564	-3.6744792310151886	-2.4563891422220783	-4.962959696761226	-3.8145443368478706	-3.1885666274999047	-5.238459789119718	-3.849097177048712	-3.9424289899574183	-4.8513909191519655	-4.096649670845005	-4.075922343079923	-3.3192701154378335	-2.706859794240515	-3.409797126601664	-2.864703458392886	-4.226235241347455	-3.19353086416576	-2.95648902585032	-4.196602634258301	-3.686888463939302	-4.334369770820811	-3.354354819032346	-3.8691208702215962	-4.685929532508172	-3.0708057451549653	-3.958350395366036	-2.9711004703338064	-2.9498131755626895	-4.8939184205642565	-2.970294989867769	-1.9218250347338373	-3.0745902941333334	-2.22371703857615	-5.103358962733646	-3.6137594170209395	-3.6400083053906283	-4.338876453702377	-2.8210643645327598	-4.672526181294431	-1.7177574561364033	-4.260424487481199	-3.5116677650995847	-3.8830284409102314	-4.338214041970698	-3.703707578518735	-4.310036780470465	-4.391850186260996	-4.4351584656910505
-4.6094190309482235	-3.0117241326760746	-3.7136364059495497	-1.48661618404068	-3.684754767535547	-2.7281572360799826	-1.8556413140149168	-3.603166330877042	-3.4355929548920443	-2.0361680436030873	-3.7236435020424974	-3.840059472033692	-2.029001212185655	-4.104461670391504	-3.4554214745823697	-2.8181259893199893	-2.124426349286902	-3.3946365547443795	-2.289472188442158	-3.121294546122209	-3.819431029079432	-2.7116233913863668	-3.189756375740481	-2.2371460960366014	-0.626970258982946	-3.690147686334792	-2.655752755253861	-2.1299687738397055	-2.466482595930117	-2.621232499549015	-2.896548773514169	-2.4602717985742624	-0.99554464126446	-1.6570926326358355	-0.9628701856922012	-3.362299091787257	-2.117172488522393	-2.502051784855967	-3.5209651765145913	-2.308361226289197	-4.867926019827302	-2.9435497629569185	-3.3736890762227123	-3.0366479676368012	-2.6710677877247146	-4.043767922967103	-3.1620565586551628	-2.7831691872448663	-3.8624686797091106	-3.2228755774890145
-2.529979686387145	-2.2162281430064943	-2.072562990721329	-0.5039185021580936	-1.1433721698382202	-0.9002900836753955	-0.6141538557303838	-0.7820984680120524	-1.8996189983330183	0.884856505150975	-1.4766767021466467	-2.4505859387325994	0.539113782610809	-2.8689720204799927	-2.0002919529228342	-1.405639423117552	-0.6604186532111253	-1.8099671720251942	-0.624647948640443	-2.1449161489012156	-1.6401721137083098	-1.4168870899031025	-1.255778560051031	-0.6276521788817652	2.3731322839555387	-1.5676678143978657	-1.7080780146509797	-0.15918457543140813	-0.9463467669082358	-1.9845767741864402	-0.12316646012275902	-0.20766434595594366	0.031222193634265337	-0.28358528929891597	-0.5832625006324855	-0.4494933161460963	-0.6056830148800928	-1.0777826373456643	-1.7143727751799105	-0.9365140671165576	-3.4119310522977297	-1.8767412632269338	-1.667598389589733	-1.491489099246198	-0.4882543582408705	-2.458857456412323	-1.9040425280381885	-0.53282453804286	-1.9551273619173335	-1.4794426097236542
0.11497022404403431	-0.8936165374369848	0.018309395155433356	0.10416363957650822	0.8779008020866212	0.6744913883332017	0.06863065104853033	1.3493682737267159	-0.35438273644927587	3.02720570394664	0.3435156189590996	-0.35716568386433917	2.0489782177821545	-1.0054264064545264	0.4741397320021302	-0.0015285115755146314	0.6520423968372908	-0.4070711208089322	0.7558691380256737	-0.6333930098109662	0.6691722749759791	-0.4239563219610684	0.36949090363179904	0.778598563824659	3.487135199929277	0.23952596496271358	-0.7122772672122123	0.9300077239459866	0.5772809270995629	-0.5974642432156086	1.9735059153866168	2.1427060490828107	1.0537450325501547	0.5875443671971675	-0.5438851465529518	1.8023928793046973	-0.04976369248907152	-0.11965246358865853	0.18863094952128953	0.3676931766195652	-1.4188541782479824	0.4476073312557581	-0.009942040610988323	-0.14597832847673353	1.4835716467967375	-0.6426201240042991	-0.4614568269970624	0.8315033690947056	0.08585507328717079	-0.0024875433534594263
1.739073480018636	0.29013840839789523	1.1358187173164398	0.35973691232429006	1.4652973526785378	1.391076914393046	0.5498056309138524	1.8486660831975685	0.46549720856732185	3.270138930644443	0.9611939264293539	1.5700764494151542	1.9753725105702888	0.10914432264684441	2.37830357863827	0.7029072980320479	1.3051066920980299	0.33909508038350605	1.179113731014035	0.6166144136104333	1.6400736874112367	0.15973863219111725	1.1556163570645286	1.6831834094933447	2.5938540272753396	1.086383492893295	0.19502780858411845	1.0684708262886748	1.1602000599848696	1.3202064950263235	2.7371533174006775	3.0736384689020357	2.0470996369974115	1.1682840878940082	-0.047224651054594655	2.4025453623284436	-0.15625339606670172	0.288029077829793	1.4884740845881008	0.9876623176872319	0.0821946087922921	1.9554514060558037	0.9293556825109034	0.24156248256827895	2.339112719077311	0.4983336491956574	0.8906684600645605	0.8039424878207326	1.3446846660259986	0.8852569624980454
1.777286933906913	0.7216311606441937	0.8687886660436964	0.2605167449223094	0.9160921927324193	1.1652778281309197	1.1764304890313988	1.0139031712280804	0.5233360750752991	1.7986095737538657	0.582373455836894	2.3447686120631293	0.8666962867727566	0.19996909517830433	2.9041350063775933	0.6295945065006046	1.2100303806076258	0.39989656589628164	0.7775775418725157	1.112603515351592	1.12092263922634	0.3537861586040314	1.1253263033782603	1.9346448000859617	0.7190628113526564	1.2050466138826945	0.9205469074873945	0.743140381373725	0.7271538929680288	2.591044455463132	2.2438660652831026	2.466497088295653	2.6673947144561545	1.5959771125088777	0.692322735904297	1.4930070647683036	-0.03822464241319483	0.4416358138372061	1.9324597186448116	0.9497608391683611	0.7267587547582804	1.4133359980679547	1.0073629006876625	-0.031853207427857425	1.913149662835554	0.6530045020414351	1.9224377972951612	0.07823377935828148	1.8193201970635393	1.2322213573900345
0.8283149334544931	0.24380883416560223	-0.13442882441251763	-0.29792650944846	0.01029136568675543	0.24935002099503056	1.549217926771008	-0.316519970067893	0.10265295447705391	-0.36738619664804434	-0.22152567090713743	1.506851085493217	-0.45639797506631324	-0.09336088480234392	2.1857550623992545	0.12329228331431469	0.5027581248897154	-0.0513821736966963	0.0561504924061219	0.7987471034524913	-0.009064393517863627	-0.0067953555377656865	0.47404660226729045	1.3695604127977177	-1.0072050244603876	0.922603466188665	1.0975945235771818	0.2775853068261992	-0.13810209395710693	2.1250228559124857	0.8376415262147701	1.3261973848588	2.4178603961280913	1.424873396237278	0.751473288395597	-0.17870838440619816	0.5804239426938732	0.4442401480742099	1.573817321303182	0.48850736612698553	0.6220517880726139	-0.6125336282672734	0.48072160999574703	-0.29060710438464726	0.6076821624254475	0.08996718653542775	2.2294858383694725	-0.5112054737989987	1.8961358419949108	1.1364442359064377
-0.16371145506782486	-0.7240959448982767	-1.0816139160562326	-1.140586743263711	-0.6912215890201248	-0.8764972979265294	0.9536540333936867	-1.4141320802652129	-0.5678435084233018	-2.1719828750694017	-1.035916761414242	-0.3656391276793763	-1.4508739059665994	-0.17080346024909673	0.7912949956167771	-0.5091141388303162	-0.47782448036062847	-0.7266323937775742	-0.6953232978046544	-0.05575987020970689	-0.8731415893292158	-0.9789902154571062	-0.513448995768136	0.11628399259401447	-1.9381304010697407	0.2759999828373521	0.39370569441968695	-0.28678461139727135	-0.9502023940928875	0.19645412194140285	-0.9589955862420929	0.5483381292685084	1.287109933345174	0.16840032234718857	-0.09503644756517556	-1.7554884293955906	1.1325448935701297	0.14582812425283262	0.6522403046287607	-0.3469120013413617	-0.034893140839077186	-2.4950524291386214	-0.27129652863671544	-0.39595426561577807	-0.9701021330159376	-0.6377471613573849	1.5306816734313975	-0.8267172914044383	1.6528755463953009	0.6744889583490685
-0.6825857818855093	-1.4240346123519454	-1.6904229859560056	-1.6447791148453803	-0.9096538454994982	-1.5526720400541667	-0.5274731938255576	-1.7738489157963102	-1.252177579940636	-2.904747166998463	-1.563247670509874	-1.8897851659957516	-1.7721686635672942	-0.02024634131870211	-0.6496208359905279	-1.1131796904489233	-1.1473199194169494	-1.2063355206954816	-1.3810324417806548	-0.9857515240044361	-1.1814822176390398	-2.0425538551163465	-1.2907801707004365	-1.1269398420096217	-1.844182293024125	-0.5697336501780023	-0.8737940373631108	-0.7753263176627262	-1.58251723129224	-1.605588021995816	-2.273188786503971	0.20268884374402787	0.018055351320479193	-1.7348162914831882	-0.8151765607157224	-2.45066918310784	1.10162541608599	-0.39645183424687125	-0.3657124201399713	-1.4242560897365228	-0.9676482581144467	-3.0355665123195466	-0.8801997777421522	-0.7231746054969999	-2.1449718685414294	-1.0166449720655795	0.17387026539476164	-1.1419222154516653	0.9382616012205935	0.06233945810836979
-0.7084300906138553	-1.2383776095429921	-1.9455532701843312	-1.2356129001625482	-0.4791070908864717	-1.231270794067599	-1.7125229187882558	-1.1161640384521156	-1.5369563987379928	-2.2702937049319822	-1.4566063253354382	-1.8999589771564744	-1.1622253858531126	0.07850266815930948	-1.5267102467768252	-1.4417192235452831	-0.9402161994395607	-1.1043541732876243	-1.6879538276946993	-1.472938021932345	-1.0343579475495328	-2.262376148475019	-1.2068221584317578	-1.4687530984688109	-0.799854363231342	-0.9842719414805929	-1.7105415526739947	-0.7534417900126594	-1.8548764784937444	-1.84053566394473	-2.173661333467097	-0.08008744061058294	-0.49227767426663016	-2.8923770198436256	-0.2555793766749845	-1.7989938448846823	0.7583481266328047	-0.6884591924158462	-0.8838153075481867	-2.087072339322202	-1.6441227442911597	-2.239033922472808	-1.0262231789640464	-1.336968539207983	-2.263324428454147	-0.8040642893566109	-0.9135464741417405	-1.3564649299854028	-0.04387394877667443	-0.31898970099384366
-0.35627188341051796	-0.1279326242149769	-1.6226815740883294	-0.06157203173599644	0.5233407299278107	0.03341414098823193	-1.4131707684563477	0.3529374226020491	-1.042138498373518	-0.5756986972412567	-0.55216901437256	-0.43618674683710146	0.22826303937668618	0.07426170020598782	-1.43278946745872	-1.0878798641717207	0.177459631982127	-0.39530050597982197	-1.1194618528186588	-1.196989226043606	-0.5598265318329371	-1.1361281834574921	-0.11121330316168332	-0.6416408164523572	0.6740244447138891	-0.39008517209046745	-1.2711888301829357	-0.021546644184139055	-1.3133025058952534	-0.5468955900131688	-0.5258615511584394	-0.3957053653723938	-0.08750802643080173	-2.2023113228389595	1.3977561089586528	-0.10446090077353343	0.7548400080249424	-0.24516361578999546	-0.577710429711091	-1.4643265740045823	-1.4560906865859118	-0.9274458987580135	-0.5579179151476109	-1.5894104969235285	-1.0844468769626583	-0.12451947051411318	-0.9759905828568989	-0.927263994108566	-0.6415069724823147	-0.17986059477217978
0.29634874048055504	1.2991561256178117	-0.47608431317982686	1.006172025768947	1.5602958486700458	1.4340998058802406	0.25157979143916576	1.8001675458715927	0.12223179150813718	1.1386042732145876	0.7368540414888259	1.2837131609977952	1.5605776712790143	0.16973308592364103	-0.5225810882336162	0.12632645932027245	1.508831006721752	0.4831636854172438	0.34020471870170077	-0.28288605231664776	0.09597782723291648	0.7742311783008725	1.295005843934463	0.6532575950544395	1.6594935701420954	0.9141344081140692	0.2776074485218074	0.9442364081182297	0.22027105777536843	0.9483878215649266	1.5332617370147879	-0.48931582115574407	0.48291494259021706	-0.08575459663542169	2.6739496516316112	1.4932026821260145	1.1633621146811564	0.7930580958233426	0.2621632748854873	0.5193585615190242	-0.2761119402870024	0.0687410409335799	0.3506534318475871	-0.8063152618702584	0.7661414867905162	0.6221286742795432	-0.1181270242948072	0.328026215520688	-0.4284727025684932	0.4093519230861476
1.0707424733713273	2.1984150568280687	1.1095272228358901	1.1619997073233264	1.9017304293387096	1.9699930664050085	1.8833989484656113	2.263144300896404	1.2729202300401858	1.6243929956016654	1.5499070992546424	1.9719936621526093	1.8025389235411478	0.43340135692381504	0.4413818858457396	1.7398958533581397	2.1032102374969375	0.9859789174426641	1.7997239150935322	0.7323185979940056	0.6424574653742116	2.2342232195833485	1.9906184529836528	1.344854540576645	1.4733404214414727	1.8134863406087924	1.8280252610239331	1.355703721788513	1.9983775626785674	1.4216718810257716	2.360665309956378	-0.26927938999154255	0.35673170417291794	1.7625179461377662	2.3748368260844206	1.8100196928593315	1.3010635677647115	1.6892562371773436	0.9244010719478426	2.639263122451879	1.2451940782314577	0.31964993061421465	1.2313794691232727	0.748868322600454	1.995190011896979	1.0348660011602906	0.8347303260613756	1.673206189533156	0.20990788881742328	1.046197197074015
1.6279631184547496	2.0930003744067704	2.0633644881362825	0.4019683812805689	1.3188304665850565	1.3006452288983437	2.2169880155189716	1.5048467207996405	1.6881217042180792	0.5208701701984801	1.3278812871353647	1.4076768812892784	0.7452761314483738	0.629267287684133	0.6611556352730497	2.8338240040963725	1.534650595514946	0.9573800406724607	2.0857742518260336	1.2816269503488453	0.8152913570446224	2.4450814157988394	1.6264263517222055	0.9305493963247139	0.38674898683029896	1.4817896196437026	2.3086067717181504	0.9883693097380737	2.6975478747021753	0.8080910810588451	1.3061664804931372	-0.08904216502743782	-0.561236863242035	1.9728020348383324	0.8138026296020734	0.7102900038420391	0.6361171917290664	1.828751931085252	0.9132418024804094	3.2679123040692795	2.1286110413993007	-0.23177045454299913	1.6093267564621516	1.9148221303918453	1.666720734071914	0.9928814860074421	1.1331570974709093	2.038504033335907	0.42187811573132106	1.2910397435015701
1.716761975255796	1.1761262839535376	1.5811623184261745	-0.5833342671738734	0.41409596558952977	0.037167803092129914	1.3509489920156197	0.2936086806772701	1.2365093321716718	-1.0936737070554825	0.3978396288126753	0.48721253094044875	-0.6333837184849693	0.5169542457009926	0.018816261269297987	2.7692710484725196	0.23420638743890645	0.7208489991248805	0.9580742271198747	1.186280952101911	0.7233064673866346	1.7303787410532618	0.8684428057168273	-0.21073613058791613	-0.49450787271867125	0.30290126735113476	1.5788739003803787	0.49776086578253415	1.707657505332908	-0.0399561150732585	-0.5996309235210311	-0.36538181411448695	-1.5756925822544938	0.7675740636703068	-0.6338248846691144	-0.6861057760142831	-0.3944272116808177	1.313210409020246	0.37871409656720195	1.9534636227705675	1.9074879968465548	-1.3048399845760108	1.3211161395585	1.778664413355795	0.1453563064955335	0.6993600957805893	0.6913745466219242	1.1803749525985328	-0.15778108463095228	0.9568027749812287
1.4376209675553124	0.07921596931887531	0.10652941799404825	-1.1597398218154458	0.07829819505661118	-0.8447948701803158	0.46989966805371075	-0.30703094084910726	0.43027516520722103	-1.5896139657144701	-0.3324197590429613	0.20476881428102797	-1.0817320091218865	0.1812952598535992	-0.8413939613592046	1.7601936332672865	-0.9152516221852409	0.6592738419426534	-0.462599306612288	0.7291689941024864	0.8264592956603505	1.1025009086584796	0.646964137230237	-1.3230280306238882	-0.2901826474396138	-0.5129573811680772	0.41383532032816084	0.6960900399620348	-0.04432702873271357	-0.3623826025169251	-1.6129642104318112	-1.026671483069272	-1.9645976649992811	-0.43191998357761285	-1.0016207796068224	-1.0651799692471091	-0.7755190085764947	0.7696335906486105	-0.10299152411129824	-0.025265181665092895	1.0080550339227805	-2.243410034099813	0.6028230888893721	0.659292472889783	-1.1501564482747484	0.4445484416243115	-0.03834961840495516	0.02480219947031872	-0.9700978625727105	0.21513617825143708
1.1425633338684629	-0.6207161862157321	-0.9180896703758152	-1.2482585074200412	0.6005507915685263	-0.8478168629357493	0.4816344960530392	0.07490312491666141	-0.10165876289503976	-0.43001577269879315	-0.2775365139818568	0.6812354243122867	-0.3567122137604865	-0.08048948698463904	-1.1706537964888186	0.6809637573260267	-1.2776354003344552	0.7880307396660347	-0.705925081610997	0.35582975527608895	1.4083690168195733	1.2116094207338017	1.1505845663314445	-1.9008588883894515	0.7353897762648796	-0.2031670409434365	-0.2581859184509625	1.5926419428456156	-0.8484291700666712	-0.10745185141259131	-0.9603450171789392	-1.5097937801057109	-1.6179050908266086	-0.5393848754742344	-0.49445124703416155	-0.19467568119617562	-0.10329744684366382	0.6604070041702249	-0.10894755594269087	-0.8513975203832411	0.2920763563458167	-2.266946407453254	-0.0778850385131397	-0.20685886316840757	-1.0985660408433957	0.34130627832747773	-0.5594590960673467	-0.2861541476837126	-1.1352769179532163	-0.4757830783776216
1.0617810470803313	-0.683687221863359	-0.4462180189162408	-1.0982346680158444	1.420655671193231	-0.20974912238147245	1.1403018143997825	0.8965338724898877	-0.10380637179989216	1.2073398069125263	0.3313526719384206	1.2215213751718914	0.5972818328670789	-0.1455700139150179	-0.7846310473524387	0.3044212343447125	-0.8252740425043962	0.8260332744732449	0.5759678044275232	0.3286387771279025	2.134293618668284	1.7797956390696335	1.7095959983161317	-1.8186788991272533	1.467459196754792	0.8373641300675931	-0.05884305116765284	2.342862761834127	0.10622859540647209	0.29060906132261594	0.5186668784682986	-1.3191124191218337	-0.9305624358181667	0.22780451893848627	0.11836892435002716	0.9569825852575461	0.8911892233051434	0.9066715327015447	0.3300093622846025	0.08230153753208873	0.2716891198804416	-1.1006335110352319	-0.28378106822539023	0.06384783563341265	0.05053167349055834	0.3133971828916015	-0.6052188124654216	0.4184023158737543	-0.38811315080745806	-0.5949137196649814
1.110346016196835	-0.1392602854071326	1.1062152691069	-0.7947094353321239	1.7725533581462032	0.5356927178865791	1.5066472513922404	1.386571795103991	0.2957631394338413	1.653304303722878	0.8621363558660119	1.1984847533166896	0.7947994958455965	-0.16720794017428448	-0.06006626768101205	0.7122621216533004	0.012538919432280488	0.6410669511325318	2.2532522934735226	0.6199442111830338	2.302500579675182	2.017248876929624	1.6354791860734257	-1.1174895160411231	1.1706643091782483	1.6291120692601564	0.7218860051599326	2.1781731031123943	1.9156634826080385	0.4595340124789677	1.3840776329339626	-0.48449803948502107	-0.27123925691887757	0.8611968347297699	0.47539150359939425	1.3443723692136822	1.1609420546040068	1.1452884029419543	0.9224557775494316	1.6924930312925202	0.7780409136041545	0.6042049403121466	0.16555983090155849	1.1637000405537783	1.0476236300492592	0.30364641674446635	-0.11785050488645596	1.2558607849424632	0.7075632909992855	0.08728233048090951
1.0754323935144285	0.8449959241157425	2.305624572258746	-0.20030628380720128	1.439807513137456	1.0611241045286588	1.0328544584082682	1.2898150950896723	0.8569604344842976	0.5410987384024817	1.0181671624564677	0.7070027965100941	0.3069687179683071	-0.24732838776025398	0.5903144204021179	1.358180873322952	0.7226134231269941	0.46839502866449995	2.8568256257130296	1.021612901472977	1.5856184779363245	1.4753447814505531	0.96388091144146	0.04215645892616487	0.2647624530030012	1.6563234692707196	1.4688181893767018	1.2216615769667496	2.899613809219716	0.3412673755201546	1.077605807168617	0.5598307293275218	0.2677275029723472	0.7599442956250503	0.7665155427708282	0.905226696545722	0.533847263365595	1.160800605256756	1.4293299770780392	2.414332662486757	1.2857391585780553	1.6996629315174059	1.0582418806518075	2.015966134856409	1.0193520986939568	0.3912451631167399	0.7454641764254568	1.3405205584037405	1.4149652146508738	1.2175519382175544
0.8794371698691709	1.9097812701204209	2.1617566564069723	0.657686260939472	0.7973004581086393	1.2962071945572031	0.02848226483501895	0.8989904558884346	1.3519669104651426	-0.844839916616563	1.0032919610880442	0.32306429129335257	0.010559085265601726	-0.17744834345932836	1.061286998238488	1.5918023218576216	0.9922312485092695	0.5929582117205671	1.9680296127151835	1.2872216306474602	0.4216530361561413	0.45394050707399813	0.26531095586986614	1.226792812663326	-0.2308242976416552	1.172381912522489	1.6650645409732352	0.2704845704179351	2.254037849987912	0.08683360921069501	0.2840803037386111	1.425228697723153	0.6719280398622434	0.216761477826778	1.1303485195934033	0.41072172134155027	-0.14266454710534057	0.9681873139189849	1.7148745498031912	1.7245442737765755	1.4190896386105396	1.5806723378538088	1.8398347350170663	1.8835988601330214	0.28765672470565173	0.6362117909053838	1.5283391626826304	0.711253785535184	1.5201742698147775	1.9789984728249495
0.5653211745098149	2.4478840454872124	1.0160543811969915	1.3860717126976543	0.24115397865108332	1.210406755769366	-0.8135879369479806	0.5371654373236625	1.5111151156469067	-1.0503030194094651	1.0361388136182128	0.37943654985085085	0.37756522676044085	0.3057528453698936	1.384280501321091	1.1234076456182094	0.8271695628323125	0.8954909755592457	0.43626893506828834	1.2362867313384864	-0.4162460152960824	-0.3324538900940225	-0.10104196522485208	1.828736773394137	0.10204854015255703	0.6228092142142219	1.1834542221304047	-0.11390464520440492	0.6712681565104749	-0.118806739494119	-0.045403472301702094	1.9777218136644383	0.8111359771974415	-0.1590350821152558	1.3108957248131552	0.43387180151838345	-0.034111382535004175	0.6173607688200058	1.6293916573178022	0.42264753053685794	1.138336021045357	0.7737031519999616	1.9387642975606438	0.9748958994091081	-0.21489720037187648	0.8632259868672244	1.6511085780137047	0.13217033381354742	1.3277540067686022	1.7082860899560133
0.1072072560807083	1.9040457962215196	-0.0007408859300898462	1.575441422612251	-0.20280683772372	0.7977859938408264	-1.0958924081955617	0.21933214497776007	1.1067637566832786	-0.027939996043111606	0.9648155868975905	0.643451120306417	0.8747678894754306	1.029975924706555	1.4295545005653116	0.1352654478150041	0.51385092041116	0.8861798199559253	-0.6243091233230187	0.8645101793887076	-0.5915339036120939	-0.3863664927110006	-0.2884488046253635	1.56324368789414	0.6542735310375154	0.10834821157278655	0.3701783835842732	-0.10172939068480655	-0.5625783241065893	-0.1635052801350276	0.24925581831590785	2.1622455547826713	0.5809104644656673	-0.1738443140635379	1.0316206293080337	0.7363448254176158	0.7363987419984549	0.13345500507345193	1.051669591799836	-0.3948226906943598	0.5981082503840502	0.3651199970018826	1.2206718148207913	0.07161162758546759	-0.1006986659291656	0.7363244540625721	0.9322866260982895	0.13877170998261254	1.1279059526429909	0.5266473509191386
-0.5703599290072541	0.34793316023010556	-0.18652448051353776	1.27762763970521	-0.6693500890749597	0.2782411141310978	-0.8893733988822738	-0.1786939143120988	0.24129265980276726	0.9843110854417542	0.5173674165391423	0.690009709458909	0.7174897059228869	1.364541427186601	0.9785788383187993	-0.8940799099155371	0.3943070601197743	0.26589541364668	-0.8462311850706887	0.41384677488741406	-0.4575177552419508	0.22945089355746986	-0.5235196881987341	0.8204782775211433	0.590186679567186	-0.4612187509499738	-0.1754440502475814	-0.18518407903296735	-0.8355614112937819	-0.08477526519669519	0.5631684014166896	1.831369897038149	0.12226565313140254	-0.06360551282089036	0.4595059908350837	0.7236462792573358	1.3070006720856477	-0.33826974634326046	0.10414354462547461	-0.3923580996634957	-0.005784358097743833	0.8301475377213872	0.1628349668667046	-0.2480817398749293	0.1709146164530669	0.12895241871986876	-0.09241843693668444	0.5008877247335062	0.8602296547102625	-0.6963796857779395
-1.3176075754311811	-1.3079322438992083	0.19848774662377972	0.961081690253698	-1.0626745825744295	0.07079485766784915	-0.47848452728214375	-0.6093144050926317	-0.555808211277703	1.0103410578724663	-0.1940297232871001	0.42160213935894963	-0.0422162792711574	0.8466970691209466	0.08116787940229124	-1.474431835583713	0.5336254059429822	-0.6348914609768864	-0.6422785457285934	0.24802167815370976	-0.5598500504510091	1.0166348099722684	-0.6563466043579874	0.31928411551700614	-0.14410615605513502	-0.9379778442843528	-0.0889193661125027	-0.5004512346649045	-0.5180412626005375	-0.06022881168001598	0.4079142264280043	0.9034073737281564	-0.28927032923971685	0.013747465494740143	0.03897038912561351	0.2610621793117365	1.0887255110475258	-0.5374071640017221	-0.8007571390723017	-0.04753220870846264	-0.4529030247608171	1.553875239157406	-0.5177936317517822	0.004312140360013746	0.09573869553305796	-0.6317420869706869	-0.607406777425554	0.6315070651858521	0.31618687545105595	-1.12794133937551
-1.6690401107172816	-1.9119597098728545	0.4805184477729538	0.9541809469043381	-1.0936580752865666	0.3641520333596169	-0.15617884681929703	-0.8470919148883543	-0.7285642091697283	0.3813365547730889	-0.6658401863334311	0.10394616311772523	-0.5409530063436618	-0.22462950126694747	-0.8297849165887472	-1.38173468277934	0.5861942695393922	-1.1111781168586945	-0.5101046799743323	0.5288701074624035	-1.0063229040542219	1.4116518669445959	-0.3893101713469365	0.3489252023949763	-0.8142115142473363	-0.9891782699952645	0.38159323368209913	-0.7429343476355623	-0.2641890358772528	-0.20865904195105195	-0.023907630233577365	-0.352817899569532	-0.5854546922557603	0.1900460105150829	-0.08465648224220673	-0.20981528020587578	0.3265559305805329	-0.39793839272381404	-1.2605083061248532	0.0666082637827824	-0.5246679908500659	1.5913922589427958	-0.5000195958098016	0.42162534083954023	-0.1261615439773732	-1.0019518500989852	-0.38886399451958353	0.30956931013328853	-0.4792304621428387	-0.7493606189271464
-1.2528558860995755	-1.0918127077434603	0.36912229849154465	1.0677005058662195	-0.7059063269939426	0.7686674754027939	-0.19304149815321764	-0.7423749157704275	-0.26302404248915034	0.09770353202933317	-0.5759868413489493	-0.04558376796863027	-0.23155207775066675	-0.9888108523052956	-1.2964599883272918	-0.8129975581751844	0.10851748518046471	-0.8057749525067943	-0.5470667849317291	0.9826308107949002	-1.3983872420847834	1.1129913224051442	0.13860497778307235	0.493580715719731	-0.834327210840125	-0.6039200706486962	0.5577523324278408	-0.6812042457401005	-0.3140496935583978	-0.36884606333625064	-0.23335040213009786	-1.3589803395494868	-0.9696517504036908	0.5403784646685736	-0.23451054081825035	-0.3170206178368808	-0.3459731194455368	-0.26710271821200976	-1.228480434150105	-0.18275742883707818	-0.16115949736500126	0.7959560261369503	-0.12173313466774972	0.5958287219297593	0.09024965413578163	-0.7506724433940823	-0.09850028073407159	-0.1700548447028111	-1.2057970709900665	-0.2997002075961376
-0.32651068835141894	0.3293637389357115	0.09360175505206991	0.8829660178657186	-0.28205767089747985	0.6094124278357967	-0.7292361001034331	-0.37672356442610405	0.24486823744922886	0.45840736800339255	-0.2136333615836979	-0.14879160002995634	0.3567782859764627	-0.8840428046356901	-1.2700852757113834	-0.27415409477960556	-0.9011309505291213	-0.09835103911674853	-0.5972009477416796	1.0653216691388625	-1.3133880694307145	0.21396359255345557	0.30562563005155574	0.2149557114124074	-0.4560704229030227	-0.28307084342984506	0.005594376904656172	-0.5180236803922686	-0.5016014302584443	-0.219410504193614	-0.12599223464176426	-1.6662927964894445	-1.5331669947759867	0.7683295535695248	-0.7143198881386905	-0.2434955296215439	-0.6619224959270632	-0.6087647854897669	-0.9940951731231279	-0.5893590825497765	0.39962882598247423	0.012425880226500203	0.017584085621051793	0.3508982680520388	0.7745551639428951	-0.20838861176390366	-0.52896913026767	-0.4786910062959168	-1.5334379276465777	-0.4442214964715008
0.28152701734946317	1.0474373822620517	-0.0681016427373448	0.3490781895598199	-0.28978840468228884	-0.327326936042003	-1.5465358241220657	0.02114833287367113	0.1832483490917216	0.7408534401567181	-0.17549253749206783	-0.48517003219087834	0.2563478488215358	-0.2210610396908694	-1.0972654954882761	-0.2051138849519414	-1.8236483367549887	0.28696771553047834	-0.5961066572128786	0.44775488384690215	-0.7347045536914718	-0.8871722254370449	-0.2953274018018401	-0.40307070568524767	-0.38247397538959177	-0.516876760239061	-0.9777130324680369	-0.6255135563521695	-0.6673379564513795	0.26193083549015755	-0.09977609378479832	-1.3388212149086793	-1.918482492661435	0.474200542030549	-1.3279930588063757	-0.4040237200689965	-0.8475956588762158	-1.4276051934028275	-0.8249089238233753	-0.9595810514043974	0.7295899231074875	0.12300397186937087	-0.3168039237080317	-0.2255644574797928	1.151782940771393	0.06538520777236465	-1.601720196772169	-0.6539873815390267	-1.3794505524836975	-1.0817447841280947
-0.047005882402236014	0.4796333374317979	-0.12893959847695685	-0.06866484556823049	-0.7563917405803217	-1.4366634135408274	-2.0715202376876176	0.2262430348168098	-0.44687519687530103	0.27528129346154306	-0.6538043896753996	-1.0945032301327149	-0.6649064962934936	0.1931460562953675	-1.0732089681428594	-0.6201004004260817	-1.9013993251281178	0.024901298897790955	-0.5877145129420642	-0.6418446999664749	0.002920347253271198	-1.7389574671062678	-1.2602536804172364	-0.6866208895405393	-0.8306291023349778	-1.1445719817702107	-1.633387938067998	-1.0379728161421196	-0.8118972231911329	0.5819556979173971	-0.42231888488572267	-0.8391152427170332	-1.5707758938620435	-0.28380249950324704	-1.5678526380325626	-0.774185405344646	-1.1107190782918905	-2.1295882923108627	-0.7090291354844352	-1.2063031421210122	0.540516090540611	1.0677166016189124	-0.8161763444591963	-0.8508720923234395	0.5297657895069366	-0.14866479706598376	-2.3296621575962027	-0.9138342820515568	-0.8822163581504135	-1.5180648448249352
-1.0024622280555917	-0.7456009810457528	-0.21466034527044534	0.1056090534040849	-1.1988853072888384	-1.8225948311680604	-1.8129803385071261	0.09998510698515643	-1.0652481010605706	-0.5490962433816482	-1.169971064168427	-1.6527179701021975	-1.4104559646533283	-0.04020446437827748	-1.095851838248112	-1.1007674470806745	-0.9550044716216473	-0.5272610003558751	-0.5027420094813093	-1.5759201004415324	0.5751414821170618	-2.089740775531866	-1.7065291241368943	-0.1674952678306921	-1.2208479696170653	-1.4357175816089827	-1.4999443578369218	-1.3765868940441919	-0.8942155693683972	0.23231822108476705	-0.7466297067849217	-0.5352250589552531	-0.38960160970880975	-0.8943507059894491	-1.2351496504761932	-0.8029639954664667	-1.2746457061472634	-2.0906322698946296	-0.4748626955707914	-1.215909152816892	-0.059555772977839025	1.960009634733664	-1.0301201830939974	-1.189591708345364	-0.7298080068501805	-0.5339522844131814	-1.870053577441045	-1.1990579132130053	-0.21339845417155995	-1.2308472416554264
-1.559231451380786	-1.4801878957896237	-0.24924658257161458	0.7970669319036457	-1.1016503754253095	-1.1919057223274758	-0.8480086905163341	-0.32967568293682703	-1.1378581819526545	-0.6890653282435818	-1.0838458399407187	-1.7521139117311815	-0.9735946531227243	-0.5074844378099815	-0.8221998525820023	-1.165966753736958	0.414220402722738	-0.7728761124116821	-0.15460312611468408	-1.8366991314670695	0.8807774565854285	-1.9618698155925196	-1.227296070165088	0.8295922169944483	-0.8692710578913136	-0.8693514761085113	-0.8159908910303282	-1.2878086368316066	-0.7298843872334861	-0.5382477219161325	-0.4461513663738454	-0.38430791265703135	0.9944486838011873	-0.7714295912876507	-0.6914992590990079	-0.0835640969004875	-1.0288626601024922	-1.3237650229850182	-0.07176351046912997	-0.850383480360003	-0.6305126202654513	2.096803143819508	-0.8184330456643306	-1.052967829551636	-1.414760293100061	-0.6027338203469778	-0.4703884768729748	-1.1100068687376636	0.5152899548208703	-0.340238401055543
-0.9950510917926209	-1.1681348803605878	-0.02194350331855373	1.418730096547957	-0.4148176842160768	-0.13892466429668548	0.21681890850688992	-0.7805127624773124	-0.6637801533980204	0.2280599888223859	-0.2946607380228735	-1.2666576379703591	0.4504911504334975	-0.5182665574584678	-0.12920562027357857	-0.6697979024211671	1.3608861080386088	-0.5065142750874413	0.4576634632155825	-1.3869579677439239	0.9494864209403394	-1.5238639798895295	-0.34539350536559915	1.519615779172986	0.16352383447144542	0.27819237530597374	-0.15296692949592458	-0.8322942710290954	-0.23103823094246514	-0.7188975105999884	0.582885606337782	-0.1309312265209891	1.7283465675040481	0.035678901782435817	-0.43824392398838047	1.033402990310619	-0.390353112108334	-0.4614318057526169	0.3599423166312102	-0.15941548789439558	-0.7322722155134505	1.6270634293310882	-0.35661278544790886	-0.5294133719606957	-0.7159505860954444	-0.19778638462217193	0.795863775014875	-0.3801554808455603	1.1893191010683708	0.6383807225386434
0.35565596819953016	-0.24820383724878492	0.4405606902983371	1.4430709765635237	0.42987438943184364	0.47543065651111477	0.8093116651994698	-0.8219713960966114	-0.03685402596681048	1.3347811318609786	0.6441290498416545	-0.4488532203532128	1.60859606817751	0.06273645645673706	0.6623056981468362	0.12321269472610584	1.5039572766893552	-0.04716188202030959	0.9672281468110028	-0.6040720754795811	0.7876422507300574	-0.9365604464812456	0.08357623367749759	1.4796899115056705	1.0778776939633836	1.196712745702252	0.20786110085730303	-0.3766824717294841	0.34806586035434917	0.40159899597539106	1.6194810508743267	0.2555365190197341	1.5204061352301736	0.8928109043816762	-0.5737330730843864	1.6666090454036162	0.2665862711661153	-0.07973839593143445	0.6544275930561336	0.5166282736660505	-0.25522490674398896	1.13411225799232	0.16726299883462856	0.08069505107745253	0.8675731104800711	0.3937625246073123	1.1714501336475251	0.672345739125447	1.6183035456874149	1.3108684081637425
1.442945491399621	0.4354333150509186	0.7397597891518556	0.8549333656984182	0.9316365056477609	0.3406063971104319	0.8503762851555766	-0.2654536395501752	0.4241886200372317	1.4430178055518976	1.0725930374017898	0.27401510606089274	1.5158721584810264	0.6455206816229984	1.059976262071935	0.7822968969213137	1.1018484469641705	0.19069055343200997	0.9142019834584582	0.0678748061945717	0.4024312940418182	-0.3387440551202289	-0.19403569522194333	0.971104065197354	1.1690229595471118	1.3185923363330527	0.3926470421281654	-0.18586817500970076	0.5671619650906322	2.202695373838627	1.740735657952924	0.461548017705109	0.8478549046992507	1.1970194310243656	-0.7662384629394345	1.2564858079226915	0.6190657650507114	-0.17058346660067714	0.7358847295550499	0.7741576955428865	0.4861029217671989	0.7661595130922597	0.66718859739336	0.4678545407547054	1.9886303376717587	0.76812112696199	0.8884813302949124	1.294950420176772	1.5865220628663936	1.5618413843668515
1.5557178845018325	0.4607046911659439	0.4668951967883689	0.054703269650591226	0.9077691265836506	-0.1476617704009261	0.6303529324191527	0.5152923953357016	0.6761324905113333	0.35673166154212066	0.80560539507055	0.582561641459772	0.42776382170847743	0.5805154873090883	0.879153181834776	0.9929298939342539	0.631789636256065	0.14130336887101586	0.22388482394098475	0.39630907607311283	-0.0733163029937077	0.08650955157915186	-0.648888291221167	0.4686284009940727	0.5189751834800282	0.7538705666139203	0.5178607320929888	-0.22434617300027404	0.23497270909265724	3.084461766417943	0.7397103669029723	0.19904280362420443	0.40093127434116765	0.8548485229522856	-0.6737394163222192	0.10549686646547292	0.6768144783514713	-0.32716311286573985	0.5595546234401648	0.4879064137982473	0.9547692420543415	0.08945079837701055	0.9717565423665545	0.4662530782069052	1.7502082361078093	0.7731630637612121	0.6652097816297384	0.964545489518736	1.0112034302428217	1.352832188512636
0.9327706631828521	0.051440052753048714	-0.3267069060275409	-0.5633780685989408	0.5374760833445618	-0.4329680561850484	0.3677460180550981	0.818912431044508	0.7615478452729263	-0.9546248175045559	0.1922090890490161	0.43065295975841184	-0.5731517605524732	-0.10836528002440693	0.4296471210165283	0.6791819686925619	0.3302782527595942	0.07523955397862049	-0.6610565590135136	0.4042126175839251	-0.39596264179045204	0.15516383624581218	-0.6791471751052693	0.09931315855633785	-0.18991305496425512	0.03631484177157283	0.4225227965520149	-0.32183344509397627	-0.3843201718679589	2.0711948361560073	-0.639326525736382	-0.3688604280156649	0.42547797382122177	0.19411191961189497	-0.2402541967907184	-0.9467703752734079	0.6111739130030664	-0.29395001785897723	0.08789506752203868	-0.1069825519425236	0.7740955918561611	-1.1348485944124083	0.7605919979090594	0.07804507748809919	0.4545912239770792	0.5650371846021218	0.7658052962353569	-0.10142007117700631	0.08158015396518122	0.6515322219816305
0.3306003810296098	-0.33875064054538584	-1.1097455760454698	-0.8711159381562116	0.1315589500404416	-0.34221891633043544	0.05843637559137001	0.31802257892050967	0.6416595908012639	-1.4397226363587379	-0.27294279000774135	0.04386633979814281	-0.7597204163069884	-0.7308660489380614	0.22107731056922678	0.002882712993855195	0.14696989191053042	0.23434383404857922	-1.1598972860339851	0.2608203339129695	-0.4124276602037249	-0.1424040297838197	-0.2886736279755277	-0.3061958174802257	-0.432254296647757	-0.39027403743657074	-0.040922467568012315	-0.3920475190521709	-0.8267206721191619	-0.059356149506347766	-1.395972820593021	-0.6896751157558744	0.6494802168692864	-0.4209190911354381	0.3957472713711454	-1.3014539941717083	0.44934431625225046	-0.15189565887276005	-0.5464917662359242	-0.6481462710492071	0.04420040705787037	-2.303565369556171	-0.08310171896673181	-0.5419308621804816	-0.85211006153939	0.3926194200658827	0.7989984993904176	-1.112507849991082	-0.7640031752952342	-0.333033551415326
0.14914425518185878	-0.4666569300263957	-1.3547692026110203	-0.9563472278469461	-0.11465232084786266	-0.08830213186078995	-0.26496888425512055	-0.5273761574745827	0.3252013686389415	-0.98388084892683	-0.3244193492857163	-0.2236900805931866	-0.33585973204137054	-0.6414088025727291	0.4748614947186667	-0.6829322445111866	-0.014995375384622355	0.5723395799867886	-1.042483005608541	0.13544005272830223	-0.22808322469772288	-0.5586081472240358	0.055495754977448554	-0.7570807918345529	-0.27804766748740334	-0.4074203808756793	-0.6135181330332641	-0.420489232568078	-0.8386258004325299	-1.4995592018300843	-1.1760594333634624	-0.37849088820590665	0.7317787074191028	-0.7895477177416578	1.0834693286029824	-1.0137736290661499	0.08127203369199372	-0.01020384103495628	-0.9364097316401266	-0.9099952234070328	-0.6867111767697921	-2.4272670385000255	-1.0953355924123012	-1.0927880203851628	-1.3799232248576279	0.381154407753281	0.39126813867828825	-1.3973315340280035	-1.0870526713610271	-1.04258396009864
0.13662755503438376	-0.33886546067091555	-1.0190266234895062	-0.9867325003285667	-0.21665412636035183	0.08526611214745969	-0.351685764723542	-0.9118743596039232	0.027339468338559176	-0.2836542890558884	-0.012895243386574598	-0.12043264712359088	0.06804149735540134	0.12172359838969182	0.9118680093475663	-0.9784840906367719	-0.17083145361085184	0.8407085082310917	-0.5546647521048138	0.06313218253831439	-0.13227397890130566	-0.7717620554469973	0.09330484222553528	-0.9848922701764756	-0.11127627451739738	-0.13838777807286284	-0.8075333290015545	-0.3290225367442292	-0.5198529487966853	-1.2849002998568007	-0.4901396014180557	0.3140548247751294	0.6236643410269351	-0.8261566558709154	1.6346814714545146	-0.540425017282191	-0.4797779920427197	0.22910747418077199	-0.6834908339416687	-0.8696534454661627	-0.8690182240328376	-1.282005646582073	-1.4680123018276001	-1.2350960752841311	-1.1039235104489673	0.471092565058342	-0.23607477830589862	-0.9587473418027603	-0.8020641662573019	-0.9724989353154286
-0.10105543183733276	-0.03251303624530808	-0.5389721551468535	-1.146493679626615	-0.32574272582506675	0.10674724348848572	0.016463246819122118	-0.5622475700582474	-0.006837937193629788	0.052390445646584016	0.40978079548656726	0.3092183645144466	0.16441120598612594	0.9040760668248318	1.0249876521695698	-0.7119687326180067	-0.33738023549159385	0.8356097107721877	-0.13985208771901864	-0.10286323689025535	-0.3377022027816401	-0.6727352372119024	0.06131273933406891	-0.8582918540891004	-0.09829243186001727	0.17439796089140713	-0.52986436929464	0.007647051411294264	-0.1508488708508498	-0.22909215384179266	-0.10719951642381974	0.6739417864796738	0.49035903873035325	-0.5455814012670859	1.7595421290389617	-0.23887816883944107	-1.0103930888336614	0.6478062573003129	0.10487919625749871	-0.6317050905024082	-0.48434950935646054	0.12936068224422365	-0.8507192909033089	-0.8519016010468421	-0.5112455620215736	0.4742326646101601	-0.5311918188015841	-0.38135806588437066	-0.3204815023959154	-0.24387204876162313
-0.5337643220488575	0.341791731345144	-0.3814850367908692	-1.546241483627994	-0.5525854869358885	-0.016403943916137125	0.6644688408500314	-0.031430997213976464	0.14169569740782995	0.019896079836974993	0.6413266102869086	0.7344187156637023	0.1176511745334607	1.070844676689875	0.5897208412655094	-0.14088209848215308	-0.5807760530900553	0.5181627325916115	-0.08100874798326375	-0.5420635346972543	-0.7853827835702405	-0.4186396401986917	0.2764954122995565	-0.6939056968743598	-0.07845326473897066	0.24203544248535028	-0.2970827987845366	0.578084260820023	0.03578580870091344	0.11645535350695277	-0.3047141928582465	0.2240485299465369	0.43835705835042976	-0.1632675063826477	1.2682534325545376	-0.15433950186068982	-1.2999379154307928	1.0030174330910064	0.73605755664922	-0.35958697336413575	-0.12062345430749985	0.4906815644862264	0.15811394694895006	-0.23234743102870978	-0.10439675646286295	0.1901902509800585	-0.30377395654158373	-0.2114226614553793	-0.23825882748778848	0.39618275304257833
-0.796884813748504	0.5549295135300457	-0.6178528827459158	-2.0461340933448704	-0.8234664378476666	-0.291129885064426	1.1110366610302955	-0.02496347400247015	0.06439091258823557	-0.10019765150950491	0.4807473145402621	0.7864539298261072	0.06853171428188187	0.5384274282252324	-0.08026375656983403	0.2105188794991608	-0.8913837904986482	-0.033454559493897924	-0.3376536687425839	-1.178823627206487	-1.1882005487663365	-0.1863805334807233	0.6368110508867396	-0.9165988592311626	0.06795479380178505	-0.1089002841286564	-0.6198646006065066	1.1422519074704196	-0.033192096826819735	-0.7709534786968686	-0.7146454885438168	-0.7520267187917464	0.43514031883154725	-0.04391089555551491	0.38960347185749417	-0.17293582394500423	-1.3352019576971472	0.9113709125146735	0.5582118738377987	-0.21335690258798903	-0.40240374672721335	-0.47209852109171585	0.5246612671773043	0.12835037682017017	-0.1414238264144253	-0.4221992893349037	0.09062502865564465	-0.428534272511099	-0.746273147190578	0.29945673845153425
-0.7359874041065394	0.3561779846977024	-0.907200848951891	-2.2195255089504458	-0.919461948302375	-0.6391882395902221	1.073540885694491	-0.5492881062036706	-0.4835283497952766	-0.24944347717680357	-0.0361083175046798	0.3531646460453491	-0.14307488323169595	-0.26598017557447284	-0.4144296675340159	0.03380566320005742	-1.0942433852049103	-0.6849740358506844	-0.6102752423413514	-1.5727875811653458	-1.254666650492765	0.04759797725186612	0.7302083656511982	-1.4454595678239068	0.1324495231805907	-0.7186926602084746	-1.2625193302887596	1.3874636434619514	-0.24379376884727325	-1.9253269945430018	-0.8250109695050484	-1.4302825157099663	0.4225600078142859	-0.3646591676930136	-0.28904001897859816	-0.23132787009155795	-1.1673759277435976	0.3955578259964312	-0.30070718018339876	-0.23692570067287455	-1.287272064569184	-1.7172097045778583	-0.145567491070793	0.021460437998508598	-0.5939646055659755	-1.1057685561018251	0.26216038474523323	-0.5273051842207149	-1.3500164928933267	-0.395487929032845
-0.6215266208648527	-0.2148350332607954	-0.8596721992407667	-1.682595417732596	-0.7032484363314403	-0.8129947742080815	0.7502135657922074	-0.9147376417023059	-1.1709295951491652	-0.5679864416013695	-0.6402722199223785	-0.3416434038569248	-0.6860460979766099	-0.8653412330484938	-0.16336005072696108	-0.43590656976028574	-1.0113127515564488	-1.2505743449366922	-0.5573453933009948	-1.2464948620182847	-0.8979108055585914	0.3980574303418983	0.39614804887209576	-1.6603681557246603	-0.20070087004890874	-1.1251870964509463	-1.3909158736039906	1.1710774061952844	-0.3370270672485901	-2.1380987003664513	-0.5393140269603173	-1.2217840996266782	0.35675661628195315	-0.8409972145820092	-0.3654230868800686	-0.34284009445038216	-0.7106857812200957	0.0262121859778536	-0.9770203534496052	-0.29310382016250836	-2.004935455350515	-2.0213314754276293	-1.1618781680099752	-0.22809000695610235	-1.1501377050221615	-1.3982190508937535	0.2443064903803152	-0.11702874186646735	-1.3083793452342243	-0.9259540138575372
-0.729236928468671	-0.6998203874733097	-0.4243680187462821	-0.5582118882442441	-0.3020367894992164	-0.5826735654249668	0.4916091310277153	-0.5835522906775384	-1.3573237117117083	-0.9879442985850904	-1.0430979021655002	-0.929032094368963	-1.3408993696601414	-1.1041441604153643	0.3115063096204371	-0.653171280024301	-0.710687808591214	-1.5323085768192506	-0.07973648430612493	-0.22515859704337968	-0.28424543839193933	0.7831167857167181	-0.02594787938055766	-1.110813434053906	-0.8681762174897674	-0.9651698531041671	-0.5640761738885246	0.6018519991312271	-0.10478921635569872	-1.3074649796087767	-0.21375666219006556	-0.326406559303013	0.12539446483708147	-0.948098585486058	-0.06630015934208126	-0.49581991737126724	0.11239846392225766	0.3094162292721444	-0.7756482407065793	-0.20441012101884082	-1.8055452694799838	-1.2464986019391506	-1.4797540630633335	-0.13196087069327414	-1.3368050235778142	-1.0122251756466394	0.2867759047967244	0.5900550269318546	-0.4476321938838271	-0.761848291491485
-0.8661886057875965	-0.5835824278030274	0.045383339428020496	0.4901042144668472	0.005411395038914343	-0.037515241402868875	0.30207138263600386	0.18818504711257947	-0.8218269667415637	-1.1267933413645521	-1.1749605484355008	-1.1528662335395539	-1.5850916550366527	-1.1164975181144845	0.384635579877538	-0.34939011383143953	-0.476009820566575	-1.4416152096166492	0.5113670852907374	0.819542547430187	0.28724116462270655	0.8975075695413942	-0.10258984480511614	-0.12548889677739047	-1.296737696593743	-0.3616463431081396	0.6178159803518247	-0.062322979955775785	0.33617806664676286	-0.3375006066525499	-0.1938108764144655	0.4967917028726244	-0.4120244216818016	-0.4931093355107758	-0.0021652792269302125	-0.5971278057308386	0.9983385723458676	0.9961147416712027	0.04482014353740769	-0.00327461667820785	-0.7669799091837889	-0.3443468036979934	-0.8084277637821801	0.33255354604243775	-0.8717347436270765	-0.18924083266056801	0.34445822976114826	0.9441557756907245	0.52820515808962	-0.16915441863878883
-0.5356963451319317	0.14938522201977517	0.11663478859236424	0.8440217739597342	0.1200947543834472	0.42037397722036485	-0.11801364734902874	0.6882892105280619	-0.08358675251797565	-0.6878066995719837	-1.1653377341354771	-0.9718435175130928	-1.084275572532307	-1.0341134297974508	-0.16143648080922443	0.18714772818707198	-0.4651081510257503	-1.0755840494999565	0.6873901743214234	1.1242261604210295	0.5789261797350315	0.5739254404489212	0.16521273153802088	0.48364363669054755	-0.8801717280366613	0.1936897917329881	1.0937198423135064	-0.5360451404738767	0.535078299646821	0.07238272503466178	-0.3933228754195251	0.696872993884582	-1.1702032499614505	0.1346198728238404	-0.45463220450152975	-0.5173574169362267	1.2783289205961523	1.2429319301804598	0.5484666784284006	0.052611558325977914	0.2437964618776363	-0.18735602894670356	0.1513981617944946	0.6111720813156533	0.01633588903923023	0.41090793610197424	0.05826645192654664	0.5465620653330284	0.6853570437033258	0.16122509487351497
0.3920349984847447	0.9045168318297038	-0.2777394390826285	0.5659604243106668	0.26794659529623993	0.48327801386172736	-0.800669595818623	0.6013226118602779	0.1440019395787439	0.16144817352003174	-1.0734950202392568	-0.49266966656055333	-0.007948333805446786	-0.8068093380963388	-0.8529206811315669	0.47779523442159466	-0.48102132931034797	-0.6177537597557958	0.2272264382466251	0.5956361516748491	0.5567373334372329	0.10329875588794865	0.38365008468153755	0.3260199561960485	0.3761318755640537	0.3819844872837503	0.5477408820950991	-0.5761127962659788	0.1587566097632279	0.12873459265130513	-0.3781403541007622	0.43909132705759496	-1.6979553419075928	0.40401206994740874	-1.0372122015775838	-0.1776799685918192	0.5675612182875354	0.5683641543464945	0.19383830108181954	-0.1733494922686873	0.4640763831536159	-0.6320599474159715	0.5642700139963059	0.2184018965717025	0.7411976551336752	0.3002160212074818	-0.6803651169507332	-0.2584479551784215	-0.13771895337124385	-0.05368803793924478
1.3432777538519747	1.021610322505159	-0.6908122127137993	0.32851171946293617	0.7070035781937802	0.2970767883586223	-1.2061986281559056	0.2984867146812178	-0.22983901220019304	0.929298140694455	-0.7372136869084727	0.11930068225070063	1.1391628011460286	-0.32332811323733734	-0.9876253586225314	0.4286593807066723	-0.19633740371071365	-0.15624933884825415	-0.4215945270185533	-0.07039182184620396	0.38959381199145054	0.03282307970024504	0.31440675847248134	-0.13710667344322322	1.71977145764931	0.37822629974749283	-0.1975345400994872	-0.09013946819202234	-0.49747576895446044	0.3733808580041077	0.14130718627266284	0.3438670366426636	-1.4899176613345824	0.27998603644607095	-1.1491472340031725	0.3757780967824276	-0.6151009614070173	-0.49587157326021003	-0.5369284296329067	-0.38556856246249843	0.01383248913151327	-0.8425901852389112	0.36576995426149594	-0.5742558983235725	0.9457226180008209	-0.33299792353677926	-1.3605555321507383	-0.6575530879628619	-1.0783665886773024	-0.3933406011702812
1.5317878410300922	0.4261243404535404	-0.523224960165101	0.6360658679130828	1.2944570832136546	0.3038450934806966	-0.730912718282798	0.2579362904564299	-0.5678343422547489	1.2558821644943567	-0.008213774744110922	0.6685869796791634	1.8881293354270239	0.34006390302121914	-0.39452053709989837	0.39660913699978706	0.40339116883481063	0.347342449180744	-0.4724469882236409	-0.13341960318477059	0.3078485892197352	0.5656223355786067	0.1916158388552291	-0.16598335546141452	2.217886812003142	0.5391166879877002	-0.11698398749514646	0.7022776576500742	-0.6380042113519604	0.7910643490470155	0.9376027035152674	0.761648561744423	-0.536437408184086	0.2439915629628636	-0.6708642790496077	0.9365011088806241	-1.1404534882861062	-0.8941757436508264	-0.7104440516528681	-0.08412721248317875	-0.31038237765835675	-0.3666544096774888	0.17442903181846386	-0.9007461337525522	0.8599291815101696	-0.7859888756849022	-1.2820549873767204	-0.18031142119915644	-1.1056348095430393	-0.29529270245176603
0.7675399986688978	-0.32644518518713284	0.36675979830691735	1.2017743957812925	1.4842119523102555	0.6965331927470548	0.484662748329761	0.4290060217772838	-0.27651810361451334	1.1146258396910547	0.8756458447142339	0.9564918338980609	1.9814019219651449	0.8649228017394064	0.3308621683265217	0.6468925101713523	0.9144696696722997	0.883678898339862	0.347959618728899	0.3567899500810802	0.4277651077372762	1.2331420620322906	0.36712649384636037	0.37099776769977266	1.523242033416624	0.8482315503822285	0.8300409978830595	1.2622499897227413	0.18263227407968113	0.8471174989655083	1.4137084374753637	1.3639627995846013	0.5246405078605488	0.6096730742648075	-0.06509809118258006	1.194259096658684	-0.38959319469563275	-0.18218620072911731	-0.060842047780135994	0.7878572629463504	0.019197976539264954	0.3673917517559511	0.4032914667517127	-0.2573397124413888	0.9278118150143468	-0.5613354515084831	-0.357079064774595	0.7877675842614508	-0.10676594564437836	0.23127404113130587
-0.3434655625449767	-0.6636989812714068	1.3979817037667797	1.2348442603338976	0.8808344370632878	1.1127090106152884	1.4687434803485375	0.36983662238457793	0.441580773670267	0.6199058982389556	1.3116582627200888	0.867552869863644	1.3509850323560093	0.9368527611736998	0.4056682313612209	0.8919357591150066	0.9166189789676504	1.2525885371134704	1.3308940957908393	0.5913284292522358	0.679852774174642	1.282707961110366	0.736844710063932	0.8562729985313391	0.14252856038983333	0.8531855256330099	1.6489953320644584	1.0579605480539689	1.3723235802277574	0.32370934229059434	1.1349234971103659	1.476216950435669	0.9384996828807269	0.9762922473766535	0.18919414339741644	0.9211425267703539	0.9798843624895514	0.9721139904332622	0.664225444617334	1.552552521769537	0.6655115515234714	0.6558010733926745	0.709062799975964	0.8140112182777722	1.1119756352717214	0.11376704289379648	0.6827422645126814	1.35252963593173	0.9787131236456114	0.5877018496082141
-1.0324779583682224	-0.5833597776319822	1.7093818397382483	0.3568859271097117	-0.22951911837287245	0.9614738076672826	1.3049035911060038	-0.07155245361792736	0.762233964646018	-0.1431916815401793	0.8721986063858717	0.45556457313095616	0.14916157705525165	0.550086524589784	-0.3379763450248528	0.5558125473910084	0.4221044719869006	1.1871504219160012	1.3847898618739323	-0.07847695061947794	0.888088696263806	0.4284725196416064	0.7332545014895029	0.6669716998262228	-1.0094701664534727	0.22467986172306328	1.4278719349306561	0.039232177127616216	1.7207745396851177	-0.28322413520847145	0.23129829526184706	0.7914952690465903	0.5396520337985132	0.5906741718289015	0.0899317400951111	0.1882726209285362	1.5985257734026395	1.4750191100986394	0.5512843866778356	1.386036053134392	0.8459265330786552	0.3919656329696963	0.448184923314142	1.1885338180842686	0.8092295795471977	0.544364247562974	0.9706002147768442	0.9789736547300204	1.1341524236372285	0.2635854190118288
-1.0904273319074227	-0.5750625644592668	0.9790917255807053	-0.8897545290620235	-1.030691920412463	0.06582297558757273	0.07726525495589334	-0.4715817063772885	0.17048788283069594	-0.9764697079400253	-0.17821143234510514	-0.07346234335493435	-1.1573443847813543	0.03126471493715224	-1.2671088234648789	-0.47683743205101503	-0.14835827882214625	0.6460688093080209	0.21824239319484398	-1.3339926328769254	0.9110065509040247	-0.8203699461665414	-0.014315554095268414	-0.1022532591986734	-1.3313966623893958	-0.7417547380167311	0.30380781089927644	-1.2064481431635887	0.6800506961963223	-0.38910471336211583	-0.6983827891088671	-0.2788062483783468	-0.12841878701533463	-0.698242706374933	-0.03626469216470535	-0.6011733919632863	0.8052448212678792	0.8875959860396089	-0.4164436522195887	0.26944438675664084	0.24998090208527934	0.12729933539472751	-0.4459223011118672	0.35751031861228627	-0.3666529405096339	0.31863841948957256	0.33355226152807704	-0.00963883899378242	0.29606482388099453	-0.5729536753364053
-0.8801623214747187	-0.9952500248865591	-0.19000970031578518	-1.5321942474865577	-0.9334440014057737	-1.062700643803518	-1.176691331519523	-0.32686784306799677	-0.9068596383320477	-1.414018903951275	-1.0176024053947605	-0.4781386381540141	-1.9132625417453384	-0.26633557334006613	-1.552690377086626	-1.5291680929763454	-0.404897823462469	-0.07307741542364539	-1.1974337246883893	-2.1105138763303963	0.713561713769398	-1.5976803658100376	-1.117125338542968	-0.7556610209471863	-0.8996988293299378	-1.3291078559454772	-0.7769760392356618	-1.8606518051032175	-0.8862628261570599	-0.09473305977486492	-1.0657664982365505	-0.9674172018301016	-0.4008575153410209	-2.015957578229048	-0.021190480969035447	-0.9681427369980925	-0.60428277872083	-0.25726361401514575	-1.3058924313521694	-0.8143498784571119	-0.6041718404168911	0.31936001715635887	-1.2506186317514516	-0.9487579474753304	-1.835563504161816	-0.2778783125413804	-0.6137070829475917	-0.7836926819544887	-0.6401573589099169	-1.2019740770882055
-0.7356653678192732	-1.6082697925319975	-0.7859572871361721	-1.113223996118278	-0.14232394995984227	-1.6172597888039792	-1.468533118089172	0.3193430192669073	-1.483848829508395	-0.9974714626269869	-0.9986894838982275	-0.5974178701444757	-1.7194077876027924	-0.27305341931825217	-0.9189309966455259	-1.7045390274087986	-0.31421496790930387	-0.5653044531505738	-1.5422359222355333	-1.637088249435245	0.3338925495073264	-1.4250840919158865	-1.6903587592670368	-0.7422873583519896	-0.24340727286897948	-1.1035337830045024	-1.0988061407986942	-1.5295553137235738	-1.4776131438696254	-0.011910412346027893	-0.7173223082154498	-0.8504702234752612	-0.12412376137720775	-2.182417204898863	0.006221772091839822	-0.7240153940501491	-1.171881016110574	-1.102432854285086	-1.2398284623634428	-0.8286116062968242	-0.9349345063109636	0.7597023504135453	-1.1794177614153944	-1.4500887038968875	-2.378809028957719	-0.6125637970756118	-1.1172082599564337	-0.7955162446992942	-0.7704514736371235	-1.0209712213023798
-0.562330617992549	-1.7930746089061025	-0.3536758882789732	-0.06908465912099804	0.5828866502377482	-1.1795659102548732	-0.7478508590769595	0.9158587698127211	-0.9937978109530116	0.17414176323010847	-0.23618367820355338	-0.4044366331997707	-0.8157561046815944	-0.17544983810841067	0.18679101547103924	-0.8011216159085247	-0.0934149818053221	-0.6532896259498038	-0.5415156122115943	-0.19466618464944457	-0.1710306769153586	-0.5430556572027219	-1.2321760864805649	-0.15053197563675985	0.15826418110001303	-0.3152062723437839	-0.7719809781360272	-0.5509724095755628	-0.5450626499585315	-0.36258866744513213	0.020053271659148872	-0.19782356818695318	0.31667659735455195	-0.8888772109890823	-0.05448701463359957	-0.11596198328972256	-0.2889222005444806	-1.2462401566422636	-0.31687029642941844	0.1797886130211945	-0.4890340908071403	0.8802255826776225	-0.21861859363110026	-0.6138540461084903	-1.371142300961383	-0.3795340048377295	-0.9157831470418522	-0.19461110870205703	-0.03320908447575002	-0.07450512556637878
-0.11557733541452903	-1.1809136996658662	0.5707070980704848	0.7883266653826435	0.6924835390251546	-0.06503759082718016	0.1959533319306706	1.0175257260580015	0.1750932218884614	1.3100081796647576	0.563568794917391	-0.020718330426798957	0.06772112637064402	-0.1050811716678526	1.0595966988880698	0.43753697887410975	0.09082540786929708	-0.46435125275637223	0.7189226060475566	1.1744040310792914	-0.7132963754947624	0.3936300877786173	-0.1670231808971607	0.5123523108628815	0.18348840642794312	0.4227150265490702	-0.3412395494423315	0.32265366592107103	0.8719020783331374	-0.6115123179021921	0.6342753841429949	0.3337240595548921	0.48555386362888947	0.928913377791504	-0.048492515041207024	0.3956747503876956	1.2016293274496253	-0.8829506799349084	0.5507116397155902	1.0641944924497226	0.303783856508431	0.5068362654431876	0.8466374625000642	0.8168589823795375	0.43248418410199724	0.15638998147307784	-0.28501773584552154	0.4570563738836442	0.8636408006932501	1.0014078808215248
0.4861151721696543	-0.05449334355562782	1.033905344994785	1.0235853315295782	0.30416621337052707	0.9417427514686839	0.5876909994647441	0.684816462050846	1.0936267582056503	1.5507761032152345	0.8265464219422097	0.3088715521389194	0.3384609679108145	0.048722163183633344	1.2928689211565187	1.0357347303010698	0.22119462994772063	-0.20648607917362685	0.9767461204515553	1.6432225124776692	-1.1220204871408705	0.8618013118225147	0.5633148960525991	0.8629514760879478	0.00790752176739554	0.7432098045690702	-0.0767594429909583	0.5537207671251312	1.2592564020477204	-0.19273977722505037	0.7886277500557782	0.33181829356049564	0.28242848971940326	1.9410986498198957	0.17566804373019784	0.5262696392988553	1.9263211818617503	-0.4022744772534864	0.6365318067066269	0.8021732084319334	0.8615700704545137	0.1019317308828305	1.2043389012309385	1.5999982318489705	1.541290856425066	0.5372465595543117	0.3450539047158691	0.7556687840719538	1.2134104706781161	1.4926078222299022
0.7666316837575883	0.8806462047391823	0.6590027102628685	0.7806519782819806	-0.06957786445021724	1.196658095502704	0.33431743540081416	0.25287082468221206	1.1637106408916822	0.7870686077814544	0.6135290711855974	0.3429890910760138	0.04434713281778299	0.4397100501165673	0.9494104185027481	0.7106693292483836	0.3027427846571889	0.0506243142538217	0.173873453406661	1.2527766248472043	-1.1661111375767903	0.7721433134879385	0.43842317162825595	0.8778141985179	-0.12925801526798145	0.7357393897822283	0.17066423929409746	0.19999300970149966	0.2952102852673186	0.6255248343076885	0.5068512525531387	-0.023697066917363063	-0.11359315757680803	1.6152128551879865	0.4022823047548452	0.3692057638424109	1.3761652099515902	-0.05018961838653131	0.11521111145989378	-0.359901597800256	0.9772325551733425	0.21195614916143404	0.7443749640616343	1.2225929423213164	1.1959975495642645	0.5960273633719266	0.7057052750408161	0.7169128099775807	0.9149402000290997	1.1353690193393213
0.47023153595578776	1.1084561716337458	0.0016704969114708413	0.412605881883335	-0.11055201400599589	0.6563491631080761	-0.06523376524788511	-0.09533024877920868	0.5824309048965141	-0.2219186599955472	0.42263031666257456	0.05544761630523451	-0.2487285646233306	0.9263351892350552	0.36881142823576807	0.05517738932784791	0.2983224242690464	0.3414302211064839	-0.5427318676051677	0.6869029470951792	-0.7062087996495	0.4057397256868798	-0.16513553569663036	0.7133588077574637	-0.08144856559100178	0.6486279051879081	0.54389766720677	-0.2308393953471331	-0.820423408321969	0.9524503193348204	0.10945519895866071	-0.19783513044778958	-0.4906830604301387	0.5586895376090287	0.1972455275371679	0.24949120398573785	0.28871235762049186	0.08418965217394267	-0.22114552153282693	-1.142606195341961	0.8222599055340187	0.8079024644410793	0.05244655003866713	0.31316669218911275	0.0777332138676864	0.5106212173966078	0.7493797886533676	0.5875310435636469	0.40144334490843797	0.29567728338503013
-0.031418932685717445	0.7195183829901611	-0.10856512492485462	0.12504596085576383	0.07064973283100277	-0.13457272346293622	-0.0961355684357327	-0.366869031604999	0.04731514765948334	-0.6008623957793258	0.5864225430650315	-0.26838480821791333	-0.05309339448186616	1.0794874707462596	-0.0896822349571943	-0.14219481372436973	0.23547556393595878	0.6283811080103766	-0.20155327828323938	0.54227194789847	0.13200590141541307	0.15886714510800065	-0.4347413329570613	0.4834357723846888	0.17211543993818357	0.5672489242475178	0.8790939155502723	-0.25701048008393595	-0.7608432175779499	0.37235738218685943	-0.0364203612113208	0.13432748446995393	-0.6783403229956484	-0.21566393830447522	-0.5018448509322709	0.3893834113631263	-0.2733347648465076	-0.003516120700423658	0.1530383162077932	-0.6220244332809655	0.6160461380995176	1.289074380313479	-0.20866032661884618	-0.10194984163477838	-0.49724075798378825	0.48100229908319464	0.6020946525434759	0.530953963683885	0.14153922703827157	-0.3125004381561121
-0.09092743261765125	0.28028105425650096	0.48406936048600396	-0.01117790089014299	0.1939592954454081	-0.49285395105502616	0.3311683055678967	-0.4935690435044838	0.08696753660060022	-0.19086291346469406	0.9295935696724417	-0.24141488871905512	0.5855521205739023	0.6276804344916849	-0.2029650437072296	0.3293656337829231	0.25577379748642926	0.7664560347521092	0.8433637571671483	0.8428135412477062	0.9549474168564578	0.26899857608805755	0.013685120540635394	0.2520830874570069	0.522432144919042	0.43826601632028517	0.9110644003841547	0.18911039763610027	0.4100918101655965	-0.47600516791632813	0.19641070377908892	0.7434798147293175	-0.5020786508179982	-0.23589564680104594	-1.11787599653099	0.6943676063106015	-0.03976504332108269	-0.1906098927953262	0.9709407662223098	0.7603340906251493	0.4482593082451174	1.1032955906436956	0.12621630093228714	0.34392687471150235	0.028515633418569823	0.49469645775846555	0.49430180853601025	0.5046347354692433	0.2562158610089124	-0.20237995560828614
0.46639852113780506	0.30647954212731393	1.064338479792737	0.07568852144264937	0.13346373746648998	-0.1369977108497462	0.8704682878179487	-0.3043126034745591	0.6389509402320329	0.3990481435789088	0.9905351247249798	0.23946564642118373	1.1840036480475111	-0.15786135350684088	0.038066182718093776	0.9968768241432495	0.4440688136017476	0.6633892724559933	1.3356610810569574	1.1415617146165693	1.3410265530744958	0.6250001035313109	0.7876028958835334	0.10695559689702908	0.7456307462673085	0.26985900830973525	0.6192036412106297	0.7416334083018641	1.3336457529670311	-0.6197499876262145	0.5773318259504464	1.055432197786163	0.09874308855479101	0.1979953417425707	-0.9452689234052928	0.8402383198247678	0.3317286668640954	-0.23422551273041217	1.4819528471310282	1.6724640169164662	0.366234400856334	0.2712897137167619	0.6648373873771607	1.045998305954324	0.9895146668664896	0.42283537493889933	0.5896126068473719	0.34540301445397104	0.5050797278277216	0.4343284666830713
1.1064637401575816	0.8155904755249553	0.8160696693679031	0.3786321438001716	-0.054016506600769995	0.6076212033169374	1.0304403981921488	0.1510666437432985	1.172408195434753	0.500277888703943	0.5104347884342214	0.845944785806868	1.3017078541719753	-0.6556333500749248	0.43334208864898904	1.2483357755716211	0.6646968542849159	0.402924514206606	0.6025081256660646	0.9736125281745053	1.1543650451822063	0.8004806728806672	1.1972468652615407	0.1150036090489468	0.6299590091814584	0.15549115948492515	0.2274987397110796	0.9273680238224548	0.9213390367175125	0.12097444380444859	0.7069541557941114	0.7228310303977521	0.8391092322177576	0.5433532285274156	0.08539328853522156	0.5801167840320931	0.10301494478241142	0.0058244756304496725	1.2006995495488122	1.2989612051815793	0.438126817436808	-0.6812361221212174	0.8541337101325073	1.088185224232226	1.3573928930914063	0.22830124938690557	0.7726916595848531	-0.07862789296720862	0.5298214763790997	0.8374736903442624
1.189051010677757	1.3379114377073236	-0.2708714941681802	0.6538681487021163	-0.2784305343312339	1.120197845260734	0.5302630964169146	0.4580568680134507	1.1849967449801713	0.04235165170502018	-0.30150187000516493	1.131853080151977	0.9206492341672569	-0.5197485131530353	0.7278030650225065	0.8933916571361026	0.7121796637362875	0.15529560248711197	-0.649319582955109	0.2461194430563889	0.6419342530735319	0.39991026367306765	0.9814232007941842	0.23359319306318171	0.19507092849732055	0.12171552813787231	-0.06700068682602892	0.5695181966546459	-0.43272678627872774	1.0098781860579666	0.40067409999678777	0.005198396420168183	1.1545168869219669	0.5980317140163353	1.2921617437876864	0.004318984639428047	-0.7269666152799842	0.3548196030820434	0.35101216832226984	0.13490103544739984	0.6380212923069142	-1.1892868067049374	0.4546665109206465	0.16807214758625247	0.852630856152124	-0.006073292823851844	0.6920348323817826	-0.7266038620020014	0.14764154089287082	0.3704134699764542
0.7098694353576499	1.3617671283737554	-1.322203269060133	0.5730716421171768	-0.4533318643131766	1.042414125150128	-0.4540789362196315	0.24737306156834038	0.6510133015155783	-0.4873328505433605	-0.9245346799323002	0.9888304611477873	0.418855641422353	-0.030127374415383167	0.8339538874108866	0.23900928063918023	0.6382825815015961	0.006409420811521614	-1.1399840840556366	-0.6670647256324276	0.19049530787420355	-0.49737714582363346	0.4934697933657799	0.3612419425059215	-0.2275531768937687	0.09096488600731728	-0.20922111635218976	-0.053258604395638634	-1.3417482438560817	1.3628062772249143	-0.09099521506743674	-0.44760661103865357	0.709989685646118	0.5547854925467333	1.9178259173369059	-0.4900669298563478	-1.4604926589715514	0.47109329998406485	-0.3584371835889141	-0.6268494810636346	0.7797428249541036	-1.0145559794358905	-0.2550864085266029	-1.0843419823922722	0.09664117594134053	-0.19624862800981896	0.16181156346517503	-1.3022226606295895	-0.4691783060448483	-0.7972965358156873
0.28695119756974413	0.8080938058222529	-1.405635674083349	0.145393734479182	-0.43054063666305803	0.5511026762552788	-1.3257677191402963	-0.2888469181364495	0.053345631282071766	-0.6108315007398004	-0.9247256508596354	0.6994837337310568	0.21849852069056772	0.26342964360505605	0.8659264341036454	-0.24983770731464022	0.7623542285331205	-0.05700158296643643	-0.4439020395688581	-1.1540276139524759	-0.04162382928879083	-1.2682638634032717	0.21339192813262528	0.4754889459380979	-0.24334366454331	0.03808172579218842	-0.15334277717752048	-0.43381556847775216	-0.968846643136358	1.2897399176608626	-0.29953471423646644	-0.243231522140297	-0.1556599836849647	0.6255196227911217	1.794912155025587	-0.5288091082697457	-1.4288437613215794	0.24866867552759306	-0.3678924984529505	-0.3492534354764504	0.7069915243692396	-0.3035365412521907	-0.684437052054983	-1.646726278000688	-0.20149320774477364	-0.2957035045783648	-0.4950709563258869	-1.3592565568327004	-0.8744671089745413	-1.7413356228206516
0.4015164480235309	0.0971888710011383	-0.4109500148525804	-0.15130785795458568	-0.07851331567253074	0.07853135334990866	-1.4784487688089092	-0.5223645172225837	-0.054333106647412484	-0.2894373015940824	-0.2822736859983047	0.5073761588770683	0.4202899704531335	0.18532172855962645	0.8889874791459553	-0.3084159326619267	1.2206996294926191	-0.021824999527929004	0.6256846197410094	-0.8095081213809467	-0.23744635263022648	-1.2677260612411074	0.19855947075359578	0.6227271719750725	0.19957705430353387	0.06454732733794066	0.16981678250735843	-0.2664288623014479	0.16738459221966936	1.27105983542042	-0.027636798106774215	0.3090995073146456	-0.6701641135528673	0.7448421430190297	1.27564486253893	-0.11356602732771409	-0.6028364081706158	-0.05183001739153565	0.2550540841955661	0.5148409857417047	0.5234522984158577	0.5304430180049188	-0.4236646383387819	-1.0004273118670242	0.013903649146715867	-0.22768888236107268	-0.6840041794167849	-0.6592931567751982	-0.7187680613065177	-1.620535584744581
0.8137301631328845	-0.25620932747793945	0.8710004808983992	0.1382625017206992	0.4856059314324477	-0.19286719352663237	-0.8414127864505462	-0.13088227886593853	0.4014146443996911	0.15757655295661413	0.5698373179980604	0.2607473619888125	0.7101965300619768	0.074698954908243	0.6919696289642765	0.004089455935090762	1.6015471395835348	0.1688417925028366	1.0387494574631817	0.1791881765604294	-0.636074274917494	-0.4970373008038614	0.10291406149043442	0.7377867852773785	0.6912896126069311	0.20961217447892247	0.6207885386184232	0.3068854073036224	0.9315549931570641	1.260783805674171	0.405130959005863	0.4556175465002788	-0.4219716682832011	0.6525253240694067	0.6697322591655331	0.3499261053826406	0.4501334252294986	-0.17224338388196297	0.8849606369402582	1.0487240914202616	0.48325578881047176	0.9884902061182552	0.3473858226188979	0.3955877927896298	0.25449533406453595	0.08487800545462074	-0.22384605584372355	0.47284228200742173	-0.1329638397835471	-0.4913306110272886
0.8663896396168944	-0.12410140029247729	1.4799197611889245	0.8235268114099081	0.8531827672208233	-0.4680200905066755	-0.027743319059726303	0.44859751061278225	0.8839953464476993	0.4218934891089212	1.0339583386626137	-0.351851384150918	0.6253212658416468	0.24987667372238473	-0.030006849525062523	0.391393894397838	1.266004095835836	0.4394916370708444	0.6807787141530919	1.071473583752369	-1.1523599185325197	0.3235732364412919	-0.300217247014708	0.5883075032740442	0.7364982217274869	0.2628771344608507	0.7333553110052283	0.8618890700173073	0.8434021595964493	0.6713022351799488	0.4744461168609045	-0.23718288961856393	0.16888150480271552	0.19894853610727295	-0.0002040170053699426	0.41992714644921514	1.0934389336310528	-0.25201676960952507	0.8935779039476953	0.8337042504988358	0.6014111472073078	0.7582401538023372	0.9411658241660522	1.4645973210695191	0.1523505164655551	0.5365978030040206	0.3212282997607331	1.2418552881844211	0.3150716054965946	0.7592482545749011
0.30735024203794853	0.15732493286045648	1.0760742399897987	1.135001238208145	0.6799702812312453	-0.9496751354107281	0.18606160302559668	0.5009803548776184	0.7421636365628425	0.43408910112809657	0.7930383755853025	-1.222946887759268	-0.007869276698322767	0.5003725136216968	-1.1896667064454998	0.5051173511641981	0.12889189106377966	0.4828732499871302	0.27180276794058544	1.1412507978093656	-1.3654097923239652	0.4538189834724858	-0.7522760381030478	0.03452547510039001	0.2733361719097655	-0.05435352844359157	0.09760746532822888	1.0839452020635398	0.39213411002835713	-0.6447343907452844	0.02125188385338859	-1.3736734007694775	0.3051494605151339	-0.4675016285648021	-0.6689056635308458	0.04380038572257653	1.091766166455456	-0.6583953576655702	0.2216134527626846	0.21688020998115728	0.5180266817753085	-0.009821126055640398	0.7677000019971431	1.4138401814401202	-0.16657260093894868	0.7763220513020282	0.18556205053483174	1.0180100918519641	0.17365706735834677	1.2920336936032994
-0.3741731519221717	0.17901684062533263	0.09194070806176693	0.5570214641963369	0.10428363848428183	-1.4311638097838904	-0.39017653935370655	-0.0845797702815849	-0.10535283619521676	0.3050621514290169	0.07752310066805117	-1.6984388914058035	-0.8440629450797112	0.31370409065521926	-2.1284650637091866	0.1590068205838361	-1.0400943518227361	0.00855385049533404	0.3047613537912394	0.3362749136060123	-0.9607015523186198	-0.10681662994132628	-0.7709969153801939	-0.6726462842375568	-0.2462897220701863	-0.6681441671928817	-1.0627419573344417	0.971305173130302	0.19785083693137126	-1.7848687483686365	-0.5553935857807726	-2.0430934921287442	-0.2839682737634723	-0.992669323179896	-0.940408433729409	-0.4024281401744688	0.6719471771969103	-1.3996851587246038	-0.5500808676344938	-0.23476477421110342	-0.08171900911894786	-0.7207868051427214	-0.05742756774245586	0.3974249386260715	-0.34625532347695953	0.49276967794096804	-0.7038648690065075	-0.033356318562351134	-0.3694230645094473	1.0506519184880387
-0.5135880876491254	-0.11190069877732087	-0.7585171877431318	-0.5004358062560007	-0.32261975628915823	-1.44569090374886	-1.1727751136484037	-0.6444413673016202	-1.0176907504473707	0.1561772304491432	-0.517497334955323	-1.222947866021562	-1.2714975213157316	-0.3968811661858633	-2.123565490589955	-0.5189142017135563	-1.3089700705599834	-0.8498180669943416	0.4126798411503791	-0.6391077674264757	-0.15564502384195214	-0.6497834318461988	-0.2514164206909292	-1.0087506882561097	-0.3437858686619313	-1.0650810945593687	-1.886572975944881	0.6758804399847079	0.20340196965156263	-1.5950160572390684	-0.7260951275075667	-1.6870016760015492	-1.0411162671603755	-1.0815136359121562	-0.42240539949176226	-0.51825806575952	0.22883954353928918	-1.9135724425151726	-0.7350434746958864	-0.3495355865990306	-0.9431936829331623	-0.7924431594132484	-0.7519428411330803	-0.6674150984744567	-0.2604383469546486	-0.1929137701486495	-1.5429970928040841	-1.0321458925668716	-0.6385223693398734	0.6005579912248578
-0.06209146889409364	-0.40122838544142536	-1.058469264359577	-1.066349881726988	-0.2224423414662423	-0.8529634878790842	-1.4169378655676936	-0.5452003256562411	-1.239304276978492	0.032220854557906284	-0.562816118268249	-0.07181412342045097	-0.9803222302485805	-1.0137411737297688	-1.134837540192579	-1.1378440816555058	-0.5930014207556823	-1.4939699681413585	-0.049835106196722996	-0.9846111779859597	0.4291517490830543	-0.5601283677680848	0.3212451619165671	-0.6993205790838104	-0.04114985077930417	-0.797961802427208	-1.656748820450258	0.24728464761180224	-0.10654595684268213	-0.07274065400845225	-0.4092184166702872	-0.6434261267088172	-1.2377911833943576	-0.7151912174158108	0.6577556287666598	-0.29294071836507735	-0.024594721947067445	-1.6244437848965403	-0.207676790586618	-0.38779404145208873	-1.3435301459661122	-0.19153775016991664	-0.6102279486401334	-0.9745052201589899	-0.10413743704246448	-0.7410665800882996	-1.4764948992627671	-1.1962086364442395	-0.225021770955514	0.377026101302186
0.3432624386852189	-0.38437811548372935	-0.8698924146184769	-0.6924785699928222	0.15413059362638046	-0.12464736054916183	-0.9606623510317764	0.02000551933299648	-0.6633424882526832	-0.08105756590896332	-0.18864962906088528	0.7770297878630182	-0.29683402106921053	-0.8529656714458792	0.06736820578213472	-1.327205833763093	0.19228240305352748	-1.3829055669511412	-1.0097878249663013	-0.5697496471664001	0.39253916626312885	0.025462378152866408	0.353652814843028	-0.07306862510844868	0.1721838560835743	-0.05969600064854049	-0.5742893721306924	-0.363364078534536	-0.8489670459545602	1.3872542680200368	-0.037457266165615025	0.19527021782357593	-0.7928861888327685	-0.1630226402976225	1.4354762891496842	-0.07250614552668691	-0.1835051139277153	-0.6453764935983484	0.4582170777112652	-0.6138408757721353	-0.8546603847869988	0.5247150288950877	0.26733580489043796	-0.5567236194587087	-0.09873292127254199	-0.7194564989444123	-0.5207642905076566	-0.5800209462694804	0.4989886395336273	0.2840324065911133
0.10964423270691885	-0.06916988753056198	-0.5147668318300046	-0.00271203093601207	0.18529800185692627	0.11795363023378072	-0.26842642190263866	0.2542209200956035	0.0746375724267149	-0.20887312465785648	0.07368795332173916	0.6268116178519192	0.10989381661473277	-0.024520817885871345	0.6270055013655661	-1.032202155120336	0.08920552654201955	-0.6159744986358177	-1.6028369523428365	0.008076642984316242	-0.01652509912904482	0.45305107188042026	-0.19434016439354268	0.22782407503681007	-0.10342582740172994	0.4205508029694733	0.40625417320556206	-1.0659458721771902	-1.4330940144489162	1.3884156849669385	-0.04310747032065454	0.2437856202926523	-0.2708522535027479	0.2168423963353425	1.2110565857822757	-0.13658877869131925	-0.4719740357047442	0.2884339883675287	0.5552783043975127	-0.9819265996282242	0.07923878423516915	0.7545851676058151	1.045648325825129	-0.15224962785823584	-0.23698792479394332	-0.2827669332350033	0.4885673877880723	0.04762584226132964	0.7688320884388516	0.05299982883399468
-0.6425918988790996	0.31902446829703274	-0.2838958286991627	0.007114326309354497	-0.3843084567147489	-0.16844320403046106	0.2183322902161478	-0.25940750214335245	0.2795163540063922	-0.3516319641110481	-0.1382262583444203	-0.1830063815462935	-0.10454469624937991	0.5663014249496625	0.41532507600084	-0.5290592361445091	-0.8794083544357086	0.11348292675229425	-1.1908009514768756	0.1290285679838111	-0.20673746439921872	0.3616971962638972	-0.7409045610813545	-0.08526797359511226	-0.7375350823265189	0.15472080017717282	0.5689608740390728	-1.5376870040900719	-1.238077890706266	0.03567569694903189	-0.3764502547451391	-0.2911386280554652	-0.10578412022541751	0.2385955808485487	0.21523136704924908	-0.3983169357071276	-0.9298432489997654	0.6456052009629294	-0.03991439369819415	-1.2473219013133119	0.5090704313094352	0.40144276077980207	0.9928453823655023	-0.37140351029235835	-0.3463318011117287	-0.0051521043750739305	0.8476835388931203	0.04550486957125436	0.32394021341872464	-0.22091836741650323
-1.2288005667656858	0.6335811784504949	-0.31468848354895573	-0.8374445829490744	-1.070671282823622	-0.3538997294301331	0.5834495074156073	-1.0280514050062208	-0.110853367357061	-0.4710560083372197	-0.6408067020656271	-0.6647808408356222	-0.6193894812506414	0.19007759146495024	0.02866684964943468	-0.13473537071648084	-1.7706995628286593	0.22200726682956387	-0.22432948538046463	-0.18641876338725025	0.017093017886310496	0.07755997951245476	-0.7206792294253709	-0.6499323299762549	-1.2314383565644298	-0.5192456043961357	0.14350486747170368	-1.479428993755104	-0.43105767645145626	-1.2095501357747898	-0.6169770917367824	-0.7440004499906762	-0.0574794907641388	-0.0014791561079037215	-0.6042532326095648	-0.5709987964197317	-1.2784576937730538	0.6776709891831532	-0.7440090630576772	-1.272081131647241	-0.025061355425174566	-0.16849858620962108	0.20782150067562924	-1.0594026673219719	-0.31715814815241195	-0.20892895206683426	0.691609259749737	-0.4685732345598505	-0.25394111015042314	-0.13361480174707052
-1.1473211260696867	0.8782220844300651	-0.6009126295790707	-1.609799411451906	-1.1136232305461526	0.13109267089984175	1.1695443571919908	-1.215506492033492	-0.5849813924506813	-0.5138432781575367	-0.9312976503523992	-0.3049385200989871	-0.8126231220215081	-0.8519289254173533	0.017408317919964132	0.07498906165117301	-1.7627513556645253	-0.16151995214025985	0.1747096808155276	-0.4003276760683505	0.18127958348655637	0.13804781293433963	-0.2102218117499271	-0.8678124312330967	-1.246962461935947	-0.7716710473457704	-0.07486464593471198	-0.9377186026617546	0.1292433916003381	-1.1676659404111047	-0.5071831150582465	-0.687025607579112	0.407281899235368	-0.26404328511669867	-0.6086884535007485	-0.5481122279532098	-1.143015324328176	1.0074499616652373	-0.8758163119085113	-1.1375918898912158	-0.9857543788964784	-0.6323527092809623	-0.5355939798883873	-1.5153023505552226	-0.19823547275910808	-0.5806489104044155	0.6515929540961356	-0.8498050488798222	-0.2160835486229692	0.43814694838078144
-0.5538113714393575	0.9857501162493923	-0.9939196816008072	-1.304334000799166	-0.2960738520952554	1.064593871715455	1.9274713439445972	-0.586490767932694	-0.7337058836903072	-0.4626759589480764	-0.7517056197114542	0.3898715851775897	-0.42340913732982915	-1.5185860416135877	0.28975329443270953	0.23412992020490783	-0.9745995289000676	-0.38884749977912697	-0.49804184646114374	-0.16854270183641795	-0.24296894442245748	0.5707648944940595	0.19437725760630975	-0.5521389211981799	-0.8706052600169061	-0.20402995522205913	0.29328015752928166	-0.2701685234499686	-0.1504933647974627	-0.17979839327579722	-0.23528351303917486	-0.22299768470709072	1.301822116365357	-0.41523400498280666	-0.15992147248636251	-0.4807910275028858	-0.4505489068048907	1.7385906814273437	-0.35397073157730985	-0.9846334428460705	-1.422085223389905	-0.9969882059121193	-0.6348345531462827	-1.266505776211146	-0.09790871617361768	-0.5611179054435687	0.9635766566958662	-0.6734899520418987	0.4392390680030509	1.0097945249204219
0.005870952852884979	0.694216662590292	-1.1971358936858494	-0.014771806111613443	0.7771436107340781	1.6072987272907677	2.2774701046455474	0.3030978700116325	-0.695437976931232	-0.35119876773308323	-0.34362961191272656	0.5657008997856888	0.22291827229166206	-1.1688710134237397	0.36759906718821506	0.4139324056662719	-0.2106165980369667	-0.06704659861713554	-1.4712073670847523	0.24526140794633886	-1.011480712729153	0.8331870896154101	0.11289036477433063	-0.08100731300822814	-0.37507824975319703	0.688153458542074	0.8041651770349089	0.22515613911043436	-0.8888827458241862	0.41989167890082374	-0.13776851003789906	0.31956661580490847	1.9299365549643885	-0.5230228998959258	-0.18700450413524827	-0.4654342085684103	0.41052393722330877	2.239411900512425	0.24596820943219694	-0.8259592767109402	-0.9932492663534798	-1.3268410501128187	-0.2602022248807118	-0.5102059336148499	-0.06613464383786366	-0.051865474345050906	1.1659292445806237	-0.120793745005168	0.9228305098275089	0.9162203065273281
0.188478388225425	-0.18203640427471504	-0.8875086819806546	1.1006795394728524	1.239200971810374	1.2340001833413654	1.7276105933645873	0.8001054240470767	-0.8569347388646332	-0.20743067673568816	-0.1271644059446443	0.08461230529922907	0.6306191487539828	-0.23675981596513695	0.08561392382739341	0.4742344720792189	-0.06573330746451798	0.48677427832811065	-1.4880892445316578	0.3377618565436677	-1.136610642932079	0.474545006191202	-0.15094233423200226	0.06271317870621594	0.11584357743683092	1.0473876288357904	0.7886745667480829	0.5449823225260936	-1.1104109023523245	-0.12883676444563646	-0.23938379004865976	0.7802050508342436	1.6054105855061525	-0.7017547877505064	-1.1201999187979264	-0.31697985352076735	0.882238715868654	1.9091708547607718	0.29946062604137635	-0.5571049612760015	-0.27306024525088257	-1.376191032298054	-0.08782115062499027	0.2100605687338405	-0.090810142097149	0.4338646396641619	0.7283111208151941	0.34674303791439404	0.5604998633377515	0.02916948016128118
0.07365631683620043	-1.3613850582011122	0.010566895416164077	1.0543664957482684	0.7556812818830132	0.34325056395408254	0.5064281464583715	0.7919204432269914	-1.2454742630565856	-0.004770530759296435	-0.22013324451835523	-0.3268573282585476	0.6435493045245644	0.33127541725883464	-0.1999894622128827	0.2399922800612454	-0.4605414500760064	0.6358527381340273	-0.19755619039118008	0.017911595178529145	0.06638867651782207	-0.31128880176888213	0.0034922548755779563	-0.21106560012250747	0.5975525180214102	0.5683243363757171	0.1616881022495381	0.7862853915875473	-0.30976336738789484	-1.2515675126691628	-0.24375946158166947	1.1553409037260784	0.4363274743028627	-0.9015968237880218	-2.3776933209254705	0.17858543312728833	0.715254628103073	0.9599028294067828	-0.26716033574544723	-0.12950258355529468	-0.033225222318710584	-0.7591614581182325	-0.5175381003829449	0.6049060556562311	-0.15947017238960706	0.37683869159120287	-0.2256844892251428	0.5133708880614091	-0.4268340046239099	-1.079494555472148
-0.1210682338596996	-2.148025771044083	1.1215601016745493	0.0723824288615394	-0.24518615046506484	-0.18966545644538504	-0.5919615911547026	0.5600253931477457	-1.4231257636117414	0.271647035187531	-0.3706980388557463	-0.022172841346105553	0.4569607177256336	0.1789746742026246	-0.1395295942154602	-0.22279006642940452	-0.9816991333651678	0.17833901406955024	1.4000992493024569	-0.29397862857569157	2.0191629260703072	-0.9076442714412732	0.668697611361454	-0.6027599238037363	0.9031538998035167	-0.23613994552380257	-0.5390351061969931	0.8300814283166723	0.969128232412865	-1.8330921978009127	0.014272343316020326	1.318533140571291	-0.755645523719398	-0.9193265954131887	-2.9265193661793405	0.8148836245917335	0.1458837926268014	0.19847497576490056	-0.9852880568488152	0.32236752164594035	-0.3862217291584423	0.4543992835283652	-1.2545076914630644	0.7756882124669833	-0.28127724749104277	-0.12855679172846143	-1.0158036553669851	0.4952350137587382	-1.1933148098871418	-1.710748116140905
-0.34966074540196057	-2.0307681860713043	1.7678278522028712	-0.7132141405006641	-1.0513827667697113	-0.007392742945487034	-0.9952469112446909	0.22672703261466715	-1.0352408728767928	0.49476653417035044	-0.3335508374241676	0.7042704380115585	0.2232427644781984	-0.1364186730347406	0.0820105983382176	-0.6077725046595475	-1.3984886063675244	-0.4374497681217795	1.9358693333789252	-0.23715546005552357	3.190583542435035	-0.9628147366816779	1.186055536292297	-0.8218159958844227	0.6849331528349197	-0.6649564675349501	-0.8483226093213939	0.41235964496277183	1.647461276950571	-1.4722744886254837	0.2646580970561645	0.9852825992769916	-1.2690645374960767	-0.6435870105873891	-2.260505838177378	0.9792839993568041	-0.3929838337586093	0.06394460263211088	-1.3619302822091597	0.5402319997229684	-0.7673870710175841	1.5197423033141004	-1.6638654289249637	0.8280590308849313	-0.4571231706793756	-0.5107496389277286	-1.1731092382296038	0.41279423442109137	-1.23441104023143	-1.6771485275039482
-0.6786612852546291	-1.2217814272462284	1.4651213224854842	-0.5319563513770506	-1.2926104660142366	0.350804519405614	-0.8522301891278962	-0.3504948818665053	-0.3173077403885823	0.40999659813230505	-0.1755261663783093	0.9219498862490603	-0.14760068058620787	0.05380400117411648	-0.05053374822303476	-0.6868029290908813	-1.6865343533957393	-0.6715132971620793	1.0015806066009152	-0.009604505536416634	2.5162332304934996	-0.6960539034343105	0.8206914700663557	-0.8579386348635981	-0.17497557951489032	-0.5843226899654411	-0.8754659133764425	-0.44127805074949517	1.1429229317948886	-0.7344848233838004	0.08710191920767041	0.06903352972297218	-1.1321199349240134	-0.24030116452405906	-0.7902730941542758	0.28280236045264445	-0.6784803734903541	0.1372929932257079	-1.3063905614589082	0.3429085812050006	-0.6867505403273243	1.6272382425751324	-1.4459945833916634	0.5989967403761377	-0.6525468689514373	-0.44036427509811593	-0.9145056123468104	0.20151515256161928	-0.8743096788391156	-1.3311767694073207
-1.034203803863517	-0.4864325666053446	0.37035949023634734	0.24172577857089236	-1.1188422972286125	0.12321665455728974	-0.6995029049083934	-1.1199290369179438	0.10239965691572213	-0.1143030521173721	-0.12972681977500558	0.1839260169969954	-0.7168606664288262	0.6286151240232448	-0.6855076922063067	-0.5715059230697672	-1.7100109305541298	-0.5215780723979077	-0.5540444781601114	-0.13920538973308963	0.4704012770624629	-0.5101659123389108	-0.3757898111707135	-0.8581158457701912	-1.213537067660784	-0.463659851024822	-1.011868050463388	-1.2167379575385635	-0.1377991381670581	-0.29871311667221784	-0.5311906149847148	-1.022247390077596	-0.8507526465366512	-0.02070158312341595	0.6173784842387804	-0.8719432318005373	-0.7759957355138465	-0.2539949111988063	-1.0710912858222277	-0.19453300432195297	-0.2934930339012779	0.7507250311926634	-0.8948077770620562	-0.06897757903193372	-0.7949917631623079	-0.22527920788175546	-0.783511577980445	-0.17143492264367996	-0.7363303933687064	-1.0720863482168694
-1.1735248207182796	-0.38199092631724724	-0.7650919713475938	0.6129932003181439	-0.8802419160968696	-0.745847675271494	-0.7665539488019912	-1.5624615136396043	-0.09821724953443421	-0.8315313679344216	-0.22814298171885408	-0.8948589860461977	-1.1993176870736582	0.8010514811694448	-1.3151006971554824	-0.5755723656350749	-1.1845203510474445	-0.45499033898405367	-1.537901478370828	-0.7870059283510624	-1.3722834241350697	-0.4712375809877053	-1.5066227304599928	-0.8514527148725801	-1.642140296112148	-0.7247929734295995	-1.2921802885410967	-1.3341914032672837	-1.2441015988046578	-0.17893503587317347	-1.06251635827551	-1.6075938640246357	-0.7146240293597976	-0.10228870900832934	1.3522584875931603	-1.5315966020491079	-0.7728878638213986	-1.1073568548823525	-0.8856103043783269	-0.7308755986686105	-0.10707506878189946	-0.2684363885352186	-0.5242095900615359	-0.8861275958009096	-0.7825571438908412	-0.37749334392130507	-0.9622731599995061	-0.4561434929346129	-0.9210836730590347	-0.9612109175930188
-0.9386769769832165	-0.7201798344151606	-1.165800482097888	0.12245181827726986	-0.7192400177376798	-1.498088561496834	-0.7698430082491549	-1.1300128651005343	-0.5514805228001965	-1.2030785300082703	-0.2270633651023272	-1.3047101543342712	-1.131277558959927	0.11567268999692576	-1.2845380439290277	-0.8073988527132754	-0.05302778695127687	-0.7411114810231193	-1.4546135159971503	-1.4393411816448998	-1.827047063534524	-0.31278201718589055	-1.675471010274514	-0.6801844860132336	-1.0564421815532903	-1.1909152075045426	-1.2641380477108055	-0.7681199409244438	-1.5012533738700042	0.08823769944580438	-0.937120622703149	-1.310314245895031	-0.5325050242047484	-0.24147777484814428	1.3612989055303197	-1.0945329764431926	-0.5683160877756932	-1.669953016076675	-0.7255285104400565	-0.8509314889903886	-0.3147851575192459	-0.5755279603231611	-0.5203926589762243	-1.198013112978234	-0.5183943090151499	-0.8869983253562663	-1.094433970745982	-0.2889217536062418	-0.9237921068062435	-0.8025531174568368
-0.4390352996274364	-0.8397235392626036	-0.643718553413838	-0.6801377992697203	-0.46417882142452577	-1.3734433477704637	-0.3712889021114119	0.08695848793746482	-0.5714068121578215	-0.8441543443908045	0.06372518947681613	-0.7628144648716062	-0.4010128088543895	-0.9067561202879194	-0.4871453070038758	-0.9743902808754193	1.2742947238054871	-1.0122679621714763	-0.6594781722719707	-1.3879917279925578	-1.066307737538987	0.11460941861376847	-0.8259839605427441	-0.1742706120201352	0.1560504190948152	-1.2362764030461066	-0.5289771725590021	-0.09464292671469017	-0.9071547457677084	0.6908785965395933	-0.12025917548604104	-0.37207531988500203	-0.03591202989192708	-0.05132804624374	0.9580107004167454	0.09177159451811678	-0.007836946542960424	-1.3088717854409893	-0.4070731140583571	-0.3470879842484348	-0.5145194235652965	-0.15827009439648548	-0.5896583187999743	-0.6323083809551844	0.009415886439094849	-1.1131389982873572	-0.7544899124955858	0.3589586938198065	-0.341885742840065	-0.4420926855907262
0.0787837144032898	-0.36192442138233905	0.3033645459360551	-0.8930660839243215	0.13154870444675906	-0.40337819547767495	0.3413127740382767	1.3401038773362666	0.1526237276424105	0.09400647137470328	0.48671814921486	0.01785248805618432	0.5278949621088512	-1.276671804201343	0.5706559670174299	-0.6687395934298596	2.2324586231374792	-0.604365895824852	0.2743077232088169	-0.46450332594115673	-0.14396014346090927	0.591973527839555	0.29746493203666896	0.6638615618447883	1.184249113307974	-0.43561023824702977	0.7313493292639791	0.14813370304592963	0.10072871680261047	1.2418343910565677	0.8757626198796085	0.6201062339514354	0.6531561876803202	0.6044831233952048	0.5039766754307347	1.1130966151056123	0.8257457694950546	-0.24639872957028716	0.16962483389789698	0.6105478536986377	-0.18186181153768052	0.2535508399635199	-0.306479601955366	0.4361456643849527	0.6586550853280775	-0.45662763996857647	0.06411630288424508	1.0418895696227113	0.5587676482171994	0.1050244490301413
0.4730629151352024	0.42163263735377504	0.9792845385520003	-0.2327367597375871	1.05645405764385	0.6640840352108686	0.9414415899643902	1.9413937474481653	1.2854634465193286	1.0290841090046206	0.6856270102360738	0.17683929790538164	1.041701530222549	-0.6096720350703126	1.3350688942762925	0.1507359986443079	2.614948694145853	0.6909677627649841	1.085907178439351	0.7812608484688043	0.22012510984669376	0.803492159804074	0.9376099479630633	1.6240062173547354	1.5404342085775051	0.9719738700514106	1.8662274363327374	0.028627638911323264	1.0781283532900465	1.253731993204205	1.5155390813752754	1.2488855999837205	1.1028347856180025	1.446223446987135	0.23489444224418374	1.4147219344889745	1.569391473823647	0.7057756081015135	0.885699654308877	1.560577025518731	0.7231697772355051	0.08326835422345923	0.42360305672607895	1.2129676378996432	1.1801754621771274	0.9566403156331974	0.972881552040649	1.259482488476037	1.118200210471658	0.7281212050349445
0.7347648670349146	0.913864097753754	1.075752305164177	0.7353825047233149	1.9206984987267608	1.1342210170073865	1.1410493871230307	1.871172381640704	2.198679879266248	1.4558612780498381	0.5310000503984409	-0.3552746232418691	0.9782687033119599	0.4781073343475564	1.6626473214750237	1.0233046944583757	2.631607094378959	2.292466464210204	1.7330858760552048	1.6030783693991664	0.19456298998806903	0.7317993979296151	0.955504793590015	2.363932272575367	1.3794410376063426	2.2244606193242453	2.3330964151414157	0.021780729112012384	1.755106508461832	0.7297718129345511	1.6765864843128033	1.469329292110884	1.0651820725176269	2.000172354516412	0.21437363702323517	1.2287403846662617	1.8688020276829855	1.0154733238045301	1.4577504605522578	2.046951088962764	1.6886981043043412	-0.4667659445140648	1.2314846363316685	1.2734902627842561	1.3851900921091593	2.336723911599377	1.5684009818341376	0.9718722613873463	1.0172384299089006	1.2714394875456914
0.8287651907389819	0.8475531174409043	0.8092638907163625	1.233724002306123	2.1883739584538264	0.9431073023030974	1.02803487092177	1.5811687286695189	2.4789534142585112	1.3301986786754247	0.28474862895672165	-0.8706354373118292	0.6939809335749104	1.0733341274372301	1.6908499023549866	1.3829369122743236	2.4681233205537905	3.256924353702518	2.03988630166197	1.6670576230840615	0.2765760291393642	0.6308500489305281	0.70448586340889	2.533247529299669	1.1217733246119779	2.600965638621866	2.072084529086185	0.31615905229211944	1.9628605680290867	0.1571228416914219	1.557839077856493	1.4034587403059016	0.7412145274990887	1.9711932196473847	0.33322232963131687	1.0876866200554414	1.657433988783926	0.8300240073772768	1.606353208256901	1.9024596260816244	2.124735974627678	-0.7355319600769407	1.5883031274792636	0.9103878550286999	1.2749065607804837	2.912993273464988	1.6795939603086116	0.5943260612489345	0.5632870654037851	1.5157340642141666
0.6662938456596678	0.47167535774191865	0.5531201651107452	0.9917904902134905	1.6131650742397712	0.5043309305956191	0.8232959754859882	1.328235756688853	2.102784556816418	0.9565035999489752	0.2834023100709175	-0.7249833396375376	0.5500036723965388	0.9140845887464527	1.4634948150402234	1.0873922241981673	1.9921484317554337	3.0107346795753673	1.7096965811264875	1.1533391135209732	0.5053628058255312	0.6281934005437246	0.46751459719470134	1.9564838444003854	0.9183978822857636	1.9132456439031897	1.3668255599325638	0.5445032103215575	1.5961751160290671	-0.019724909978549567	1.2938283247572422	1.113453845520564	0.5085555159100515	1.4165731093298817	0.38240176625392125	1.0980373788801518	1.1114325921639459	0.5409755349997408	1.236844066697039	1.3058180429677881	1.8218771710571122	-0.3991977277748544	1.263952567356076	0.6692155814512787	0.9855010764588382	2.4796323573281627	1.326149872585918	0.48054659658124416	0.24494875643849415	1.269315501461512
0.3004767721908761	0.17284744505711283	0.4191645749306902	0.3368148099295173	0.5027964323962913	0.15771813802580203	0.5565422606994872	0.924283398725547	1.2856885913754945	0.581016618851581	0.525410400231681	0.0074593211545374806	0.4908041836688106	0.5201999474595047	0.9034128682584247	0.5247445695215275	1.0399710489459058	1.7116747823544736	0.7275533919588659	0.4150709027079557	0.45653047374525074	0.5220062711789101	0.19057081451803257	0.8185851907128959	0.5942060566590169	0.5839773041071499	0.5105776992690088	0.2988582655699536	0.7354950464025721	0.2001586290387875	0.8115068666021301	0.6441973611998898	0.48320772933283374	0.6219969363368251	0.2188378640647399	0.8727559510435423	0.39844303156327127	0.2204356130202687	0.5332613919588318	0.5992052543488116	0.9954073485756113	0.21785312271900592	0.5336059691848352	0.6791891906838924	0.6182859187441597	1.3502203432335975	0.6304404848557468	0.5241453021417393	0.17837753530093894	0.5913484605762395
0.02240362979290206	0.06412922286169066	0.2336879836694168	-0.25725521553400144	-0.4805629085289314	-0.10061700862552582	0.10683179937222455	0.17037656062844198	0.3241174507882702	0.1962676398303302	0.6737293455698152	0.7175153271265919	0.23275031771068252	0.4659574034976664	0.12742594935933416	0.19693352005016027	-0.12154082843379314	0.04530333570080065	-0.41828557305017433	-0.30633104094880054	-0.0860036881732234	0.07435472772051377	-0.25344446649649943	-0.3486160749560564	0.043260905972635884	-0.6747865604930515	-0.30482016416710855	-0.259693188946638	-0.2635564087727256	0.482100542473541	0.07468828699310213	0.16842609257261623	0.4496481177911003	-0.12540883088323768	-0.10454271854536087	0.1506481878530194	-0.4120537607750429	-0.31870624119173707	-0.12845918219233446	0.051101393594961374	0.03904909510052424	0.5900101677792191	-0.05735403963939413	0.5919962807444491	0.17896019827136567	-0.0013092731033251368	-0.16040427120254958	0.3480097445225852	0.10975416434303129	-0.1370483602355082
0.09463965191732143	0.0045368095869173265	-0.13029418083851022	-0.5636435290688004	-0.8538725250547671	-0.39471780190091177	-0.4868918447160621	-0.678180971061676	-0.4403774210023838	-0.2559804999410947	0.4747041888721479	0.9266044738561773	-0.2330705343461748	0.729211273600941	-0.44616318490349766	0.24208364591958512	-0.8614646909438343	-1.227670626264001	-1.0710426484816722	-0.8538876669541219	-0.7402196850697281	-0.5788764248514683	-0.7241127432572114	-0.9899492738477169	-0.5009213775371314	-1.313951600885383	-0.8895507616704509	-0.5382325749041681	-0.9252511410564527	0.5396457489159919	-0.666906190842389	-0.0744013094258424	0.1992883766671105	-0.6432033626992482	-0.3937361591284556	-0.7247114730928368	-1.1775390619534274	-1.0236783959132623	-0.4337043884533945	-0.24280735041835494	-0.6842573446137845	0.5566122687814031	-0.16571337404991932	0.1458279631379465	-0.29082158854794454	-1.134458402811976	-0.7007688158064226	-0.172332898971696	-0.13385276636957427	-0.49503371263388257
0.39755540617251317	-0.08605790793617352	-0.49861508011534916	-0.599542619811029	-0.6701516591194452	-0.6467421947997501	-0.9083671425598011	-1.077504925499375	-0.691060672155904	-0.6157735198895097	0.085791642760609	0.6639423631261705	-0.5224833037828615	0.8512446546382865	-0.4598782823070949	0.4028461848367276	-0.7922088052577027	-1.6239745257532539	-0.9669833848868641	-1.0422259573320163	-0.9369989025733685	-0.9667977794521295	-0.8777658550111506	-0.927229831632626	-0.6732376036586613	-1.2186732316920679	-1.0440102013739194	-0.2510485128499217	-0.9719767942747181	0.3594546346970182	-0.9991783067606099	-0.007340619991077417	-0.1675003311687925	-0.8202489965007983	-0.501943486080517	-1.0891498007232148	-1.5665906455027627	-1.448079513480734	-0.34830479675257286	-0.2954559335869317	-0.9243843973501127	0.35333566935504085	0.08522003746490574	-0.40104524460751184	-0.5870871177294877	-1.6438438741526211	-0.7579449322827807	-0.6932020904094714	-0.38325730872703967	-0.3981266594867077
0.5184054434223265	-0.08116747620015492	-0.5363934212700139	-0.43063127867491136	-0.3289529508706588	-0.5927318552457491	-0.8373291246454101	-0.7906253928929081	-0.33218107746113484	-0.5741882164126276	-0.0832681701163512	0.29080983069340693	-0.3009446179575568	0.6108122259287978	-0.014260179205354244	0.4301323294725437	-0.17374725568957844	-1.1064942838643006	-0.3999431717124486	-0.7498367784046778	-0.5809274602423411	-0.7760350180838345	-0.5462271296803504	-0.437051169351384	-0.3786616186593387	-0.6488245183061504	-0.722406722598959	0.21634296335538716	-0.5059413972707438	0.13459600238003286	-0.7261399858612986	0.21619315026385175	-0.33015332847550516	-0.5907356948336157	-0.4377055874072532	-0.6699446795489405	-1.289180016222577	-1.2144386008144685	-0.07922940235223307	-0.13213910811851845	-0.6224295704975225	0.2198941046103328	0.31695674536531876	-0.5225774187132678	-0.4592439533739887	-1.2877292062782655	-0.41098523526927305	-0.7481960068816277	-0.35870003369141673	-0.11335898916944459
0.2970142616496209	0.1622322047192631	-0.13373072446884451	-0.11868847226836104	-0.07435446389066398	-0.10898256526899816	-0.3048883901667546	-0.15524537189220816	0.3727319360269825	-0.038101670502007655	0.16615183639308095	0.13255529379110295	0.2793976101820332	0.3350905454941046	0.43500763047715707	0.41592723315083086	0.4008868558512684	-0.09987758752390767	0.15431659980751322	-0.13360712377033046	-0.12270824987403688	-0.21952438153030807	0.04939115111683673	0.07368200129006892	0.11079819124302474	0.03145500276046588	-0.13978721665832824	0.3305867105911585	0.11136585808423174	0.07632410202150042	-0.08237088213649134	0.417513509905329	-0.1038213773797258	-0.0118789368766697	-0.29209011752636493	0.11295572129830056	-0.4868251785926195	-0.4955637353619657	0.18380276022095535	0.21115398230200608	0.001600151815372082	0.1685689319089269	0.35899547720997965	-0.04835804614908365	0.09562194896217886	-0.28532779022310706	0.04319288592564004	-0.25675080094685726	-0.03860495154578527	0.11364861282197697
0.14634508441660676	0.5677885370114029	0.3953418427284662	0.18298213777032193	0.20328393309067824	0.5420168975038923	0.27517933950457707	0.2818366068442545	0.9342428482514419	0.6474501837915949	0.5792240812508989	0.2935119054711944	0.7070661892053305	0.4770243366481383	0.5577400923451564	0.6407513847035057	0.6247645959340236	0.6995678749608283	0.4692794755176115	0.3683574837567308	-0.007057231893251955	0.160930976610533	0.4861611217924018	0.4089231972066082	0.43803277100140803	0.5552722981723744	0.35516654297289835	0.14170406970227423	0.5327389436587964	0.26597987896435615	0.44575877212278703	0.5673288814913081	0.3336668218767075	0.6378184533553128	-0.11992227747727414	0.5715213504604244	0.2181093079433185	0.12009925617612985	0.4317462602307224	0.6046393194224295	0.5178610911107585	0.131750780859436	0.4318704388249061	0.5914469044240636	0.7012483883696964	0.6290181683778888	0.3856575369774389	0.35151606519331513	0.3036284164564199	0.3239730405771032
0.5955961016413	0.8680738566029386	0.5374152848680376	0.2385457673072622	0.614921068911778	0.8330015566380491	0.43019243838041704	0.2705876971769406	0.9603717619070976	0.919264269304068	0.6855309392097089	0.6486810807110329	0.6388279928572501	0.995374427497442	0.389346137561672	1.1063104061684408	0.6154361689243474	0.7338284998233322	0.5795435272519351	0.3575837815289802	-0.23561802596631212	0.03480449261936137	0.4819421357460545	0.5610840682502048	0.44712240509847007	0.7402442989505162	0.502985763437218	0.2151837405272282	0.5870366566304883	0.5807245272716403	0.4870478626014836	0.6542404288784058	0.5623626568182122	0.9138892632263169	0.061627129211823437	0.37770057536115825	0.2082635628592314	0.21078938702710337	0.6956986677157087	0.7851754701837913	0.5683868340448935	0.13080680026391434	0.7997250414735598	0.76340023756182	0.8497981264336354	0.687902932406504	0.5861233263361972	0.4984807129328047	0.3859323584415291	0.6376779037928039
1.4799048626106663	0.8386678098712659	0.02838693248314052	-0.06666292217997614	0.8602177251511073	0.3733185873390306	-0.00866863920821496	-0.07652148760861995	0.37515658446169836	0.4675946662095755	0.2522983206047257	0.8747808978205494	0.18648455463911623	1.2939094438694838	0.07865119432608263	1.3366193701344389	0.4850717101990094	-0.02617425456706089	0.4881451927331174	-0.17100287119094726	-0.536319243588534	-0.4267413616227305	0.046021760348723004	0.45520848231120314	0.1892082864451401	0.41974170691567386	0.21794964859304097	0.7984890738582766	0.25715355688844793	0.7244829873593761	0.008973413207061695	0.45641431786686626	0.2642607520293684	0.47613355098374444	0.2010524889375029	-0.2623261436076291	-0.530982241190765	-0.1522896281140652	0.812462804920741	0.4718406502670629	0.1302143653033723	0.158976676864774	1.2807109626299633	0.20057946279770808	0.3268631272728677	-0.24491673682796922	0.6073329559699961	-0.06313921013586991	0.1553042329419432	0.8793908293037871
1.8299761100032055	0.45656148139355324	-0.8905803174645746	-0.5566062843471269	0.4053522480558026	-0.7402021308276758	-0.7891912321621289	-0.5874272352836386	-0.6080196606201222	-0.4980389247283057	-0.49966839845454264	0.5852458865225366	-0.31777988440095695	0.8118917527847597	-0.3999136555822217	0.7735533879676707	0.055653436623928625	-1.0676709423201423	0.0626551666525693	-0.8066757573314337	-0.7780541667123567	-0.7717775804798446	-0.5973797300631651	-0.07535964874794676	-0.2219699751015026	-0.4410657665445014	-0.459075724968485	1.331075019019211	-0.3745147643425241	0.42129883540263247	-0.7112624667911142	-0.33340456485474046	-0.49104620380295316	-0.5945685230789121	0.23528784906710726	-0.9268264565479972	-1.3253662500686358	-0.6322829780778916	0.4933260422281167	-0.39673515757363825	-0.5099811039380212	0.010486983268414508	1.2602559270299094	-0.8246201900147958	-0.604563571103722	-1.5193896272376308	0.26889758612763714	-1.0523922578621556	-0.22394429476605712	0.6398877810743623
0.8357169089770325	-0.12745414113677384	-1.6379394789849642	-0.8744023902424534	-0.824697487665932	-1.9034078467547537	-1.405305105569282	-1.189986519022277	-1.6220938199886619	-1.421103761048807	-1.0827520520962415	-0.33433360056850037	-0.6922110430374069	-0.3721613974643992	-1.087303152677122	-0.5851585738893934	-0.7969194810999571	-1.760736844244982	-0.7018094235139373	-1.0618092213307235	-1.006647282055971	-0.6981710644892037	-1.1198033380100318	-0.9593047724479707	-0.6461972885001306	-1.5089402310343023	-1.3553757863538727	1.0476357477148959	-1.0967482477777006	-0.3122906735364782	-1.2604897046720924	-1.6257957055389447	-1.2312184677416582	-1.7305225855495632	0.219234002653206	-1.3145638636658896	-1.3757150396733	-0.9881841736461618	-0.2795044291825249	-1.4926584830750278	-1.027012402955957	-0.5458221734956653	0.32636885573301283	-1.7686857882027278	-1.4301768005325102	-2.258956202238601	-0.5043840856788785	-1.846784890838742	-0.4949134996639981	-0.18658260143517424
-1.0839647224257063	-0.6699200603287471	-1.7313421940314153	-0.7927149603172555	-2.07763764430275	-2.359841924922855	-1.4287380619601142	-1.7512713765408534	-2.24675899740099	-1.8195043593635456	-1.1167123070203397	-1.4337411762613193	-0.9428467040969435	-1.5545197598989113	-1.6717770703843928	-2.0017576824950516	-1.6553015808473612	-1.8346709041530376	-1.441060255816386	-0.7555216431579794	-1.122210381729927	-0.2590746303946778	-1.1677286380404057	-1.672552665045121	-0.8697151414581782	-2.1059609167642575	-2.0937241460504334	0.0027338618134528083	-1.556968773921027	-1.0808869382652784	-1.3029298805068508	-2.696265082642918	-1.3827739935545675	-2.2182453707908034	0.36293947330710447	-1.2932320185286759	-0.45725111898875603	-1.108529105057752	-1.0161269313141952	-2.202996637292223	-1.2651314417573791	-1.3637024250135474	-1.1329391600453362	-2.161861646919662	-1.7707331644978868	-2.0726237235610263	-1.331052105890869	-1.8947225065550808	-0.4030141057568835	-1.0722847553997579
-2.424717591960436	-0.8792632281084473	-1.1415704801908877	-0.39473351909660775	-2.3326247538265235	-1.714470916696482	-0.8331298591347438	-1.9674877981330674	-2.1369065014892876	-1.5905314173881089	-0.5793118316868114	-1.8934144254400074	-1.0384304318274122	-2.0095883891180053	-1.5756137396475347	-2.5485822005099337	-1.754324940920427	-1.4680937393231321	-1.6315337850816631	-0.11831571237536025	-0.8039712465919747	0.2538661714091942	-0.5271591226492325	-1.5927187304125305	-0.7015815647482251	-1.6897066562995626	-2.1760752005121384	-0.809115234300272	-1.4306567457599584	-1.3804027448307998	-0.7860658990987252	-2.6746420698249977	-0.7312668159827571	-1.7439200895627616	0.8445339795243412	-0.8304440175196088	0.8864637906539372	-0.8513116086650127	-1.065682857059393	-2.0239237217561485	-1.204477455723276	-1.8634953236145975	-2.1170792852281393	-1.7931435261642825	-1.57109929731254	-1.2313884918079836	-1.5193080718855256	-1.1054200573062047	0.17153459906281554	-1.2781093213485706
-2.012454199442227	-0.5243985582727586	-0.2927166400894	0.06294482933431397	-1.3090785750290028	-0.24398450681930012	-0.08370742345094262	-1.6088553872812312	-1.2628129886931345	-0.9995900527488111	0.20218304703744774	-1.2286929187513054	-0.8562370983608005	-1.590613895995794	-0.5955079605485744	-1.9057075737806015	-0.8191724227692566	-0.9882956201213239	-1.1087490715820911	0.4308564913933803	0.06049889602110973	0.5395905039390025	0.6328443390757676	-0.6589478668839427	-0.21043837219978992	-0.40485392550206994	-1.3289420993766408	-0.5174091676897198	-0.7122398075903066	-1.0273188606969936	-0.028967583010518442	-1.3984193815213635	0.3090740050598272	-0.6781025999325349	1.562156739527037	-0.05452823538183088	1.796288071132032	-0.12165863918528418	-0.2875838857865056	-0.9789281301414278	-0.8428065898032324	-1.559681881012778	-1.9120582683916187	-0.7948742571515194	-1.0103875512307157	-0.26428790487754356	-0.7589387455050125	0.03337837121915776	1.0116701155323358	-0.6409253923146073
-0.23525389059723026	0.3363171325806998	0.27431356793409123	0.43039054230936113	0.1905916562017414	1.261700836737492	0.18343783359706625	-0.846462188575229	-0.07994986426586627	-0.4249049624285754	0.7607659528596101	0.14843282917770292	-0.4166685196278069	-0.79965724402018	0.6606896402430799	-0.6285906789278282	0.45328423213544716	-0.5750315508137037	-0.2966778983250755	0.6243725769528818	1.0037323753491596	0.4505025078000705	1.7129740606179094	0.4410676242350071	0.22299352019352472	0.9331559052378894	0.16916292819281514	0.594782511841652	0.17526036051199223	-0.3295123649399376	0.4584310287176142	0.29810781836667555	0.936547753791877	0.21254784420899725	2.1188574949658756	0.6624706930181254	1.760716265240836	0.8303181863552503	0.7038553575296994	0.3138410566905011	-0.22103319029681154	-0.6240653652075352	-0.7900336903187698	0.33390887588620677	-0.33156963796813593	0.4755796623525088	0.39915253547172364	0.7587944194899952	1.5403989908631046	0.20656450578656418
1.2980906366062668	1.2249511731270615	0.30448423640116634	0.7597136027330642	1.0521604895706027	2.0442551316461848	-0.26093092982938837	-0.16770445115425797	0.6824516704613948	-0.07792531371143711	0.7667587279078903	1.192330170874523	-0.022108279471110347	-0.32464408653444965	1.2217676478338149	0.37066854377308095	0.984484157387896	-0.25822862000566277	0.17353579378114145	0.5346904953404554	1.3156607739779067	0.07208497594907648	2.0502237628847206	0.8830692641638045	0.23203133325026412	1.530647198414586	1.5734062632937562	1.358104676096103	0.6568631554192901	0.1826419258297091	0.3760218867996065	1.2734605492990891	0.6302603678211968	0.4167458830170206	2.101076213039491	0.8819680245808308	0.9411062258318031	1.4057734660392214	1.0829244151082071	1.0591156196278317	0.45517253590427664	0.23125780334150953	0.25329400543298536	0.92587423079997	0.23959540836318255	0.8640644233015485	0.9661702157175482	0.6139308961446754	1.2216264727115924	0.4998642250879823
1.3603631255220772	1.4939771909727082	-0.016735321503141668	1.1195718438891322	0.9224493973419374	1.881649364033465	-0.9383219196568656	0.10574626907386854	0.5799385820212469	0.10035908856258706	0.2285466819795178	1.167089675298576	0.01022670541156456	-0.48321534109209374	0.7092897943637537	0.5997316154062803	0.39809732333729736	-0.07467591725352157	0.07186876119254988	0.47232126728476803	0.8454230318178956	-0.2918931127984643	1.4666503435984855	0.49140643645069454	-0.13563254801491081	1.306302990080944	2.179154952970373	1.0113629109322497	0.47542901912913366	0.1987390872104572	-0.09157098185787113	1.082541665425518	-0.33692181420068723	0.08475535985520499	1.3909852253354562	0.48782332579681903	-0.029236529506705234	1.1791702436052642	0.6100082918837928	0.8849238219354592	0.8519555515686994	0.4897375305637203	0.4596572001908593	0.6179067181392073	0.5249832585159927	0.8449464469303836	0.501953284660082	-0.15768974999577723	0.13187803182521435	0.14021850646098802
0.24460201785531183	0.8574983416455181	-0.2679275755516852	1.372926408501105	0.4217339023870915	1.1430923081631428	-1.059451575205383	0.12846204538462755	-0.15242396032165445	0.3032703575405524	-0.5087692631360821	0.33227700356687623	-0.25285877765427744	-1.0255077544846474	-0.28929533966313004	0.27742794642349083	-0.6460605724807088	-0.08400393885579722	-0.25443034230597006	0.6730688637148139	0.2877292385224928	-0.29839640153830016	0.460876466983773	-0.18358360813309915	-0.43824291578867064	0.8374127914496353	1.8036307835929235	0.015617827928247634	-0.09237795082801535	-0.16933303486744872	-0.44426858949732634	0.25793331992808644	-1.1183361280561859	-0.21732876769226125	0.23428797078936942	-0.14389885972527042	-0.5361401131562114	0.41193635780810883	-0.18125125235680256	0.11056162796082378	0.7683692212787523	0.3397323639851722	-0.041172129350950035	-0.26457262387022623	0.471585877550428	0.43008967837741185	-0.43335111700362045	-0.8137952398557023	-0.9467958683532032	-0.29485075930165233
-0.7460577222953947	-0.3027117445092114	-0.16305206360178234	1.2209260371585031	0.3336715441911957	0.40106548704643247	-0.3311603565265771	0.28588574302567865	-0.8242154820258925	0.610358523483441	-0.9929688154903155	-0.3537854748284502	-0.3709490811255357	-1.4080611581948976	-0.8970292825557784	-0.048154140842012534	-1.244919025451528	-0.22448494804309474	-0.30075396453446374	1.046001984835742	0.46795042232806583	0.14745342774626072	-0.20603412674399746	-0.5514878740510338	-0.31479452360221183	0.6495976973345378	0.8296094277883458	-0.5361678223358444	-0.49990557807790176	-0.551346519147411	-0.3518418833464205	-0.3630232498823269	-1.126675670797189	-0.1382335336913993	-0.9399236837225519	-0.4660594160314744	-0.38063423871187274	-0.13731058461904236	-0.5922207101481142	-0.5601302624824696	0.34954341261778166	0.3521520686784952	-0.5155920358557509	-0.892361715904195	0.2268608881219016	-0.14121901598347075	-0.9145177546167633	-0.779622234648576	-1.185469908516207	-0.2855019472437473
-0.772538171117193	-1.2236852421134952	0.24506913283286783	0.5227220734853487	0.7613167271431592	0.006770300573593993	0.6848863140286017	0.7125659451273568	-0.9374762604021779	0.8752052711887808	-0.9738627939818993	-0.1974755345232339	-0.010081118252669953	-1.2710174422606784	-0.8817483517102457	-0.06213675179224866	-1.2000459555706908	-0.2755444382114843	0.07931547415458401	1.247079875333294	1.3674131958398574	0.7689057886456505	-0.15447168619397825	-0.5805565927723226	0.12570323137099446	0.6940470129729872	-0.14169066265089122	-0.16563942833266249	-0.41495326828345347	-0.6274010698803688	0.052811000022963316	-0.4627968644080928	-0.6347887543524207	0.13818021251651172	-1.742686776618073	-0.273623898450014	0.16351663529203528	0.0008892456171564564	-0.4503514968311101	-0.6321592447691857	-0.0243429653202405	0.7324969776940443	-0.4324412304786457	-0.6445217615755565	0.07206761470070125	-0.4328332681164398	-0.6520655423809177	-0.13723053689339476	-0.5237788566066086	0.07623759937165846
-0.2018938040335183	-1.391982082853513	0.6903065539111842	-0.4312793712760815	1.1721624989421116	-0.013310373633229762	1.147846263155525	1.1741362673205862	-0.5692059945437977	0.8867362661544226	-0.5522645842147804	0.6078947070324466	0.6671137846635733	-0.7101349430906699	-0.7471290769700412	0.14450172278915005	-1.015476768523481	-0.05744652444595225	0.6089638697603609	1.0537822735873699	2.052261316229981	1.1607755459245441	0.35755710655026074	-0.6175158031602799	0.4637919627165175	0.5897123763448144	-0.6611751004660823	0.5465776701990216	0.04659194421825312	-0.3188118330436383	0.3873656265253491	-0.35542358026704296	-0.4399869379419479	0.22941161200561383	-1.955538082711032	0.14580662193646945	0.6170628771159993	0.519378152059216	-0.1316366074396897	-0.15886781852411597	-0.07489048920001272	1.0716867599772828	0.10306178169475107	0.32574236021667635	0.21111315224963276	-0.15859337728111605	-0.197997143035576	0.5520258622432914	0.25462744568751483	0.33357920332830676
0.09473398874335533	-0.8932947914571033	0.9743238116670347	-1.026883297692856	1.1262385089736355	0.21015364792293875	0.8742498940194223	1.4037613556895385	-0.11098726760291952	0.6395217840272374	-0.056660372368042916	1.2825319773590749	1.1761203078536484	-0.12788543519630485	-0.9359782457904646	0.3368720601589129	-1.0716531440262016	0.36654485758016503	0.9441913000052263	0.6614348900805462	1.6645463075665403	1.1897700778090445	0.7598148202106291	-0.7568848382911987	0.4647921417386047	0.23443452130041567	-0.5895657078725048	0.726447483937118	0.5156860859241017	0.20667165231425905	0.4662407423943176	-0.4254713801661248	-0.8970520587265765	0.11484284446213468	-1.5894499242717814	0.3666933748011545	0.664475648042704	0.743980024318588	-0.002696589856965539	0.42551019727010403	0.17974168214231342	0.8855961259383459	0.628975180381426	1.26783115552294	0.602297793085947	0.5158248714608354	-0.16504603698307238	0.859739039879192	0.32596709386262374	0.28569283521096256
-0.12282099583416685	-0.18778367383592623	1.0897908880299123	-0.7985368959648069	0.7251722811108188	0.5253615513622664	0.5465545288783704	1.3954888443681601	0.24161317547578795	0.3778658826578914	0.22141933226671115	1.2595142749219161	1.2204502899669014	0.17322415179706407	-1.1977994654470057	0.41605228051966514	-1.104649340792716	0.7696170725021034	0.9690143136918311	0.5211253744776446	0.3706078902800112	1.083096837054888	0.6832107078601121	-0.6492464465487918	0.28265623600915896	-0.05202344041045812	-0.08926044592090664	0.16119241440959803	0.7223075756619514	0.653835062342211	0.4370142296426175	-0.6593125700387711	-1.4093350048539444	0.1969218377566589	-0.8933279464964842	0.2547267461848128	0.34725797741754155	0.45427895383636446	-0.02996783991454493	0.7276666413325807	0.5464110894074171	0.2508699745499249	0.8378843259000408	1.560022939730238	0.9951584731852388	1.1131778118528965	-0.456610759388938	0.8385584751731691	-0.34581384219050904	0.14230343240998686
-0.29453704272989667	0.3443909050807646	1.0924494406241672	0.1348305276262892	0.3166830256745869	0.7449526156138803	0.8813255118237393	1.2855127724818716	0.594281088329289	0.3105604528893745	0.19860668606669188	0.6277334767624378	0.9107700278919548	0.251517478905127	-0.9230249367409855	0.4071913632885448	-0.6334679962738158	1.0324786135934363	0.7419404718836189	0.8152731918217099	-0.8116165237404667	1.0614674307414922	0.17133543022869893	-0.013658592795791123	0.14849514295645647	-0.02515531239434644	0.4647364058176999	-0.6465265928120779	0.6384507768851039	0.7901596241932856	0.47549063024214705	-0.763485680155506	-1.036349810015069	0.7431798070125768	-0.24180437580912983	0.011836565100692899	-0.04947327841251309	0.11868220482042853	0.009018546347536637	0.6415766801305972	0.8763562018644947	-0.24910651201166617	0.7271917550467668	1.2042403172811404	1.1204476640527885	1.3013526566305078	-0.44029702640202933	0.7704969435905402	-1.0453605387787075	0.09108999635436134
0.058963963979231114	0.579772776580754	0.9490269982541147	1.1023206613804912	-0.00800927667925501	0.6639167009342277	1.7000897293856259	1.0765000622803338	0.9843000553561414	0.32346747518933766	-0.0233675947989909	-0.11035479702090592	0.4979751674980468	0.3852064864668607	0.011669077884780584	0.2911353603406862	0.3034963352091557	1.235244349066175	0.31127289023383264	1.1473138607145932	-1.0797062198760723	0.966150084133502	-0.48403674705904	0.8575176182176848	0.017703062521298878	0.06825613405349137	0.6936005398779558	-1.1921975615762623	0.36196546505256616	0.6300611746902672	0.48672110045408157	-0.5741093754057252	0.39280869544552227	1.4009376764181731	0.10601214182541063	-0.11531754871508114	-0.28428737592383346	0.27721242814330327	0.09779442013375977	0.28041111915647815	1.0989097214924237	-0.17400078979854322	0.39040974384674254	0.6298036752871661	0.8553216929215123	1.1431142877075051	0.2074961848279507	0.7273377562932706	-1.1029232142888608	-0.020373293849847922
0.6292170490375656	0.5041027728876917	0.6020024110988993	1.4107438215631707	-0.40452698983475627	0.24521916406826857	2.04673165472288	0.6707722085380469	1.1316086014809372	0.0987295326951312	-0.2817074725041408	-0.5454582959116693	0.0769175547615567	0.6975869296710839	0.9896490930446454	-0.008078900167635695	1.11861912151126	1.4388759200882395	-0.26604912194223496	0.8847615715171968	-0.5751725451123172	0.4139132632594179	-0.9909350154976675	1.334395447397565	-0.3001463579971446	-0.20938921636844554	0.5112521302380728	-1.4454958436166097	-0.0135885040152108	0.4490022587286888	0.24819216835627242	-0.1917633060641612	1.930038374408355	1.4715250394132409	0.1859926048563536	-0.053904247194597486	-0.33760647342761313	0.8603327202448806	-0.03127163384362999	-0.18943984320488624	1.1119213978272193	0.33398649951698867	-0.11662620080123208	0.164407172165416	0.277970745403127	0.8880277215323537	1.0681436554032793	0.5408733121370427	-0.5237608276719631	-0.3929335442491725
0.7062447696264232	0.11781969157473557	0.1656086643734599	0.9157598945497045	-0.8376999860383002	-0.23014425471984062	1.2884005598064538	0.17435475977050538	0.748717978764231	-0.42183017614140533	-0.4459118265982187	-0.5904070568216097	-0.3136228537718172	0.9797795594382792	1.3226776932378042	-0.4501192428978219	1.3811818666008024	1.4840109766238856	-0.758824417210831	-0.12912722912285102	-0.020154324291000152	-0.6284471001982502	-1.1643178108713426	1.1757245844811939	-0.6987100109514585	-0.8220996259611668	0.2352699050260522	-1.5862525746219993	-0.37755940341846705	0.5300195191795749	-0.18010514396830274	0.2329653308962118	2.3971811613363596	0.7243944003887073	0.2308412211712094	0.15238701494757556	-0.3303972399184061	1.2794443254152659	-0.4752044205865198	-0.5957916171775692	0.7995782578015148	0.7995503423621425	-0.6552462558265082	-0.1693342727367773	-0.3473906409240579	0.6411276236809446	1.4671911680246414	0.1767409195179798	0.17567194992193919	-0.8089187430015413
0.1294617128366509	-0.41352325847776217	-0.07034350861328666	0.0978650639849261	-0.9358588731444403	-0.35065956117850067	-0.07927727287553461	-0.040360965845749955	0.04479683069157674	-0.7948355792341367	-0.4531681066481606	-0.36460924911829057	-0.4275194164001523	0.9297032877522025	1.0010476146691112	-0.8009971280289341	1.2937995229718091	1.1542218790640064	-0.8082838513564921	-1.287928678405289	0.17195631581406545	-1.5716125894414845	-0.9469787949299686	0.8074584039457247	-0.6978337849231996	-1.1562880666976276	0.2750789989996305	-1.5529080242127227	-0.5516400191590282	0.8377943242298473	-0.3688007627698567	0.6584671959821097	1.581933482682308	-0.20982503844764433	0.3650946181527426	0.46600303699566964	-0.32337632663864463	1.132412397075064	-0.9085569948178096	-0.7469040294547011	0.23210491321933643	0.9553197883138507	-0.9263660055278033	-0.40629782283953747	-0.6447567895090268	0.35302888928976023	1.2243678572143641	-0.07355491912559697	0.5756975062696487	-0.7509829229328149
-0.4496901156851917	-0.666350237498385	0.06074044326726226	-0.43664328038685696	-0.4431510430001342	-0.014522069456744092	-0.9144629078082525	0.26323940943757285	-0.3128647606412711	-0.4665573452091658	-0.32376200430022456	-0.03723844285947796	0.061221099924375307	0.5428030813021972	0.6125973277253202	-0.826257392782567	1.3040177159350368	0.5403036716159649	-0.2837332800801582	-1.7642037196989642	0.21437437756936473	-1.6957323501897776	-0.4586910068497945	0.7630058535428772	0.012599930597396867	-0.7287263214311136	0.6312118449403374	-1.1206952552220142	-0.3955518790985321	0.9980231279646861	0.023590166527301518	1.0319230854519637	0.41987804423648634	-0.4340911929687933	0.4387139195595784	0.8073968825143659	-0.25486087764224585	0.6216973471996962	-0.8968847998964761	-0.529006009812743	-0.25212842863855556	0.8964805295531637	-0.700942225504268	-0.4213236410022883	-0.3274776863299371	0.07348367312109806	0.7468583976570629	0.0744526173431047	0.6435969923024628	-0.07709597402981853
-0.3545777278982928	-0.26783171473663747	0.33078701023113904	-0.532958826162246	0.3113373994560906	0.37054388506933134	-0.6768236313805565	0.7941089037840134	0.11123940009963729	0.541949299480269	-0.14930771127155554	0.1969116388064617	1.033003143540701	0.18784148886443872	0.5896401665523752	-0.5467048487801983	1.4078759460614216	0.08194515680169363	0.4548479242745221	-1.3508908170410407	0.4224007499196338	-0.9432991041689913	-0.0058171853363773	0.9893997461585404	1.0239104586862136	0.13880965866492778	0.7970943225086493	-0.3726059754875955	0.004677239841368328	0.6862976039430969	0.7571113230407998	1.1649878293791134	-0.03657963592436041	0.22173695057696308	0.21207505981197514	0.9535746887370949	-0.07629961046041074	0.20680140121515395	-0.41307025559572247	-0.07184632045664381	-0.3204470958988423	0.7715216267443842	-0.12668846172729603	-0.10232609805031712	0.5144763649436151	0.0109760576387671	0.4454727566722919	0.45651857589475897	0.5087239538546425	0.6334239928253411
0.26098803218593775	0.6091265728212646	0.2787697267714189	-0.5523018745319059	0.6293169850191973	0.2461059537242894	0.010341887337769551	0.9364875259695452	0.9518132810644567	1.4625888790755948	-0.015502098037035655	0.13452566474587335	1.7005401332177537	0.24349531560197835	0.753329904888976	-0.22190664259928825	1.133045518013264	0.11384284771066736	0.8052144121407393	-0.6702130146630264	0.6422185357297083	-0.07874802668452739	0.08447215001184658	0.9258767990680414	1.4332185712707617	0.5848355755827545	0.29978951721775793	0.1907009166819369	0.3417240197035748	0.024166671129618754	1.1336915091163133	0.9147452189119863	0.29999226024733416	0.9479912020295375	-0.3238990453657034	0.6633628528959981	0.12257864516307505	0.0035293459264019583	0.1014995003617221	0.2748733442797421	-0.038469369666579836	0.5379734801514316	0.33917970696692223	0.3566696454719811	1.3120902534803036	0.22939440038130957	0.288033461994238	0.560398755859506	0.20950288938830441	0.6419908104730474
0.5639876395318543	1.2008015760276012	-0.2721223071465049	-0.8667021991707643	0.1835398057121025	-0.506355168434043	0.13376862249224908	0.4070586887072907	1.3410025564631847	1.4473413801906128	0.09759399128067019	-0.3009517630583981	1.2090087557533111	0.6844495098686615	0.6723294612113845	-0.05454650720196304	0.2633773054411821	0.42314114175548034	0.5120755335410524	-0.49034605025231554	0.40713715264406286	0.06667019631144595	-0.26912030019358	0.2733237730256735	0.7480151146525249	0.17703941369798798	-0.6724025144267083	0.1683395065454591	0.3724172974243518	-0.5128861460608021	0.6976816700604236	0.47691012665019544	0.6111896927746222	0.7975487259189781	-0.8915987079347343	-0.009471226199985416	0.1921830071819241	-0.2877955146039536	0.2261001099825374	0.2512960376982893	0.11832201489164292	0.12381701391141678	0.38482349479345046	0.5452796328846392	1.353521288637293	0.4042944526712623	0.020124245861159826	0.1449667452042944	-0.2043704065398572	-0.06702284873869992
0.028890538740775604	0.8048145021681408	-0.9184035118654056	-1.3516093718047302	-0.5995734284639063	-1.4005327464779775	-0.5273472298302794	-0.41095766328647687	0.8242213725142069	0.43370847551819514	0.31143630006397316	-0.9302896328097192	-0.42574659949177357	1.0859807407801902	0.29231008203097253	0.026283207269435574	-0.6783495192205906	0.4237610392126297	-0.05299040386658686	-0.9040187982392274	-0.4014854779115352	-0.527695303003	-0.8069923455030588	-0.5380385791270007	-0.5104965414175126	-0.5744197088893583	-1.3430051496750477	-0.23433753129034857	0.19142895415957828	-0.6232326732926686	-0.24625881430147667	0.31219669921739646	0.23763471001778594	-0.2789958718845079	-1.2059073070675332	-0.6180586506920938	0.11187790768141369	-0.8845412064114567	0.007352227718790225	-0.00984735839098292	-0.24871890802286564	-0.3115684026851207	0.16393537186712392	0.2955332754754098	0.3966935183884701	0.09267158883870541	-0.35108020838800785	-0.3835931732781585	-0.4729412617519872	-0.6840552334188279
-0.9285003399344164	-0.46251860140435613	-1.0234774529769513	-1.4661670567208422	-1.0032299842208392	-1.8121543509073956	-1.191668831067448	-0.8950277896514143	-0.13237624746748433	-0.7448388467871966	0.696834468490475	-1.3981439678973215	-2.1113857162335914	1.0522925768891669	0.005559076206608107	0.23118715241388865	-0.9148053904860902	-0.16343410889034946	-0.2831572938459853	-1.2869982031747156	-1.2690694070051958	-1.0658745801403067	-1.139743846310134	-0.8133623560046165	-1.251503302100985	-0.8067842908345542	-1.1514197643832629	-0.4053844036535418	0.14200010357952336	-0.5215179778734756	-0.9066489119966976	0.6529691333516575	-0.5187594757538675	-1.3599403036758972	-1.2313182943734844	-0.6810668444169152	0.021716895698991358	-1.5477321891101696	-0.1586743057328666	-0.07595744701417456	-0.9822332391185493	-0.48146146420501845	0.07467394955204117	-0.06932847728392928	-1.0098458233288645	-0.6969102388056261	-0.5205805427841397	-0.38708482596110066	-0.28501082911286374	-0.4612767342335208
-1.4091435013644857	-1.6520385769173096	-0.4058744942833057	-0.8638180874467996	-0.7850411992863646	-1.5583681253485573	-1.0328376013690233	-0.8731056065856179	-0.6416348077648619	-1.1680076322889985	1.12296473146156	-1.4293869107524182	-2.5907585410470633	0.5999876528004574	0.11707027470713104	0.5973955282047246	-0.3292608815832483	-0.9170125425652337	0.011339702645838569	-1.0534846142262182	-1.533053398791165	-0.8252137052291352	-1.0597992189901144	-0.4300594655700837	-0.8893531482937569	-0.29745008358435554	-0.398284360311733	-0.029363991658634646	0.41552424199594784	-0.6443531746674812	-0.7962202204611438	1.1546857755162652	-0.7677822192451792	-1.519206605332202	-1.1009560539464547	-0.17768681373995562	0.024701439784361335	-1.8156150149756587	-0.01778110999345941	0.31997937245929375	-1.473481317598493	-0.35356931041455336	0.2598553447107395	-0.08233477240145033	-1.9066525617449466	-1.3532305071672486	-0.32896361190215473	0.22591120205510984	0.30202101187446795	0.4294438287705883
-1.0081170298404944	-1.8195553641871394	0.3933101040324672	0.14257358669302655	-0.34396996369311866	-0.9600186877548659	-0.13533096721962642	-0.7425972073607581	-0.34502530917806346	-0.7011177123369351	1.3077347943093272	-1.0114308760134796	-1.6026313558770668	0.09378457608377158	0.4386219342707439	0.8986324272777547	0.3415232096221145	-1.1372161202787834	0.4269078185408383	-0.3173378328388285	-1.0710109029580783	0.05579655847042042	-0.6416925882745987	0.005730780837624162	0.10329715678595686	0.333901252985744	0.06423980608083678	0.5700208599559633	0.7899874971260716	-1.04973033329054	-0.18482210426037482	1.1901285296777748	-0.10672351373117825	-0.753021001257264	-0.8478872475784435	0.38726452551754503	0.013746397842395161	-1.5190688927122888	0.29455777390673765	0.9319739426650169	-1.284748046809413	-0.26068155952293615	0.4509446712966834	0.29214313530013664	-1.7288627572321542	-1.243194916617463	-0.03461320875991513	0.8037030345440579	0.7719074311833928	1.090310717361926
-0.178478916295483	-0.8872358189454614	0.6159083557800692	0.8120553940598491	-0.15372795160330824	-0.3972743284906055	0.6390652337670778	-0.9020235172711835	0.25401974605853744	-0.01280740597495838	1.0639378964181554	-0.3495753168996243	-0.08357604148758979	-0.15406243337519376	0.5222020472668911	0.8960177433478961	0.32640520131443823	-0.6443679186921709	0.45670761469902893	0.27998713191942287	-0.3947924667223109	0.7596420569571812	-0.0865785671628113	-0.1096485927506479	0.7419564814794827	0.4200154057534919	-0.20992032638447394	0.8563654692901386	0.8354166418159433	-1.2705877025912684	0.24643943271228327	0.5231083802724847	0.861959691118233	0.11874767457925632	-0.3584012388734246	0.46988587103107327	-0.2135986371321533	-0.9280818652965781	0.49472555005836755	1.19238198962715	-0.6091372631996632	-0.5107213233927175	0.3417226198462882	0.5649637758629161	-0.7743801514938194	-0.4318593002060244	-0.010384863496462803	0.6345697337528233	0.6421234631345768	0.9080539768302186
0.3514735757704651	0.34394593051835354	0.053244683859919366	0.6904704451405703	-0.21556434881086448	0.04905726701016945	0.627830713806384	-1.2338514629323922	0.4053686219069617	0.2082600632903911	0.4948721389577738	0.2958979635751952	0.777042931638821	-0.1573736673734481	0.19643717805472313	0.613753851929488	-0.3191026163069777	-0.014519165380722792	0.06192171375171902	0.3137155094304461	-0.08410090949319746	0.6902351802635217	0.4476638922308786	-0.660369042083639	0.5384902954382726	0.025302477859802115	-0.7677151790981429	0.7135803136522254	0.3793578291284838	-0.8599348248658341	0.12155588819506088	-0.40998956918851903	1.1524636809789928	0.3716468437306725	0.3624981570789343	0.014441583130206865	-0.6546990964427416	-0.4058921471013164	0.4993909381934075	0.7771934837340845	-0.0546061093431331	-0.9634165985908728	-0.0011269693892740874	0.2661312771149642	0.12578795122142064	0.31564699113915057	-0.26692380277926037	-0.25335679453615434	0.011475931463922425	0.18209157488304217
0.3399470363885221	0.9912266597274512	-0.7551111203782542	0.04491900025573938	-0.181496253679965	0.4722000180852885	0.012920222121101771	-1.2787012776389244	-0.07158527057538129	-0.07680327194763464	-0.0783246463440049	0.7137987583138272	0.6034874961580822	-0.13855021981244972	-0.2726173327472655	0.29747894918738227	-0.8340427360365663	0.054866244500867	-0.33169499249752876	-0.0034131778146087853	-0.23564618082682157	0.057959227388840136	0.8494159220990825	-0.98057447665983	-0.11711432682105824	-0.2275774245058545	-0.8186855404805299	0.5003285372973132	-0.2890696260906265	0.01059490676876241	-0.3238824781885946	-0.9516108173496189	0.43643270216795127	0.04490220481731103	0.9988581528014493	-0.5405399026870672	-0.9997357045381189	-0.06414677728861241	0.43404757482135053	-0.05416602797389788	-0.007861220766963294	-1.1489940599399067	-0.22163442751961787	-0.4979002750389852	0.3840667429153162	0.31875648874084955	-0.4497264683310622	-1.102172173622798	-0.524459499088002	-0.3194675768294575
0.11912187530782385	0.8338138560402517	-1.0959256593137925	-0.4465179071605947	0.10021919467836649	0.8058439828021242	-0.5209298175234187	-0.8414753631165237	-0.6771482742232985	-0.3868445055950774	-0.3882987378953406	0.776664789459405	-0.037727694285699956	-0.22534624511283982	-0.5339317338639668	0.12188445584930052	-0.6697056713333903	-0.47746872497372134	-0.36255052330286247	-0.16434371512682594	-0.4949068182593803	-0.44819538692883293	0.991654152987041	-0.6726607012586517	-0.5110451049562755	0.007476723275053244	-0.18207183293767376	0.5212600887364176	-0.7049338576733556	0.6552867051319851	-0.5961323090028786	-0.883443258387376	-0.6426979443214491	-0.3002499549510232	1.149928086896024	-0.7440142625844735	-0.9130061470702604	0.18088812456198503	0.3713008790368627	-0.7076317068675324	-0.2929756787680287	-0.8262837597815695	-0.13429101054379342	-1.1286343917264536	0.09554583285423786	-0.31146183539914446	-0.3138288242047133	-1.2256900620672977	-0.5298320117525631	-0.2600104030986702
0.057677471010508255	0.3054256415903313	-0.7847458940643757	-0.39404775708688033	0.3697963186211089	0.8087501537300736	-0.5732951322512598	-0.2433417836866967	-0.8565450439939908	-0.36597257555200247	-0.412125081193022	0.4976839287374481	-0.4060259460492572	-0.33741632742579875	-0.516843199919209	0.02325081042010259	-0.07830311187987794	-0.9802391951760014	-0.12905876003188105	0.013466386487061856	-0.5168784034303096	-0.4314175353016593	0.7933642311116066	-0.05969792467594006	-0.37241527848872885	0.3902729568530742	0.5098328904137758	0.6430333318025332	-0.6765934102543789	0.6012493181558877	-0.478146852540883	-0.5480654040615235	-1.1650963772404777	-0.2994934628102104	0.7680458439337133	-0.5465744019532552	-0.4087935341601523	0.3414311554791844	0.22097796732681296	-0.8132054803959854	-0.4607140353357414	-0.2901592504698896	0.04348210720661189	-1.15874015301168	-0.23124216893738955	-0.8396171564401517	-0.038520094755839354	-0.679418375005864	-0.17871262517483172	-0.002339887408611599
[truncated: 72 more columns]
