# Supplementary material for: Diagnosis of autism spectrum disorder based on functional brain networks and machine learning
Source: Sci Rep. 2023 May 18;13:8072. doi: 10.1038/s41598-023-34650-6 (PMC10195805; doi:10.1038/s41598-023-34650-6)
Supplement: Supplementary file 1 — Supplementary Information. [file 41598_2023_34650_MOESM1_ESM.zip › matrices-bold-time-series/ASD/ASD187.csv]

0.44403245232777033	0.26148055017035277	-0.8187490898769751	0.9643527086572954	0.058212839576641945	-0.6595499420059683	1.117063241007874	1.563327037612966	0.9465345387059307	0.38817500483963885	1.196879876467971	-0.9488179671820333	-0.28049746186995894	-0.06498878402156141	0.09551439966422028	-0.7299961590691312	0.5906357376299529	0.6882340533714836	-0.6182841164677187	0.8501867208599371	-0.10887180819949809	0.814172938624837	-0.46552435430598404	0.6089920607681988	-0.8624546925641807	-0.3928121873619238	-0.1265854946777322	0.06430290907676708	-0.5661581243144889	0.3959772391695613	-1.045539344097537	0.23433852924240847	0.6468176144157968	0.053731840725582646	1.132025275788278	-1.4555388562119096	1.2235975888162707	0.09848830878523057	-0.32376992377348945	-0.721118593740743	-0.44976670132393803	-0.011778271766350084	-0.5475266716965452	-0.1007357188389693	1.2838105436766232	-0.11857871206403178	0.16509135040552006	1.018109196165783	0.08636375560278517	0.2146916256726183
0.5274341909771785	0.03412192758018446	-0.29068036024569055	1.077337618743603	-0.8125340098240978	-0.6190151352140217	1.2018272604644038	0.611745259065583	0.7425163936671004	0.49953754655182603	1.551702648533358	-1.2592545580451255	0.12859314676391076	-0.05841857015566376	-0.11476030938070544	-1.5822443596032347	0.30593846415868653	0.17961733111760952	-1.1456936073585415	1.0838728298082547	-0.04580976785596713	0.4904139667292771	-0.09937259180370402	0.35548345610469223	-0.4640591269819711	-0.9739322453683864	-0.0573207234114346	-0.48729400908763726	-1.219061557286197	0.05522434021123168	-1.0721276485387206	-0.19893777150349148	1.0548333779490582	0.5445736745434662	0.7673393085569087	-2.0033330645073013	1.827330983608295	0.26251363357856605	-1.5767488942427987	-1.145822743616383	-1.1656473377626513	-0.36732802484335336	-1.6634371955941702	-0.5314648068448979	1.8167486279620966	-0.33489326154719173	-0.10472584650401699	0.7432467527433316	-0.04375802269734544	-0.10027216739780172
0.05398698273926279	-0.2252551938892472	0.7451427317981347	0.6862541513825162	-1.5771119210289508	-0.3823789155693229	0.439497085291264	-0.7866988888216819	-0.04528095917406249	0.5661546792438006	0.9026134605715967	-0.7886014454009493	0.6857117676291118	0.3199457201119767	-0.5205227004354384	-1.5718707611622416	-0.3791997032982667	-0.33547349105755814	-1.0317582231909594	0.49333026270675023	-0.017161836563999874	-0.2122418443600744	0.36975230918519253	-0.3380990527462519	0.46010767312002526	-1.4694697487324873	-0.04316687224313475	-1.0406605181619015	-1.2997444317084215	-0.42518373132621956	-0.6586820454792899	-0.7153052492219679	0.8473848160743439	0.7017267186435481	-0.16507431291008534	-1.6223718593628744	1.473195373729248	0.12118371419923352	-2.118875056509938	-0.6351193897261755	-1.3533862581431513	-0.6943125875736691	-1.916203639574065	-0.5734105152473413	1.325362428991091	-0.3225468286665981	-0.5645666870295796	0.08774616399981101	-0.3065850482923392	-0.5412423009619444
-0.5321774554944935	-0.36138802762495054	1.2635368986945954	0.00015323714120007236	-1.2319156085767258	-0.15752380719112644	-0.5545486802268391	-1.1224974221273183	-0.7479507819877256	0.5352898808433061	-0.4280066173040755	0.3905533250156124	1.0000529539920289	0.625673295740468	-0.8656593443393705	-0.4127578883675195	-0.891930457401194	-0.27469472974775183	-0.2275890828496903	-0.6964727094144074	0.17325376751606258	-0.5337382727081894	0.6638920145437974	-0.8445727099299548	1.144304506928561	-1.1092829844769692	-0.013485886538162383	-0.8674249937898206	-0.5431181546330165	-0.47158112269076197	-0.08525163674213361	-0.9015508687227147	-0.14186258373753516	0.23714873130696656	-0.8516830998767361	-0.25508018592770754	0.03417612737568756	-0.23262231060440794	-1.1494698662586225	0.5422321065391978	-0.5495986324102032	-0.4163037031437701	-0.7841509256115476	-0.05600367989201758	-0.12367108629464908	0.11234737743259696	-0.9160202926375008	-0.4417751143564485	-0.6651534490554872	-0.8793998363769662
-0.5789309668877175	-0.26591396458797745	0.7032724336922757	-0.5760913927089231	0.3179617601398159	0.047509738519072704	-0.9799360562001632	-0.02595851698035141	-0.7055125744470336	0.4115441784611979	-1.4413887667046854	1.616089763363048	0.8874223040234601	0.4498486247852105	-0.9304729683932959	1.3265743446709952	-0.7974820568449801	0.3162278023592041	0.7789504998279559	-1.7286575025597952	0.6626022704432064	-0.12775289214454957	0.7093783140329815	-0.7098899395934394	0.9250198520550238	0.2750442564882364	0.10151763378627406	0.20124634637775526	0.6714688901580788	0.09462610890771815	0.3874171444840331	-0.6969715588756746	-1.3911361729108156	-0.491251065832395	-0.7668585570131617	1.3728761871611936	-1.6746338764561386	-0.4162371656855986	0.9805364702961615	1.5633694302433208	1.0108524097368436	0.5004863976485013	1.147712332046641	0.7624805855325275	-1.5975310703200587	0.7796733585816132	-0.8634942204961732	-0.5572225329766449	-0.8429608671134754	-0.7981388282559739
0.002196956122074647	0.010180149951011965	-0.27357801944350185	-0.6921910266687776	1.9460273896423304	0.3464537984025184	-0.6205061365580525	1.2203940269404283	0.07080175519505817	0.1901566990998533	-1.3679506759780276	2.0310282001400424	0.5208035563353256	0.05555516363893765	-0.7024716914271187	2.625088549835342	-0.18125087478552473	0.8509044375093631	1.4321599396654323	-1.8383690309104288	1.1293574075309283	0.5268137215571691	0.6167917887859269	-0.09834843709120197	-0.006332557504308888	1.8228470692414231	0.22210007440233248	1.451537805073898	1.6199492388819776	0.7155422030611635	0.6965690535013729	-0.4002714814349739	-1.9609399985517673	-0.7875919276786829	-0.1819411593989042	2.2690239089253317	-2.4070721851607884	-0.15398622507293686	2.9575629807938086	1.8421595943491473	2.4475856664398896	1.2926632766318034	2.665659682985664	1.429222640338338	-2.067936916149027	1.1814735676271033	-0.332697258822628	-0.3356271343132498	-0.41088297812280655	-0.07070344028577757
0.5827419762056285	0.2707823987705032	-0.42135223093636015	-0.3004071671734551	2.3603762144493987	0.6910986813204338	0.01670120708792378	1.1654513520469123	0.9632951797875366	-0.13253175449028926	-0.3469864241007102	1.2957767473815445	0.2352161783176559	0.1718668178855693	-0.3431830719338412	2.79407868762342	0.4791287623469841	0.8900205550774276	1.5687014433097874	-0.8747035810515287	0.9905851545515186	0.6737031574032861	0.5129804248170095	0.4313515131915245	-0.7109024527731234	2.3428038523378625	0.170391888391309	1.928405698345528	1.8434353933607563	0.6148001905987893	0.910240102940828	-0.2452060943778202	-1.3274928868580884	-0.32898291892544207	0.20886667789863086	2.0447579419810378	-1.5954053938874242	0.39992019665829476	3.596868787362834	1.5042873580202034	2.8848609936644007	1.214144646139085	2.971277296961743	1.6856128678570348	-1.3271305465817027	0.9888870638280789	0.4557858766809568	0.07355459347998636	0.7368526656557551	1.1235597071862218
0.49339194387040614	0.33859094990883987	0.643346167396099	0.2553308071377633	1.4150293492788795	0.8208296903019183	0.26594419659879653	-0.06563752189538691	1.3850353678807426	-0.43368603256792554	0.7572148022671581	-0.029793891161209222	0.17807107492905855	1.0481044552099827	-0.039635193278963685	1.940404318353139	0.7772806771543029	0.5308323059072564	1.391770691631661	0.5089598979771061	0.13424127468644373	0.12050418681058983	0.4272577727033523	0.5246349425018036	-0.45703803885260524	1.486885157055575	-0.09743170545595273	1.3779067119063089	1.4495341347192785	-0.3305754808705818	1.072309343296015	-0.12744842806767123	0.00863356848321454	0.49946499910088155	0.06501629217160704	1.264534454394965	0.0022391300891666	0.7919771708993907	2.74479145575691	1.0802535386225007	2.124158524114894	0.5067108128134148	2.2257962296082634	1.5834761108672426	-0.11950428850959645	0.3791972615826091	1.098449513910027	0.6452160895565182	1.9908167320845025	2.0811019947773213
-0.25739827480265287	0.21585421437879437	1.8470164059563203	0.4609500264559519	0.175959998850458	0.5454963974824002	-0.0718441380547895	-0.9295934957062598	1.213876276981666	-0.4591594601491785	1.1329173316063734	-0.9297523902272073	0.14009703222021574	1.920898431373938	0.10783090991960584	0.734393370002373	0.7244033110903145	0.08818037685373237	1.0891440789773883	1.3313217439778775	-0.741068127521091	-0.6240223894462593	0.2879822713651485	0.3455295456370429	0.46635749844166957	0.09602889196898223	-0.36436074267753693	0.4304808127901124	0.8508657562702318	-1.3703654166564057	1.133671320645625	0.1724929759757678	0.8903578890350026	0.9827319241228731	-0.29306810769343	0.8383906617641161	0.9017192853355805	0.7177172319398326	1.1653335611148414	0.8348134242714256	0.723556479966339	0.20000586097086237	1.1400482154664626	1.248300877788758	0.6112968082651759	-0.17965954431963926	1.2478119906961544	1.2635474006983258	2.3407843935933985	1.9924787714266912
-1.040678485134562	0.06831759170910336	1.7218680979555399	0.0844902311369624	-0.3249006700342511	-0.015391935948276718	-0.6415488581751386	-0.40256641894793427	0.6463863857410193	-0.1130597105997994	0.6204006299389435	-0.877752196363753	-0.25000702571136046	1.708481944925992	0.12672633964708058	-0.21780338105197264	0.6919522104329701	-0.3492876445094787	0.6235481061800268	1.078737896328281	-0.8094688432480769	-1.0086760635951562	-0.02386610240708218	0.33466439456140545	0.9963962403582464	-0.6983214620930596	-0.3322096257414779	-0.16132176130935402	0.30910100808487406	-1.6189376487881295	0.9896985508941041	0.6198575735716453	0.6262577899049513	0.71735888161822	-0.3010835004635884	1.0585308627692576	0.2778347871778713	0.28386242435010817	-0.279530288179187	0.5146099062901999	-0.5354026053782033	0.8035299962996338	0.21241589177377795	0.6578859095811233	0.539797916690096	-0.42488729578953127	0.8558895648562542	1.494621351578156	1.314165713316269	0.6962826136953963
-1.3060098423485755	0.042328703926767554	0.033641066417779766	-0.5456623956709504	-0.1580283503957986	-0.5541193696975806	-0.9542348236200062	0.6730364427142611	-0.11740644235774125	0.23791454771446713	-0.3095966044792312	-0.3157754664217204	-1.1076022224831727	0.26895102953558997	0.17223931343634166	-0.7705702686412494	1.026556925220256	-0.8158492901342465	-0.0634189537256132	0.12081621906599914	-0.1509280998146571	-1.019175511091904	-0.571761344070552	0.736686357860135	0.41000188136827564	-0.5981555244922615	0.05641916012681737	-0.3035881853802062	-0.19128520315697845	-0.9454251991452616	0.5749589554440435	0.9473497687123849	-0.27722257617739776	-0.13176507628913242	0.24886289571008519	1.343845390786307	-1.2452168729013233	-0.19117575304972279	-1.1985837402149075	-0.23546788867841198	-1.2314649905576756	1.4998032552983336	-0.5189979930734849	-0.22839227108132393	0.04008720902175984	-0.45938318824867125	0.2535597166397314	0.8837118529433547	-0.3978941652498261	-0.9766115968644768
-1.0643923097766848	0.1064187999993309	-1.8547298269775612	-0.8081114630776511	-0.14955892901453482	-0.8710117393888784	-0.8229669659217265	0.5637445377557829	-0.8723844735475601	-0.044475992444853896	-1.0080319033599505	-0.09266627468499111	-2.0344849925376844	-1.2724715152162298	0.4481223264032482	-1.10252758487569	1.6606477988235637	-1.069700639459638	-0.7671338747130136	-0.6596043285686288	0.19587582700721407	-0.9941751867412095	-1.2131610222220457	1.3674590640839712	-0.8521627455911572	-0.22910356274903246	0.5177440249219547	-0.44988902483725696	-0.67807472591531	-0.028162790294147814	-0.016506882821424332	1.031587107422675	-0.6392314485277244	-1.0789314762805315	1.0384285338886168	0.997893666679129	-2.2443823741160593	-0.5600591439886808	-1.5580717282160823	-1.3125129449908755	-1.427980979778811	1.0303047610536638	-1.1045588396017894	-1.1631149344417433	-0.39363596905057235	-0.4364875501037004	-0.05973397770629622	-0.4234879198640063	-1.449979504834846	-1.7987032082417715
-0.6719638696944694	0.07949832234897429	-2.3506817688776853	-0.4288690987592501	-0.6533102571449815	-0.9408172802456416	-0.4344211335391557	-1.1676591462330916	-1.2634920041949043	-1.165304747371967	-1.08603399423674	-0.44807020146387516	-2.33500717977412	-1.6539164318305815	1.0088601566348485	-1.3320794994511298	2.055718653679733	-0.6957664558543203	-1.101361630904474	-0.6846352258801038	-0.5632973107256645	-1.036286880084666	-1.5490427957941244	1.7614370712764285	-1.5534472328504083	-0.2059799708740686	0.6849183182686404	-0.8236460801797816	-0.9651061509507951	0.43920472466229504	-0.4727684023824366	1.0636468117337026	0.0968311334868592	-1.6714822238058962	1.5304083723014934	0.0969411528257609	-1.9168421251123786	-0.9293408968852388	-1.3603693804451553	-2.121071776444404	-1.3815838818937216	-0.6421891155047165	-1.358724937888547	-1.625288680013534	-0.6339022960872458	-0.2814752377815731	0.16993450478140884	-1.5608387577401193	-1.1314057996729012	-1.2584268566537118
-0.3413803885621864	-0.18789202903260016	-1.2527965966490182	0.1831527400336588	-1.053561503899427	-0.7253002806088168	-0.09390569082567406	-2.936366493079714	-0.9973494163157712	-2.4154626549358915	-0.5888233359280877	-0.727083874553879	-1.6127600916115454	-0.8558917301021453	1.5841044766403856	-1.3704393344686654	1.5992797688716722	0.22658711609483512	-0.9015193758744937	-0.14928883591679606	-1.8776402845274545	-0.8697174815100802	-1.169632086043977	1.5105961517400532	-0.8863794957154828	-0.39794441352104865	0.4655231032855412	-1.032838743850013	-0.8128892347140384	0.44209774671480756	-0.4257319151526217	1.2328171505374097	1.2103228522847074	-1.635846227040747	1.3675422013543383	-0.5709987116242775	-0.7634065474471482	-1.3556919877070124	-0.6876860777485236	-2.1237420094781103	-1.2572521951331965	-1.996674358158465	-1.0791304826779722	-1.3002014782991471	-0.8193301654529261	0.12079927507864767	0.6717566770931079	-1.6851021177422734	-0.10126246190152818	-0.07951850286035092
-0.05385162647944669	-0.6524638252684813	0.14025671302189463	0.35405908847881934	-0.6324284470500094	-0.12060952921084342	0.06655987404439415	-2.844919541914449	-0.3223974687323136	-2.64540057124309	0.0984847701090799	-0.22084294718712688	-0.22655996310173768	-0.11461840591809513	1.6895402999760176	-1.132656322588615	0.20384203961239775	0.8551706232340308	-0.45311774161248486	0.3097032082862644	-2.3088589708468246	-0.31465870828983633	-0.09899973133046046	0.5590641671040593	0.6901832194921176	-0.2731028450777593	0.13271110000549918	-0.6052582568998538	-0.2883865473414325	0.4784402998864858	0.1693564076163196	1.3544927948427206	1.4776305236037044	-0.9099438208955931	0.5696084316429209	-0.47494280692609797	0.13300714088565277	-1.5782301035718245	0.04513610820157564	-1.3845629300462243	-1.0984783250565588	-1.5997935335131757	-0.4803488661107596	-0.5128440359328003	-0.9525244109502536	0.5641525371821249	0.8315847351321111	-0.8487854298257972	0.2992374036739893	0.48058738054673616
0.12280998041781023	-1.0712666432381321	0.49373563325615166	-0.08405854650396632	0.35524604896273004	0.7750689183620965	0.1792562557101051	-0.8606496720587948	-0.034479558566471565	-1.4118854697801775	0.5289332971861793	0.8316447423490825	0.901212747159234	-0.485251125353502	1.0554977088809916	-0.763563210550281	-1.427523253495115	0.39365125092109293	-0.22455357530006798	0.3536366963235368	-1.1966870000835161	0.34285465692739164	1.029341443071898	-0.6948103252828637	1.8655596019403322	0.23625938531000512	0.07151294962577265	0.25811975629905537	0.16960529228145482	0.8232651831062666	0.7908273595998759	1.008201487437007	0.5501190911885047	0.2595238742811824	-0.4887885076237416	-0.0404589184047723	0.3291699172520172	-1.1941330684627263	0.2294853018789403	-0.5236242352372431	-0.9139893692845885	0.09845567106475492	-0.1546723903206221	-0.008202047755761934	-0.8024161211682592	0.6043718741842663	0.2616714613765188	0.04020698525707449	-0.5142722018931508	-0.09798970614057843
-0.08880978506251141	-1.149328626601931	-0.19336454782811127	-0.561655039520653	0.8591053655684889	1.4600590479872038	0.48146369747488316	1.105959099686118	-0.6710037900005347	0.4099792215814312	0.5150132927695974	1.3338817911505694	1.0541463188243803	-1.5906297679869683	-0.020798225784544523	-0.5325235914083755	-2.2455734479849965	-0.8178011315761107	-0.37981792569513534	0.27267480661827775	0.41403487926752847	0.6700284905036963	1.4157825259230843	-1.5826074713087264	1.728730023211031	0.5738712502562159	0.4388903681290319	0.7591585095547932	0.1479233203065384	1.1459317109222316	0.6665580952860876	0.07247181427288539	-0.6250773262917212	1.287603097606471	-1.2722926541570672	-0.17108537098164547	0.3394843655394404	-0.14230929953617144	-0.33479375012189305	-0.12930488090205883	-0.6743248733063074	1.0648814165903475	-0.4689911696815023	-0.18749209927661276	-0.24226273838958773	0.10358505598952882	-0.7567287603923005	0.20562308361454704	-1.7421314485826138	-1.0869080065418433
-0.802292035479213	-0.7452703010742133	-0.7800792491213554	-0.41541191071341715	0.3172689051434788	1.3564622044367027	1.0321036063827396	1.313133607125302	-1.706210002372166	1.3617361749763564	0.2619114121592301	0.5248315900875224	0.3676323278842499	-2.0309303156193494	-0.8536829169799698	-0.4993164028148689	-1.746400084897997	-1.418522301124961	-0.624022123183138	0.5650773643048095	0.8273147526436909	0.6901524222075528	0.8422487996578192	-1.6091062963413834	0.595458813866809	0.35460823357471644	1.0342138295591554	0.4220071791237172	-0.2888921556699043	0.9083402913332342	-0.4529713354870476	-1.0379885506488966	-0.8479453933813557	1.5562199017779224	-1.4266069422512728	-1.108289644548118	0.7826180694376028	1.0611592603285454	-1.0889180647748713	-0.23125626826717208	-0.2735603056481633	-0.06864293993404963	-1.0898496551690013	-0.6344372842946517	0.4528601821423465	-0.48779761865957205	-1.444070870634498	-0.1841506346281351	-2.090053459302696	-1.3201163990356959
-1.5768933687845164	-0.00667897609377198	-0.3895170449695383	0.3007647085868075	-0.5723649292068339	0.45726929500596697	1.5458832498479262	0.027412331613638936	-1.8805031383138577	0.8295109270107255	0.15158144787955	-1.0706789660704137	-0.3235134482778773	-1.0114215478655637	-0.9997427364562342	-0.38906245793262284	-0.48881944216174195	-0.5346029911093371	-0.5520730827726539	1.2753748006335428	-0.36542719697158543	0.8938691274797668	-0.0667840905692032	-0.8660606405341861	-0.39976419802387625	0.021711824964757397	1.446747816181728	-0.2632365165577629	-0.6229850165222217	0.03321719129790333	-1.8205680371673656	-1.7772735771724364	0.0011056348404505797	0.9422504210497108	-1.0828511000602374	-2.0137395882517617	1.4857037582315091	1.6708126375008054	-1.2053272024028638	-0.3523176484588809	0.36159287474654594	-2.3605689026905052	-1.2641763664642474	-0.5525679986833432	0.789648255528392	-0.6094607039491551	-1.214024873999176	-0.3320069971640824	-1.1832418340538071	-0.4510016755159797
-1.64682886274657	0.6773103092384435	0.6201860924280657	0.8141005390348751	-0.6374237119754725	-0.4914207154169735	1.554575921183426	-0.9669477431739618	-0.5686769632217014	-0.367378098131732	0.3399716181195532	-2.0835504201661963	-0.32884473554260835	0.6898537968827289	-0.6851691453784078	0.10171968949432654	0.3628055460371487	1.0100144294680722	-0.09634756898356384	1.8631775502406542	-1.7263786519842652	1.541467850327953	-0.4494890116464696	-0.002166853939098898	-0.48988714155086144	0.3688299778059115	1.334350145729934	-0.34892235232241203	-0.4058938122901352	-0.9310036337632034	-2.193682867123453	-2.0071099819029903	0.8577370921660755	0.028328367617260312	-0.7802635901294477	-1.8532340291918665	1.663314672701853	1.347213226606854	-0.4854965477501664	-0.05072103734418717	1.0722077894864506	-3.4953766443041103	-0.6054645235435753	0.2907278983657211	0.5505925360204362	-0.308331788489495	-0.2311704482775471	0.13748207034367568	0.07198593627849967	0.7080113842255797
-0.6616615386042888	0.9239210838707732	1.1427799385640542	0.5011265578021915	0.3341308784887626	-0.6589074552668476	0.8411171137729981	-0.47255835024829146	1.322558422571072	-0.9098875529662269	0.5846586024630073	-1.6944549421238977	0.22276139141779133	1.5387880174247281	-0.5094220771193797	0.8798748401466759	0.11732817318572568	1.414176258699667	0.41763724119204165	1.7511529015696294	-1.5258277859811935	2.1553721388507068	-0.09086294763632774	0.3309676246058656	-0.006629401024164574	1.4214898215832708	0.6518354414118374	0.4335095721655233	0.26600412324613726	-1.2979229139203168	-1.019060390349781	-1.9685171245209028	0.7040619509094864	-0.35400354242131954	-0.9324823504603608	-0.6001231417498422	0.9237129835735018	0.4564050658178875	0.3859222369369599	0.6222500693827305	1.4776988603364707	-2.2937618506019506	0.48406914597972955	1.1799642856148218	0.021138236744352987	-0.22220936517182557	0.7295177231110439	0.6780745657280357	0.5360498527413021	1.0939755009017447
0.8760997470739574	0.647148332281177	0.594695000613025	-0.36688920925808055	1.2843173432427877	-0.008393393249282491	-0.2404152129908028	0.89305613344605	2.1375144683165592	-0.4117418278382648	0.5196866956184978	-0.4301458091762236	0.5933729632635475	0.9064438634764269	-0.719215543540834	1.4271315412387127	-0.8139874258310991	-0.0446513396836968	0.6294464839385276	0.9292921472970748	0.3340281733866102	1.9712358884063814	0.39210718857212085	0.0630256613002701	0.07242775318958197	2.1405572751839705	-0.29065406963802587	1.273726932881589	0.8374164078758669	-0.8396615734417083	0.8678128979144958	-1.7607332485790108	-0.29385319791076997	0.1177860554881826	-1.3349767797057546	0.6550988811167295	-0.1677684413360316	-0.2547119224426874	0.5961446501502627	1.2009886071840223	1.310152689186716	0.050892518660519595	1.2205729238951006	1.1390473126282599	-0.3250182433329364	-0.7221903305893799	0.9874473285663495	0.4813201416786123	0.048986783032342204	0.4985042362477328
2.0194946785104206	0.12983102008780173	-0.48819359570634413	-0.8934288071697242	1.1230042650560252	0.6319053988778287	-0.9557099241661959	1.6159266051294519	1.229151294642185	0.2563941545485131	0.08472985098901749	0.4883734088820316	0.2918803611036407	-0.3148847364653514	-0.9060536949040466	1.2720003852968313	-1.40790610410356	-1.9934780292431358	0.4912700461869037	-0.03706991355424678	2.2198545708681703	0.8984715511554393	0.2915674880357812	-0.3031452232008261	-0.756116137605655	1.500744220736121	-0.9921103776715744	1.1669195350807076	0.8501101108729989	0.06709814348150459	1.8784912814189185	-1.1127712994523058	-1.0273953432376424	0.9665708345608628	-1.336714952074424	0.8476546243710323	-0.6736603603727884	-0.28035290522795503	0.11002351972298133	1.2939106322358938	0.7371248131451168	1.3533738742847383	1.200845971193703	-0.0075766928270535085	-0.3197833124950971	-1.2684328903667028	0.5215107016495862	-0.5086821149497824	-0.5490992626448931	-0.3343385767047195
2.2244317616523315	-0.22854188808232376	-1.0890357281576466	-0.5539823837128159	0.020613628309306728	0.46034117996982	-0.8209842220804802	1.0646273475377412	-0.29347731126936394	0.08913437854842811	-0.3912418448804937	0.4335762292424159	-0.3814551942505412	-0.7809278011232765	-0.5360439545548559	0.4848614129092211	-1.117303773483553	-2.329157081196119	0.24964891491391053	-0.5462292978286106	2.555446616888677	-0.21567619969277058	-0.3721146963888	-0.30685063592416434	-1.937934491972713	-0.2507306581369029	-1.091856730024076	0.08583321083524514	0.3750965656865622	0.784471086227982	1.1411657141860672	0.13622617497934444	-0.7351430813848916	1.402574092820596	-0.6024735964283106	0.036692706929044604	-0.29973767017914943	0.29226698461124023	-0.35290591886210987	0.9410927420078619	0.2454513735620559	0.7613583400402307	0.689705869780191	-1.3697159648201747	-0.20718515816812758	-0.9160479421434077	-0.13288138966409935	-1.4482368319127759	-0.48923120308236184	-0.6148257563143534
1.7476140832951472	-0.26314587680382484	-0.7542648334313696	0.2228926366792548	-0.8220934020477383	-0.425552965785694	-0.08261062001144719	0.032351575938151876	-0.7640388656841475	-0.8117659545031591	-0.5530264531267387	-0.15520130195260115	-0.6981293688516284	-0.15525040484700006	0.28502986687370585	-0.35010702329848203	-0.37264739995747787	-0.5155952299855245	0.144077946589067	-0.4259069662122514	1.413612300761224	-0.4626813126125985	-0.9040944885299828	-0.05694061250583773	-2.426375579891004	-1.7179225068223407	-0.6507794174524284	-0.9485153821502864	-0.11912677725521412	0.8841546815307035	-0.6530871856061824	1.4563786827972383	0.16365818526171952	1.0697588176980966	0.3958582738318764	-0.7648325376631151	0.38282335119383737	0.9444410000120625	-0.23238336410714602	0.48529241360021397	0.14439114875068737	-0.5854101496625141	0.20448766922603848	-1.8402930133475508	-0.2611110773847809	0.5041680283405466	-0.47189601982916096	-1.4822823501920823	0.1107075904657127	-0.3045712502100885
1.2459735534787968	-0.1300638818711477	0.08538430961925533	0.5416896821161705	-0.6361618109883791	-1.1708436611193394	0.4890443208038958	-0.3758882921500505	0.21952675730834784	-1.3138697073199876	-0.392227323985499	-0.48802832507372707	-0.3259865483772972	0.6902977969076104	0.7661502251323902	-0.6804469831502287	0.01579580624878664	1.8239614301198654	0.17940961782982337	0.09520705733427437	0.19310292833403667	0.07952004177702157	-0.7745297400219548	-0.050875669674120466	-1.7706497638242873	-1.8298130791754446	-0.122350609434425	-1.0064553440668542	-0.28012508103367945	0.4096424598750867	-1.9186554593153176	1.8490608036396037	0.5938675476655761	0.2894934235695372	0.8303738324910657	-0.7666868240971111	0.7150433173724036	1.1653989070218052	0.19486799355833406	0.16243639072477634	0.2449587176998345	-1.0610344927533384	-0.04285085899199486	-1.1547470424194077	-0.38911086797479816	1.9680111872835107	-0.4573240448467677	-0.6279792655322087	0.5986768151318254	0.05204442318398718
1.0974100773702185	-0.044064879675149896	0.6957377412472995	0.008887026295429954	0.022512207495435393	-1.1377977273104432	0.341981666639642	0.003071366953394781	1.4340329175199489	-0.5329626517834627	-0.19505157964651557	-0.3183989341415386	0.3421093574677742	0.8300719514458597	0.25926079674330005	-0.48032605511040816	-0.1926339876936024	2.6968415953172657	0.1810082566778517	0.6998556735730205	-0.030288023510645724	0.3941514070978424	-0.22128725215113595	-0.5106644695125195	-0.5464040549666105	-0.9712094373626308	0.015366366422653844	-0.2716096978197394	-0.1912005649233957	-0.18356985306813306	-1.694354887381473	0.8303566552746469	0.02554190488559181	-0.36534989060230766	0.4683441315569713	-0.2083901859548914	0.698528991869838	0.7784430078910787	0.19747016440452772	-0.08455633505467296	0.11293874316780049	-0.2664444235389731	-0.22738466594627238	-0.05451399127205977	-0.2106684774756126	2.231028047961895	-0.41412157254614423	0.31251796847707247	0.7240708496411807	0.09905491276501463
1.1547605427012881	-0.002297219936265141	0.7418081042779991	-0.8982459465428839	0.03524363170993051	-0.5707908940882961	-0.3266747725744712	0.4288009688029794	1.5023432159594858	1.171567167297971	-0.16994716859715914	0.020707863762430945	0.6979789572939915	0.33820965420128896	-0.9447291642284711	-0.18855954529855729	-0.48251879035900475	1.8048589018106433	0.017750147013497072	1.1280341439254928	0.5155777002734847	-0.3213533367363938	0.09290433513010167	-1.0627308428076196	0.31374446981271686	-0.4322348244108637	-0.34973453858088394	0.24386442737597028	-0.17533660377189408	-0.3610199533464979	-0.47458128526026044	-0.9090963326993188	-1.014623322888382	-0.629236223261424	-0.023218782721525773	0.05541236442851782	0.7876831191539205	-0.027542398286080474	-0.4623374777863943	-0.3747568830387553	-0.39031171151498567	0.9243089591793934	-0.5383535226857911	0.5370884687090048	0.46096829551592494	1.135455399480882	-0.6128463840870081	0.6122488314468929	0.8983605782243954	0.02825689949082588
1.0576774207811892	0.1441334013254963	0.40131267367898626	-1.3773116210539287	-0.8220549948832611	-0.21917716199411122	-0.8066415125951278	0.30493429452079446	0.4285450141883035	2.5784046254813924	-0.23917490980132225	0.25940062310317247	0.6170851483534439	0.03822645308645773	-1.793203395226257	-0.1954769582904117	-0.3119657164162409	0.5400292132452136	-0.25310552836044764	1.0946267750545062	0.9280833030660786	-1.7045055008274372	-0.09234009865293984	-1.1672708764016684	0.5100562294251157	-0.8415613704920679	-0.9295980222849101	-0.0757885981968973	-0.3533375095153581	0.06414894364630114	0.4348904831469811	-2.0184719637190085	-1.576649141310862	-0.6723390188922538	0.1315162596791747	-0.3976742703377289	1.080014400571503	-0.8795765182776121	-1.1903222069324029	-0.591391646015037	-0.9315725342231419	1.6410276395294527	-0.8775189679751182	0.3774410323118069	1.2900539879161688	-0.2689431963096143	-1.0127891796655566	0.253147696760538	1.4763404434745553	0.16227969875778878
0.6495919155230999	0.36214882977607876	-0.018173827491184843	-1.047599439417477	-1.536323864352239	-0.4368965063894147	-0.6184526646543773	-0.1556172255416384	-0.5630332938136117	2.846726887834289	-0.2187028104796792	0.5240760646568331	0.5181726565732865	0.3804942132332058	-1.4784086761881299	-0.45487458299329514	0.19930898026550317	0.12658910038351495	-0.4364044604961864	0.32346684453301905	0.8186768161501322	-2.5699626674765033	-0.3530764457951548	-0.7561379250294017	0.5686939996026509	-1.471027352566171	-1.3740006797824722	-0.7545184102810566	-0.487791486432728	0.7273298770708257	0.2841838524089726	-1.7038238576965028	-1.2232076773803555	-0.7974420093449069	0.8379017274291793	-1.1016896714932156	1.0554448559610607	-1.4482399831529864	-1.2259316578826223	-0.46645493124474363	-1.1073512659034173	1.8384837707020105	-0.969197039881472	-0.06160520286008952	1.6545482350690506	-0.9142431931737958	-1.3491270196693652	-0.24692650836454832	2.069937644219948	0.4283032177434859
0.08811525610493323	0.32575840584657906	-0.37740387906471523	-0.11624676610886504	-1.065096853693029	-0.8348742473793925	0.025606277424317637	-0.343604907485687	-0.5557692670250813	2.203109333924237	-0.08960623231081863	0.9541155127567786	0.7696246586331137	0.8760894401038385	-0.18721375466196305	-0.6153842074286321	0.4776308268609686	0.2838191485551959	-0.37711794120396047	-1.136384523110915	0.5670191521051038	-2.1474327415726195	-0.1513711143207429	-0.27084244104427485	1.0613432281983257	-1.226647949319976	-1.586771278475244	-0.8622516363928852	-0.29589539911582347	0.9826310090128447	-0.45567661054100544	-0.3579927264402429	-0.2603971248971631	-1.1186569445114596	1.185990012774717	-1.2610020351013167	0.28309959265008805	-1.5994868886741	-0.48110054137061825	0.007924510559170716	-0.9207669129796637	1.840038654699398	-0.6852956124569074	-0.25714739219075455	1.2385873240593943	-0.7861529006643588	-1.3592099421895385	-0.43083447966354943	1.8837859356596773	0.4624807426566934
-0.33501853041678736	-0.23319358489566394	-0.633610073080591	0.9961894008157834	0.3665446160139523	-0.8074255752074767	0.4941236886536969	-0.05300285398571564	0.07005290650679818	1.4332305908521212	0.01195264358625324	1.2693665779688812	1.2112701902032519	0.7394957124519953	1.1795914456203607	-0.46897918815545525	0.2860642012017577	-0.0599672636704945	-0.11773254245783132	-2.671823696533771	0.5653458390972642	-0.8323150159747862	0.5041191054644379	-0.0682234330247869	1.8184995463532345	-0.07461984595432049	-1.667629736937548	-0.17630519985874782	0.14147606094910367	0.49498462424388645	-0.7197736157633632	0.9984607851644364	0.7662962911537635	-1.494341103349577	0.5404043793068859	-0.5908067196541651	-0.8181139202155725	-1.4007350076599336	0.42256303505817605	0.39074648377390686	-0.7414242030737973	1.5839910644073998	-0.1847041969719112	-0.15886255470631538	0.36323053858962673	-0.6638802630604248	-0.9149875545526839	-0.21899328116177924	0.7223418296104248	0.16521977649276995
-0.41843990566283057	-1.0866743349120782	-0.6589642016399578	1.9555583119213524	1.4518926896523452	-0.20288775979761914	0.3919557780677291	0.34942597239909984	0.2887285932204422	0.9387455303076319	0.02263481153856834	1.0264466729174897	1.3654274981112766	-0.11215734770175964	1.916089503766765	-0.1852246567564245	0.04269898293910916	-1.123717320300077	0.09535554539158769	-3.404110258857945	0.6447164585521122	0.30779407391737557	1.1276719172670406	0.012456110219003965	2.104632085175757	0.8730630743929343	-1.599640763249904	0.5527781174617505	0.38091188555742533	-0.39915994797842913	-0.00315806405331472	1.7249825461200001	1.5450645888005006	-1.634625210311938	-0.6342738873258054	0.4724070693809102	-1.2632608121233397	-0.980728675208102	0.8614342086874788	0.1853165243987895	-0.8114277839007911	0.7690495149179726	0.24477524887308713	-0.056956113432468085	-0.3028241638218593	-0.9913147572228364	-0.06561125333500888	0.22986576468495012	-0.6154790783920983	-0.11194580701269924
-0.18131792843128028	-1.5751107372123778	-0.2940111881395409	2.459068971795905	1.2641164019628885	0.6409554384726166	-0.10482783833170217	0.4655445940740232	-0.23608190863848152	0.475605576904394	0.02967427931625194	0.28797792912492604	1.0306802896275586	-0.9419584444138164	2.0132543208980023	-0.07924049487576382	0.24104813810776993	-1.8963751478902369	0.005257171571295922	-2.9056649426693597	0.415684185448192	0.6204730713379201	1.392011991553136	0.34218787987604504	1.5532096997891875	0.7253441841997812	-1.134516122426849	0.5391505814529269	0.08480934992182024	-0.9767923123879448	1.1638789674384122	1.9015132275732247	1.9608512724200862	-1.2356927502555968	-1.2355645994361626	1.2784091840554455	-0.6379510556546643	-0.3698927078891184	0.765729091023619	-0.5508983592899194	-0.9276110495811147	-0.3785647036593277	0.4212164295330929	-0.10321087384673307	-0.3577819962379692	-1.3531029826934429	0.9198629057181211	0.7476315499613606	-1.1334228236299642	-0.048959040555492835
0.11558189856862744	-1.2195480223426458	0.4084448897278976	2.1800083418972913	0.2768639398783164	1.3785351441045341	-0.506516611689736	0.34092346432358456	-0.8157305046450545	-0.27201824963168386	0.08952927978382205	-0.25271733401990787	0.5051727468189501	-1.0671087322128512	1.8273267605894021	-0.19875691818136587	0.7404893612361747	-1.4644028780966056	-0.3714090340793521	-1.6303510800928152	-0.09976575362219924	0.3619559945526945	1.4472686494742983	0.8750048784181399	0.7028402390321982	-0.06146993081547992	-0.08724822531950238	-0.05732815831533923	-0.5343672619340408	-0.8118257715595935	1.810720739529219	1.8343272682259248	1.8699993457119695	-0.16065955081813812	-0.7337904806787128	1.5399771893970424	0.2828802578960177	0.48430733776315116	0.4758646571762128	-1.1206345893341838	-0.6907654353406094	-0.9909328561105917	0.3646801256393503	-0.11287965205694728	0.023705340452931326	-1.143757417692471	1.5874884792179422	1.1911177186526698	-0.7111176485871772	0.1640370364123494
0.1008882715807118	-0.23351455907412744	1.0877691530567326	1.0503797968464317	-0.23565534823556317	1.927762485764221	-0.48863973315440096	0.32033262871518303	-0.6963022676273263	-1.120451746269346	0.1009107088030241	-0.0098936798786867	0.19555859267010595	-0.6301792109652007	1.5071504856520386	-0.21007276827787305	0.8993760291238523	-0.2571204808596886	-0.6389329127123905	-0.5399854367397189	-0.5057286117733895	0.21863710434793984	1.518158650281003	1.0879062878132502	0.41772050400684946	-0.21649914095077477	1.287477206052667	-0.3190257063323451	-0.8209234559785218	-0.15107624821576088	1.484267158360271	1.552870946341292	1.1908288615601141	1.322639573819906	0.3147747471087625	1.4352389274876192	0.31911705619342756	1.4921275171041963	0.2827690866508952	-0.8418647895326841	0.009131447481633071	-0.4891861480215926	0.24933828462884283	0.17461822061164284	0.36836453476428216	-0.4515203508528289	1.562800857363556	1.3986032019869978	-0.14555551854934445	0.09069094541033643
-0.4125348395688407	0.6683574302893445	1.305499780820644	-0.4096124970306307	0.29569203959781665	2.2330803315097616	-0.09054233374245484	0.5622288559254874	0.004857707929993984	-1.5240359169684188	-0.021484851843415944	0.7406876323645485	0.1409840732607331	-0.34904003083568774	0.9384297806730276	0.2683840811088101	0.43798456332676644	0.42196577310429123	-0.30979502406966747	-0.24469524911171256	-0.6516066979461542	0.5371020626822588	1.3893229475443718	0.6493118182190227	0.8375169882989112	0.757898597368188	2.330346705169837	0.2777805558829031	-0.3068019243152798	0.39311557491779714	0.5997834323324552	0.9447346242099768	0.2106448090251024	2.484431438174605	1.0095896329492822	1.292225454317783	-0.7218956539006027	2.246107800448653	0.2777667439065319	0.218580263232053	0.8724806791723037	0.5823087560182302	0.2902959038829996	0.7540178478050011	0.4125682670212752	0.03645538892779335	0.9298036898682666	1.2656166731265515	-0.1086391800441952	-0.22695976691213002
-1.1772854094112741	0.9756330150846669	0.9014396378917842	-1.295410922925538	1.056658315437454	2.0158283583833647	0.450543874159628	0.8298045518103384	0.5317098301453292	-1.1883329496814126	-0.1165139867254995	1.0782674264489096	0.04260605187277465	-0.5985005550434027	0.15967596656788124	1.2116678932183982	-0.08158690112136592	-0.028957358722362166	0.6649410877539768	-0.5145563237836074	-0.8730112349009964	1.0674122840403257	0.5732365081135649	-0.028900406058775977	1.1408773316620981	1.858039629166903	2.476766771356831	1.1291385146473591	0.7437359671768646	0.4470028200959941	-0.07203440567073532	0.19504663387627408	-0.448772727899852	2.5325474445875025	1.1104793579429992	1.2462007516032907	-1.6897503296637957	2.215656836150736	0.5021098010872965	1.2613423233657528	1.5312457776857615	1.0049919046363351	0.58369603854114	1.320204135239582	0.27372642262883856	-0.047825041556052945	0.30628150566129253	0.8608254745936647	-0.3317642994640282	-0.1262849856396855
-1.6268576553737615	0.8180266795923813	0.1371411984951693	-1.0645495510216185	0.7548552313651354	1.0359702913192872	0.9282169950419555	0.742446221895435	0.46013542587985645	-0.3952491600816044	0.09195014685662901	0.4616884472148478	-0.284748363006983	-0.9636276809162035	-0.4515122947681686	2.074241398885603	0.136048768701839	-0.8252327508792086	1.643432606751476	-0.6287231201906789	-1.4432816209817554	1.3061742443025626	-0.9610856385490508	-0.14607189896865352	0.4866649031519842	1.6359671120889472	1.7379020193444619	1.0998212025020744	1.4700911991764374	0.11375604868025803	-0.17297668529379046	-0.22249244032161433	-0.3762618749327126	1.3010398331075013	1.0725118097846558	1.1310030320180509	-1.3110899072360263	1.2593050622784703	0.9255248205688396	1.532122157441777	1.8659235518115418	0.21693500797945645	0.9508977644802629	1.5156405345651973	0.16365714309667212	-0.26120978812067536	0.3636799881662263	0.3774519986233094	-0.06522314789808574	0.8334159983967124
-1.367799338292758	0.6889387154265356	-0.4992629055526464	-0.08529951960628654	-0.9106056614252805	-0.39255824478967977	1.2151868203788005	0.15176200713166973	0.10861571522353788	0.2927333413005371	0.5693024440259364	-0.6200976565607601	-0.6360446524774466	-0.7866440365290889	-0.5709884790799715	2.1690254470914065	1.0862085448915442	-0.8167159122177092	1.727703394327748	-0.14490647696714656	-2.0038158277378337	0.956120683357482	-2.4403092154075563	0.5572515980437085	-0.9309927657880195	-0.1337567044987491	0.6815420481794234	-0.19207688673699155	1.1787766197543113	-0.2958137160722158	-0.0011790579407274398	-0.08730956787989529	0.1449980884462828	-0.42327463172879326	1.2080299115395243	0.6331040641289463	0.32629985949199586	-0.05827651734070772	1.2043442581465178	1.007517862716635	1.9190488791717875	-1.044509617674004	0.9766873047477705	1.1724159917045631	0.08064110966924869	0.05149157872676799	1.1466082186305364	-0.04638408086946135	0.7601047867329094	2.009100973285045
-0.5832278432547596	0.8625526437992009	-0.6544620792884341	0.6667107277866015	-2.8094027436192164	-1.392720002434574	1.1945676630311695	-0.7107567912118938	-0.03861757739334615	0.5465472559764463	0.8316374189044993	-1.1503393806972233	-0.6437177291556793	-0.011404404261261165	-0.391271707743597	1.2504540226303837	1.7905093810794477	0.11936338928201996	0.6298801373155887	0.7154958801619444	-1.8586013163943342	0.12768838914464137	-2.879810772566268	1.4099837945286413	-1.9813354821617413	-2.075492278481646	-0.04691223163611926	-1.8551957738848515	0.029628915774757767	-0.5769676704229583	-0.05439986105568582	0.21139096862767362	0.35457790216559903	-1.4156338977476062	1.200621339044669	-0.37635764679275696	1.7422065284396628	-0.810710263631193	0.7746734003142379	0.26725582458613384	1.6359215215928469	-1.5683032268820505	0.37252159018474706	0.3903840076600137	-0.1001968848948414	0.8535679800315813	1.9108537951562028	-0.39386378064069894	1.2085132484176362	2.0571737964197063
0.12741080743824437	1.207488786980401	-0.3535521588275555	0.5057183084737612	-3.408995203102588	-1.251245521925518	0.7589881818609355	-1.3610301576651216	-0.001612940020171373	0.45166204984633357	0.42055938334462384	-0.6685273081367255	-0.19895766303933451	0.7078486655208933	-0.46588888578937065	-0.1858678299736128	1.3036088801326051	1.0192130974826241	-0.871918793559871	1.3827750713668001	-0.8518986812750391	-0.7212505002448018	-2.0317756497352746	1.4874744784386953	-1.793504342161928	-2.553896669474237	-0.1896148495786149	-2.5628792103103524	-1.043591354188286	-0.6194685731249264	-0.4166882019479746	0.04959014586000977	-0.20958725081520146	-1.029559323917127	0.6465759727749946	-1.5395460768893137	1.6056527383806158	-0.5260039902405012	-0.4654238781865227	-0.1995953068193432	0.9053882582282786	-0.9784688093586937	-0.5844009728038422	-0.4982579739689393	-0.29380136243741733	1.3941949891031014	1.7718773202617715	-0.6476184744785407	0.4234272014305527	0.43236674966819055
0.3448997765060575	1.5102222845925042	0.04890839957794131	-0.39512804592087897	-2.1884148421145406	-0.16463003326852257	-0.09258781731362807	-1.3433942885371721	-0.15878170219143228	0.2823793498082058	-0.49462339251238796	0.2898999448408039	0.4256489602707508	0.7602667940014154	-1.0285168213773657	-1.183458253249833	-0.20334587219794628	1.0587713792554736	-1.4977976741078185	1.5204617794070625	0.31815512350469516	-1.0186077993290532	-0.6288122808140973	0.6035147105935824	-0.6994644494201594	-1.2633901444444775	0.047368439520730055	-1.8337273745991616	-1.1556254238272239	-0.2842781814044777	-0.6629209099531772	-0.7110391781985411	-1.2105618783541245	0.2283427733510616	-0.1639262514465766	-2.0831370500649773	0.16915711210271944	0.31656084431109677	-1.618284905352965	-0.3922765654883491	-0.10476102560017526	-0.010323200499687568	-1.070300297093004	-1.0360388836914998	-0.17304575287744484	1.109918395792056	0.5888164671397756	-0.7040448206217814	-1.1150121761883336	-1.658968482863067
0.1998207095197832	1.7597799237041742	0.1728512012375054	-1.3035842032402627	-0.05919457603980648	0.861944225051602	-1.1855454093369442	-0.5569450495729111	-0.5743955702324588	0.21435607018493696	-1.1716467728982445	0.8308804084971181	0.8148936503686969	0.29393116027564703	-1.6220179470360458	-1.0376874669275917	-1.538020255222131	0.46979594657509466	-0.663696773754504	1.2529876815495493	0.8338844984835164	-0.469573073367486	0.33799872880544396	-0.5203386307605459	0.1402223854818887	0.5886377097424633	0.2575380230586535	-0.4024587058692807	-0.2823332856998826	0.4414164028685167	-0.3861056730670768	-1.516852833585589	-1.8510606573399067	1.150180163366366	-0.40339360787811873	-1.4237271872752693	-1.0044685696091853	0.6949420482528746	-1.360340428125183	-0.5146585829014401	-0.8494862079858654	0.4532805986935309	-0.40345093994207976	-0.8674349679480364	0.38126191215392724	0.3203726483718828	-0.8339234531418125	-0.49777372063982434	-1.8033234904198217	-2.195206534430765
0.09204447023491351	1.9863748221937072	-0.058435330103802446	-1.6815167286114732	1.5032983791972108	0.9291983577870402	-2.2113194167799968	0.541660010610599	-0.8068285174846442	0.24294424471265114	-1.059597005542381	0.6205679020822404	0.6733858831555805	0.0520348967810433	-1.5671686557957083	0.09385067753736813	-1.683688684068923	0.09939693741581689	0.8493084632144242	0.9006187365150823	0.6609785844517755	0.5651378052817414	0.48330459975319634	-1.0636390270414235	-0.036069043352496735	1.5480857618976058	0.1432833124379136	0.611985326753575	0.7136156311435508	1.1440618290207425	0.2391623661217459	-1.690735705380306	-1.6828754393539347	0.8862243288907542	0.2684844734720651	0.12137957101517652	-0.726973637520605	0.029376757644284643	0.6088285870987145	-0.5345438275440643	-0.8588894033533706	0.3380484480250144	1.1497585298442203	-0.030827425486777082	0.8848035667636712	-0.1229238303018891	-1.4929517087996642	-0.16204905904438296	-0.6113656270418867	-0.43654981608370985
0.12549172241313306	1.9567391355106116	-0.3486912161888359	-1.568375443073528	1.6950704458422314	0.03656773568559528	-2.8403285303450323	1.1212239722487047	-0.4956942781451634	0.2624644603112329	-0.40985573247788776	0.07936474742518271	-0.10112404466701033	0.5185501855737987	-0.7704573918401788	1.2278299645563926	-0.7768246750327794	0.3259345037494954	1.5379785824962924	0.6070500512894031	0.48628429759611064	1.1343030774221663	0.14350683398896644	-0.9174433852274321	-0.9078718178635888	1.1925543957770193	-0.3258158731107698	0.7536940825350357	0.8876747207194744	1.1085285325936043	0.529874481784241	-1.1250646874292065	-1.0130666720629569	-0.387268697843246	1.1253095746727206	1.3303611338048336	0.5747040298736829	-1.2431506494279392	2.8129703221441535	-0.2530233148228291	-0.2999054991435515	0.23762550768502755	2.348479356765593	0.9502132592808007	0.5613930502104062	0.22625612440291776	-1.1442736551765893	0.055273361632384464	1.5672505331260687	2.0596997957215635
-0.011649347323232211	1.2897478313905872	-0.3203420118113419	-1.3062199200720763	0.8735368657099706	-1.03317933822282	-2.8413310368829023	0.5973128262478938	0.0838740563663791	0.15905820818718305	0.023708548637628737	-0.22198162882933142	-1.394754515446909	1.3399327041540612	0.10278591949082323	1.3116158222096221	0.16327230443234647	0.7124704905170264	0.6177301831847966	0.2640580450710288	0.7788966362161011	0.4246120148447716	-0.19907004454761654	-0.6046799289552237	-1.5950588207217935	0.20459314533370546	-0.9223884842291241	0.42117415079947007	0.09510997774796731	0.01251193816208176	0.01204070886477604	-0.3408919788465939	-0.5117855247721464	-1.743850745244864	1.095558773802391	1.0704236979435096	1.3885307253898227	-2.1081989081223846	3.1203333144187426	0.23671559455051858	0.08115528502877886	0.5161303800365756	1.9785573554516662	1.3853763741013816	-0.778620481674123	0.9814536075447725	-0.48637094258750146	0.05511405734428657	2.567409320959691	2.7978801530817057
-0.5478220369393333	-0.033382108451178484	0.07131038933049016	-1.0636522571552478	0.027361263583187172	-1.5305458095930673	-2.1840893314445484	-0.7577876834232189	0.29030905211821717	-0.11049180295479513	-0.1346647940290989	-0.17092762942615733	-2.7730022017213893	1.6571980491240341	0.34816006846629727	0.12549238747792024	0.3536726742061739	0.6734109917742919	-1.1596378270638121	-0.2532949885335287	1.1792293017211255	-1.362891389450759	-0.39024370298798217	-0.5403050816929251	-1.614984532609382	-0.5429249185882243	-1.3067742112020806	0.20110087083555767	-0.8910099152569972	-1.519267711558465	-0.9634671812311862	0.08349869501806449	-0.49418265468720474	-2.3376178909564524	0.0017765086691856904	-0.5393422906609812	0.7665169957441746	-1.9615338856084892	0.8790362759288255	0.44067616805032667	-0.29698290801385707	0.8433600257144274	0.027063361210752743	0.9551721854056778	-2.2598792608367613	1.3802312106181351	-0.38646344172424385	-0.03699471422650301	1.113757811416708	0.8214824933077528
-1.149489004946171	-1.4298944929559227	0.424121073432947	-0.7125915409760031	-0.12868639112020547	-1.367405800569995	-1.082777819676777	-1.8731168652970889	-0.10865194779891554	-0.4395337212476156	-0.48085021086576046	-0.09377365976110959	-3.5024076000907396	0.9802258419057144	0.026006792635884377	-1.4786302782046912	-0.05388468851314408	0.16861136092436466	-2.203620209259908	-0.8410578114620253	0.9838152660928579	-2.933763938179279	-0.4973923602405759	-0.5896081031017462	-1.138622293786712	-0.7493957325360354	-1.2632560587747181	0.24503514211821908	-1.1413840178230261	-2.2952221644244615	-1.4429176204850511	0.048341446217304955	-0.6331427952095424	-1.9755691996532998	-1.1837942724737693	-2.062157618158617	-0.7358489566322539	-1.1021402849975248	-2.194111690793724	0.0021686282490709762	-1.206492679387526	0.6711832223363114	-2.1658552634021158	-0.026641664102338147	-2.5872463689142626	0.9843759515903125	-0.9721018508427695	-0.1112155487848616	-1.7591331079207677	-2.2706528719814547
-1.1362923639861138	-2.171197625741741	0.2558482124660289	-0.08900571784065957	0.3900172660916912	-0.9953078747069037	0.10060764549402501	-1.727065068639678	-0.6526347510432384	-0.583797684350628	-0.38486773519959416	-0.28879937737227823	-2.965735873684884	-0.3068827546516964	-0.08851579360879454	-2.292578177426922	-0.3503191846562722	-0.3861094336759632	-1.658881620584085	-1.1702542996753362	0.08634452421044378	-2.9386507880751833	-0.4676720230334103	-0.38402528301684213	-0.4527485511417454	-0.6218572828177876	-0.8758598194585838	0.3467990543940418	-0.47739994286299847	-1.6532630145523928	-0.8014699658523209	-0.07640492113765666	-0.33749797322565434	-1.0447976992774042	-1.402774092507194	-2.043230513585563	-1.7700393081352113	-0.26416529757996393	-3.5315434335473	-0.7637532261548424	-1.8166384613840993	-0.04180935252464103	-3.0419675269251143	-0.9006811929763183	-1.3158180197438738	-0.07684816093170391	-1.530807222155044	-0.2718781290371471	-3.6075324015902397	-3.8786765642753
-0.22979212225860776	-2.0765006995974438	-0.47199273520937707	0.7478793514000162	1.088283530551553	-0.8203234339876393	1.0774351957635235	-0.26969785844456945	-0.7498925341122884	-0.3574507936387764	0.21169296997562306	-0.7117491076313351	-1.256649593656587	-1.2839927423394197	0.62575635518122	-1.814944550425446	-0.13018333430937912	-0.6617892663788448	-0.2562711639300628	-0.9408965179613729	-0.8209931961400744	-1.2436214324336388	-0.12303702410009755	0.12691940634423257	0.4535510286672633	-0.3620291995776163	-0.44705417348177506	0.4311728001511392	0.36368098012321853	-0.11550704650367513	0.5688827054324554	0.12971770954507592	0.6392829324257776	-0.07949695741735963	-0.6322080565991549	-0.43515242051077996	-1.6418531016095275	0.1983021878735369	-2.198181016917999	-1.1223092053442185	-1.5479024157907832	-0.760622581339996	-2.196531425721705	-1.2183918801024947	0.5909876056068956	-1.3029941615572027	-1.2895432745337996	-0.6391123520860263	-2.9368082442507104	-2.9184493261025106
1.0180593152570352	-1.6269689246762604	-1.2251803439343119	1.5239675742365295	1.5397344135625834	-0.8343288683477492	1.7820550213502957	1.481912640628015	-0.349819846641652	0.11842322564057173	0.7548748647981233	-1.0745516033380411	0.6912096719050357	-1.296811712638352	1.9082154430237053	-0.657137494742582	0.3605659038400781	-0.6199564056089923	0.47016538000570196	-0.17395306350324483	-1.014451386701514	0.87079398040116	0.5151260799122053	0.6103326272599163	1.5835486768251723	0.05464087665797729	-0.18382110329136384	0.7149642143567886	0.4814054964460642	1.1633611064790579	1.590755824220754	0.770703146120658	1.9310020167560324	0.5574574646433456	0.22215879179347622	1.364773927245806	-0.8756122026879656	0.518723458667706	0.26880188227066326	-0.7641294710847684	-0.6309722025995004	-0.9686610453613791	-0.6471316565650919	-1.0228602100080753	1.614528577789177	-2.0629685857981386	-0.23904509164860063	-0.9843537968665335	-0.5943719998524876	-0.7064326746513835
1.6597626586726146	-1.3731887175184931	-1.3477519507191207	1.9375891480365897	1.667250130942475	-0.7680111454789805	2.2650563804378527	2.2999052848328385	0.09549476692616149	0.41082591980039973	0.8101506490472278	-1.1164601205419968	1.7610575823775125	-0.46606424987832773	2.8075608740369273	0.11366308080473404	0.6314664544537691	-0.2830611634495072	-0.18355944245057496	0.71178368324464	-0.5060507736468189	1.8734632267457845	1.0930524747653012	0.7696412269937322	2.4536210147949826	0.6381205647160682	0.013354502979733823	1.329670351477904	-0.2472304790950151	1.5454884850286887	1.5512061559232173	1.5673281699447608	2.807687666255652	0.7307328181978524	0.41309727288408726	1.9457044968160402	-0.4077195556864964	0.9468587002519713	1.5505047897513335	-0.2003550067320706	0.20985864111046584	-0.6672589572668821	0.2389825396820851	-0.6416782691210781	1.1200907362244816	-1.8131029300574641	0.8303312336514066	-0.7909548881493068	1.1965368716349905	0.5824096480452888
1.22776965497953	-1.3832013032130626	-0.6633881182578025	1.822028676961595	1.5876598342131278	-0.47925881996606007	2.444097777965543	1.7404859589704538	0.2389323713702922	0.11165579430806316	0.5956467388109203	-0.7549673356369123	1.557907422542447	0.4841467646904313	2.548324113752438	0.031166768568222036	0.4875378691686988	0.3528303809003425	-1.3229944479380267	1.157411300941822	0.07476774540366646	1.3709363836710036	1.245081136648026	0.6383100105497939	2.328196202945428	1.1442670765451217	0.3706406428972394	1.955431872772849	-0.9861400935467621	1.3551714835611988	0.7646305748073425	2.0252171908619134	2.686966462456311	0.49348327236640765	0.04681297694152215	1.2613165240335393	-0.48353141346694883	1.1947905742349703	0.904779265877969	-0.1357337115695579	0.5156822652913775	-0.2590530415301842	0.04366984559791911	-0.30329616814776106	-0.13155209757222447	-0.47499584569143943	1.0724222103215497	0.15421393741954775	1.0716792901045575	0.12145085261134445
0.13801449795941984	-1.383926271551287	0.3771230573900097	1.2188321290379853	1.333684280211717	-0.1235786857569331	2.0686507920803945	0.37780574899021946	0.18271518322731717	-0.7777049587013998	0.628810401245954	-0.1004089158504302	0.6526296366995513	0.8399528222627308	1.1654113818400578	-0.40195244859515517	0.10475822853641274	1.048335668974717	-1.3973026372622874	0.912862854636783	0.22411053468906478	0.33000040513537027	0.9856691121781648	0.4108163090207933	1.0776826189326774	1.22989979735589	0.8578342206002604	2.0294925399461157	-0.7459547752879592	1.1960469769154658	0.1508318237049849	1.7148859308128712	1.5310504219517864	0.07587798128132603	-0.34242914689377485	0.5013825435666702	-0.5378734851154806	0.6793323145159852	-0.33871656698186253	-0.5468788116583052	0.4206168320428772	-0.07531653377313245	-0.47432989773962975	-0.0014619330586351544	-0.9125429987022979	1.23750615586738	0.34256190087079924	1.3173835343433116	-0.3112340058077162	-0.9971881982079699
-0.7611224389605913	-1.3014001354989433	1.1214294655891976	0.38048385003039426	0.8277872768479546	0.035746922400784316	1.046566712385824	-0.8155264367307652	0.18309411525867303	-1.8091993813728873	0.9735049479300844	0.5669646965296531	-0.08060985302909979	0.4187761990001074	-0.634161244056435	-0.39400522204672617	-0.26912129424971803	1.2314382411125862	0.1113091764700982	0.2998186348264201	-0.011647143774829363	-0.01730096286073105	0.66494038461681	0.15079847628895812	-0.4292341346001316	0.8290952808172615	1.1229967694850536	1.3541825098886908	0.5815796773577391	1.0911536878685528	0.22295416073819382	0.5801998144590786	-0.11045700642578168	-0.17924025323667572	-0.5969124857591394	0.6845164392196471	-0.07537360882470029	-0.6593895601449187	-0.5273600204521487	-0.6538265149011586	0.282808479715637	-0.12007519699534222	-0.35937904796913006	0.3319529329691403	-0.8203816513264498	2.1302183580156466	-0.7296614707440525	1.7855414739275817	-1.2564162668187637	-1.2107535814873394
-0.9727744149226032	-1.3793148958523376	1.2362295304473936	-0.33426961761534274	0.10421246755048344	-0.055821055747001774	-0.22020774447261365	-1.254413674743374	0.23285587188692053	-2.4393714663386867	1.1031677752702196	0.8910603666811151	-0.2943153591302731	-0.3641553100942945	-2.0780742915961223	0.18540408073449152	-0.5114994740675554	0.5064244249277781	2.046090188478135	-0.027248764720653112	-0.30839973455736747	0.615515046629348	0.5425458254749946	-0.175046358797853	-1.077155384158604	0.275587837921787	0.9244986340123477	0.37754723496288006	1.9998456027048501	0.547263839289286	0.604772304973001	-0.904007037085704	-1.434317082759529	-0.017437244744023115	-1.0086533354182463	1.5674859001815955	0.6043305270661149	-1.9715790371325919	0.4221164713214332	0.09691017368937364	0.19426079959449946	-0.20865793046856235	0.463398909648185	0.6342830284252156	-0.5080523441677746	1.5354406772551448	-1.3309865636782936	1.1569031289560503	-0.9229430219479126	-0.19981113909052217
-0.674819251776821	-1.6819088307895622	0.8183816206203525	-0.6800514193161294	-0.5695862133025577	-0.13291286750226858	-0.9924924415499252	-1.020822893533529	0.13338845092359314	-2.409885441762326	0.5883605921534967	0.6678296944325035	-0.2859876391376692	-0.8673355316135258	-2.7592413319587883	0.655826604115982	-0.5516281562964189	-0.7526172354315058	2.701096578130081	0.3032187713197853	-0.4967821982212123	1.4448015920472568	0.5213893153408474	-0.4455241460404103	-0.65780453810575	-0.004523518577027809	0.548790763933002	-0.23982204781496322	2.2781065908652676	-0.5981628960671245	0.5521137890216218	-1.9569219870123227	-1.8952621661418958	0.5109730339481984	-1.6587407997951107	2.001084729931537	0.7286490929856219	-2.14740265051421	1.0967798448815094	1.2338005579822966	-0.013483939278490472	-0.21585931270477116	1.149764486249239	0.7313864008380684	-0.7030004416454371	0.060517679884316715	-1.1106787401417708	-0.04864861453684414	-0.048320448663456535	0.9473903696398822
-0.35716558558163064	-1.7244019502179724	0.1249835475856851	-0.6887559976437975	-0.8999026315161591	0.16007614951949273	-0.8277362352800672	-0.5755741372584908	-0.09689749000998586	-1.8210420771880655	-0.27089017715087	0.05563287992319453	-0.3998311133211788	-0.7239896733044853	-2.6432847501760586	0.343088847147075	-0.2971064709438769	-1.5947827443095353	1.5535634203599449	0.9656645860849892	-0.5744973709435733	1.537989490747148	0.3515018738670103	-0.38930433979818146	-0.06296743918121006	0.08977423004725964	0.5821574039650547	-0.31501684037419225	1.1106627735561543	-1.7131479507957978	-0.17992771484139594	-2.0480988469206087	-1.542494186993221	1.0472800714941348	-2.0419627930580355	1.2075224285701784	0.017834906489990775	-0.9218824054530562	0.3836074166843596	1.696610576808315	-0.37141027010219735	-0.1541330922655623	0.9120472305610584	0.5019907966508704	-1.251592873092511	-0.9163281226028237	-0.3415041557003089	-0.9464659216203896	0.1412427864539313	1.0809641240086163
-0.25037893895585556	-0.898331842999807	-0.6391965471673362	-0.568475848749948	-0.880096341692867	0.8745184188573087	-0.03877220059509269	-0.3071359476398743	-0.12700088141495622	-0.9389181061219706	-0.7002598727239969	-0.5007504451770798	-0.525681456029545	-0.09664707235925217	-1.904772157518979	-0.5753601403779693	0.23475641374531225	-1.4284799812568836	-0.22327989613216098	1.215777142975759	-0.45611122733644527	0.7119065791079536	-0.0017481736290301752	0.0631699553081204	-0.22518690242963163	0.24709160259040122	1.1709804350746669	-0.2988257414263924	-0.5718865872364127	-1.9482158332955968	-1.0900419283691571	-1.3167272246792878	-0.9036711993383906	1.1910882714375024	-1.5758688050239622	-0.4520244815710672	-0.871416306802913	0.7502936319054972	-1.1795832170384553	1.0478986038353484	-0.5907783542219504	-0.09596903638962122	-0.08823517909572778	-0.009836087688865644	-1.3076882807228989	-0.6515564276795726	0.421148342648565	-1.1348076893812136	-0.5404773973526211	0.2271020855856077
-0.13940267752227536	0.7169613719614888	-1.2422884346604068	-0.4169089941291751	-0.7903113656230953	1.5755153285316816	0.5976632436445304	-0.2828586284978247	0.28608616576061513	-0.01734349240083348	-0.30878262313696875	-0.6371017439882339	-0.2913537471761313	0.5066620470799916	-0.8559694177179441	-1.180928430427619	0.7781286573209585	-0.6129087924405728	-0.9992892582481653	0.665655807573717	0.00727708173715627	-0.42780537973337857	-0.3084266592089993	0.5663243051595848	-1.0267850449879352	0.08000689817503898	1.6729664488739986	-0.6990027937535791	-1.4622739261861222	-1.1541696727422144	-1.4785582603131175	-0.4084584250320882	-0.49700582215497	0.8272480731784257	-0.358645353361263	-1.9093586447069897	-0.9642720554239068	1.5254122536448511	-2.017650405200591	-0.00171344363790948	-0.3700721225441026	-0.0884134190045242	-0.8872417774667706	-0.6000120965911689	-0.3748514691813692	0.2114276962273429	0.7886486106622168	-0.8415141350404336	-1.0262201207827009	-0.5657325806016074
0.3102762491546876	2.215334934502532	-1.3166476023181586	-0.1176581754223334	-0.8264627031680594	1.6382479353944377	0.6334797713471066	-0.28845066522006657	0.9507531307595921	0.731946847881165	0.48350829366557113	-0.36620180267593944	0.38023949844950317	0.695279326593331	0.08877076970716606	-0.7818118945255651	0.9635697185867771	0.05626711978792793	-0.3345703545960771	-0.24195475883565232	0.7059480586102652	-1.1243645388070613	-0.36800985550693116	0.6698305719257391	-1.4654815561356416	-0.4440714931791834	1.2888166628714672	-1.4179937456168799	-1.0591470679915844	-0.004623441302929109	-1.0968401618852128	0.12695464687330446	-0.4110638225977464	0.23075575748686095	0.8235558310398491	-2.3755456541022535	0.03462026046601125	0.9107751069655045	-1.2942708555187856	-0.4082450479394775	0.21388505916865347	-0.11549437217298515	-0.7162691218327223	-0.9699708751145351	1.0654294857061455	0.48273422846591185	0.7314185215565094	-0.34357248266264157	-0.27937840897926913	-0.4192913364809137
1.0880943614837135	2.7139182678595217	-0.5720191404420899	0.3924394606921289	-0.8104618235660361	0.8525421441552049	0.3662535676551664	-0.06397862552345869	1.4378015348616946	1.1421366984942576	0.926392932538172	0.014715563807064022	1.1146225919566388	0.5153319200542801	0.5811297744372105	0.34072509025630376	0.6563785866433773	0.323435543149504	0.7221155623395509	-0.6307497149260975	1.1836689988252878	-1.0318895927429161	-0.2285137004037541	0.32930172041873934	-0.8631374595352664	-0.9013614753596642	0.06908936422795416	-1.7736002808382265	-0.003723902330557246	0.784290492016051	-0.25173116126541645	0.23827659159077347	-0.34704682111749724	-0.1428832196508398	1.2707160221107026	-1.8504702648337177	1.441648154755378	-0.3213425388486185	0.20905507524770245	0.039963119235762644	0.753672667180754	-0.09675666263755046	0.23365216673999292	-0.8433492847905805	2.0373531737503505	-0.10573682796105421	0.4624247608530191	0.40523439794187344	1.4303802044653091	0.5186935893443821
1.7071093507617208	2.242590557881507	0.7914134709741691	0.8225148372127468	-0.4082715829936416	-0.24176813989291604	0.3912081512881079	0.42295586112113054	1.5453500153961308	1.1762413622145187	0.7028415823088168	0.27145002394457896	1.5200326074204797	0.315264063751848	0.5683696976918665	1.2396117119822432	0.08856656349138387	0.6365713629233106	0.9316169157548391	-0.10489198773422088	1.0581878846299804	-0.2962611535007272	-0.06869616609940729	-0.0457807175754388	0.33302431693025775	-0.7703449538123867	-0.9378370601522851	-1.2201948025016516	0.7078917189359016	1.1231049639969084	0.5461264587592183	0.18885569483752654	-0.04675918614969543	-0.013344749498293678	0.9788785599081156	-0.8796939668032773	2.253428739866077	-0.9222186386797884	1.026952741809706	0.6097402444606567	0.949348413956883	0.056293548745248695	1.0724849894998947	-0.167731416163345	2.0354356936638807	-0.6142358463162991	0.2116770332559827	1.3716332261821094	2.705904602311599	1.3636534821502204
1.5658013054482125	1.5927837981693602	2.0009356980079276	0.6967081268025505	0.33742586150620846	-0.7411094041201187	0.8143236656295519	0.8815466508483126	1.3906336763976155	0.988879785122526	0.0964865120997181	0.41259952843556713	1.6101010465215677	0.306261909220435	0.3227367740991831	1.3035517064238493	-0.38509963458503527	1.2959453515825716	0.24954191063028808	0.7942057124455242	0.4691750399408504	0.6487095838879031	0.031049348009814626	-0.10582755720442566	1.072596197114285	0.03779338618864431	-0.751604049690914	-0.006699371585668936	0.7413707925749475	1.3294359563562126	0.886324822981949	0.12331609265217847	0.3803950918429196	0.5047861224777995	0.42774597429007655	-0.06184379854879238	2.0078250789510252	-0.32698113209428453	0.5950956822764862	0.6290675317072492	0.8948798210892769	0.333462917768331	1.1695656185957266	0.7094800331928431	1.373924133998852	-0.17872141648631515	0.10031179008248625	1.9211129562748763	2.4429108790039327	1.440097972872284
0.5209926400974219	1.3127304483726898	2.2321477132272065	-0.05733364850826029	0.8283778504046238	-0.23529031181678917	1.0821112639811974	0.9264081749257461	1.0568267733057242	0.8154080519709483	-0.4837533185443361	0.5334386248374268	1.6523514513462765	0.31817113900749444	0.18940448064543944	0.8287667456611335	-0.6000118985743237	1.7952370654246517	-0.2534502950662899	1.1174416080682015	-0.06466872314190182	1.2739301134660326	0.08479663437891516	0.022147307258446946	0.8561786086598231	0.9641880001344421	0.3852433498563534	0.9415446912964656	0.5829307516238499	1.4612087794447923	0.5309802496380481	-0.014918482516797595	0.591616562041956	0.9943470444968834	-0.027519995521240494	0.22585435170564394	1.0075086242175337	0.9305640874464551	-0.29156791083058836	0.28851236964799293	0.8840255089422917	0.5884355239186102	0.7558499982327692	1.1500559441853884	0.6704474495740044	0.760750445450985	0.16429981352821185	1.1824731856726562	0.9258117669841781	0.8443209179714045
-0.8518280243151363	1.1189924619418008	1.3109129054461965	-0.8060671974213344	0.4233475736512924	0.7163265292181772	0.6584535709782388	0.47614395887529987	0.40330798432877024	0.769081098960452	-0.9065551168818292	0.6024505404423768	1.6798235752905395	0.05514652157261132	0.30199973208117703	0.5636459699209884	-0.5928392009063103	1.371813643058535	0.2229189524065618	0.480045118766319	-0.24337617518919316	1.14687800607262	0.01528421370298702	-0.022557238622961617	0.14710376422043756	1.173819311681684	1.1485454666993629	0.8211254179136515	0.7550683678757714	1.1897915793470386	-0.5072013721854581	-0.1699245597467874	0.43040804595023363	1.0705021111096198	-0.3393199302101566	-0.09885414022023194	-0.12346489840602101	1.8260000013359918	-0.5231314349523071	0.2408236454802121	1.018367896199641	0.662601611862844	0.5488436919369013	0.6972701114752089	0.2125122271440999	0.9224150844703731	0.4276627670554204	-0.856521228574848	-0.5398679718628252	0.1881839151991059
-1.6407614418231675	0.46550301687155204	-0.11984386686626719	-0.7331066868913891	-0.846625490855115	1.077289485299666	-0.2618351868944751	-0.10164109275309066	-0.5831763602768248	0.7937715382950051	-1.1924230877363573	0.5016842457697755	1.378779468368575	-0.439622815857928	0.5485015584010843	0.8120902917905543	-0.38480405928147143	0.13645399872888567	1.1800891683018588	-0.562647915989658	-0.2704035452711245	0.2211292501052595	-0.3502413249238753	-0.2558918747436412	-0.3192462044907381	0.27442184744068926	0.5242060700467183	-0.34663494002620787	1.0760735769119063	0.3709264354355236	-1.7895220077606884	-0.03266738465166438	0.12755472246554578	0.6779956067227356	-0.4508758576063357	-0.7881974865339318	-0.9176787135770622	1.7631117870927278	0.08225585556742109	0.5969997455084921	1.114597616121034	0.5408127423618359	0.8704172610050352	-0.4461935932435063	-0.09007352360307636	-0.15995745333304384	0.8992438801975183	-2.8797144337637928	-0.9555718754564738	-0.02608839077936101
-1.3779592906316864	-0.5012976552586118	-1.1695956337964808	0.23515814217744063	-2.173828308483431	0.3821405679785289	-0.8971658189516891	-0.3348009053397061	-1.3880006267602225	0.8370842335697543	-1.2149530081594195	0.2318862339235963	0.5616446464188319	-0.7091764302374821	0.7596525408037729	1.1444543532914366	0.06323848917999669	-0.7758803410148831	1.3763847073002233	-1.113626821229511	-0.4562028037637971	-0.9701546703185188	-0.9914633626355016	-0.2631006193641751	-0.3409963339780322	-1.238173411948914	-1.091247744844547	-1.7439232030686056	0.8687849715126189	-0.5552438882936312	-2.5141525358056733	0.5719800911905918	0.04124093883981479	0.08354680906581784	-0.15048752978494648	-1.3486086378394417	-1.1423690363561292	0.9483711980269325	0.717424411726644	0.7027823945819487	0.9856025767051085	0.3144618237320981	1.272243759056605	-1.4565772920685414	-0.3248739574773295	-1.3913800903936684	1.4712689451823973	-3.267926386168731	-0.4400755985190092	0.25677719733956855
-0.4956463806729676	-0.9200149705558461	-1.4350186451206792	1.1557451494568325	-2.6554587537355796	-0.7441601249874804	-0.7620515057533134	-0.14857314919582185	-1.2563588619404715	0.9941428271053516	-0.7895454868497653	-0.05016554239687116	-0.39548182332942694	-0.37961646400973365	0.8504963082426393	1.0025772519663299	0.60427936183366	-0.44419744741263406	0.32304047169080996	-0.8229611364405092	-0.7004998878690029	-1.5624060125798505	-1.4890969628654946	0.18721432759291667	-0.19601657860268104	-2.2741466699986663	-2.343796223399841	-2.413877770595864	-0.12525590762348537	-0.9920540746733005	-2.064513019655034	1.2278742934632867	0.23602888469265165	-0.42458994334315703	0.5646512326649619	-1.3652872583415825	-0.6841974492983895	0.046678780280431	0.6384130105999115	0.032605850295557764	0.6930847973842905	-0.011455765130371444	1.0872694634488331	-1.5278312739652944	-0.402914548591243	-1.3402886240756573	1.8407649799346517	-1.6984408354780032	0.23222532441550617	0.7671914028559191
0.0728589032137858	-0.26222271334013175	-1.1784435130895017	0.9110140242003437	-2.0509998968707257	-1.1864313867833678	-0.26162885860330853	0.07661013133077278	-0.04632347534805831	1.3799017816052916	-0.06330585567355886	-0.22948614655431956	-0.8086698888209947	0.3109512208563855	0.777914977555125	0.42647379625430615	0.7649739909469148	0.6529996382925582	-1.0493370673192297	-0.1275243078397905	-0.5925741697272313	-1.0141775557405615	-1.2902490471942427	0.6159756019762124	0.004731520757680183	-2.0045134233827797	-2.3924008261498675	-1.9158876329239978	-1.2488795362583016	-0.9223201449048697	-0.6287115655303833	1.1364725453962892	0.3900835881367286	-0.8074605566098599	1.1727875748712495	-0.8418563030424907	0.3672987144917867	-0.3944074085482296	0.034494217566839555	-0.97446949868357	0.4444712662502207	-0.5406391650277648	0.25997629999815036	-0.5538668611458775	-0.2800762148596912	-0.003765467476241623	1.6143571697983883	0.4773707267542273	0.6319065553264915	1.1897341451192325
-0.16381722917893313	0.8495074981418326	-0.8600279984365631	-0.6246024286249049	-0.8375884180029672	-0.4565657408492039	-0.2711339886073724	0.011643616597299155	1.3622085825640895	1.8595726893585796	0.4174581690865918	-0.3580417609604008	-0.4298052195187441	0.6345072078410731	0.47046133600184775	0.017412752760536748	0.09682542616751684	1.0616868274073388	-1.3771036027380514	0.3075394544864928	-0.014775819289716883	0.39354721764031214	-0.2727042459539003	0.20883452007403022	0.5227009120278576	-0.5444184797176177	-1.6850006733909917	-0.49614700518434773	-1.5236901675140107	-0.9203545124024828	0.8533745399700299	-0.03626912477555951	0.14947631438415476	-1.2066592284861881	1.013289072148428	-0.15523829448873774	1.5105928307873437	-0.24479449084454838	-0.2556975796406914	-1.3009666336540227	0.2932897856952541	-1.1977523338609988	-0.524327179388329	0.8049103926944832	-0.13657453723775828	1.0968615211416175	0.6094166338624941	1.591859508668736	0.9759858779176148	1.3065593513659939
-0.7343407383549434	1.1782549803568352	-0.6132451245377969	-2.342190323810777	0.37973020553634224	0.8375678013598257	-1.144033931169051	-0.16072836967180595	1.7584682051351148	2.0194741674605035	0.21398783384319264	-0.49137101972726777	0.20803919780510902	0.12290347243470905	-0.08223752637681984	0.18571893147201937	-1.23753999785893	0.01836228458366332	-0.39956697791782797	0.23148891475439617	0.5993942933194627	1.737742149321908	1.0078232960310358	-1.189629323532236	1.425175671549362	1.1471634779279392	-1.2077826657578739	1.1813819965312058	-0.7231588782082707	-1.3291976020120908	1.5207131329263888	-1.607603032472593	-0.4479445921585303	-1.6179375592249137	0.07330544510339923	0.36706694027601106	1.9619925359678352	0.26421532264770514	0.21771102367563339	-0.5649965028991216	0.049848412403922314	-1.5157497568159806	-0.5984324347267732	1.7159363304811421	-0.16906645673931983	0.6933570368223004	-0.8737121162857536	1.2719582035238786	1.4843321877180853	1.0070859869501947
-0.7121447058411902	0.24321833579619784	-0.22973644403508037	-2.8833466494565605	1.3393146151687867	1.620371308834653	-2.258423766173279	0.03377817362012418	0.756308080424485	1.5156573496934478	-0.4758078404912559	-0.47562884532064276	0.32342933326778955	-0.8620556346700146	-0.6689622247196879	0.5888198874021898	-2.3641114987858733	-1.6098364567152421	0.7150755419203071	-0.13737027584750874	0.7722894631653928	2.1771501488816094	1.7289366355794322	-2.636786160921858	2.0953317110931544	2.0412065418643746	-1.2293353982876647	2.401191977585792	0.3062176862815559	-1.661574677103524	1.3592607396358438	-2.37100790752095	-0.9323478728971912	-1.739443877405505	-0.8288120133632442	0.7321629672898677	1.2671729069211726	0.7446574966385943	0.9452497765186829	0.4426584195550096	-0.4779818507944487	-0.9713357319478602	-0.11248754704438704	1.8123378715580916	-0.2768483086121143	-0.7141729462000841	-2.1141564777371906	0.540223550088087	1.764824105150836	0.3055247091847257
0.2605767751263356	-1.0803444857342472	0.41649913590625565	-1.8495201893841733	1.9917550013811236	1.3540807217173436	-2.6080222415663012	0.6585495880240911	-0.8516669563347361	0.4602918965285977	-0.9488089149411246	-0.0637396178734192	-0.2647658202728573	-1.4367423414843896	-0.8968020036103684	0.4456602405325271	-2.3875886817720584	-2.283914551184373	0.6330080594439919	-0.534210798784239	0.6142913215589445	1.5383268979729399	1.501653236921854	-2.873934914235403	1.6862939476358343	1.7730363848031938	-1.10614087539578	2.6530480331404815	0.49407686222797687	-1.1000175982001348	1.0454228647746266	-1.7096552953128497	-0.8013044235495023	-1.265085140768582	-0.8445343671787204	1.0667959457186216	-0.15790509052161866	0.8610993322953324	0.9959223198937116	0.6154777568334158	-1.215158821815935	0.3363176642608021	0.06551854464740439	1.287632908716399	-0.14131773734901687	-1.4633772506689267	-2.434429348198692	0.43829344198412934	1.1487768675238166	-0.6093240144214129
1.5668230656864646	-1.481134135533388	1.0599026839309669	-0.04516602377233529	2.1402050087742506	0.4018136746455806	-1.7950276081262677	1.0738479943050159	-1.9282617951747414	-0.6003582933131946	-0.7035464982542755	0.7089046347512514	-0.9420629376335572	-1.1117303837015657	-0.4997344746222564	-0.6028929959682638	-1.2572022195188	-1.5424696874868646	-0.7171820700070531	-0.924944383508569	0.697213219396366	0.28266099276563866	0.6699034914540869	-1.5936520498468656	0.1493954234150727	0.7470279347450279	-0.30862108138589855	1.8093241575736505	-0.3452165651081083	0.4213751979272028	1.0619952925222007	-0.14367139883928828	0.01685441178742203	-0.33045173795648747	-0.015825241836179674	1.2380008196364867	-1.2441832197487477	0.5264763448351991	0.05383278461947399	-0.2179835455944737	-1.845371440227713	1.512789277973247	-0.7043214451818409	0.507403279606734	0.3356773605092982	-0.7290785939686826	-1.7340699734313776	0.8798590172601647	-0.3544619477218377	-1.394865080720276
2.279872842225132	-0.6251779917498161	1.2200588267249999	1.3506335467705421	1.5147055083801788	-0.46151149599185126	-0.392380436451492	0.5485271801368972	-2.0557090297765543	-1.1331559729352927	0.06235328456598742	1.3989475946398766	-0.9827656939483496	-0.3145313955686006	0.374992360531732	-2.0418354857334817	0.12642524892451149	-0.4745734832732232	-2.1193295955455316	-1.3426450428919767	1.2576437266819276	-0.9542467584870578	-0.05201135548327934	0.18074570435141565	-1.4231339955951192	-0.3184029822966376	0.7301417883267162	0.24247495167175462	-1.3595526352267489	1.899663102378243	1.159679663732233	1.2529619423241027	1.0613707935927812	0.46540843830305145	0.7821883704633834	0.9267256376193187	-1.1910473852872034	0.003971941592419569	-1.184577021371026	-1.1398711550319942	-2.0915070882985596	1.6454729151501686	-2.065255480659152	-0.324698733090874	0.8079883031621415	0.507538175540292	-0.6037250332925728	0.9948030775740269	-1.7129749290242011	-1.7015256308683802
2.105419626228941	0.5202932867568363	0.6646125051697457	1.7311529076080954	0.2733754216288684	-0.7252967847440881	0.6257128028644929	-0.837042896369617	-1.6932521461494912	-1.0436048560319027	0.69677894574398	1.5442966248461023	-0.3316066186476297	0.07954670549071319	1.236387515163866	-2.927508616374243	0.7438832690285958	-0.3961981382053311	-2.388234794919635	-1.6301601506472911	1.7547343000771087	-1.724090472702065	-0.2039822314503198	1.0515954904335638	-1.7204401449383553	-0.8830838941794233	1.078729677577493	-1.2644975414684902	-1.5989153899634196	2.201231288013494	0.8012318636294632	1.856701312979173	1.6916466784558446	0.6024888635003411	0.8149209004613261	0.15301633139662035	-0.21414536956751898	-0.2517271277885669	-1.6766004671744066	-1.235203628231067	-1.9331367975510958	0.7897588209483012	-2.9364872521399907	-1.1203821713788564	0.8139233391640812	0.6616664047650744	0.1484932352881651	0.33639831456811614	-1.7512188018208097	-1.3678993497391094
1.5057721903885628	0.7511566465924807	-0.3331187621598685	1.2793289742119889	-0.800832955750944	-0.3711520880909019	0.7341935589986378	-2.0675853044224377	-1.435401560188307	-0.6745495372587198	0.7492190537244121	1.1445757469519737	0.3801706947179373	-0.3087364970293733	1.6403591025482587	-2.7361565716034635	0.38900090947275895	-1.3446892371422898	-1.511104722751333	-1.5345517720052186	1.4258913184899702	-1.818826995456376	0.11155898993163896	0.5462957429255461	-0.4943426790069601	-0.7666763515049897	0.49695869632129763	-1.9296099580779078	-0.9779309474410178	1.2258797980867693	-0.013306256538668718	1.8265105346833899	1.5960596149474695	0.17867824855138972	0.21698100576993049	-0.47841600726226585	0.6663806979354704	-0.0016410223434744598	-1.0527890629542411	-0.5953069678252627	-1.5597113923800112	-0.0445709612180335	-2.5585931431634537	-1.6998593923096372	0.2786531481794741	-0.5748047233481296	0.17130001047913668	-0.6077714745149267	-0.40242183805482884	-0.5374444369573953
0.9606386779520797	-0.15760951277081522	-1.1791575934726595	0.5439552633108021	-0.888215111677559	0.30288886710589763	0.18298334273520142	-2.0901868987815075	-1.3706014830567306	-0.43925354899098557	0.30913757721091334	0.6095946344945868	0.5387593676438217	-0.995399033611572	1.5121830368112426	-1.7358550669260637	-0.24910109363202268	-2.132844374537153	-0.43716138290013434	-1.0682029448854293	0.21344006391725015	-1.2475023373850618	0.41933970849580465	-0.5525459354642581	1.1814648604118978	-0.1155250587796091	-0.20037384937169728	-1.5021993796424573	-0.23271482083320813	-0.032039760398163676	-0.6198007192635665	1.5816730268451504	1.0273601286936211	-0.2075958663357015	-0.3232244721644906	-0.30856836403499577	0.5992380907852325	0.4711713228329743	0.06410896071167967	-0.08189262736269437	-1.1632308516712757	-0.038896775620108626	-1.2060732996776509	-1.8090791709938008	-0.41546125678017587	-1.9144314717799837	-0.17862871105517666	-1.0933718145731988	1.0830469180198727	0.3766088458153145
0.40543926692263044	-1.3421346939470824	-1.3780579624814082	0.01796920965947424	0.013355036597753422	0.8640737416106722	-0.35671365146142886	-0.804876271025349	-1.2140873267809964	-0.4847439887446486	-0.22618689310613901	0.20049843693698605	0.13339505482032496	-1.2141338302478413	1.0936776882306125	-0.5888987099381032	-0.3649378140884183	-1.7690495865699805	0.05003582546227313	-0.63179206180739	-1.088805488769302	-0.3260409910558097	0.28788382295825216	-1.0618826105315975	1.9311827855602388	0.637759338065621	-0.11520873067747776	-0.46269089946825465	-0.02759725694336159	-0.5641337883705964	-0.4427804983637541	1.24426762403932	0.5518596754127947	-0.13882845787022652	-0.3964475562758572	0.5969726271442417	-0.3543453963219661	0.5423093197258075	0.7309715416107665	-0.24186269225566823	-0.7940323116811202	0.4758763945867242	0.1501234584078127	-1.3707449819060864	-0.8297776380272608	-1.9928129431262942	-0.25597776514086534	-0.9503371089609377	1.3131026418472227	0.8810634894080246
-0.40606584558864767	-1.7712167998688049	-0.8211450260182075	0.02195393786128592	0.9684147260884131	0.8429652095486233	-0.3535144543462417	0.8863557914162362	-0.8236413380445051	-0.6602753774293911	-0.5519316317343005	-0.31437824512967133	-0.38886330629962773	-0.7298767742035316	0.6259042760541949	0.2823854381305787	0.2159642758083839	-0.4934214272235336	0.020281077786653477	-0.6524938569438179	-1.6824027559045724	0.3223797560914258	-0.37817518599886274	-0.4517603351467544	1.2595639177542621	0.8806754306443656	0.6350994446794421	0.35573133448140537	-0.2800524370597899	-0.31681459621136965	0.3143075047694328	0.7242885684052116	0.5094797091623187	0.1774470948222699	-0.14422946826840893	1.4147145699170454	-1.4118696796598573	-0.15717378147270328	0.6096769619900251	-0.713859554165145	-0.37045088286482725	0.48693548831402994	0.7989887942148542	-0.6183278533617232	-0.8073115058681117	-0.8399162249877749	0.19541457891670222	-0.5215974246166292	0.11168370320241384	0.6838109119223938
-1.1852713544583076	-1.1164199795517686	0.2147187053295263	0.6563595318258623	0.9809598833822685	-0.02769012417304959	0.29259235561088526	1.9438276108437675	-0.340162046434101	-0.7260784925242626	-0.5847697569693875	-1.2841871867281442	-0.7146937915160417	0.037856582542896325	0.1409516123447619	0.8909526007845397	1.0683454716987448	0.6806517081418584	0.014147631005461259	-1.1002904711897452	-1.586994933715933	0.13459881007860286	-1.3097698861498284	0.9021971255740563	-0.25458185631317165	0.17428529941137236	1.0897987831150389	0.4393464252401087	-0.40396108719765195	-0.025813609491474473	0.8921515939521737	0.14982917319258562	0.6697823602213585	0.25101462854526263	0.22627052435464867	1.4324653852641125	-1.883375639126016	-1.304983404553349	0.19259957290484733	-0.744974346088885	0.21960533429350976	-0.302058159229446	0.8283464390171585	0.09438706086810508	-0.40449656802077694	0.3495016525858435	0.7898286753766703	-0.00854365869959848	-1.3782084344149284	-0.08737624613678253
-1.18279932217403	0.17197705816888884	1.253399172377333	1.6427911704158582	-0.015299414638553218	-1.4650724172497145	1.2999260170262128	2.001090022225829	0.11462318221941184	-0.5763045501173718	-0.35177618938118477	-2.51248581587342	-0.9486958121567307	0.6235475661161965	-0.437967745411007	1.370273832746454	1.7729187301576403	1.1673977831092037	0.2735628034802406	-1.4372522488836064	-1.4604888512215746	-0.8466441827284481	-2.056541683222726	2.269823338690338	-1.7004330664932374	-1.2891672642075882	0.6848793232964605	-0.03848824373383576	-0.0643698410585143	-0.25893415826634886	0.7999164078031838	-0.10649334297920877	0.4482063924531283	0.009748958609646533	0.8284874722994271	0.8164611817234037	-1.7073077194354873	-2.1152737207772825	0.15581921047110042	-0.0776355812500889	1.0022697843494206	-0.9220080484662193	0.7749427949183778	0.5830479637860432	0.2998698069034189	0.6630127819509953	0.9279730216403774	0.7098888854783126	-1.9202797476933662	-0.9242946531566162
-0.15953031621184108	1.350286798402915	1.8272108274081076	2.319511729772194	-1.1166662051895024	-2.6350988127902673	2.207078059682527	1.3950209703717538	0.5941446268557111	-0.3285058922126116	0.07169525439284692	-3.19457338520216	-1.2976976553839779	1.0329661007634325	-1.060739271253872	1.6539093172385768	2.2938665764869137	1.263371999160453	0.5534682896069376	-1.0939895418296572	-1.6926764344493814	-1.850699365427571	-2.2607566683304214	3.1622826717344945	-2.5380821314063544	-2.6234769729445646	-0.003972357671560914	-0.47796382500086815	0.46905792849348116	-0.8210657988864781	0.21788836884043286	0.09097355148244049	-0.46416737038670086	-0.0577003903407361	1.758085552369866	0.3231435729831004	-1.2532773518395215	-2.0578999703504355	0.5869761412126279	0.8359936325448146	1.828134005707347	-0.28295186819592233	0.9222082108517611	0.8721420466366598	1.1210045222269958	0.3342424142351949	0.45368684605104387	1.5395804535256206	-1.3888857700992494	-1.287881080548923
0.9887292709936109	1.8333242565636791	1.6429066430815396	2.0717430841740927	-1.3861517352448047	-2.754925022729922	2.591865284582348	0.6515419156331413	1.0605448866270684	-0.2410013584154497	0.5162367302950881	-2.6597991979257434	-1.625015369258224	1.5421770604359466	-1.4852271686623832	1.5553628060025533	2.7374392585384606	1.4941735898361836	0.5729457098100774	-0.005278291863386972	-1.924663697476763	-1.9820792265290996	-1.8669771718997794	3.436723570757583	-2.641041123480402	-2.8566730913864076	0.029961700263954918	-0.45558619392725425	0.6899658928074869	-1.0848996569410985	-0.4137168118843018	0.3448396484590489	-1.666155264625757	0.4461182705182173	2.5607778581607206	0.3072409580673642	-0.7992533517267073	-1.34216004441518	0.9212240939595363	1.380109513153875	2.3729739370790446	1.3074289589701993	1.0680059044633656	0.9828054386278415	1.5846999608071075	0.17833434460508948	-0.16031029402141247	1.8393165836153667	-0.7024513607885189	-1.0262780354220105
0.978448235023388	1.4193949894801228	0.7074339821401967	0.9028281173940291	-0.7414050553430901	-1.807145628784184	2.27199552985409	0.10869601300903581	1.178320369712488	-0.4792950555461258	0.760665562389142	-1.1062873316923516	-1.4826875932543955	2.1124292649517775	-1.4686364949167203	1.0875391245971442	2.931275656983813	1.8712388727907998	0.37351038735609143	1.3035369862522124	-1.5627865239615797	-1.0495608331991124	-1.11489804184062	3.080365843638058	-2.012800014935101	-1.77013189322678	0.9323020126778532	-0.06953947017967943	0.41185031987008397	-0.7111930291977153	-0.938159123677465	0.12120265383578911	-2.311049133142881	1.1891245396810517	2.447884514532385	0.2962262003267498	-0.342205355992127	-0.6617979869431015	0.6150459495574372	1.3105351347707244	2.2959152582550733	2.2236703590368814	0.916052690268557	0.8097768549745269	1.1704148217733845	0.5385458329381925	-0.3037945740275281	1.0167883009837642	-0.6907558968908815	-0.47561172131197743
-0.42326258274022954	0.4059741189123201	-0.6253642458574523	-0.510297133931602	0.10461779390181465	-0.5675127405806313	1.4083340701009897	-0.10053007702060827	0.6619202029620515	-0.8711686569344679	0.7155057649215475	0.5397635521068144	-0.6256105832026028	2.2475108102756125	-1.012687973873819	0.5555288564239509	2.4638126766966884	1.9922664422462513	0.15290772300538075	2.1255604451158328	-0.5943406357734425	0.2366857206773391	-0.3097438818544266	2.114534928402426	-0.776265572070383	-0.1398554448439434	1.7231485306024341	0.268444490541254	-0.1107989256560638	0.06042084500015203	-1.4090080896130104	-0.5952775599605006	-1.893863708846333	1.3533074063686608	1.20059754991713	-0.3034023251538987	0.15547143472360964	-0.4908717796652683	-0.21273023732954843	0.7555256879789055	1.4955531486495686	1.3034846137964018	0.5064029419290581	0.2956935577052646	-0.04256695660584158	1.0496919732119747	0.1190204109068717	-0.5801773593240771	-1.2222979282532558	-0.10946347549234438
-2.002418322783223	-0.4877072838355	-1.7654424029733449	-1.4442261988515994	0.45980911651673306	0.15300803160122384	0.395535881893472	-0.01290154615220132	-0.1724740033502349	-0.9250677935173239	0.5145873531200307	1.4911306897295782	0.5833591136061531	1.5354591291605608	-0.4124954597715208	0.2624392099247811	1.186281855325984	1.6875179215752802	-0.03905895907074244	2.0934075977176643	0.3299974185415575	0.9536105761295046	0.4101790025650941	0.7111860362769471	0.600835410463198	0.9368385608591211	1.4090137746906035	0.31146035136090927	-0.4912104308898293	0.7106091318505957	-1.629048092999883	-1.2329255364697362	-0.788808445766099	0.5494126174555658	-0.3780435873393684	-1.2815383884380758	0.5546138627461978	-0.6914231557857553	-0.8780180862797956	-0.04418830140733508	0.24934298790681675	-0.7432848407518833	0.15526521940325638	-0.32366771116562054	-1.1353408529156677	1.2745416596758237	0.5742165802923415	-1.7262464712730854	-1.4942462487657124	-0.06683089934358004
-2.368255618749778	-0.6061063390578696	-2.1643126082219797	-1.778108722054675	0.28049544630324263	0.2260743041257377	-0.422124231009871	0.09681853962583872	-0.49181618490603035	-0.25847644742511616	0.35148770061749984	1.7086299229554334	1.371038887073405	0.21952389399509167	-0.05591284840162194	0.17611630627311514	-0.45361958607865244	1.2526239103215067	-0.22141744678632003	1.4109884445427943	0.6293564937390765	0.840231197544323	1.065076835595056	-0.7461532244588129	1.39505791381004	1.0037578166089995	0.13562511494142848	0.20710829482192322	-0.4897356904310593	0.8699214739044784	-1.143573566963205	-1.2821831555014092	0.05702689279424305	-0.6924669061411183	-1.2014216371023039	-1.729051076317144	0.7010833526275586	-0.8030285958203067	-0.8422398017332942	-0.7971092931206084	-0.9297731524866187	-2.0596051388556047	0.05091054096870763	-0.5821636405133157	-1.1133874339037355	1.214606575104142	0.4539863398205336	-1.491636264275994	-1.017922505539026	-0.055430273120203946
-1.4690274594905144	-0.005718385168912752	-1.6258734671220851	-1.922628982046825	0.029739407957292362	0.10741787780548766	-0.9664589812770605	-0.17256746432018652	0.19653649083081942	0.8749482159398031	0.2631681668821143	1.6410430531678672	1.2024371377239242	-0.922498177760392	-0.13434936121399596	-0.017892911492920473	-1.7071578429230247	0.9938616037917771	-0.18432665105661086	0.6788675901861191	0.42383394550134357	0.44791970185099034	1.6250232939999305	-1.827493430257443	1.1967685797254333	0.5497076370626343	-0.9825045447172671	0.28396072923634114	-0.03238188606897487	0.4995836292104784	0.12425620330761158	-0.8712849280758949	0.014412805822612264	-1.4759986953425979	-1.0621865726335176	-1.1151305823755984	0.7060362961232698	-0.5968882335189412	-0.2490632631616287	-1.1056507412668912	-1.6165556859397585	-1.7035677578250203	0.05942371959690023	-0.17857961325871013	-0.04338414119098621	1.1064182554518764	-0.27167602518419753	-0.2263885899328894	-0.12692327424359306	0.25513326158460087
-0.5345596651178024	0.4740471295919812	-0.4362773205539126	-2.147809592893115	0.09674652603658408	0.1619711518811112	-1.3652735749459903	-0.9042638556931436	1.370388275226423	1.580163348039453	0.16512932346340897	1.557654105573981	0.2589675343437672	-1.2750113605750697	-0.48594012672029746	-0.5004158570426678	-2.1599119411875014	0.7876389729237542	0.4262970531045467	0.47085221831900964	0.3245802163159116	0.454074160899234	1.912632738954654	-2.2903878967885984	0.37002100318502523	0.39820153211171466	-1.1057642747974574	0.6851347084763384	0.8262500261167603	-0.14689689942854856	1.4459547181619323	-0.5638925065286798	-0.6483945825082186	-1.4676915657887855	-0.8017631277605134	0.010821474361307723	0.875632689548464	-0.22636095054198974	0.28049833060421847	-0.6757262759409091	-1.681069399825993	-0.5907313514603799	-0.03103653570331308	0.7009265149704664	0.8041081720045327	0.988072534770942	-0.9843275683313746	0.8314134518440741	0.4894084243753253	0.7887409599147978
-0.5128984339867824	0.04982902219925928	0.8115746165663853	-2.179685235073653	0.4687713268364018	0.3287931641105992	-1.7000438801358322	-1.5618819700974758	1.932488038066474	1.071203421742409	0.0787882038793998	1.34149690892409	-0.700517019765112	-0.8674721918148438	-0.6985163599042296	-1.0067336064117007	-2.017455179845456	0.2915184342595527	1.571736488024953	0.9405088708521376	0.6949349514292991	0.9341794133293363	1.7963948037493536	-2.1530271533212897	-0.22845535140535925	0.8720718494041863	-0.4955311829638223	1.2475828409931926	1.8151322273027914	-0.6456882554021457	1.8336741111228192	-0.6620335548426655	-1.0867868047738505	-1.07109571126228	-1.2272390030626696	0.6217017987482107	1.2927621034125873	0.12900274709263707	0.3363472467313442	0.2918182634945116	-1.2219984575985552	-0.2242745721651348	-0.17605098915970482	1.5042512049549666	0.23816458159947249	0.725649291395525	-0.9996441258586836	0.8878468969980815	0.5759422926275586	1.0889918118609438
-0.9511909722053038	-1.0354075966710141	1.5972443789603192	-1.5941051381931115	0.8812693950716123	0.48172672492200497	-1.8562787044192435	-1.418907196286889	1.4009732700280024	-0.4520177774916313	0.17912922974795942	0.8967276571894838	-0.9562953389877225	-0.16469693829494814	-0.4282118888088464	-1.0046876597260228	-1.7694950793651092	-0.4941414560623299	2.5465722232117134	1.7168301454338057	1.2801314545776177	1.3731355797171492	1.4343895952742094	-1.604917544331688	-0.07406981399901168	1.579578522012358	-0.02963279010475559	1.6892727788104558	2.4339149328641025	-0.6259773495466395	1.0872121431777244	-0.898258676789613	-0.7467706361666232	-0.7012636252103559	-2.088551536036682	0.40377178742545944	1.5823082943152822	0.5695413492084499	0.1277104887476694	1.1115963927181782	-0.3832634790767538	-0.8461444396682255	-0.09240701032558493	1.7771922197627603	-1.4335109292238708	0.3855660282604144	-0.21544819627613568	0.31889660737573644	0.49774878719237325	0.8108897316235968
-0.7331463523474082	-1.6046984697076907	1.7671466935192137	-0.49787528979226686	1.1033066972788803	0.8172855545367906	-1.642334959770488	-0.45462953406621587	0.47885785947612686	-1.785146685825166	0.5307061635888802	0.48963435667452554	-0.3758442241996761	0.4630607814197462	0.2849400468982021	-0.22631970093023057	-1.66011215580304	-1.105074182439284	2.528828961145518	2.1820933753111507	1.575265156717844	1.3136791207883771	1.1843142639009032	-0.9095433351820932	0.5347836454894448	1.9258602216750462	-0.11207893276334183	1.82514348854184	2.268084634265678	-0.06164520976889053	0.08070882591007623	-0.8522639530101785	0.1281427068061058	-0.1919048585784869	-2.389515564938717	0.05056310407828052	1.240507876155473	1.2625537765230688	0.19151090225095277	1.243043741708816	0.6865692487622352	-1.3024299010987652	0.38920138854230407	1.5051936813504962	-2.539921833695459	0.29540188891341224	0.7961404515970925	0.02508934672749785	0.6962141092513616	0.11863318387991117
0.28264479886505256	-0.8132967864711855	1.5034258659911315	0.4217802440262107	1.0229962718255832	1.5616315883922827	-1.0284115894846704	0.36308192867155425	0.25881938872227794	-1.7733634358821815	0.8729409406556641	0.4870306207844307	0.5447863802599601	0.9222886476783143	0.9845356441660547	0.9761849512222264	-1.5403342641610651	-1.123358988527893	1.4611916754868282	1.9378097311163145	1.412250310260022	0.840923188151211	1.1983857567960907	-0.3437618843447609	0.8535844645199316	1.7047315954656053	-0.3028414010265583	1.5844346901669706	1.415201179970191	0.6522976352976009	-0.16694942575947525	-0.48545331459752183	0.8233610818915291	0.8228735733129567	-1.6451557698728232	0.29449353863944294	0.2154972639748651	1.9778456359367962	0.7481010161029317	0.876192990833628	1.715134419110663	-0.6867463738589265	1.054644839552457	1.0165176485321765	-1.7803947461895	0.6268510516750387	1.2926427887382212	0.3055239453879965	1.1279472084350495	-0.4855130915888709
0.8923021425809103	0.7697064604909134	1.0237482633813906	0.6200524122302399	0.601957564172903	2.349539663767033	-0.2328819695003953	0.005083065163138303	0.9317486096522811	-0.4499076983712789	0.826326940498116	0.8339568340662753	1.128129000773982	1.1386325593722797	1.15140029768106	1.8252716993963507	-1.1677113245785649	-0.663898012847169	0.1882403158658344	1.0734278341538748	1.0790895355685242	0.3793228652226215	1.1952575131868506	-0.08821236461205763	0.4955106416222789	1.176371884622443	0.003510375493266836	0.9287526645040869	0.475644267143902	1.0531904113935515	0.393631553631941	-0.09452836151542338	0.8900276996252453	2.0655391719782292	-0.5048646361642958	0.9125871070031987	-0.9395215176916549	2.0747424729511468	1.3999817744501986	0.6769008858326497	2.2754709380846285	0.43038486871224835	1.4208103268176682	0.597486523236612	0.2967508803553683	1.0891710496273577	0.9473078312174167	0.6082791475061184	1.3250181736026256	-0.7155465458831467
0.047554656769856415	1.614088448103491	0.352993810041312	0.3259190411133635	-0.07561529659901792	2.3009167027167967	0.42695127971191094	-1.3485137816122417	1.517572379447632	0.9675571868013526	0.32539737323540013	1.0128196129318008	1.0473893262497604	0.8850731035955385	0.6866201741086171	1.7077466571251676	-0.5241693102029014	-0.21885185342665986	-0.43045463904615583	0.014587575081349077	0.9210604370483909	0.14026836178973992	0.7738192491088711	-0.08759934758818763	-0.21915015897028342	0.6984920407069402	0.7841767434682663	-0.09125310481078643	-0.023467003603742514	1.0920447830904871	0.8588417705842599	0.1804697122163277	0.5084132394112828	2.5573618174698893	0.034358948366841655	0.979748626776772	-1.5577979764276961	1.150233438158665	1.4750085918185156	0.8924451776126141	2.0140096077195793	0.7744138973661165	1.1082509134741334	0.238989215926031	1.7741575887498628	1.2118013016170501	0.015570901917103785	0.3246073590660152	0.9403554734683601	-0.7821625834195126
-1.611355374893935	0.8583435609396459	-0.5545484222689648	0.2734493643565273	-0.7017441453624498	1.0084747085695873	0.7502162163077017	-2.2237078881005483	0.9800037691822154	1.289296661974003	-0.28603418321245216	0.6077081095261693	0.5163656371877166	0.044428756617322145	0.05318376474516808	0.6384646435094554	0.18527777656207572	-0.0772196998255159	-0.4293027376098061	-0.8495496317728727	0.9518522202010927	-0.057860984994303456	-0.036674243826259494	-0.07547678330684066	-0.6734198744857276	0.41303546387140416	1.419318937364227	-1.1565490456129908	-0.15866074762603347	1.1429641116797262	0.49018588579221006	0.5524989394432459	0.1902265900736082	1.6427606983018095	-0.1853041329070433	0.06169647527815476	-1.45736546480253	-0.3281592517884342	0.6581411769146658	0.9359804965010099	0.964280153255562	0.08299835242842259	0.12889197910281247	-0.2486528265989446	1.3426994715328433	0.8703209999629942	-0.9526289802375625	-0.4504717289899723	0.13572623638880937	-1.044448890508318
-2.2282514359650025	-0.6985429186985307	-1.4841134539924803	0.8085317719307887	-0.8541197869754202	-0.7070474623151385	0.7352782102754282	-1.298737773036519	-0.5355857077822123	0.5026686655862402	-0.6559618508799462	-0.20706065042362745	0.025010527457675714	-1.0434508089172712	-0.1479265771394471	-0.7837971294023499	0.7352747295211493	-0.05722207146365307	-0.5560007281658337	-1.3485835080815678	0.8867838623622363	-0.40514007166888877	-0.6807661152131688	0.14452336862360093	-0.5809564892633298	0.2687372871791952	1.3959440982885274	-1.6966163824085208	-0.420785379952605	1.4356701028355403	-0.4215659642597266	1.1844869031034035	0.23663414431900365	-0.09606159023113148	-0.3944070196534708	-1.1518421794052016	-0.9838140091244997	-1.242656813809318	-0.6878165152887785	0.09647708496444415	-0.3988520596511046	-0.524270813451509	-1.102519834869396	-0.9140205206833435	-0.39237487165092766	0.35714443761949366	-1.5108810802902106	-1.0671424571368366	-0.5598874498215519	-1.4348639836476502
-0.8253432215152331	-1.432114091361791	-1.8951728746377339	1.428854163751015	-0.35965448216487195	-1.4235558562895385	0.5078281310570202	1.0842891359646099	-1.7685790548047855	-0.3696564758109447	-0.8003433342913644	-0.8582773166067442	-0.1115871482708738	-1.7234972700366058	0.1841280148505433	-1.841263037305544	0.9815677194484095	0.146883548964936	-1.2088176753308935	-1.4035473604788042	0.47881897091789943	-0.7048812042309069	-0.6532689819420008	0.4152668009019082	-0.15519386227794596	0.19505929944885728	0.7896534066419026	-1.3008925123056019	-0.9837018203725685	1.5941864681784605	-0.9605836011269546	1.7524298769986335	0.5100706745477068	-1.2808387316895105	0.01831311282922494	-1.57579686346547	-0.5039723396410073	-0.84818734095602	-1.7774925400610841	-1.406627531894495	-1.4697200084714075	-0.026691227869352234	-1.9855726604839392	-1.5012503398236354	-1.681202482629337	-0.07187449914638123	-1.5192553237408426	-1.0576105466989467	-0.6941384680113731	-1.3800761426082546
1.4480728999519321	-0.654033657377541	-1.3746601910608804	1.3240866665121427	0.43935708793445616	-0.648925167188831	0.21409671494376323	3.0612150678689383	-1.6603637206914168	-0.48457879409055543	-0.9438363183997538	-1.003308629700054	0.012674826440562961	-1.623259705385658	0.4668824719559892	-2.1594794303049563	0.8254869521652647	0.4826932543325816	-1.8352356764301314	-0.914954031535942	-0.23684570314180764	-0.537928726999606	-0.1330528066161062	0.31860308077014377	0.23092284797202325	0.14681184390338609	0.05403879129095261	-0.2187194694128008	-1.3568512822571146	0.9636318866137223	-0.7073959952923	1.6461697851720174	0.6390308645004705	-1.1771988391393318	0.6736058909214451	-0.9388242760603009	-0.00356102401393516	0.42841960745538027	-1.9881376680558327	-2.3856778634653897	-1.9099862207022273	1.1155931905374465	-2.0507895978527673	-1.6425888648159184	-1.5273258935863263	-0.5214393380925494	-1.119101960601209	-0.5443926181600245	-0.19218125937600936	-0.4030067989059759
2.4845240158988453	0.6919906545338509	-0.21383833877469477	0.31011667912553853	0.877369500388468	0.5169824977626826	-0.02936101890220699	3.0057752478996966	-0.471350650228957	-0.05110887248425358	-1.0678398756981078	-0.8465552458054609	0.06358750251501	-1.0255787751987469	-0.0048976314035282355	-1.8201796784902369	0.25987818656950656	0.5366261573559742	-1.599537921807631	0.03722651447435196	-0.991502843375346	0.17650599365704686	0.10009376842403168	-0.351027655237778	0.40334648219203734	0.03366038034724753	-0.47408875823890756	0.6452235775983038	-0.9549821600525032	-0.5533335047434212	-0.19531653621549339	0.6561725936461825	0.3611973184252021	-0.46478140951739677	0.7055340239975294	-0.03345712522041993	0.7241451473227123	1.3235758672142612	-1.2993290006515148	-1.883995107109213	-1.7785340860344538	1.5193445452991339	-1.2478469989479266	-1.2401837988599453	-0.5679326269447824	-1.2024103005856843	-0.5967078867002852	0.0012938464744034581	0.6556826241323853	1.222389785160298
1.515981303636594	1.1572150879741026	0.6190016705977491	-0.8987471778720134	0.5145828884025185	0.5277946793302344	-0.1417074150625697	1.077630799494159	0.49752409213822535	0.10251266384871995	-0.8655963700011604	-0.8344030445984791	-0.1520808151359533	-0.5395414139482725	-1.2507222359401968	-1.1355132457514112	-0.45667885485545767	0.00893434792438883	-0.5190492613920688	0.9208455793722665	-1.5114154738515189	0.940659511739805	-0.5471012380521058	-1.2209383341553026	0.4082989690602141	-0.25705750343668143	-0.7490411670470377	0.4345099256411604	0.04680420434757294	-2.177547944283372	-0.20667186936213242	-0.6755108816200661	-0.27948565205549747	-0.3763111807438757	-0.050052536292892295	0.22643157466649486	1.5771216202680247	0.9372125901113676	-0.2723700098587302	-0.281294268883553	-1.3383645551902636	0.6724562743481141	-0.03331676940439719	-0.6472196241684811	-0.08016462809999636	-1.9855542201592256	-0.20836754855968223	0.1859773312577556	1.3841252846491445	2.535094253286595
-0.10637793610900168	0.39208257548963155	0.31301082280146747	-1.3633395269282729	-0.46689464002338465	-0.8668347312139302	-0.08695816413763517	-1.0277253555623231	0.2373993762354609	-0.3323146418470222	-0.24805442006238115	-1.1752162820520626	-0.4713976686951707	-0.4377989548760616	-2.3980918824073445	-0.370431694031949	-0.7939496036602526	-0.8931684231250548	0.3879298934131839	0.9550357092984009	-1.707594621375367	1.1294022024984742	-1.8338010920149406	-1.5561081319104435	0.33713390342796634	-0.7136846996074379	-0.8341088518989107	-0.8311553862142101	0.6855708996221828	-2.949955122060709	-0.836351552419973	-1.492351086464419	-0.9348669048960468	-1.2017460048054298	-0.7282653516384534	-0.23062288011858814	2.0214309115236215	-0.4235093308859676	0.39094930364186953	1.029332107699977	-0.8010193645001595	-0.3835497542445268	0.8888050133861518	-0.4032084744516121	-0.4266154585615754	-2.4302244826071373	-0.005617184038144249	-0.1293650538645958	1.5751679096490785	2.6983064510178525
-0.5029874614252725	-0.5966433788898272	-0.8911884793194816	-0.7828817122560685	-1.4030931409706164	-2.320786760678491	0.10845279322775811	-1.7416393822075875	-0.9916358901558494	-0.711843633646847	0.3188997542865435	-1.7280666362144879	-0.5298882470546751	-0.4372019833586312	-2.3831267905786113	0.33786375900338195	-0.3427525484357407	-1.5740655927706828	0.21378010929701138	-0.1532704979666096	-1.6969760960454654	0.652942998989747	-2.8919128807283685	-0.9272395421549888	0.26077136317097666	-1.1474315680963634	-0.767023559798103	-2.159145204553401	0.19856954498934518	-2.6840313258762216	-1.4407043870224994	-1.3646603315067944	-1.1127181737408085	-1.9555270075748565	-0.42847808872858223	-0.7216700893543901	1.5799363309694818	-1.610440160915086	0.3715511401113045	1.0808023100905868	-0.2565463937257527	-0.39839774261802036	1.065416918090886	-0.7096482925320662	-0.75790551052034	-2.2830598541942195	0.2236593232130346	-0.810940468276284	1.0803031363238298	1.758076281042873
0.6774121360327967	-0.7104076267089159	-1.7722243728567844	0.3289873373482213	-1.6890988353048797	-2.4241589716436254	0.35728168082699974	-0.9051599760324304	-1.9745241690960906	-0.2379059944970997	0.26926369482473783	-2.231870992268991	-0.12768613463920708	-0.1391913837616212	-0.9239839012676075	0.8764753493189179	0.6893951656176911	-1.5414622904657354	-0.7827951168246444	-1.6905914855048672	-1.651028053303654	0.04657708635186601	-3.047822906457965	0.33553282320037764	0.28511499179222344	-1.3669774653687647	-0.643131835779497	-2.4301234859410217	-1.0682012785798538	-2.0319480033834476	-1.4261824844016133	-0.5364898874981585	-0.4788526218777298	-1.6056313482068933	0.6884003479782328	-0.6839790567062214	0.39715794079082767	-1.7684929935643339	-0.06718326786594278	0.25415432130840143	0.22945103789541735	0.45714713535272145	0.622798634385447	-1.1632163734316683	-0.17871773644096825	-1.7698902034054858	0.7707002524465567	-1.4155619190706048	0.16712018437178147	0.5652330045236502
2.064227829946182	0.0202070398738771	-1.2811846177243076	1.2103101586818747	-1.2325991352887387	-1.2620360930950496	0.5476515313457331	0.4658036118488375	-1.7296022821391952	0.9854378864957902	-0.2755101518947846	-2.4643146641721456	0.544933499120559	0.46279250657017107	1.1908888650966258	1.0798918153482242	1.492023774069957	-0.8012329768999247	-1.474719349144817	-2.408020045801369	-1.587075434015032	-0.14430449724456537	-2.364813120746623	1.3982630594626289	0.4983650213336066	-1.3898072265743409	-0.654600720634429	-1.4217785669553433	-1.9503453610747439	-1.5949004176707136	-0.8622665721473775	0.46710467195933975	0.8164337675955344	-0.3525096502716382	1.5568630291354246	-0.22907960076528527	-0.7949748005932897	-1.0245731292552773	-0.37101308755444345	-0.32248542941218866	0.5460847336401096	0.8203947944077598	0.08692364145515094	-1.1010218609248696	1.1134144981274134	-1.2845740106769132	1.6607163986829165	-1.3425648086055009	-0.5907633748824396	-0.05765797330244359
2.2684517996962312	0.619096664927665	0.3350367557116682	1.4781426687515908	-0.462102044802973	-0.16169704584465952	0.6039513912630567	1.337387087750184	-0.38221861624378084	1.91929235246395	-0.4784343250334331	-2.202047613731502	1.0297864383676256	1.0236939860735434	2.7761882227359718	0.8275441951846522	1.344981023403095	0.15091287121590166	-1.1714848737355823	-1.7114926001199073	-1.303915182199759	0.03017815736703722	-1.3958398851841602	1.6526163682797912	0.7738105857279259	-1.4014902170756098	-0.8890059188390895	0.00644164009159037	-1.6996953397558916	-1.2167099917576203	-0.2719593735914787	1.2887514213459905	2.0865274174862725	0.610771925067345	1.4236644266506429	0.15126676355205423	-1.3158126494871623	-0.10663922048208188	-0.22896921129138073	-0.09845151398090049	0.5995023155766037	-0.04225501484148874	-0.14497899808132164	-0.3020148613954062	2.0334134514512168	-0.9167013773818512	2.4780124078140453	-0.36831965580768794	-0.7260015410613921	-0.043514181795092116
1.3652843519101894	0.3664234395927809	1.6849733439029524	1.2501219060538156	0.05900375910888288	-0.00863124427456422	0.5422310470336801	1.3963440114402428	1.020839986779226	1.651864407041474	0.23133744322947183	-1.2669108453178524	0.9624032372388905	1.2939071173033927	3.190443420480173	0.22408132234220718	0.35221704756601857	0.6871560021395992	-0.35117449792098426	-0.3289091725710239	-0.5836824373567215	0.047069516945465545	-0.5429186470528704	1.1924090495330741	0.7257397441188556	-1.4811487405233774	-1.1349062033703499	0.7630549848768295	-0.7589499237710421	-0.3619681384065084	-0.01927542717651386	1.7606707547719707	2.532621737388823	0.5479851688959739	0.6472435172446945	0.17938112185266744	-1.0992701266078224	0.5193616376426623	0.14748177652633376	0.42418469743490544	0.41882495915534934	-1.1887234570759844	-0.12784016570671047	0.6775599279971154	1.8170070169661938	-0.4695078620687748	2.6203309401644774	0.8956874501156824	-0.2861031927421341	0.014152824978889183
0.5312374929090049	-0.46823069089856006	1.61414719611691	0.8404974685315066	0.0722812775288613	-0.24192778768245912	0.46868586992740163	0.8821038433365999	1.4679598349809302	0.3621149257603489	1.3001150883225652	0.20399713029717056	0.3767104586428905	1.326210268377441	2.640150791508252	-0.37367942400161397	-0.611809941459287	0.4853629773851183	0.03772616625469947	0.3937678050742509	0.49884334319341084	-0.3903893342934628	0.23089952332095004	0.5947872710000035	0.04731706265723186	-1.4374682726695307	-1.0453305701452082	0.5441718918333764	-0.17997171022381006	0.9475447713399104	-0.06386008394650579	1.6993088363420907	1.8812700462419878	0.043669222547477224	0.16342873327398733	-0.048089882242027725	-0.6035769310077522	0.9766525384730664	0.2809126677481482	0.4922464739990549	0.16452441834986117	-1.1352844491363858	-0.16005512041276834	0.9851996412239077	0.8014766121759053	0.09778591361471767	1.818235031395479	1.3814500578328395	0.19247173592268943	-0.39177784045043307
0.5232756071718327	-1.089143710175524	0.39506049623404804	0.46849411338355784	-0.2129906654165412	0.26615029885904495	0.4823543242417662	0.13005457955713795	0.8128848844052623	-0.8585192669729096	1.511842736899822	1.6233825137475153	-0.2793292756532096	1.2031675462302809	1.6936608909473239	-0.5886963411366898	-0.7741603093290489	-0.24140445437755267	-0.21191228252465427	-0.09387770144374202	1.5168902577268915	-0.9344522286157739	1.1177404029617826	0.2952877652061067	-1.02769700211029	-0.9966060639385765	-0.5435340974696755	0.0015153146543080591	-0.3877344597614456	1.9305524593824501	-0.19560320634101605	0.9539280425994138	0.6329426485840339	0.22735794003558304	0.3464776574670582	-0.3276100146274519	-0.23778523144991048	1.5200714563005036	-0.03972888823943072	0.047303379054700966	0.01686335099989857	0.23020198026899105	-0.3447041151147403	0.360162411154195	-0.01062677120330324	0.4897837157817696	0.42379040465851403	0.686967991733001	0.1925927713701767	-1.1088415660394895
0.9177776588281945	-1.075684624820384	-0.572494585903939	0.20345785464268976	-0.3413008728376389	1.6258650219431117	0.5352464339720036	-0.5483075288003398	-0.194626499992483	-1.0686017717077052	0.4039759213536004	2.332586661268548	-0.4383170682007042	0.7711560564160398	0.6816004313724292	-0.33235360053705354	-0.24013819268301506	-0.8980199318941641	-0.36161857796040686	-0.9848736064841943	2.027382539590652	-0.9836626238486614	2.061004248227976	0.2265384137125693	-1.7016546322295996	-0.1517530292651252	0.041146539778677195	-0.04281807089261483	-0.7536249810663932	1.9277095778631315	-0.2490290610681771	-0.281056082240947	-0.3827949407724721	1.3316288626778445	0.6638387009091195	-0.5200323669032437	0.014588666022558615	2.0058951173618866	-0.5191927108228553	-0.3539842191307837	0.049030028479616086	1.3967648690460246	-0.48289418581835386	-0.5198383897256917	0.021009680866837757	0.46697301908996713	-0.8425944270695064	-0.289726857811116	-0.28180959565661573	-1.5016469667037036
0.8553591767425115	-0.6190876506675704	-0.25135512269458093	0.029872210619212015	-0.041868411945141494	2.6761472295980284	0.40780927087503094	-0.8029514941452413	-0.6293212446042341	-0.26887810561973063	-1.0426572021447813	2.2235852692308704	0.16050524096793012	-0.12877492032615218	-0.3580193076242434	0.12224514688872365	0.19430466990653025	-0.9698526974398506	0.25072790986196475	-1.0761646942848695	1.9737198143744932	-0.4261895690024531	2.7163390756861965	0.04554054868481414	-1.2378294553665656	0.736599965471569	0.3333734337275975	0.5495986580202176	-0.4416624336326893	1.256265531168048	-0.04202247093821644	-1.3874552993046458	-0.7320333513501839	2.354323776081061	0.45820101771755384	-0.4506954593292123	0.38807175986212983	1.9966165670070053	-0.6704563802355659	-0.39552169180095414	0.1957569891429168	1.004746783739422	-0.40397803579016567	-0.6903659867690605	0.6838673685850951	0.2623545691519399	-1.4500666675741003	-0.19664722315887764	-0.7466781081574122	-1.130660629634567
0.15328572469903504	-0.03242894800722246	0.9725575842633302	-0.11484707303664725	0.49219683738489234	2.374799467428672	-0.09359445853978303	-0.4444459987116469	-0.20696038355178384	0.7833018585730268	-1.4013767658920946	1.863868147137407	1.1990027798865617	-1.2022022699775152	-1.300343820215628	0.40777261609602405	-0.01093264502919023	-0.43515249954079316	1.2910138968041365	-0.1700040505121097	1.6823020619559983	0.1698755632498598	2.7554174569133063	-0.37367803949420103	0.27200919630694953	1.2261675533305614	0.3467371970774985	1.1848020490178603	0.5415757014430075	0.882984676083198	0.6337955586835706	-1.7600660832158117	-0.6476593021616289	2.213236770727169	-0.20034604657860722	0.09577402420963507	0.864343048290137	1.32921290542689	-0.32694267898768825	-0.404940636062959	0.3360338866854118	-0.5347693126334536	-0.24448077643332525	0.08900571911357243	1.2991109438037072	0.37009557076725236	-1.3801306307388457	1.1729529668980172	-0.7862001377620608	-0.1985677898934885
-0.6046873538682895	0.6120740725196983	1.8001854623672127	-0.3029339786346532	0.7632570314709326	1.0659188904474717	-0.8540235652628301	0.22171490927625406	0.5138671964484595	1.341116496429685	-0.413117153827552	1.8587765867321335	1.9073160348001974	-1.7429011044149618	-1.770867165123988	0.41851521885729515	-0.5280600267583119	0.2597751670244673	1.7868456001915412	0.7151601820284627	1.4386955287669771	0.17590617643152898	2.1414109093941973	-0.7520893168118841	1.7893047923503205	1.166072129651803	0.43409590889215816	1.236235991035392	1.3605755693178465	1.2569944367235673	1.7048507951792538	-1.3557798089264033	-0.6157377305582531	0.9761398181371648	-0.6467410033782449	1.0734043353801221	1.0438866349823894	0.37843258632551374	0.22411395766986728	-0.7705979300831068	0.41224947219339486	-1.5473237421773038	-0.2554274197099996	1.073635320071438	1.3791510086819965	0.9068865438787983	-0.9639093592598484	2.4183005357426746	-0.5035190722899641	0.6527169021329685
-0.9261777761742137	1.2373267243062678	1.4742703020954009	-0.5268668913184025	0.47901946037253873	0.049716756516667376	-1.40530872604556	0.5084082839775727	0.7166762906313039	1.1710261859513396	0.703267788501378	2.133231778364351	1.5981311856322828	-1.3290236295046884	-1.506746916235785	0.3819773803300121	-0.6016243432193134	0.6560413655319226	1.3101023704617798	0.5728252059839278	1.170311324236186	-0.386944672242836	1.1518626794472315	-0.7149782064951802	2.111387761066023	0.7838067108137026	0.7955026634152002	0.6687636769652862	1.357463420794711	1.7637239144605743	2.567622354934755	-0.7208287196842987	-0.8059848917503944	-0.27029830153281037	-0.496851782042007	1.963935603733371	0.536759043742334	-0.3311319276322328	0.6077612179230157	-1.2208620302210438	0.47440622640187313	-1.0498480078282482	-0.38489780426398784	1.34297755889428	0.898187061665288	1.392926660780942	-0.5126093555197115	1.9871244558887817	-0.36935352497780555	0.9177291591277097
-0.9809281533157721	1.4375131661698803	0.5175566935036678	-0.6533216536890467	-0.06900124777122005	0.04399394713947318	-1.2775272668467665	0.017899147249320943	0.14947680863289414	0.4829065401449128	0.6666728371198793	2.0127321552298163	0.25993936663728984	-0.39384514250025987	-0.7851616252343043	0.5598561728632929	-0.01306102303801899	0.6947617571040333	0.49805329782438423	-0.38419945919344545	0.6500978325760309	-0.8839105444455563	0.22439823378871127	-0.2351109605415166	0.9194559845824835	0.4481206167425576	1.1636287568335648	-0.027716774577780098	0.7893273371508107	1.5130883383333698	2.460912221519422	-0.4292799755159283	-0.9887931848979362	-0.6540699152155345	-0.1166101870528232	2.1245986701926545	-0.5585145719258294	-0.6570111151641428	0.7571256378368568	-1.0267184864827879	0.5948017101549337	0.2456779308585862	-0.25115256432762934	0.7868297190775946	0.14368735811454292	1.2990222202706116	-0.1623849643462601	0.015587019640810756	-0.6427704212344666	0.5920717746082578
-1.1929632983345755	0.781445152238825	-0.024925694861960945	-0.5401426862068697	-0.20621257844810575	0.4732095313703243	-0.47117319021733434	-0.8432286169772552	-0.619079926564656	-0.3523534962213674	-0.38200531068764887	1.0660376725804965	-1.3126693082754015	0.12591469022397184	-0.27820156457481576	0.9034987104533941	0.6045156160846117	0.644397439723647	0.27305380286466746	-0.9735801620360627	-0.05860013461091721	-0.7975619994603658	-0.24774000274114263	0.2918477169020943	-0.8826699541046181	0.3834977713296605	1.0772313514886067	-0.3798943843536321	0.4346466677180713	0.478842544694872	1.2706622553841702	-0.5387856345435088	-0.9362420026773669	-0.3395589003631592	-0.1075740194072309	1.4424470696070524	-1.6172365869153922	-0.843171683867276	0.8686813174198876	0.051214287569891714	0.7277587720067	0.9756718068355875	0.36313191778225423	0.15688821717291196	-0.5017048991064695	0.687085785759601	0.012944192066028386	-1.6562698480073543	-1.0239783394470794	0.06165113759015006
-1.5195613135945318	-0.48504948942874204	0.13340577562729009	-0.22785904027531204	0.4529732335505677	0.38092028084717183	0.44747264936293524	-1.2001383790363698	-0.7820619946464606	-0.9400266357187127	-1.0834898243116176	-0.2804232220816064	-2.081426978371835	-0.21041784862166732	-0.3740287414518378	1.0646113337226843	0.5154542802927349	0.6723053935083776	0.7459670058338795	-0.437539535126273	-0.5658043919908587	-0.28122240601933474	-0.14137951284343625	0.43542157544057775	-1.9119575916139049	0.567846314621814	0.4164169348507809	-0.293369131022817	0.6326222783214419	-0.4546767585280118	-0.16548420735791175	-0.6264932819316098	-0.7286367675964731	-0.07976247723533257	-0.49415997188209543	0.5008584122320286	-1.9494264099923566	-1.047514472228038	1.0301740731676279	1.2987891782453516	0.6844539727602458	0.7589984519798769	1.1100904892322516	0.1543107961633607	-0.6976781132251364	0.11799746121550263	-0.07425057479620813	-1.468303499959308	-0.9394654553801655	-0.2570084870315683
-1.4393381242179755	-1.3179339648438666	0.251802426054452	0.03705519666301209	1.5215945625002802	-0.31783499581646985	0.8004894190259	-0.61633098651353	-0.13010619794638376	-0.9416938290902834	-0.47887184574728214	-1.1202703756306125	-1.6243233573233933	-0.8437170854156203	-0.7251857640951801	0.7800391398805668	-0.18508510340228954	0.6277140077341407	1.1475040964426422	0.6957840042249134	-0.6538364161784457	0.09781169725282103	0.23869412632295559	0.17070444691182923	-1.4960384310106418	0.7974511392474491	-0.44248192572104766	0.04645878793511056	0.9635020340573398	-0.5918836395128511	-0.7908660056379744	-0.2975485811180201	-0.5891927230602751	-0.23839491457446607	-0.6567875779392829	-0.04139781821406144	-1.3285075821829881	-1.0829079267916122	1.0507092436441574	1.7451961550140789	0.31283810501410053	0.39499606720808006	1.3650439968331591	0.6462865479029304	-0.3173161225310252	-0.044523883484366526	-0.3862896588300942	0.12174487949854591	-0.1587530798358332	-0.17111785541863592
-0.6678033329828402	-0.7688657288288638	-0.41990322438340877	0.02378607770070989	2.0997653665362677	-0.8575740120795421	0.39262998661538173	0.43366755312987065	0.7292267552320527	-0.3070660637932512	0.8967486443491304	-1.0242126739538207	-0.5225758940742669	-0.8524647014434722	-0.6122647940919683	0.21056337202390282	-0.6040960290938762	0.32059729445863755	0.8188638747715364	1.2876725432340597	-0.6530767994538149	0.06555457441793608	0.2962956084131239	-0.10940085724457867	-0.2228955108479533	0.8037466381081821	-1.0021368075991768	0.42800729335033705	0.8897042701939062	-0.2624285388291121	-0.40584149896195115	0.4136317341248969	-0.5335027099490542	-0.5232439949889919	-0.11083059502491163	-0.16017902604004294	-0.14002814255612994	-0.7560677863983343	0.7319522288258034	1.2245551810455895	-0.26806319065647977	0.5735004242048565	0.9420988110739676	0.9159184362795734	0.36346842756647424	-0.013890969368973393	-0.6342750319995442	1.1935013399753565	0.9125243562249337	0.24601829018317073
0.3476406374188483	0.94261817474453	-1.6094745383567217	-0.24968412701881196	1.5840215567804208	-0.7705799220075366	-0.34628757729114373	1.0527209941162416	0.9914041715611823	0.5111631552211772	1.67718121561572	-0.46975358581743465	0.14631697110388103	-0.024886660897648884	0.22290800598071434	-0.1743761736007013	-0.07738809169681823	-0.09689420431971939	-0.0032340694358510298	0.9339717338797504	-1.086447218127222	-0.08249396611527583	-0.36226622678779613	-0.039154629491040135	0.6626797644691861	0.39889640385468433	-1.0641623078092977	0.6677149409480158	0.45439806996534654	-0.3342195485273085	0.14350208465591896	1.111188317599933	-0.3500585970654261	-0.5911994501122176	0.8157074470494347	-0.384700042548956	0.9162468206727784	-0.32975447702709154	0.20604180538897707	0.5032269668941562	-0.6733985831741209	0.9083071999142738	0.35528109022063065	0.5791129247001203	0.7290431285291237	-0.16773383332228725	-0.4741521700939785	0.5649745417086967	1.5617152063249342	0.7134964278474393
0.8065525286441323	2.4212861843960343	-2.2383007691106545	-0.5453748073610575	0.2275376037989893	-0.5401973376052771	-0.8001864333173283	0.7961400257464155	0.440255484802013	0.7674291036763826	1.1871484935594723	-0.2715231569801131	-0.20970917656426843	0.8976292477754093	1.2170259780196513	-0.08390439977730603	0.990657576527372	-0.21523783234301172	-0.5486107478656141	0.3409256795842446	-1.9207212638600566	0.05641253814542781	-1.46947788504775	0.2941276656778441	0.44110833831603063	-0.3489477850506158	-0.7407862960889735	0.550410272808082	0.13643833520468787	-1.0473837667420942	-0.059878505258825876	1.4026461754423099	0.06077326826696155	-0.5602860637437526	1.241472543740095	-1.0093673352040669	1.2919999519044953	-0.38322336958661546	-0.14902453417116332	0.3135461334897506	-0.5913266751705896	0.5280312594287268	0.23219570381648064	0.014402844100406919	0.27174207091899544	-0.4437730946423037	0.08972691199868878	-0.9509681209503493	1.3794696026894206	0.8433301853500935
0.37006148804867633	2.3294691390598765	-1.6274446859004668	-0.6605139912124242	-1.1098141759213411	-0.869733604970491	-0.7135713227022986	-0.01367894237796547	-0.4146450696323903	0.07211112833586768	0.023257604860716093	-0.7058454018705582	-1.1642465846777452	1.097123779696619	1.544478523670469	0.2560548092104335	1.4917716709140088	0.12516871786633363	-0.49681612636874606	0.3361494447451252	-2.3994734459245377	0.41761664048937847	-2.2245721048659775	0.42808013656886695	-0.45627340374762154	-1.0519410292620355	-0.19165043870939982	-0.04405553946423139	0.1218655910861483	-1.6749243257976483	-0.9597261147466585	1.1788436353853187	0.4781352656403185	-0.7372200160921709	0.6682485296134497	-1.600717805840488	0.9026809250062953	-1.1064702644036755	-0.1491504577082428	0.4929378521643204	-0.14533294811606137	-0.645503383997252	0.5491084893943373	-0.18719668677694384	-0.9135618836467981	-0.39249258272058823	0.5881779037252932	-1.634883977796431	0.5705231016955111	0.3459162569016855
-0.5162416324760893	0.6674514218766401	-0.2604996599355144	-0.6038740264470507	-1.73583188783564	-1.5892702025346386	-0.31019001759641884	-0.739609951709608	-0.9042382195123191	-1.1231891173335316	-0.8005111827008209	-1.3075664770012996	-1.7089481624394538	0.6204703699767011	0.9904133391499645	0.3094638612830688	0.8175306536082727	0.5639254003389464	-0.3188492152712733	0.8028350554399947	-1.8154147064026225	0.531808523274068	-2.0215294098776133	0.05533700858667114	-0.9690160071332142	-1.2333739059366406	0.47334924327816436	-0.8735403981087789	0.022410049270066144	-1.4379675010837678	-1.611646747451405	0.6416957137415271	0.5990493853706929	-1.0396835364763326	-0.44063255204849244	-1.4638807166471934	0.13347697311586681	-1.8902271369402628	-0.03348355239862552	0.29028602875666293	0.15938982880074587	-1.6481717845950499	0.6435962502431275	0.009679586473959457	-2.1075708816177046	0.1815369826239892	0.5131910065052538	-0.8627149072873317	-0.27136312253592376	-0.6925598272645004
-1.0918496386917185	-1.20415335560357	0.7668045283775404	-0.5043634946536851	-1.6242976302946404	-1.7408183855415067	0.04023846825945391	-1.0081614641718073	-0.7840828958134723	-1.807210793929045	-0.9195524836493797	-1.4562414758878	-1.2294081324142612	0.2599263778354532	0.15572429710020294	-0.20662072970108292	-0.4532709873177845	0.603168794846211	-0.5871116603039489	0.8669072951520402	-0.3771951364562548	0.14975205713786707	-1.060122196453075	-0.5715560277281238	-0.5236206752149125	-0.7579893093963961	1.043227987095115	-1.350429579971817	-0.5485334607537447	-0.4957935926768174	-1.2725742092458456	0.15312572159072607	0.416133030682694	-1.011757030005881	-1.075634750279996	-0.5237200763623456	-0.4360297347991195	-1.8425547723843947	-0.16006844265738474	-0.5638909506227837	-0.059766855939286705	-1.5666806641918	0.03749471427962721	0.10581385606789706	-2.510035501370195	0.874835789732665	-0.1146321254192533	0.38121497788532543	-0.6569075393354608	-1.7180793243836687
-0.971321666419516	-1.8229253767377318	0.907679650636596	-0.4075007395794445	-1.2089097217278624	-0.8096178087218094	0.1739920812010916	-0.8274523582180892	-0.2709091257538142	-1.3004167275884122	-0.6740845132043451	-0.99118419856795	-0.06025045050388141	0.5439626228628568	-0.22690502944176355	-0.9954832820115841	-1.1653491852898286	0.20703592878094554	-1.179165420632383	0.06372571970177843	0.910072082384057	-0.3705530385352336	-0.13586231206845722	-0.8485125798752668	0.4073526480246303	-0.034187365289949166	1.1778270960846613	-1.0317126321819834	-1.3099599230133905	0.2422999132380399	-0.21256336566319867	0.005714765095756226	0.21609095113254578	-0.45823817739022926	-0.6582408867546051	0.47675465456630955	-0.43192803121353496	-0.754987206483069	-0.5382317535628819	-1.387146256262135	-0.6229323534661672	-0.5672504653255954	-0.9192998337073878	-0.18228714090423875	-1.8593390910144074	1.1185237608602283	-0.7001224974406088	0.8921480646534534	-0.5250513713331428	-2.0327583570173147
-0.371824335960434	-0.9135053786294997	0.5687088114465996	-0.2379201900837579	-0.8297858022503171	0.5018130854386817	0.16832738844624237	-0.3601957791404925	0.3071822906573763	0.1001672505638335	-0.40589794991250916	-0.22276582958630864	0.8963221460951074	1.0796832758796684	-0.06978162300530302	-1.4463048267396237	-0.8042477685113496	-0.1560063818225659	-1.398867642946256	-1.003754039171231	1.2830265342357925	-0.4265531354265559	0.20191043380466772	-0.46431562481145383	0.8653414195331888	0.3268675749308284	0.7196840002736942	-0.122706618837287	-1.4996227634673711	0.21775165355001852	0.6452399935331105	0.19948868486516017	0.18874396303421007	0.19349713194828755	0.4095916330642482	0.738874905849163	0.045520086990801664	0.5917712668613117	-0.8023196390278163	-1.297356390245949	-0.9430606084938049	0.3824540854604279	-1.3933583905331832	-0.48244069863808836	-0.5734118957959128	0.811522126136714	-0.6732492163690567	0.616853480661723	-0.18792253232356215	-1.3678064808679289
0.20330250309553125	0.49496674700761417	0.388851735119273	0.037731846178860225	-0.4795343582599909	1.0237390996080316	0.15460054427047504	0.20220690921597378	0.7224303029744065	1.3829032689923535	-0.11867868368318281	0.4794889084101533	1.0553197356584525	1.0314095528729836	0.07793406751403119	-1.2174248385537159	0.032425305071892736	-0.11662629197579488	-0.8510805379706852	-1.335325287405311	0.962951747956844	0.1350524567782446	0.1708754815197829	0.22159688695015095	0.45882887794286475	0.12855740003351665	-0.007830737457612586	0.6462710543600608	-0.7698626498466097	-0.1646663131852029	0.7466996095429754	0.394721087036245	0.17656595478800222	0.3643582934102845	1.1367233432155972	0.24088580188354353	0.517946214201757	1.1965174774835141	-0.6733544389584715	-0.29059564680156186	-0.664019317183065	0.6409378687838653	-1.0091201372956888	-0.27027507299918596	0.640142659996128	0.32422707493775244	-0.10117412572340753	0.34728578082924705	-0.017210094665323788	-0.17763284430649579
0.4047229804741293	1.1159083646353025	0.40062229039527025	0.2855917677736369	-0.0331107549149129	0.4879155447850434	0.19107842508174427	0.5930142623101183	0.7850748757658839	1.729585332885118	0.1573055197420925	0.9395640197638828	0.6372125246004265	0.13093143974917146	-0.236130200433313	-0.5342687441637888	0.3736677823027183	0.11530431184388733	0.03474378639317663	-0.6884635046240978	0.7280021260878096	0.8212127669715065	0.3508446366548672	0.5238720873121537	-0.24054627393183664	-0.1897524615547391	-0.4105932817545402	0.7436033892619408	0.30753436436789483	-0.14122849630973744	0.3798340678858625	0.19255944355471022	-0.08398914161778678	0.04219784545612803	0.8549718019997649	-0.3183251300119172	0.5666415762810416	0.8432593312553949	-0.31771051489885277	0.6744704948101102	-0.072480029354468	0.4376813204739193	-0.2588368321746142	0.33223117245140515	1.279621369549396	-0.0625499864406886	0.3798377482390671	0.40578007680662637	-0.14479504625278194	0.702661186043682
0.23488692201746422	0.5438448197510733	0.13891737621723846	0.30127837254951034	0.43594132467551466	-0.21739720624412087	0.2673682069759599	0.5535472097513209	0.34810359504946	1.164901206033844	0.09538666680202339	1.0898654957500657	0.32279195477349604	-0.9913079892939676	-0.803933421683753	0.07499408445030313	-0.0759486278345337	0.04254102454955891	0.47721518330157725	0.19161272719411215	0.8893095705763526	1.0138905222645396	0.8624461385001638	0.1532751670698394	-0.3790752897370583	-0.047067554686197055	-0.23592816064670266	0.3678512065861891	0.8058720184956649	0.4157321036138953	0.1538433317551899	-0.41943203992672334	-0.550633500368944	-0.22158470323208057	-0.2130016316830676	-0.3426142106149314	0.2407180391705923	0.2136804823190065	-0.1357207698380443	0.7175184823841643	0.2191739752659012	0.30139813638464613	0.09542668522143306	0.5743910517993825	1.2533095462921513	-0.4452054148956648	0.24866078699571706	0.24985316357843598	-0.3885016833433039	0.7687268924231504
-0.04079433591282109	-0.5292642811531136	-0.5144368125809718	0.022860800498697344	0.6673331736483772	-0.2174179026572775	0.31051631882494307	0.11116816499207759	-0.4466716468613701	0.3598766104116899	-0.4951381568779147	0.8759316053012893	0.49843321607917357	-1.4948287969800924	-1.015744211084418	0.2833482856464599	-0.7389841884746366	-0.4092506135844188	0.223977932544414	0.48788727949669525	0.9739130800719374	0.5845946581888135	1.162931971742584	-0.48294581396775554	0.1992953173283367	0.5669528856761767	0.1199006119837824	0.14212037943252162	0.4489014071770253	0.8748418162770352	0.23160283344789942	-0.9339053171359277	-0.8629348179106734	-0.06218665670735087	-1.2028530359780567	0.061169820898802955	0.004800632415733406	0.027276778455719186	-0.25122506058653105	-0.011171649137679526	-0.021908279241312188	0.2874984727685473	-0.1218525913919577	-0.0032180655841434662	0.7699301809893142	-0.9155926699575607	-0.36203528431212784	-0.49524145427231947	-0.4394673767251782	0.24146649763751418
-0.13778088254720075	-1.0789327280359557	-0.9346160878317435	-0.38527164560123656	0.5009129771556347	0.27560377536442093	0.17315174685829968	-0.3335583361150967	-1.051888075042777	-0.1067164330780251	-1.1342078714151906	0.3751952428838783	0.8796296334875934	-1.1678433441802718	-0.5954890756772392	0.17891979275833458	-0.9200970738263821	-0.7054001869975469	-0.21384019929186357	0.19938198073688443	0.47960244014075204	-0.07533723291933611	0.7366939349774345	-0.7435349694107399	0.7831784554772921	0.9925069999650582	0.0579090801412373	0.31703377716679	-0.13420074023403689	0.6873917764778114	0.24092515976698406	-0.7783304093575466	-0.7649146441030467	0.20698746204211707	-1.3793570795645644	0.3369577811966887	0.21561769451285123	0.2655574857782589	-0.36413456126592886	-0.5691453691347987	-0.3871029605055552	0.03195962262768907	-0.4080316675261906	-0.8872606229754438	0.13633871504638076	-1.1417755058341639	-0.8482741230307866	-1.1520851135196042	-0.16043394692075927	-0.2406290062923699
0.0033068629986527554	-0.697879476340196	-0.4260678322759636	-0.6546601446423999	0.06953058755278911	0.3634724629881916	-0.24708914372909538	-0.3734160363687788	-0.9211447737839147	-0.23322316061365658	-1.0061758081822476	-0.1045176816851258	0.8547599878548228	-0.47315370050620315	0.0770183169110938	0.03591741574725414	-0.5450983643903989	-0.34458092698522963	-0.20921787072322048	-0.04273963672412607	-0.3323959097373891	-0.5403323134243381	-0.17357617336639192	-0.44260154583422623	0.6187151520209953	0.607074881555544	-0.4787960964242002	0.4667704319670225	-0.19993892183279124	0.07732909424327937	-0.13099639268324026	0.030158628550477122	-0.39593100440822177	0.06299440293127063	-0.7117210700470924	0.1750768449137589	0.658122305961914	0.37841239134960214	-0.15634170136840328	-0.34304422225948666	-0.3382764484534899	-0.560132970575942	-0.29165849777409186	-1.091893360282949	-0.383072447447542	-0.660841975190077	-0.7766859375392331	-0.6927993720231405	0.2590207485576166	-0.2811500338304698
0.15300273119278798	0.10951754501684074	0.8111704983453275	-0.5908661292657128	-0.2986885312760525	-0.2236763811749684	-0.7667253192503268	-0.04678355353568799	-0.13694305816468927	-0.4034967267725954	0.025955171933948064	-0.2361583558020809	0.15550761902585075	0.09464557266675039	0.41281004709389885	-0.022608384655950026	-0.06651809334810457	0.4492388849164024	0.2599648356806719	0.1275445199858369	-0.6812125545738945	-0.7138180733072746	-0.7370112507558513	0.032597893898590226	-0.2194842440984194	-0.41069906301774695	-0.8558026595549215	0.08932358384216738	0.23316449863242458	-0.26650707424025505	-0.6584522625282091	0.7769235129752453	-0.05128334540256586	-0.3942585711873443	0.2151758681886194	-0.18971175780119612	0.7049281028406684	0.12841267356254363	0.2768460405656921	0.2716355619569004	0.1109141154960292	-1.0184060487950481	0.09278743676779998	-0.32507767166077184	-0.6399077767431669	0.3974071612373496	-0.24236750357122575	0.7590291036905867	0.45748567628261966	-0.029841751951750626
0.031233325719293763	0.46496108043521045	1.6625707649796224	-0.15408140882250754	-0.32061243057287436	-0.6717724774402166	-0.8881845310499155	0.223371733596001	0.5335657595501178	-0.8444649566534906	1.0511912343319614	-0.020676770260117414	-0.824567507814237	0.45606893463511056	0.26072061050139145	-0.08663091172419034	0.20407184276275095	0.8827635978488666	0.6438821008360684	0.4020120369278894	-0.24655529469709747	-0.7085292107768468	-0.449840567293907	0.2795192662833197	-0.9041958219669431	-1.1520842458229177	-0.44481052709502195	-0.6261864102327389	0.46386846756978445	-0.04005735053490648	-0.7845068096460956	0.7222392500050997	0.24961529685288233	-0.41605463192798525	0.7896214243592667	-0.32507140167797677	0.025342181844258804	-0.05032844277117581	0.5223898319653433	0.40348350037076847	0.380281936258491	-0.8302477355178297	0.2510958800172393	0.5916702393200324	-0.6250402176784426	1.1841721646855163	0.3825762797904275	1.706028306004358	0.2621815448529214	0.14481768174328538
-0.3189625705595026	-0.059786118621423	1.186818931180822	0.547125759955174	0.07955435870153853	-0.14628409276754767	-0.23432994057164946	0.1883776618740383	0.4069072337851571	-1.3609240725440237	1.0837548377146025	0.18759300547527394	-1.3586411665389453	0.7283003585369237	-0.0077724995398629464	-0.24843039753528665	0.43016312813930213	0.45671380680199525	0.49266637055550916	0.3390691213784643	0.4003396545271822	-0.5559609434496108	0.2914154311034576	0.38719484667571297	-0.7785149464924622	-0.8787230724908923	0.5907079796717454	-0.88732068652964	0.008631926791448813	0.3647366774221683	-0.24124375893391742	-0.11805822502627614	0.7535785940451282	0.44053861285650814	0.8724989346842216	-0.08478789308325857	-0.9062774759394867	0.3461916702267525	0.3345794272058066	-0.20912484733944195	0.018980829898879756	-0.08366116187713771	-0.0021148334036887105	0.6129094007221926	-0.42477327327550013	0.9539382579910932	0.8849220464877738	0.9037159686133472	-0.08732144921750963	0.16354746978513082
-0.45306974198692146	-1.07434116000748	-0.3721226630888873	1.2733734919666608	0.7280792119040691	0.978472639734347	0.896683504511625	0.11887747707427335	-0.32273985343048817	-1.580980074613103	0.30913886379924427	0.06603201926616445	-1.0367465508026155	0.8198082784814681	-0.01433776335654211	-0.4405727665066628	0.864688635164237	-0.4879858775324447	-0.06254246274396444	0.03788595636466267	0.4944015142323436	-0.21174238703848278	0.6461182317191287	0.7311010385762591	-0.06667548587047192	0.1969676973308921	1.3402238371466095	-0.2439053517308901	-0.7920503085646936	0.4003638875509197	0.6127902062267151	-0.9644722926154115	1.4842250268581176	1.5498502680828818	0.7706606216868356	0.30399226888569614	-1.156198565111428	1.1078464489743172	-0.11528080019070804	-0.8689989686534985	-0.7155196768119708	0.6077416927137436	-0.34812701882023694	-0.3594004122602568	-0.13885542874869602	-0.09847557991604867	1.2643495647285505	-1.0556828238963516	-0.12107949736726079	0.2953229020211233
0.03940909950824238	-1.7530615341185103	-1.8015291825386952	1.7075150543475976	1.2371706586346085	1.3793085965283067	1.5748680375300326	0.4403179643156509	-0.7551135035683892	-1.3641615831544383	-0.0315688365319323	-0.3398616574802616	-0.13648698639250806	0.5063687772785062	0.1837429433794773	-0.5284326358950976	1.321064424511432	-1.1690239528477013	-0.5354856881795198	-0.000669693911611911	0.006269157808985795	0.19220491444759716	0.26461672701549394	1.314026054159273	0.41361262482496175	1.0996038257973266	1.0277633562079136	0.7281701095953053	-1.1850837698796834	0.004998388133427692	1.0646635626701024	-1.0847541362535922	1.9511493771652484	1.7332033290792885	0.8006260140851654	0.5230886720245124	-0.2902018101028707	1.39632689785767	-0.5023062278509411	-0.7272808466598569	-1.1001852927521791	0.7826957298171766	-0.44896861457684784	-1.4058201111755724	0.1520841500291649	-1.0529282769914867	1.4341823692576274	-2.255709396829054	0.3907856849716532	0.7113319052350211
0.9844508910765217	-1.5821184741155119	-2.131259703193187	1.616043280315082	1.170284526487323	0.33968682148071117	1.0794615986173348	1.09585258167113	-0.3286367184680695	-0.8976334548502889	0.8381700883292476	-0.737052863183758	0.6125243395487442	-0.11117490477257815	0.2416034236055305	-0.5053046928779503	1.2609699372973704	-1.1772421258434012	-0.6676597540762857	0.37399999794157834	-0.3951670479140942	0.31731050846890924	-0.39395125901895434	1.549239593584943	0.17069066517725828	1.046497334447053	-0.19476259726547468	0.9248399851283493	-0.9070393540226003	-0.4177963016764257	0.6451009184007156	-0.5268428628009291	1.568469765894462	0.5988667032351132	0.946920935393903	0.4339833798112332	1.051721485335977	0.6855789120424332	-0.7142925528948846	0.17336220967514612	-0.7330796262433181	0.5655428729601151	-0.40560237522609	-1.665549704575563	0.35146226996351276	-1.2927200163878347	1.1094232320690567	-1.6021981078216867	1.1305742984739509	1.1151870479890686
1.6393933324046834	-0.7645275950608403	-1.49677766839221	1.047157944248432	0.37598317530515685	-1.2726577352340025	-0.2540434893182635	1.491971509873715	0.4689228081928364	-0.4168531972087242	2.112539769346044	-0.9611454216899901	0.656425381595002	-0.49009569861268254	0.013150908143937526	-0.5062306287751246	0.45711802618200803	-0.7383761967001916	-0.6548624600036224	0.6637992911342234	-0.2734841178277796	-0.011432496623931622	-0.6677760914298685	0.8867443861285655	-0.45524530062884216	0.16210134047685865	-1.3602764221009744	-0.06159536153557054	-0.46972465697235033	-0.5293898725919843	-0.45828928367021116	0.037241455098469885	0.37551446375563174	-0.8673143403476213	0.9509448907217711	0.1305652943809232	1.6670666146064874	-0.54934853778053	-0.8194361420351134	0.828796124858241	0.058963293501941565	0.39463432662094083	-0.5540063726316291	-1.2286343129068404	0.35058885651149746	-1.0557944131533268	0.15978283850384073	-0.06152016209796459	1.439028080732501	0.9636654093449142
1.3967999415939965	0.06998211778046246	-0.7635242302985445	0.3442982236634024	-0.7323804078514187	-1.8534806762085054	-1.207772432001309	1.162530694699467	0.6333728179209666	0.0693881675723445	2.1688860688735323	-1.0792989177408732	0.08523894674981462	-0.18092829196492685	-0.2669558077133504	-0.602902987304773	-0.5813311056119811	-0.23910838409705212	-0.795281906902693	0.3567717678513028	-0.005432138820379557	-0.47026524780892565	-0.42546788640451666	-0.4044671930828634	-0.7111171473748896	-0.7388681069845953	-1.5490196824099092	-1.3730809297580147	-0.4857590578251012	-0.375726098788928	-1.4797324849439626	0.12826345654697546	-0.8386494189383595	-1.2686043308173343	0.6512002519820687	-0.1456103850295892	0.9511414155400949	-1.2527596408141342	-0.746238866953252	0.3203831677309097	0.6405493461075428	0.47788962394032847	-0.8892762186785882	-0.800035435738959	0.13915892024474308	-0.8570846212581067	-0.9941022977770235	0.5212011430524361	0.895700522423741	0.08633161756675213
0.4464130775840045	0.5074631890138284	-0.45943478415989913	-0.12550066572061017	-1.335675715299338	-0.7994680607024631	-0.877537836728404	0.33092520450352153	-0.1389872752246292	0.6957946781448009	0.4391541064425579	-1.1134677326187776	-0.4706757966276625	0.5922968253927173	-0.30539751691450817	-0.6387496606653215	-1.0095962966238528	0.24175262699935163	-1.0254785185138986	-0.30563867216902857	-0.2423168629536133	-0.4459670362814422	-0.06968023962073774	-1.3117727278235263	-0.23704055521172393	-0.9672286936588967	-0.6272231245342383	-1.6797304976374294	-0.8504634184344135	-0.199010476469724	-1.6133948382343337	-0.04233395840898383	-1.263311470596599	-0.3086742214615395	0.1337349049925935	-0.1411814965307841	-0.4925715997904797	-0.8759582446771177	-0.23182779758406	-1.112653896389762	0.7720759978227805	0.6390594721502904	-0.9310481568394713	-0.652301109359443	-0.11007717199652077	-0.6508771339528217	-1.556272356997687	-0.39170996618264364	-0.2614917815288737	-1.0004363088770243
-0.3974501547706489	0.6647052636203908	-0.2830887173540885	-0.30216536564750524	-0.8608132719136057	0.8604883878889928	0.33409430997959716	-0.3571029075813052	-0.9906833129245521	1.39787234760877	-1.8101286234512806	-0.8554463878254916	-0.428926386515675	1.0879667771200068	-0.11828710633194978	-0.33596997287404823	-0.49994969243690585	0.7935660014420615	-0.9068717644249145	-0.49838398818054364	-0.9682151167108205	0.3354107108160117	0.06884817307727933	-1.0850510279370302	0.6185976210379688	-0.4950115508958718	0.757253329793285	-0.5185432648503293	-0.7709418611289954	-0.13495617161460624	-0.6741071333773562	0.05681684923787692	-0.8667694575333873	0.8633963011059521	-0.45594602726723626	0.21123178939838028	-1.4647359160868005	0.08664287612651882	0.7767489119156074	-2.139923318053818	0.7623736952856235	0.6232441931564976	-0.2680031482151409	-0.25314169459818425	-0.17410253269780981	0.053090159116586634	-1.0766718367650925	-1.4597388349328522	-1.2910376767137424	-1.491510138501307
-0.559192824792084	0.8828375655887909	0.32463780636333395	-0.4574863418190826	0.4158059441805596	1.6105453280974378	1.076453471456234	-0.589721102619411	-0.801131669136954	1.7604951968827127	-2.742562497237094	-0.13200428014900314	0.19666134492902962	0.8479153679015381	0.034173488517192485	0.40757174610502406	0.39012981142271197	1.25044621412211	-0.09348005434423867	0.17338791785766686	-1.407060456099838	1.4429671011939194	0.10366779496859653	-0.09243659636199365	1.2019114339723687	0.2108409252619883	1.7486524410426225	1.2477907483192985	0.3516377224528072	-0.1957086317520876	0.6382573926817023	0.5489333735481388	-0.3538510850703086	0.8858612125478709	-1.119899915909088	0.6353372255469651	-1.3701884059653078	0.6691669344722835	1.7873141361532896	-1.5541583534209014	0.9590187851824428	0.3949870969504145	0.8848448988654845	0.9377941656585055	-0.06212169151186508	1.2551888150041868	0.03426202059162884	-1.1332873464842745	-1.5518869348287805	-1.0271269761698598
-0.26402485266228226	1.203421812558956	1.334083593065529	-0.8366889725911291	1.486720394718871	0.9927087093664319	0.45952713793145555	-0.6516106454576717	0.5529156895597612	1.3350972217525565	-1.797887548958451	0.8073213071746572	0.7952542278366621	0.21584155366107577	0.0244122894037828	1.3375102533048044	0.7673552557778983	1.2112960985572436	1.2135010659964078	1.0496407801997558	-0.9227180218797681	2.0753014902833518	0.29495624890783695	0.5078964889095017	1.134332683014387	0.6827069293374785	1.8333230671143501	2.2843540797573265	2.15639241816007	-0.3969990490103807	1.2235872771124068	0.970264787484982	-0.33561373903374714	-0.3790378252212735	-1.8865433822295825	0.6461568225103858	-0.7225599290445698	0.40748960096811687	2.055707247712625	0.5353014255736677	1.2657759534221604	0.11650353415142367	1.8232456663656873	2.5187944646689564	-0.09587732738500583	2.080448819908726	0.8341720787218456	0.5104517850820688	-1.0098729399036583	-0.00896140495219047
-0.14319721381609302	1.2623205118742966	2.0514224387154996	-1.2791624281276994	1.4741199097213398	-0.14653346552011118	-0.9951852234937278	-0.872074329956513	2.0130221872363077	0.16232388636325823	-0.036490809527579146	1.3873949010314397	0.7247365044106477	-0.06583945033817515	0.018641223009789244	1.9719434712298918	0.3034053450953957	0.5611522464561134	2.3039510435662702	1.0384775872377168	0.22376533768800927	1.7610404820440837	0.5680747405621713	0.013242415628686064	0.5091461238861368	0.7109864443516545	1.0219414478502862	1.9827581318264085	3.5152303480668774	-0.6932858036709838	0.547381282783702	0.8360674961646051	-0.6738222218120663	-1.7673657260491575	-2.495564334216994	0.009294887263243172	-0.4420579352282056	-0.3451030982728138	1.3089360358398294	2.702501516635119	1.2741097993199881	-0.043506792039965846	2.029122333407466	3.295574880271585	-0.5733946737336827	1.6721076149335954	0.7549388562201239	1.9350781962397274	-0.20570723131790808	0.8091191788203433
-0.3980355413479779	0.7359292666785787	1.8745714801591895	-1.2665494533013222	0.440874036648908	-0.7637929354113063	-1.8921509951459936	-1.0458573663395867	2.4252877382742013	-1.0722824796189063	1.2162541398156215	1.2938538458983055	-0.06939182521014899	0.2776911068767679	0.21295668922745703	1.9353059397696644	-0.45826801191616573	-0.23112109801015734	2.4900953393263596	-0.15179139060487867	1.1817073801248545	0.7208153362283111	0.5460861316951595	-1.0160102364409282	-0.29845615360192584	0.2912172330641698	-0.2546518731869252	0.8119676071555598	3.4945816318399063	-0.8129173815986531	-0.7831422580418224	0.24231958831498024	-0.7187323736631146	-2.081166870448452	-2.391847475089168	-0.9146606736964668	-0.7827109525317514	-0.940444916703661	0.09189023691777624	3.4175551216323647	0.790191654860602	-0.021420499544935356	1.590788387925044	2.4644440725828534	-1.3106838220879145	0.33235581850994406	0.14977982893779482	1.9763390250346085	0.24617753818276641	1.0055521980053705
-0.5884092451526235	-0.18290685111141605	0.9563972580252638	-0.4300815098405887	-0.6728113602148739	-0.6386640086476032	-1.3702461971927171	-0.6737288941312195	1.6595501827530081	-1.5105115145950614	1.6470977985336088	0.83407109264165	-0.962753525794048	0.7411581920124876	0.5246863456457346	1.227122590968883	-0.6957183122921211	-0.5344456595957554	1.6755180523405824	-1.6001748707336292	1.430000805550992	-0.38828710113396975	0.06523906306446663	-1.3227008952099422	-0.8681229905208157	-0.4190738772412911	-1.3533219281504363	-0.3181030153004454	2.1294538280059956	-0.40218464806441123	-1.5139643992505543	-0.21544367844175652	-0.09957609932428854	-1.2301449782247689	-1.2357951317278624	-1.4281662976495282	-1.115272043809741	-1.038680367030179	-0.7025164948357365	2.3360282108808708	0.08098359792817059	0.10715920535476088	0.952832008394924	0.5138093138033629	-1.6246620960618565	-0.6360630601806627	-0.1064129289529302	1.0539698069708692	0.15036711377789364	0.7643386203142954
-0.30881700993319294	-0.8541499800436094	0.01920098827908426	0.9551501630567834	-0.9444575066325136	-0.23627012919795418	0.1459169745162474	0.24364755337406815	0.5749637236943798	-0.8345664655244883	1.724365243464861	0.5548508019932845	-1.1824379649524168	0.6291799964314542	0.6764637176972633	0.24094736960176974	-0.1663740153367966	-0.22627305001736794	0.46620709586481174	-2.092389660317229	1.1516866270244386	-0.9822047255362615	-0.5205300518396946	-0.32201773411391693	-0.8764749767170927	-1.0201545624529715	-1.6897183804486338	-0.8315089386814621	0.3170830424772467	0.5111318566487817	-0.9456569826639716	-0.09315385764578539	0.8535982454046149	-0.07661119411229454	0.5467685586157889	-1.1988990870203728	-0.7701359686395237	-0.6528144182465692	-0.6316006548806149	0.49071670844698295	-0.4197957895697561	0.09119349861879539	0.4188690029027067	-1.1628178720557811	-0.9157538666217233	-0.3656236526054222	0.4491082050807325	0.41549983883612923	-0.20244420687355472	0.5416284267652318
0.14968605765814322	-0.7693030884656546	-0.4030528816760132	2.0163903316897835	-0.30299832081751576	0.109034831606869	1.5375462571378464	0.945690146502214	0.018697694335915827	0.4580356377587771	1.594972447978318	0.5545157805260315	-0.4698151085209662	-0.17087559255131102	0.5602829966886689	-0.461128376565767	0.5527358585653502	0.2372126250828275	-0.29225814626701535	-1.3442362242376886	0.739825494979804	-0.8395937329491412	-0.6683024212052662	1.2036614617769457	-0.2628293762718802	-0.9603533721214271	-1.0493434607397174	-0.6882566428532956	-0.9594647909781326	1.3259941215863496	0.3735244451652628	0.4294338768740632	1.4561733791449905	0.6265438997792386	1.8741930469528056	-0.6221721343493586	0.10004583057988053	0.1442379669257227	0.008960823477621595	-0.7141593286896438	-0.5267562638832158	-0.40753034446672715	0.027468829280914448	-1.509768065924758	0.6878680866189523	0.5818413938501158	1.3650394111635702	0.5404433365005975	-0.3872062997914306	0.5555036844585668
0.07817274502959941	-0.036153663854460436	-0.3984765162626899	1.9185163552851852	0.49985785233586344	0.5113736633780278	2.0936862190528913	0.6624108358050735	0.053716624481375624	1.4880785255990716	0.7844367268249263	0.39268123360085466	0.7239394483362142	-1.1231935493395204	0.36808992773902377	-0.4828085768288136	0.6611307237728438	0.4358896829847926	-0.184030320649545	-0.17684463807167058	0.2680501288841922	-0.1003225296371827	-0.21438444510589721	1.8429620046752953	0.6048662048451285	0.010252217547655608	0.2384465286226847	-0.13771725311893165	-1.3075789438411918	1.3827765867097555	1.24336680777131	0.7423701712049694	1.298525588892721	0.8941225474520685	1.8515175463295421	-0.3485689508423727	0.681580045174369	1.2462526521933266	0.6126041774636076	-0.6983512994721132	-0.35582248370537634	-1.4661526966864802	-0.19560726903662845	-0.6160242477272383	2.323055600862616	0.9357661938083609	1.7003855922010693	0.7271351629142678	-0.2442117355176635	0.6238437016446567
-0.7021237395108328	0.7269611588713178	-0.3667014496482186	0.5753294906338597	0.6730882901663683	1.0588008982276973	1.8980575986448711	-0.4575494887248651	0.1605934481427814	1.7123501591274948	-0.8835216590035556	-0.226444652416071	1.6484456515724712	-1.6830259553668507	0.2898950925085693	0.147820331134857	-0.06102307453025078	0.4650852803839951	0.46279087348516645	0.46081032539308686	-0.33345225214390867	0.8185383777648263	0.49420225304947013	0.9493514776991334	1.0579080778884464	1.4042150922579173	1.4588224653603457	0.47283102669213567	-0.9865053808334953	0.7268493929476458	1.0768332065235158	0.40356762755935194	0.49298153650160764	1.1406724659701701	0.5827937051569766	-0.48536582558072455	0.48504113879295546	2.233405292187768	0.8201055141402298	-0.0027924525836035908	-0.07371395516251525	-2.5625455627572062	-0.11971123024562576	0.5973654675522105	3.0831939681888527	0.28812021599898613	0.9211975966966462	0.2328359209161744	0.03178148092684109	0.430276869377065
-1.4147967447252612	0.9580014073850828	-0.4487613720256912	-1.190987368529419	0.09634512896923901	1.3870222633896243	1.3263177964975674	-1.3899846491464594	-0.03164678788928997	1.2561367804247063	-2.514813495593898	-0.8720763630262944	1.8497940800509876	-1.8144935208607185	0.1999831355554902	0.9706943259968593	-1.0419811511016095	0.6483046322815503	0.8963016036755127	0.43047358073417524	-0.7874609978680421	1.3332758812614012	1.0014241275657796	-0.7484141145674775	0.66207993779038	2.1980423366700834	1.9388989734580118	0.7324518738686566	-0.4933311624452752	0.1820977467287056	0.4319903218189625	-0.4727006696597533	-0.5454828862619212	1.4556463945169167	-0.8809715188608934	-0.4645030321341259	-0.049027486837171924	2.3798281839183453	0.6312302056933031	0.44496856281419195	0.2421469456449088	-2.7769284841353037	0.25195387342716424	1.2814797344182403	2.7256181451129584	-0.45721751586313386	-0.6056816773377424	-0.6266318925926834	0.1419325940931148	-0.1297757919772462
-1.061618269582146	0.6110548221165422	-0.4078967620036644	-2.224653300760212	-0.68672758973168	1.0143731008333006	0.5329727667581128	-1.2674497600778107	-0.39304913463607255	0.6325274720885152	-2.782157031030172	-0.7567190860642076	1.417940080893461	-1.793320803237653	-0.18434776628488356	1.3955900162467278	-1.4737707033352165	0.9092294203367621	0.6189799233802274	0.2825703505987784	-0.5694909028128018	0.9683852151830774	1.1340326399306155	-1.8784470277502316	-0.28982546254587216	1.6916779949475922	1.4254085981118794	0.3372038810658102	-0.16143100520445364	0.4977277775698624	0.23880511440298885	-1.331120351844396	-1.3850116012111289	1.4896742675763122	-1.4453636089585562	0.19158992851832632	-0.07730267604454102	1.2641562749926296	0.1642875331505776	0.25049778456600835	0.4970088665600535	-1.591306679291939	0.5874692087220205	1.2084675761896575	1.7129965858730352	-0.32251789250790486	-1.9317877162445785	-0.8396663010633441	-0.010090151378604877	-0.8547151856043111
0.4473975204474468	0.11209534704283089	-0.028132437860265033	-1.9049956605060006	-1.0573038647742825	0.025734088236317513	-0.4217507412219723	-0.24003403662792913	-0.5818403332306604	0.23087789008940912	-1.3662467656597999	0.27113007410308587	0.7499998697043819	-1.6448004202203679	-0.822288970647892	1.1343475432901073	-1.0490488787222112	0.7286536292287178	-0.1887690125126042	0.38753015868995977	0.36769703523507946	-0.25608457961090875	0.958700703470572	-1.6721386319292684	-0.9513207112746338	0.2159060673423126	0.15984889930967613	-0.5729339129862091	-0.06794969424409178	1.4673577935624162	0.672557829843547	-1.5977044678211818	-1.6909893289146778	1.0007831963628582	-0.8527564857452528	1.1299624252808942	0.6085247639959749	-0.6036731065173471	-0.461985349292906	-0.23421876102044567	0.5200626094387355	0.4591895481732526	0.48851868014105504	0.6478133844769334	0.6450697290374237	0.41955095773727585	-2.2873226502581656	-0.009797997100524857	-0.25093408873028483	-1.3992048959954453
2.060653507406008	-0.0737378022293202	0.5440116390626706	-0.6019857829199905	-0.8550120560772932	-0.8569134448984803	-1.194448623187707	0.766942734302411	-0.4671889421274821	0.08277501642916991	0.5662571456897445	1.3239465284693188	0.15542448743035914	-1.020889004692825	-1.206741381402946	0.4093028636266777	-0.16182146989804214	-0.1628787108911974	-0.8810039265856879	0.47283332132846184	1.2430997809492847	-1.7061257604897595	0.5187224821765775	-0.4913178539993522	-0.7363553125597052	-1.1247078605892697	-1.3083815021217493	-1.3642933034477802	-0.161951128435558	2.058641307561089	1.0148511913272946	-1.0620554186351783	-1.3140695742307715	0.2508320633344903	0.27193928368883086	1.445022151819633	1.2940767972596012	-2.0041542103451775	-1.0099661901527184	-0.4622993844881531	0.26220555623604547	2.09700765267777	-0.035259906510185485	-0.019503685958192022	-0.2453524222628085	0.5649333003589231	-1.5964159058859748	1.0739675144893257	-0.3362424306162671	-1.483480593001082
2.5513576785386616	0.1586374103290526	0.9470485557439514	0.6596993940038557	-0.4117896074783365	-1.0053082232069692	-1.28511413147951	1.0231110807000703	-0.19950376381039805	0.010804017679387799	1.5148545047946667	1.2809135112125862	-0.29898892601656857	0.26513548446114055	-0.8658225735232212	-0.27881235797921633	0.5581823159295469	-1.2563879463198635	-0.9687683946781795	0.09966336087351224	1.1353969215658888	-2.5500999009270275	-0.18272433576151562	0.7161855538919945	0.058375757967917996	-1.4931972379625262	-2.3753403085171816	-1.4381737134042312	-0.3756820163904116	1.4668364160215277	0.6148173933844798	-0.023105166576664723	-0.4555253713774362	-0.28385865323333814	1.1290324090558803	0.7463866260501355	1.1753431466897932	-2.061447692041128	-1.1306287009705078	-0.3016532729645188	-0.018968240598211155	2.4122906908672817	-0.5210922214442548	-0.51361547160067	-1.0378862713923998	-0.44730639340694306	-0.40271411760229525	1.3053930823328208	-0.17550497902709145	-1.0096921575581497
1.6558605229550571	0.4974397159591348	1.0046629358151027	1.0412586490198559	-0.17469106369221638	-0.5403531823322233	-0.6363531401033845	0.5682712969528825	-0.010243776102368918	-0.12478598109108774	1.1118772504706955	-0.010076769113848626	-0.632767104453003	1.707888972115956	0.026737673465321837	-0.6262171124661279	0.8301566045595127	-1.6939842545659207	-0.5458605506476911	-0.6094029052026049	0.009165350769561452	-2.3992690801500625	-0.9369439663623614	1.2969149751536044	0.571000991347622	-1.0611026033792312	-2.6094249157866587	-0.868976573661898	-0.6301229709931079	-0.0628774832302356	-0.2701362551471525	0.8548640194713121	0.3383879688401268	-0.4674469487121829	1.4042307695246978	-0.2569065458814791	0.3255298235159391	-1.062361861163955	-0.6983747771674473	-0.07465650811999763	0.027237156138655128	1.6514398293011388	-0.5843622833309923	-0.6952099760594553	-1.713258939223424	-1.741321159161816	0.5983648928113033	0.4751548592766386	0.14976371125428325	-0.10090056767996079
0.224044473923788	0.4941270382370182	0.8394870660068388	0.5160367672304121	-0.3124254087409848	-0.09581166354926893	0.12666657573802975	-0.09321875470240468	-0.07724781576377714	-0.3308189437866361	0.23566727078650326	-1.4862879071111321	-0.752436610981886	2.327567225937245	0.7173717328199967	-0.7687598666882441	0.815013451540094	-1.2417039936067413	-0.1434701108780011	-0.9758607618614583	-1.188339867236266	-1.5350769697877105	-1.280917686616869	1.2226986097005692	0.34387866655732535	-0.6521027068101088	-1.958641618945204	-0.35754699075429974	-0.8271214526093162	-1.5209586177337229	-0.7737556654872526	0.9490521839869197	0.5851271610026999	-0.5598332130844171	1.2755354294001031	-0.4466315193745066	-0.3677194561964255	-0.10735092727016927	-0.09260615620925923	-0.11649895286491184	0.36882054608993387	0.8373290340940676	-0.39428790163672955	-0.6134436279137558	-1.9611771387124406	-2.053644095111817	0.9940019064807362	-0.6083098842084321	0.5466137249713658	0.9062631984010551
-0.654043555955934	-0.05575373921374629	0.5883049837385872	-0.2353692528218212	-0.61057978726733	0.002510592098168687	0.28959782863619615	-0.5914415942371566	-0.5043666084861564	-0.5103201119197363	-0.2082092745943886	-1.8925839186709106	-0.4865580160904516	1.547046555747479	0.6475519490164376	-1.0347078784301944	0.7044520170877349	-0.6145784095976687	-0.21927924336871216	-0.5381085029078142	-1.5391076170712594	-0.5137164503928728	-0.8910919286343472	0.7600203249545112	-0.1546434173245888	-0.720981147181257	-0.8435343763615449	-0.4291648125854725	-0.9090767076161004	-2.1306137533247953	-0.44142941569897454	0.1528845217875302	0.37183053337478483	-0.7098107286957587	0.9545467351229822	0.4551449635064126	-0.22495840583734028	0.060938506097201965	0.062450361635467064	-0.42985842843361843	0.46999830574144685	0.6571959419360912	-0.46535289799623814	-0.5260325011594511	-1.4568481290483988	-1.3091562909254166	0.7922716154731423	-1.1243516167022203	1.0077273128152846	1.5631002084220655
-0.5656912943171432	-0.916110461953061	0.1621244633350481	-0.5059553760938313	-0.6921908484851117	0.0930033230878017	-0.15459174942770645	-0.8473541456879504	-1.225388912170264	-0.502770355248597	-0.2501570945078107	-0.9804159893437294	0.16281634699461203	-0.15006377635654197	0.08098843978997299	-1.4885240925488932	0.3822838905587727	-0.6738433130813947	-0.7909416257876293	0.3524219609929875	-1.0679814583715304	0.3476285979659194	-0.019033871969225943	0.07298294077723382	-0.10197179852770148	-0.863398161135772	0.05529091724115178	-0.7855100586731071	-0.9210929521534924	-1.9320891987218503	0.2913010430408654	-0.9567923826106668	0.32228171122217164	-0.6201564141439133	0.4081122740135232	1.5069365270693666	0.4656336846976318	-0.24087013651868858	-0.45596582029053484	-0.776927164179594	-0.1715797956176367	0.8490568664844989	-0.9904033917988551	-0.7249925755085704	-0.28324056319445506	-0.6894392517460937	0.2873237475154504	-1.0853183741143677	1.4965621242623361	1.532602922155397
0.08806343984627443	-1.563683530348172	-0.5712245953701252	-0.15432155799534739	-0.3746435406758892	0.6155950996603973	-0.5061844585396279	-0.8305680723080734	-1.8650582282727228	-0.16973747748679285	-0.46190085387060115	0.35244790489521477	0.8450787648499047	-1.5063002601068518	-0.1800664690505093	-1.8005876994301555	-0.37108656812935276	-1.3911068973912868	-1.4845052514856893	0.8585063660017977	-0.4889969645863156	1.0104485400807333	0.6173014618713736	-0.7546400782773534	0.6431099692701772	-0.42436305999103313	0.2927105555818656	-0.6535780915781795	-0.9563345621484897	-1.446840367644165	0.6629374793085597	-1.50560444901603	0.892824300187407	0.07052820946940509	-0.42728050365934483	1.5001828290643233	0.8464156910864628	-0.1600901255371259	-1.1721381778040252	-0.980003270646414	-1.3601198266048287	0.6841783652861697	-1.5540479878509375	-1.2421648913119907	0.9810570759553077	-1.0646322416368288	-0.17598485962659455	-1.0692157623925411	1.780406725927085	0.8189143505689528
0.6339724896218958	-1.5988262330398253	-1.4095985300149412	0.40580692862198836	0.1313424298040158	1.35653917685565	-0.2210201373612269	-0.47552178316450217	-1.8732471821436576	0.41260366986240765	-0.9096619915514628	1.0096578823972615	1.0231567005124655	-1.51787052830307	0.2867858968744452	-1.613487104043235	-1.3650188359780473	-1.8129098181951828	-1.8393839499256335	0.5477557478955851	-0.2188803429719093	1.3628979451765277	0.4774456039809482	-1.447630990033372	1.2686586052050774	0.5415755171263154	0.033747442331214586	0.21135632035807295	-1.0031092158515942	-1.01014167913828	0.391976149833723	-1.0149526916562563	1.7262126887954785	1.1132944105247062	-1.2792087690606284	0.19913763792362943	0.5329056409694362	0.6012514891529253	-1.3743571240089256	-1.0224609259297064	-2.232839783568818	-0.12403846018510524	-1.6057005342535917	-1.7603922062290198	1.6250587554888465	-1.7800311849758055	-0.386636004623374	-1.3132534106683982	1.5096899205838448	-0.19411154623153093
0.6803281416637214	-1.0684519600024067	-1.8082341565774438	0.6938835015728871	0.39409325472814233	1.5033691791440547	0.392868333325254	0.10081005483587362	-1.0169083831825194	0.8273338229279676	-0.9410802477117922	0.6575010634104096	0.4090648730850039	-0.2721755164351318	1.0148834837335634	-0.9842307391035641	-1.8854481688107734	-1.11408264389187	-1.5776727665552155	-0.17561161901318545	0.013146002369499282	1.1060423747947776	-0.29141945345981346	-1.535105734352538	0.883928599609706	1.156430671394809	-0.12241123464330204	1.0962002393923065	-0.8803344087611816	-0.5893628118613163	-0.23463157276695912	0.21244838101989047	1.8909086556531225	1.6046634510142277	-1.5589123717117899	-1.4482301467787926	0.02280769044799578	1.4066348942169056	-0.8448004686638729	-0.904994105498998	-2.075978297287173	-1.1335827090962451	-1.104352080433796	-1.8814529991176285	1.304890445497518	-1.3998137404812592	-0.3361765682803537	-1.3545341349661801	0.579665927007016	-0.9666604839362994
0.2669823632604794	-0.3776966775779757	-1.3865656957830241	0.5665032647112894	0.20938658069683438	0.5315087924230617	0.510125117635271	0.5413574696170789	0.23521258269258252	0.5527679797053772	-0.11037424876941858	-0.19132630099218634	-0.7072370467124683	1.1483688249969886	1.1487286584299188	-0.3686245068775108	-1.2999680755149392	0.4374781461389039	-0.7308833815324738	-0.5648804485503106	0.5157066939043383	0.1620749204874525	-1.029987492593375	-0.769533556084067	-0.4209289531292224	0.6695285862121207	0.22960073545801374	1.0948056652046934	-0.40447265238257596	-0.12992832153029188	-0.8807504096215472	1.385368057881237	0.8752458145864908	0.8171036583207648	-0.8520116262585751	-2.2435724937013903	-0.00044658843769156993	1.415147655556982	-0.027663934908241268	-0.568779241503658	-1.0696682727125308	-1.6982314296312946	-0.5266702054387331	-1.4757001363099411	0.27751392201236647	0.4410907029812494	-0.17325024368987157	-0.636504982465098	-0.5953832832499127	-1.1382869755368503
-0.3000504329543366	0.14404770564771258	-0.4113595040776243	0.1830610916309283	-0.10736241574953996	-1.0906162114467266	-0.23087815287683677	0.6252618920619885	0.9770853169548808	-0.49208033060286444	1.0017056107438775	-0.8107839643220836	-1.5979561515006249	1.5818319770702274	0.3968408638356001	-0.14444006659670633	0.18967414188041687	1.6796371653463757	0.34184085364165384	-0.34517651599700705	0.9566233310521535	-0.9241463627103585	-1.2111849460584339	0.4770596665312683	-1.554591179450514	-0.5944502539036298	0.866350722138478	0.22284358679051125	0.3371191937618245	0.19804903281305025	-1.4217075992635109	1.8951652745084733	-0.7408048337610961	-0.9417163254856223	0.5976993383110418	-1.7432057729531172	0.43030016947724387	0.5228106437053563	0.5078524875034303	-0.05758793225348431	-0.11848202410032851	-1.5617340895529188	-0.25310432089555984	-0.7347546424470291	-0.7900285699856636	2.3686162334274274	-0.08070286860356408	0.6926973819285301	-1.3002688497650654	-0.7322233396859423
-0.6926390483265012	0.5535880944605722	0.3574131422241512	-0.2728520562199179	0.022398720374221276	-2.2240002976432525	-1.2737505637506172	0.6127838528658985	0.6575270200966215	-1.6509110065299963	1.2331026514767247	-0.8312012388140221	-1.671038520836298	0.7162999064986101	-0.6347715381565429	-0.22435066353088787	1.5463448924546475	1.6876749497818648	1.0824215801705475	0.0756288768012726	0.7052914753878405	-1.274303839636072	-0.8478129896533635	1.3764756836135685	-1.518201357628481	-1.4296725946740936	1.198053772945231	-0.4884448090601386	0.9310862231871851	0.21447675582939357	-1.6462697998540798	1.7071583016162823	-1.753941827010082	-2.449736626045779	1.9419766910516092	-0.4023091566121405	0.5999884441475248	-0.5632836299107434	0.6138209731413969	0.3303504187675529	0.06105248387109264	-0.8949528666913054	-0.14228692178159985	0.07518945123865413	-1.2855091664610694	2.685166730311577	-0.1365362867649703	1.753850609274789	-1.1439724711090753	-0.10125697604361443
-0.77719704724312	1.1017577408566772	0.3756071573205029	-0.7107363807574383	0.7827629356936605	-2.097764656471132	-1.7426608330207634	0.953020234863072	-0.38317698720200033	-1.975385540989871	0.12679493297650338	-0.3182776087483006	-0.9979464760669003	-0.7183744679727109	-1.0825754381036274	-0.21026753146324606	1.802619394144765	0.6301754170708935	1.0755691923184265	0.16674293641386434	-0.2058063873870854	-0.5202216007013063	-0.3070343992839587	1.327769054700705	-0.43664198201897864	-0.959513085316665	0.9590519644972055	-0.13732788186404468	0.9626241880615161	0.044233653724532265	-1.0891705484138234	1.17252345931821	-1.503522605801998	-2.6455086820176485	2.3429234509570316	0.9947533481923682	0.043865112082155294	-1.1183995099895458	0.5019911435281788	0.23246929540272163	-0.4039458630512094	0.022253690985121217	0.16755623501228228	0.8073940442436106	-1.061493745482228	1.247669838134202	-0.24130252588076517	1.7250998902848882	-0.4822806931070529	0.32251277351429875
-0.7237856615942598	1.7452864069627005	-0.17073214858893407	-1.0166940584915114	1.5891481125832587	-0.9742043077234678	-1.362524739489365	1.5759043876699048	-1.220223243591691	-1.1256548232598504	-1.445154604879791	0.4258166822511318	-0.28064988926991047	-1.5898268231724855	-0.7018500301220617	0.1065538471673177	0.9746082487616595	-0.4749404518366472	0.42805765975873405	-0.11151841918244712	-0.8694789765924458	0.7285278888865602	0.12489637414602675	0.504670023608418	0.5798958223441005	0.429151265282874	0.5272801229822144	0.9555501835699414	0.4505657824964131	0.019228104974040986	0.42704618132885275	0.5921730321661861	-0.48410544848803483	-1.5657626032506529	1.6252717800344938	1.8508568767530102	-0.790659502884604	-1.0785567847032513	0.3072981688043899	-0.34993945233062945	-0.8121248791825948	0.9182582420424926	0.6654891362398712	1.361530744292941	-0.4861432343202265	-0.3821066091889884	-0.18688668067328773	0.6042359221171004	-0.12026375467612714	0.3038466420529733
-0.8640145392898975	1.9899400760417938	-0.6184911984158346	-1.0034239872452542	1.5269357751532142	0.19093134528720268	-0.6444054877099259	1.7121728029593188	-1.1947857305922296	0.20899784964343437	-2.0833903103750457	1.015922526411247	-0.2307664143711223	-1.2675774154277888	-0.03395317603256038	0.5049881531580344	-0.020270640708400164	-0.7471839401475444	-0.22776179506277205	-0.34096149007088483	-0.5073464374412335	1.4117623008764049	0.39699799076658804	-0.3259111736519914	0.5713822539910633	1.4497135688177358	0.47163042713262016	1.5189873995461027	-0.09799273476111223	0.2512450213865917	2.120591723794393	0.03237237235648163	0.2382191381018757	-0.1929623568848823	0.3880153394297378	1.8652545686247026	-1.002151056023935	-0.8768305097048062	-0.034340867320385084	-0.8995799991736609	-0.6861276285044592	1.4011804083860533	0.9030634039760945	1.5446337325826158	-0.08045607173942383	-0.6643259551104541	0.13753858587837742	-0.8030252661103428	-0.5043892224934701	-0.0590125752222041
-1.3187712424370472	1.362275534922008	-0.5664895794273229	-0.6076322524432306	0.28880941333922516	0.6367130074007	-0.21442787159071597	0.6872614421410232	-0.4502627792627632	0.9254781048650528	-1.2322400504895556	1.1025517502986897	-0.9170882324965886	-0.07471764896688886	0.2334431302019527	0.6270946923429912	-0.3703336917814461	-0.16266359290607765	-0.28335884126613126	-0.20662645133048488	0.4998468533745981	1.0286563164875946	0.5086896222196998	-0.5667386449397492	-0.3498384763458229	1.1959640918356462	0.8453190694960181	0.7216266351876267	-0.1730001040058551	0.4536391094271148	2.569624601264091	-0.5194890917877238	0.12509525626375367	0.5534664479170921	-0.5192034169646421	1.020671829289497	-0.28795469552911296	-0.7847553735750091	-0.44687800076476153	-0.8146201588340594	-0.18095302301609664	1.052043436455875	0.5638354554279263	1.1655534809402253	-0.048260806349145084	0.3206665655138611	0.5478435226304281	-1.5889400430151117	-1.224433179467617	-0.4269763288674365
-1.7556905815613204	0.028468996939844473	-0.26802993632426153	-0.07904373861928934	-1.3523733558605096	0.3131019526976495	-0.1457128848509126	-1.1192293854166493	0.3132709602357557	0.5818982798193624	0.32126750826053574	0.5894340448456292	-1.7090126545995625	1.022492780476173	-0.05511088337963902	0.4191031775122626	-0.16614699581319423	0.5865265773681086	0.19707692511663036	0.1380926008637035	0.9344833061036826	0.040569899470189304	0.3758123517214407	-0.3439918495656559	-1.197516193852296	-0.006723283549061375	1.090442505970498	-0.878031854177084	0.17001031026521862	0.29542222380163613	1.0709585917445616	-0.9755792434161882	-0.4106491110183002	0.5738765075496892	-0.6801853952161854	-0.3081872196381342	0.6685151640765294	-0.6359639061671046	-0.5189292725007506	-0.059737281664552576	0.24845561476404304	-0.10435505016609634	-0.08784539266894156	0.30433155475664775	-0.15362890232900053	1.1553926041760076	0.6012972368000938	-1.441223879512431	-1.402776857050557	-0.4994302164865179
-1.6403357967309267	-1.201315895570968	-0.24554131164876125	0.19051221658881792	-2.1304604629490127	-0.3327290458318849	-0.024365231707431642	-2.3643380329567814	0.5120752474004306	-0.22814869087957956	1.2466517857717712	-0.18987097030015793	-1.8705330502396598	1.1921913389482461	-0.5008487887103301	0.16941324734771482	-0.08749859699966767	0.8227586413754141	0.4684934578644594	0.32313390128013936	0.15718622788576106	-0.7157307706369432	-0.012244708946949066	-0.25147483020340533	-1.1296015633735537	-1.012288366755646	0.721943557287391	-1.8891780721216873	0.3180289954626243	-0.12557062552249096	-1.3817404053958322	-1.1818143356161532	-0.6158011538107422	0.3799122788455774	-0.3515062391674004	-1.3758708253419654	0.9378595127955609	-0.21146417641513526	0.08535307112116544	0.6825251578495308	0.3960201207887071	-1.3096435071325538	-0.4893618542261136	-0.6061382195339653	-0.08299357414745269	0.7828529231069361	-0.04577440732214718	-0.7518416436330126	-0.6225899435568625	-0.28043332980651775
-0.813928721505672	-1.5896667147062917	-0.5942011578665586	0.0889699337880881	-1.4278443803515586	-0.8579215617354279	0.461860257389192	-1.9822183309649661	0.11091402722056179	-0.6137380817054114	0.8639878525526566	-0.6382570708037443	-1.2082034430972914	0.3583315281913904	-0.6732189477435799	0.12172518005174036	-0.40570240031559157	0.49810312652753946	-0.10087001967768604	0.2659094240244324	-1.0674773100734944	-0.8575924245478562	-0.39239607036038715	-0.5647726936426337	-0.21606763657887312	-1.0059118687577495	0.0004577901224030432	-1.5086704506077429	-0.21062407226594917	-0.2912291080935449	-2.7970869662322513	-1.055400017721181	-0.258030161243854	0.33805849321740106	-0.08306767562568253	-1.5148443523503397	0.3343582204280929	0.312465154810488	1.0539457121626445	0.6299517106369342	0.41892120709738945	-1.546547488964493	-0.43656360957294854	-1.0566833123799897	0.11627228056187996	-0.3577586174293319	-1.2023322495989521	-0.1528533024538292	0.5762659186198062	-0.08367404522339938
0.24937699586176648	-1.1498723486631406	-0.8028074805695669	-0.0684642080337303	0.16905514968019583	-1.050860910277291	1.158795890565861	-0.28629256535612657	-0.45008020409795607	-0.37293973226591653	-0.38429335206804316	-0.3825437660294935	-0.1463843367721044	-0.7836780745996748	-0.5190502893248226	0.18548779219144604	-0.5673278618970506	0.2052921706325322	-1.209144870783198	0.2659398766993274	-1.3732273860108826	-0.6093432780424609	-0.3625439672565666	-0.8288571363336906	0.7265962003172137	-0.18384760270438888	-0.2593729149339752	-0.23352230607831465	-1.0891885139287218	0.20614312228307008	-2.0358319695429934	-0.6204542584877227	0.20440213433243748	0.3110029432691468	-0.1346403525805704	-0.7234559836150848	-0.47866864627021927	0.48860646714173456	1.5440283586956762	-0.26786847678183545	0.5169493912328211	-0.4877646350735174	-0.2530413309168119	-0.8268322530166217	0.0735655620363667	-0.9147831525284947	-2.0841885702867633	0.042162931966730995	1.1923818594922093	-0.22001411195569442
0.8806852348879428	-0.5219773598821073	-0.32690747030826234	0.07787167919637134	1.4586684724568397	-0.8455451120659777	1.6359610930939377	1.3044206642776055	-0.6032636041503006	-0.08506203903942197	-1.4180504767345679	0.3757839843423723	0.7660293596884955	-1.309941089718183	-0.26811067257823096	0.1268448525923025	0.08093642021956739	0.6097370061305649	-1.7387156520995952	0.5574951593039289	-0.3073945895540802	-0.2878202632145236	0.19583921806566124	-0.3480532762619784	0.9403114424061197	0.620526883956538	0.37687018289881624	0.8181955305314151	-1.3298860970528887	1.179863344258142	0.1168655466439644	0.03785339732086886	0.21272631500856692	0.02733283674716001	-0.27665601399870093	0.2743067311551793	-0.8121853807497164	0.14074196798915464	1.057037857435878	-1.1423331388597333	0.6896568084669814	1.0765607473132244	-0.25386710037206905	-0.07155028315267749	-0.3781633159425609	-0.1148919590513176	-1.8522069194831832	0.01867722427623634	0.7561159985809897	-0.6384387521407394
0.9064381763595127	-0.21120710545982194	0.7227180512718752	0.46040207443334596	1.7241358039771002	-0.26916720183990694	1.584003531644214	1.6461220343550242	0.011853425903740944	-0.25770560037414303	-1.3537595423213382	1.0323446693488594	1.3277175181871623	-0.7221527119955091	-0.07522431713037987	-0.02097052332269607	1.3112551495487779	1.7592021952475039	-0.8367675120105036	0.8827825993057836	1.1960617384968242	0.08038495073345506	0.8839529933776011	0.9210871201530151	0.3546628818472367	0.8124894622847492	1.322424966053072	1.0864452234435007	-0.24890370319151917	1.9283966971175723	1.8000173685159182	0.752332256406369	-0.2766487080697691	-0.4133309613947453	-0.14127872632207322	0.6788889538459729	-0.6794475939252276	-0.38640587258111164	0.09267463014912976	-0.9288340097711725	0.8529545875519399	1.8877908802277505	-0.23671344300434363	0.8783786117446892	-0.8324613733805551	1.4785436705965764	-0.3772229690190412	0.1696623737198099	-0.2195644996862746	-0.908285910245561
0.7836324947495105	-0.10228108493049948	1.5732603985234657	0.6617548121634813	1.2264406567890997	0.446996248620386	0.9869687736760608	0.8783426170682591	1.317649458828123	-0.624284140642896	-0.03793945308315857	1.1039180322640691	1.6595478962335495	0.7450893405309807	0.13686400029755372	0.09744996819621012	2.0603809618205293	2.866363187480653	1.1233684549522358	0.6645818517476987	1.8589449492937122	0.5459623425873943	1.07944423503342	2.1097133592569426	-0.45577089205375715	0.47544367475259947	1.4221936925044316	0.9286862768379467	1.701079072439047	1.801547268260906	1.879407869646694	1.2269051383905494	-0.770735494343017	-0.591987645088128	0.2956812485372065	0.328731282432889	-0.620896292929997	-0.5974597840425745	-0.293321157995593	0.6349402348950922	1.0449456637736436	1.343373319289353	0.27916098174856513	1.7056945466553686	-0.6604148519954666	2.5742826344332217	1.5016063839766336	0.650510543795566	-0.794601419839124	-0.6239888700276877
0.9986464839362649	0.20316294409262184	1.525966742671473	0.50513331841698	0.6993329727407498	0.8688237824490807	0.0646428720929822	0.05904328230382474	2.7361985166470575	-0.4753042326171392	1.918662910021455	0.5722196008744146	1.8432684013764218	2.308629870463102	0.5072856207013071	0.7258654262480663	1.5679981804552858	2.866573720751722	2.7639558995315334	-0.33545383515487914	1.3258407740968678	0.8835788053150155	0.5215599708877082	2.2083299769275855	-0.8155926550722946	0.0714492315425721	0.12103159963870554	0.9291237779279323	3.1685875599280684	0.7323242082875803	0.7839945833096323	1.1724890285600265	-0.7171266838569902	-0.2945771562384886	0.643419133576462	-0.27222157551427273	-0.9567552505700918	-0.3735254632904578	0.369297881276654	2.6686205509793317	1.3623290379956168	-0.023835242416782688	1.3356137562065615	2.1341907195808965	0.2159959578134434	2.3238162054765574	2.595357680091686	1.2144473363033144	-0.5506619458154267	0.15677664138428293
1.4442357878999441	0.7180055222934633	0.6773266362063556	0.3846621919314774	0.5232263539952235	0.6920326822275442	-0.7970939388123331	-0.029130361915691818	3.454646012654518	0.4032967183768028	3.4920678854645963	-0.2230565861844444	1.7559208996326834	3.125332720876688	1.0031716617845583	1.5897864875258059	0.2831725604949369	1.3896484975828134	2.9495721195105173	-1.5876753007658213	0.26657180156810906	0.7566624779953217	-0.39621305893322023	1.0998774584757827	-0.4715922269801253	-0.09647303857981998	-1.8561593964850602	1.128613799594576	3.083684513170578	-0.688234009395673	-0.29428072540499073	0.6147818765458277	0.04362910320227794	0.19833358579065855	0.49946449163234014	-0.5681984595471679	-1.4186109859628233	-0.016293585763779008	1.4249265208099653	3.803344970038287	1.7146926638706947	-1.1202768021511809	2.28671626378843	1.9625253728917236	1.0634078281830608	0.9210733531986198	2.373162950568276	1.4752997114010498	0.07170185358429829	0.9279738555944792
1.5299385592078956	0.966354117594906	-0.14107218532270208	0.7939115597242401	0.4769153236180413	0.1291186515539445	-1.13440418538078	0.43730345086597694	2.9992885834114036	1.3782614604989227	3.811498402894255	-0.9013353533462873	1.3005316169389203	2.7687808280897555	1.38806364872713	2.055176132051634	-0.600020198930664	-0.740571347570335	1.7973978361168834	-2.1229566526778108	-0.5474390210089433	0.2590970330744863	-0.9350708817925192	-0.2860917847728045	0.2852150335291933	-0.06289289496672354	-3.0587765276536802	1.0780755801913235	1.6352792515948464	-1.6092719136642455	-0.6731198962308667	0.0030249827114886842	1.1779417962621646	0.4476038535138938	-0.14331732282871057	-0.4578133594853686	-1.527099588122351	0.19420738829258646	1.80469185873793	3.265035676105528	1.7911397176129378	-1.247860786131748	2.4134378713692786	1.2430784685869616	1.0416470751201747	-0.7038130070868527	1.3919842485376286	1.3061749810524577	0.3464321138375319	1.226418809597218
0.8867525101079089	0.5927457364271773	-0.16467053678716106	1.5520720684440679	0.19865157088892726	-0.17173117253146916	-0.6768287395755491	0.7351190154559719	1.6793076361531498	1.6575867459306044	2.697369707904275	-1.2122493550565279	0.6658809520520198	1.4435498668363644	1.3879056941951726	1.726485716072308	-0.4905010029747709	-2.095961374969881	0.4442063378297098	-1.3658498113428328	-0.9242611014875712	0.020918771715605456	-0.6393857993852902	-0.9107931369378641	0.9111687402275024	0.027555436962267532	-2.5852532197988745	0.5232140207808101	0.05940585117358366	-1.4993591749346378	-0.5151532616417553	-0.16072861043811512	2.0580877316171335	0.38399340445226393	-0.931478978323109	-0.18928366024037865	-1.1393537661961066	0.32650448605994264	1.1718959220422414	1.458425223108385	1.3583076089778425	-0.5262509642109522	1.694344336997293	0.39480932581538103	0.16429816578631834	-1.6200156762513223	0.6851059356454412	0.9395259300419512	0.05548074743099657	1.0745372559617619
-0.18852327691283516	-0.11442900633923671	0.5622312319655097	1.768858163039805	-0.2976915244595259	0.25084437417768785	0.3227581677035164	0.43782887710886037	0.3864935458824784	1.1680551523103129	0.8151535268496606	-1.0343597781450193	0.20398665818062633	-0.16369770923850582	0.8848299871879651	0.8206355101564909	-0.03228374582415839	-1.9053530157127208	-0.11006316043110476	0.3149957695470188	-1.0085586149490484	0.5356514598103745	0.2883158627436424	-0.6429770514596718	1.0472275827275912	0.1529281043056188	-0.843969513741482	-0.19263412592754608	-0.5361476259779057	-0.5335382699697471	-0.20679188563756712	0.13252296061419908	2.0938974533737578	0.33760025006046546	-1.528716464923099	0.05159002009935812	-0.4871897931760918	0.6019434207302671	0.18068232433008796	-0.40693095868653434	0.5408702443978382	0.423974253830937	0.7906023346888287	-0.05270211888944591	-0.6289836724022039	-1.470050246627329	0.7045877748659516	0.6711719405801841	-0.361366833638577	0.8712842832427939
-1.0498193479502373	-0.4988333213130813	1.2429403645309456	0.7977048908610178	-0.6450809545150837	1.119476505633165	1.1397684529326129	-0.2657491374253337	-0.17241208166253338	0.5520022094436152	-0.7556706094091391	-0.40794247309057013	0.052938799810201255	-1.3132527510248453	0.021651559774722114	-0.08917467179353702	-0.235283195081036	-0.7677811036566933	0.15416197057628547	1.860102169236605	-0.7558511347719424	1.4463924000401198	1.1773571700506498	-0.23809920194814937	0.7687378363757009	0.3739254565399493	0.8838284135483441	-0.4800906407102103	-0.11382636511581413	0.4964222889677561	0.1428110802297004	0.3334878034261145	1.0941941315064154	0.5258308538893316	-1.8478301769282897	0.2639191013598841	0.2114378823304935	0.9783852648956659	-0.38077624684092254	-1.2753253660663484	-0.26868465596068813	1.0300036280648028	0.2650211465792784	0.048107245888857536	-0.48111265299135325	-0.6126866401571733	0.9099159763270095	0.5321802295642581	-0.38247727588003283	0.8557672730410653
-1.3367597004640255	-0.30030400062243534	1.119293583473313	-0.8528944230332437	-0.5745778674421089	1.605643396327012	1.167447019293997	-0.9339861378359345	-0.06280131286462473	0.34151634360077654	-1.267181063707755	0.37503058496704145	0.019614203702135444	-1.6553591297953487	-0.8182249248807479	-0.6314515933192771	-1.1380626174483974	-0.028242134124068022	0.5216106605226891	2.3340464903031855	-0.010622452904991354	1.7615049322344316	1.4439587913737555	-0.34550323924434784	0.46572591004125974	0.6537836021152433	1.5725750533820415	-0.146911539031761	0.47749595020833696	0.7643926648962545	0.49936513911179525	-0.06011350531207397	-0.5021563525280617	0.6824451579989791	-1.8943591579801435	0.40357137144933974	0.9414743761467377	1.1054306152289775	-0.4621782676479378	-0.964738048399409	-0.7571043445187149	1.0546591006606556	0.003909426655332087	0.2904186341300148	0.40065644949771867	0.17272120400757407	0.4381597442102011	0.32739623391569284	0.013870487306127596	0.7931571043584844
-1.165386517333357	0.052936874715001754	0.21579651489969537	-1.8267337357369593	-0.2265006717651323	1.1622249917535377	0.513439735304585	-1.3153418921953786	0.09706592041628859	0.3843287447954322	-0.7662254313768736	0.8522744624229573	-0.08799661957993833	-1.3707016543644186	-1.1856860934459015	-0.8581518176241943	-1.6519204986696034	-0.40411574750364565	0.4315135018023967	1.5806357362876204	0.9638665811895989	0.9120029438902412	1.0261611489327016	-0.7283896137751577	0.46042724647180805	0.8198094182684755	1.1765252443273655	0.4122394563782708	0.4917075248685879	0.09335748314245172	0.5767248019979994	-0.8679170582979928	-1.7835505501359583	0.3623122869391028	-1.5323080643182407	0.28446965497924864	1.6310715041824342	0.7467015366142288	-0.6023306107370353	-0.1087018157249715	-0.8795589777199463	0.592943902404239	-0.45978785539182604	0.1596540826930857	0.9553202645976197	0.2633817101056598	-0.861334960711542	-0.023797588271961063	0.4074095977452778	0.29745352834506605
-0.7700396651989461	0.004133167650233637	-0.681105496072173	-1.2821328192027104	0.0015037310857652453	0.1388293811493372	-0.1032172781761147	-1.3980404922186163	-0.10739994214754776	0.20951326616935279	0.0796400669923948	0.728022183332715	-0.1263155470250255	-0.9054840149605597	-0.8693521773442671	-0.9608897447074605	-0.8472104838556859	-1.300104997992636	-0.01879765730330655	0.22031490117493813	1.425726979040793	-0.5333996614245858	0.3569924235966182	-0.6162765399117226	0.6995608978617261	0.7169069562297727	0.385722936458977	0.6289399746894763	-0.022900007643938798	-0.8653097416132385	0.09749140895880817	-1.3447040930179988	-1.9669512800600253	-0.41157802181456793	-0.6005778870704952	-0.1425891909868579	1.911753440562255	0.13547870076583396	-1.0533272491735566	0.505879343146591	-0.7337716943877944	-0.03275077700266468	-1.1742934234383178	-0.3548779363002849	0.47864564768296614	-0.3170154342680515	-2.1464125388998436	-0.30863933027320906	0.48408080978061224	-0.5677418975037102
-0.19748462380765855	-0.4225833935322753	-0.7774080684567656	0.16409040123207375	-0.1510949669205109	-0.5298738108085572	-0.12909964368245805	-1.2158267968374645	-0.48538923259736283	-0.23050392338637649	0.5579747364311506	0.1560189080047466	0.20257551379242203	-0.558630095979429	-0.12699832422585006	-0.937730665773998	0.8151018518770362	-1.5400605851087878	-0.38583322182201135	-0.8920562146411992	0.8741254184135613	-1.3902020756540803	-0.061811223003421435	0.24636787286454756	0.8084362430962854	0.35408770957206837	-0.158963015722944	0.26903503267487155	-0.484264822400308	-1.2100745050289121	-0.6597908657693596	-0.9946511838947377	-1.0283204161140507	-0.9898053299643468	0.6976308621769417	-0.535707643140096	1.394068647250513	-0.2163610179324727	-1.367798367644691	0.5465861159818284	-0.3920259177385942	-0.4356476397260076	-1.5729691006511002	-0.7345022376682023	-0.556502452916143	-0.931422040380045	-2.3716524184286905	-0.27626547920140465	0.3765798576218969	-1.168397046029113
0.5278450090228909	-0.6623757222179733	-0.03257536514750936	1.0299602882869106	-0.588383748457503	-0.2848114339320821	0.22838936066307455	-0.7887285953287022	-0.6358835696163718	-0.47401300618828385	0.35494549717664065	-0.3941636110880622	0.8117583551539247	-0.32369926020126594	0.4286322654791373	-0.6613297451550978	1.8048547978095875	-0.6954392019400638	-0.48044957262232874	-1.2406601815436222	-0.2919536854499958	-1.091121215474832	-0.096483534178701	1.1368232541874277	0.4600336386852788	-0.11551045454594183	-0.35117554980823074	-0.4560542896313541	-0.5533740785050534	-0.6387907521400578	-0.9375238493940016	-0.16172011687913568	0.24304555285801602	-0.7191409506276419	1.6856882447070802	-0.42114195082479855	0.2202032945140014	-0.06384343653190536	-0.9957662687776083	0.18960269976047356	0.04126127577298428	-0.41861888516141155	-1.1477290550754953	-0.5905886824780516	-1.033068357453653	-0.9403390122029638	-1.3242161569198312	-0.02355662591222447	0.4117781599921354	-0.9079400803894361
1.1062401971798073	-0.34679644586500963	0.7917776716278037	0.5038294658187129	-0.9692326936251938	0.46877773249587074	0.29362216053631746	-0.2346507817909137	-0.5809450747791977	-0.23635530249149808	-0.4034161932567685	-0.591732831330634	1.0644225126420448	-0.10534058419737082	0.30575072966611944	-0.20956321975371214	1.1048379551065184	0.45378580868002194	-0.5236626379943785	-0.8584861303039855	-1.0867639736196044	-0.2475556204615838	-0.04419952593887484	1.076918023433713	-0.2968580904495881	-0.5225663997152923	-0.4410477600211068	-1.1499877327511983	-0.4960999424289996	0.2762643203769635	-0.3383894836085905	0.3183424179580405	0.9026350679852864	0.3162893333351591	1.6999450123505642	0.22823532296857085	-0.8432278202041726	0.30876130036099875	-0.1100370204125847	-0.2780275378235903	0.29165369577267913	-0.15813215786192028	-0.1680859830786085	-0.22958885007537438	-0.4558948380265783	-0.3429355073931091	0.16142095395843223	0.015181068614777226	0.6252553427989536	0.06464985649566615
1.1059920573013091	0.2029806704416973	0.8351913846004325	-0.7623986426296088	-0.9834969577474287	0.7954458268732825	-0.2320989594753137	0.21667825749214248	-0.7822891055513422	0.0889035764042444	-1.3525981556361018	-0.5153575235479809	0.3623181173548415	0.00622281791521829	-0.4192804097512579	0.058570544679232076	-0.7069970499702577	0.7903878890074023	-0.7713457410879094	-0.1544860928653412	-0.9520296229854365	0.08073094913146776	-0.27752330812520176	-0.06452552149550125	-1.0631985435727498	-0.7660048853815915	-0.5683035444601436	-1.5124230791625302	-0.7753659783932018	0.6964043553436231	0.577850456511663	0.02818057058647272	0.6358380067003415	1.2994219311381423	0.7486962368690693	0.8282467503102418	-1.039652339492202	0.41421590965192323	0.4370975905994781	-0.7839683045034638	0.037538552806282544	-0.059645892995449264	0.4779077295547479	-0.37013986938516	0.5214675511807615	0.22302229131938595	0.9926620963981204	-0.4594900092754806	0.6721226117295813	0.8810827968777707
0.4795504651716012	0.35747404966993696	-0.06798021039447194	-1.44603013873944	-0.5652808961069894	0.22678270527518982	-0.8866103652877616	0.40566745601879545	-1.4903984237035106	-0.13865526414799567	-2.078875226279173	-0.44241409129297504	-1.0845630783566431	-0.21028376088154857	-1.142818468138429	-0.13611158679876148	-2.061749638702444	0.045845411791016664	-1.1472402535723456	0.4110477476359071	-0.2936108358049831	-0.4523507578787396	-0.8205068659928628	-1.3602166504589603	-1.4233642038164123	-0.8112377390540086	-0.5872827844343237	-1.4359102038586267	-1.4217600474491854	0.37201404121419673	0.8159061215779965	-0.6044221924320105	-0.0756672696394581	1.4659323615941198	-0.4025091601399226	0.7516182467087968	-0.35074779117126936	0.09162004816281548	0.04057274901182499	-1.3773758729645489	-0.7194107253775225	-0.33661202687976993	0.19632683300076534	-1.2619979772385679	0.8856095081729782	0.15541093901550387	0.7738144665951051	-1.2115754282880113	0.2569329925665701	0.7758301186057762
-0.23743079088147148	-0.04426848584549363	-1.2392193083957723	-0.9825721789300307	0.0644372584686489	-0.7550298338413458	-0.9870508273908014	0.3870518484729557	-2.267816706070739	-0.9384469927960163	-2.2547638041011826	-0.4537378608441702	-2.249316834619345	-0.7605833534365025	-1.2710047513127145	-0.6216785122340486	-1.9721521557202493	-0.9902893468646979	-1.3221964605377876	0.5798178851277631	0.07506113335578732	-1.1892078466215203	-1.2857376231367978	-1.7525505681937554	-1.2528538372820062	-0.673606866861805	-0.32040922420475354	-0.9901563610093744	-1.9306095164820711	-0.17329833072545187	0.08076210285156186	-0.8329619826197889	-0.5180988310079053	0.8196819618519725	-0.8969753648330169	0.03005984787794426	0.5028772821779312	-0.35849416264084477	-0.9423026218043316	-1.9190328273462032	-1.488885586767555	-0.7543359697435625	-0.68246934993884	-2.2476428847735144	0.3960857822050341	-0.4789462785906877	0.007214081058598716	-1.6448430648393368	-0.4409544965054504	-0.1415466273320389
-0.420521364617838	-0.49635102569174905	-1.7736369486870622	-0.033764283989657466	0.5327381748296187	-1.2506733879238887	-0.434186411135183	0.32951854382265255	-2.356486017692993	-1.5437316783137944	-1.7916041551197304	-0.3658944212208259	-2.2026509350420236	-1.2544846705645114	-0.7374349466890836	-0.8944651084919817	-0.8539604274807596	-1.3607830478335767	-1.091586958191626	0.38024918762212345	-0.1262866319253946	-1.288208930963579	-1.2500500163133428	-1.0811601602042362	-0.7416992420747328	-0.426528736099813	0.13787680735636318	-0.3922278692776022	-1.782696115845504	-0.2935925756154179	-0.8392180305785718	-0.421391754323903	-0.4136245785055059	0.02539074197761673	-0.5406066544518713	-0.6479203424589375	0.8035533544769498	-0.5413657634695311	-1.5456089210147221	-2.0334169250010055	-1.6544995777279894	-0.8705498545567647	-1.2692766293617026	-2.3633724538677336	-0.2505991127236764	-1.036878306034827	-0.5291599549276679	-1.3952335087664687	-0.8777219938944877	-0.9993322267897615
[truncated: 72 more columns]
