# Supplementary material for: Diagnosis of autism spectrum disorder based on functional brain networks and machine learning
Source: Sci Rep. 2023 May 18;13:8072. doi: 10.1038/s41598-023-34650-6 (PMC10195805; doi:10.1038/s41598-023-34650-6)
Supplement: Supplementary file 1 — Supplementary Information. [file 41598_2023_34650_MOESM1_ESM.zip › matrices-bold-time-series/ASD/ASD188.csv]

1.399235305138683	-0.6802981933773673	-0.49006150752376576	-0.32262189722335344	0.3799407915422418	0.9603218916465521	0.21633287322771758	0.743018730402587	-1.1271144932360087	0.31263210109394535	0.16428309482974662	1.5400569719225206	0.055413527722773095	-0.34793525613994797	-0.13208169630747246	-0.6203454313181094	-0.22588684401651551	-0.6414228220762093	-0.200885045250066	0.5631907275221838	1.6656411303660748	-0.6933730359700958	1.5166025664811862	-0.29282937357979494	0.6715791672590455	1.0911443869244188	0.34297545663660467	1.1898550535381547	-0.6890732183252435	-0.4121609890447464	0.4198973090501586	-0.5913328777081376	0.07451742405544887	0.0795248760124684	-0.4487115243292837	-0.4127439169388785	0.601767239133291	0.8281379403407736	-0.6581720041785142	-0.5881484473440051	-0.6637713460354063	0.19896955104013028	-0.9940217824734487	0.011165192129304386	-0.38183450666758995	-0.8104280231055426	-0.09606143623618396	0.24955383367932987	-1.0074385627791163	-0.5822870082638698
1.4159204718337288	-0.438907069476527	-0.3108869320754803	0.040001856014396125	0.2950074566013955	1.036811857738789	0.33888316549651043	0.7468039438553011	-1.4403198898745098	0.5253613934017924	0.07076212286762366	1.5226174334822897	0.30435671450732704	0.08921191884380726	-0.11880553676580259	-1.1811493881085326	0.037105501136241746	-0.7512136921242641	-0.276595668416322	0.6305251054912763	1.8605364517488399	-1.5955664944487835	1.6647509679571404	-0.18610929316062608	0.841200196413076	1.0517268659551609	0.18552914276425322	1.277782754154784	-0.9606301018452151	-0.3197838086031654	0.16162013013037738	-0.9388586360192726	0.22474363754408325	0.4180605314104837	-0.18348543127424025	-1.1108061977412602	-0.06356137440406652	0.8704391726210232	-0.4521997460237964	-0.7847099377386867	-0.8703835878490304	-0.024995733359661886	-1.3913978260102309	-0.5812385951985317	0.16653981580246627	-0.6163598720908442	-0.08943587377886897	-0.38913430184088355	-1.224498409017963	-0.7514699045663816
0.3438711533827316	0.17036632869768292	0.3524932137988002	0.6479710143641748	0.03774208409718272	0.5890576523152536	0.033438311416630256	0.12577928874173264	-0.6354240875779973	0.3566586428166334	0.20459126653527868	0.37492490256700434	0.4619643565724923	0.9379004117195671	0.004914884154918739	-1.0401907329917783	0.6034623679342607	-0.10478255779935759	-0.03810261815503319	0.34780516778389237	0.5865696217002768	-2.1298270104435435	0.8059049983625686	0.2627362185393156	0.38878262154756144	0.37679145933796376	-0.019484987463953416	0.6087671131331388	-0.4516276092100727	0.29884081160580533	-0.3831847223265292	-0.7269297317354795	0.26837991742386724	0.5774735748695884	0.6385120250228866	-1.1114148213785076	-0.6766287619343792	0.2632254724449386	0.1545577452261035	-0.37848057496354953	-0.29646051898497644	-0.25150290110178486	-0.952600438032098	-1.147243781360118	0.7437963698598791	0.38905412176522247	0.1384755828913281	-0.9812656120976582	-0.5914491686353023	-0.36491296969230197
-0.8320896282714048	0.7914218876518451	0.8198861301451945	1.040257523106447	-0.10824856772464117	-0.03936197655896029	-0.40391960977170244	-0.5295404472753023	0.7377263418061151	-0.08432356655927851	0.3507777495679376	-1.0068538273632512	0.28276431911904387	1.4552547923200385	0.10955939843346477	-0.16700585013588973	1.1690364025512674	0.9241768551803647	0.3552611178992079	-0.06270208187680877	-1.0583447507652386	-1.4674621699855197	-0.5385668308856383	0.9466867980502596	-0.5496788652647306	-0.28437050959371024	0.13714881993018124	-0.31571846150041194	0.42138312907356135	0.8670335273516686	-0.8176844954167758	0.052280984435629924	0.31205778114424065	0.37941310688712343	1.3712414949073786	-0.28895433133378445	-0.40460264153191716	-0.40934883741551353	0.6625212739505502	0.2599121908682354	0.7070405399710848	-0.37767109792788495	0.024343172104250844	-1.0945132623365275	0.7325432836751379	1.400675066652418	0.6384939457120261	-1.030714095086702	0.5118027316221908	0.3861670009985909
-1.179284722373355	1.2821239915186973	0.5013827438034093	0.7684624556599688	-0.1710805301174051	-0.48128690040355815	-0.5200582589157161	-0.7000290469484176	1.532586227189973	-0.30271834227265215	0.14904094768452952	-1.5766214655586857	-0.14987458261749115	1.0777523125453676	0.04355269078323916	0.7179999631787051	1.243098765431806	1.593539818404909	0.5160465833117369	-0.30450652047355914	-1.6535931970777458	0.25609333211561164	-1.5217041583288178	1.3841123627768037	-1.3933603264929968	-0.5073943218712335	0.5732698396657341	-0.9247683186639347	0.7613890318659615	0.776124859810812	-0.8444457338936548	0.8275035160078289	0.2940000623503318	-0.04732260771085433	1.3671994545749124	0.491932605949334	0.5055975273435404	-0.5529145113639	0.5845626922428122	0.399429666572739	1.2688428342749254	-0.421827245034963	0.6444594018186608	-0.3740525856569187	0.18568666751447097	1.509742467676698	1.0802042916181345	-0.6065414619741822	1.090795744373046	0.8256165602110621
-0.8636838369778989	1.5687514453650326	-0.3930011138682782	-0.11041167216335225	-0.3789194088480754	-0.7058182030605831	-0.23395409906094583	-0.47626741632639663	1.140336363144029	-0.03708366865451438	-0.38972035731130683	-1.1714494005346172	-0.5150771838739859	0.037619731637349406	-0.16307363983261822	0.8624128562174556	0.5859992841270678	1.4133721723636734	0.2430013622872052	-0.29610685203325493	-0.9711273734413023	1.8003073694301195	-1.6779013544150496	1.076717659041771	-1.595668621245129	-0.5541215734265199	0.6654756720030123	-1.0863694937936792	0.1740037795393572	0.08153409661106417	-0.5185252469861417	0.9767271958670805	-0.013063029726224314	-0.3688378958316925	0.6093657298262266	0.3047895468133919	0.9176601039896084	-0.2658476511993573	-0.08232933358610144	-0.1961692921736835	0.8468315819606435	-0.4200704066085639	0.3595877913488694	0.3594640560857799	-0.27640036396894646	0.5785049828737613	0.9379531060781238	-0.24206213992526637	0.5204506796155811	0.4133048564152961
-0.7942866514409964	1.3571400357002412	-0.950850612326141	-0.9621068662993425	-0.679353290400912	-0.8907422032188713	0.07144870743935879	-0.3451066090015336	0.0769868065382141	0.3019289856008441	-0.7818102980954666	-0.5102594070489728	-0.6107580175820886	-0.8717518514282983	-0.29014762926715715	0.2994816906814657	-0.449348441159401	0.4402859600329331	-0.16281026911691393	-0.16824247223157726	-0.07615520134867647	1.9445537469465835	-1.1955198355878724	0.07563957287325318	-1.0989900713191547	-0.8625693541840468	-0.024789533006556577	-1.0492382874355934	-0.6761838350155177	-0.5653075209787364	-0.11952886607814057	0.5034728630559598	-0.6456739087563447	-0.36570289741966194	-0.32221773755461086	-0.6660872828915746	0.15142035501543852	-0.18404629467912118	-0.7807741459269262	-0.8300032930431696	-0.19177026355750448	-0.2921370730081012	-0.33020669181010187	0.42947558347291886	-0.26146202837644233	-0.7435732009309771	0.08881902220361157	-0.2751548517135327	-0.6962897251663114	-0.5874347758163819
-1.325527990978286	0.3534091146023099	-0.4524568010253644	-1.1216334600693105	-0.6492718620238646	-1.0336145052047871	0.008259989101373232	-0.5576215590211955	-0.5923818584392672	0.05124330666904708	-0.58240488037785	-0.24912569031918444	-0.5131297737751738	-1.111708825730696	-0.18712264605638967	-0.1787827907645499	-1.115188814681598	-0.8885633145424313	-0.1336877227082784	-0.029596205875040978	0.00829209057193733	0.7498160786868879	-0.6035440472519246	-0.9100149880092434	-0.3320704070929614	-1.2749567534601065	-1.0806302190478743	-1.0108432733298283	-0.6736425744399227	-0.6478485865864976	0.16189919302202258	0.033463471349581234	-1.224265040250317	-0.14941774308122233	-0.8636155948309437	-1.1921506453479882	-1.1365079804459643	-0.6490652417975161	-0.8420840723283269	-0.50611883717065	-0.9029959648638394	0.11010068506673068	-0.3190671353582287	-0.049563518748277774	-0.04777497413193175	-1.7291554847347554	-0.8553858254515008	-0.43281310847562265	-1.3221830175528435	-1.1784373371357058
-1.686682265144218	-1.1181308655410345	0.8245554944436806	-0.5593444273060778	-0.05021575250686515	-0.8894424480083571	-0.3611657998861816	-0.8634190730002146	-0.3343851895354868	-0.8145641110881272	0.0774337902715207	-0.29606293839439	-0.3731181646485188	-0.8598070811659905	-0.004068575329490512	0.09517990405559444	-0.9383301107512386	-2.026595668096545	0.5093991421741288	0.13062363326680065	-0.6116203799060068	-0.4734499319548189	-0.28896551715566315	-1.1377446354089098	0.20866503019277224	-1.1166573449263215	-1.536953202935831	-0.8899896371169053	0.5069020367017772	-0.29372787479353485	0.32945872693651385	0.06958614654134045	-1.2498532122562633	-0.05251384772182869	-0.9473693787359807	-0.4056283983245482	-1.6472033677100484	-1.2422742830812374	-0.10307145918951024	0.9055823902461995	-0.6949605626977189	0.7562592256450229	0.8518213925230741	-0.24848404912299837	-0.11264048219608681	-2.0924849271521877	-1.0398103076669087	-0.1950129847226037	-0.6324349052642713	-0.5532689291641583
-0.9130739906283944	-2.011773937454083	1.760031689321666	0.07011576461731962	0.7005589650998492	-0.3589388525201384	-0.6088164324089177	-0.8593389376333279	0.4194573059753212	-1.4527414621198942	0.5869088709478542	-0.18248358751074814	-0.19459528074907853	-0.6439531910977725	-0.06280645325563239	0.8991320241377733	-0.21475020282893897	-2.4591142942337028	1.207137108371154	0.2641728792526282	-1.1046432626405664	-0.521268952463711	-0.28408483835461124	-0.5986232246946731	0.3599707431829202	-0.11073190021308736	-0.9503939402656753	-0.5139114017469224	1.873963362641537	-0.018284921784229653	0.39602227827747466	0.38937591648993647	-0.6387670825748387	-0.295694638871872	-0.8764377075975172	1.056756219059952	-0.9001483815469353	-1.272949915175049	0.8908891658680409	2.2720882900202723	0.10031913997039625	1.2611687426723062	2.299238208332672	0.36758179519241496	-0.41855637106172533	-1.8588424679763142	-0.2975978835324077	0.48848498961300085	0.8087342024369013	0.9776805269316882
0.8449859320267505	-1.4561949847474267	1.4279829910738007	0.11916322110316746	0.9145382991801033	0.22861962736331298	-0.44117417260191394	-0.4401298545063243	0.8483015703611853	-1.0415252259681334	0.4866983680550424	0.11024801452911169	0.060796218626523936	-0.6669837588470119	-0.4570732260927202	1.3301613243151096	0.24695987113494985	-1.873585422085725	1.1443731811168145	0.13016570329984214	-1.101430021546733	0.4941878360378325	-0.36699980355369527	-0.04623206362435997	0.32144154014784637	1.0807425081400759	0.012579871962608727	0.11688092410816107	2.003659760634974	-0.11950055043008964	0.23624484525690065	0.35594836344267594	0.1523813510551963	-0.7532008945029341	-0.8656989652603084	1.6346248265266796	0.28564390787294375	-0.6047392156724752	1.351219627820947	2.1820553531415614	0.5872452464456087	1.0777601686926133	2.561740286617303	1.2616120390331418	-0.45579504651964875	-1.0669468042086043	0.5356454077152177	1.0287343584733595	1.7282918878828932	2.1050498858660243
2.27750512549579	0.18301864971243345	0.009867665586034266	-0.349624145402363	0.5191254420816083	0.42026981099503025	-0.01550561465771786	0.1817951871347687	0.5896323534928631	0.1632714264033371	-0.09401109504332406	0.060008571360434464	0.22144621654377075	-0.6401288323416028	-0.8492951161577649	0.7537205925175418	-0.06017883758364576	-0.4738368009299667	0.15439049999718696	-0.4620905303619303	-1.034316322298731	1.3687942615682678	-0.2567647084031943	-0.17708688306095918	0.3650298738883674	1.5024021327867707	0.2678468211877516	0.8254891137723042	0.5064986446556686	-0.4706802585174522	-0.24635711777653183	-0.21774695495082075	0.5873678512404146	-1.0372461444339998	-0.8458328943717743	0.6136137075807822	0.8171796007002333	0.20800083448881956	0.977361663109339	0.40852784783920343	0.20630250024607866	0.012736932669419776	1.1190586276085586	1.3258803516770281	-0.0051263203546397474	0.11803480024684539	0.42284439864693746	0.8370805581967261	1.468134177148976	1.7215517163910046
2.254340401283428	1.4070310552252892	-1.3561806668217748	-0.6548583252843018	0.26715624644061076	0.2065075286313944	0.2679067439981999	0.7812923293468846	-0.04150480497479887	0.9388405675960508	-0.6491436787060163	-0.5684948461016727	-0.026662143142286026	-0.25012421306147364	-0.7570382884737239	-0.5443659601871246	-0.8145835140970684	0.902866784174047	-0.9855644894515763	-1.2423178903305434	-1.251367978080103	1.121166600664351	0.22186938871603795	-0.8545723277765234	0.5522634610989039	0.9969040945188382	-0.4332133076958442	1.4160690180643225	-1.4793882754356265	-0.8187400068337265	-0.8345234148788436	-0.7555198586364609	0.5525342041058702	-0.8216883611134079	-0.6893736531724278	-0.9705533471179237	0.5524228955108914	0.6039417835199011	0.21692165110006142	-1.716507239710952	-0.7399802042326707	-1.4027880756937403	-0.9797557224545528	0.20892640260418494	0.4315537693894308	1.118939746718079	-0.7426708941055319	0.03459429473684719	0.5862135819637457	0.04124260907431721
0.9981052034058217	0.9991927814727654	-1.678078919338855	-0.3068775425361283	0.8163101542195732	0.06819935157501968	0.2150321182792627	1.2642282791226773	-0.5340591338025436	0.41336002301784547	-0.8206254970579183	-1.1118726268247838	-0.7106311329665161	0.3798909425938351	-0.05487408509948083	-1.6589525452487357	-1.210813401116497	1.2880840376302731	-1.32770316173335	-1.4929312701436916	-1.2410025834871468	-0.08042337271041074	0.9862516513021158	-1.274248046988537	0.7047544180536961	0.3389627439769022	-1.1693887663972837	1.7052593468579935	-2.3592093223928345	-1.0447003801209143	-1.0459124837868277	-0.6052872330808267	0.32888224760460505	-0.11895859549566784	-0.4590523177458112	-1.4459997371065287	0.25685828868413096	0.6140282192216391	-0.2456472064877355	-2.5189138221360476	-1.4149409653783718	-2.164304793696402	-2.125179876924116	-1.1118282402217274	0.19162770984007027	1.1844860003826498	-1.9468943292653826	-0.6313645450457848	0.09494036950953333	-1.5581009833651258
-0.23553574268241972	-0.6943603338388187	-1.0520747590463302	0.39443780108895576	1.7353734137486736	0.33514573471467135	0.016341602843982183	1.5132579023438064	-0.68457361808383	-0.8735367446146117	-0.6109507787208375	-0.6041260830810093	-1.335738472890477	0.7899097165229673	0.8590772448192551	-1.9113454304020498	-0.8121399011854767	0.45808495630984497	-0.8029408730505608	-0.6891356906654161	-0.18154243203957246	-1.2494996544169845	1.6260221476115002	-0.8910010600370386	0.6018083984954746	0.2067018654241978	-0.8943131521245333	1.459610392157305	-1.6275445610881343	-1.0513231672388372	-0.5928958419783785	0.11011940826468274	0.15782287076704482	0.7150314087101522	-0.3152766781695219	-0.40980285720146564	0.4748998016897111	0.6370847009313287	-0.23092698903263606	-1.5773702669953171	-1.240858805703244	-1.597481466502811	-1.7239042205663218	-1.3295497685462974	-0.6594229290282934	0.16843777304456795	-2.0782022154626034	-0.5889669257958988	0.27009831809891777	-1.8552545166475323
-0.515050281842166	-2.0757343737324327	-0.4531554323456842	0.6921009870606063	1.7956708937606374	0.655008767875115	0.006126624888596617	1.3017918178304173	-0.5982445378917874	-1.4624513752923556	-0.16787845942310564	0.9697706027537011	-1.28852415656828	0.6690452316952977	1.413540698858725	-1.3255459477744644	0.019653482534174857	-0.7209456923495281	-0.30253669312041437	0.8320026909518786	1.7897990894336393	-1.585865776559546	1.607438331477642	-0.030740265960137556	0.20630933266014284	0.3291540075106134	0.3287612208830617	0.5356898739471802	-0.25994724732398755	-0.6131177881679171	0.24642253791907306	0.5807444057416915	0.011713089204740316	1.2326487206088148	-0.24327230345873818	0.8170861752196618	0.8254747164391835	0.7702549217140329	-0.18669914663274906	-0.02788860073789747	-0.37053364882499756	-0.02201192459871108	-0.6281157326597018	-0.2985184560510032	-1.2741588838498858	-1.0635803833723938	-1.0517990282099607	-0.02203791541749776	0.43597804909874466	-0.8971071515155993
-0.04574110884014713	-1.9192588901832424	-0.5841083380606547	0.2617584833141063	0.40400934857202825	0.36382467645064664	0.3111453252965539	0.5426672989705402	-0.37539836226777656	-0.5455259421320634	0.4194362800172483	2.326994779158764	-0.5190461362280837	0.13935804499953128	1.3392996866291238	-0.3712850108492202	0.5620649351180126	-1.0300103093753918	-0.5970501921691362	1.9794542665931176	3.300433424994217	-1.0282000545503214	0.744880783689205	0.5095804906877973	-0.25888554236087213	-0.036001816349831614	1.3638419229418277	-0.7771891699637834	0.43117377727729034	0.38703522194688056	0.8478254910455497	0.27322683122543207	-0.1760593076052875	1.1918248549945936	-0.032430059295174396	0.7642636892439082	0.5889617072213628	0.6505303216188705	-0.5214654896741778	0.7104069784533417	0.5459314375950276	1.4224588520817387	-0.01687670683751192	0.7824819512780109	-0.9481327696451394	-1.3093702190205652	0.1951139622499196	0.4382729067856789	-0.059999490234907395	0.2402880135763452
0.3407668152212125	-0.5511817191710091	-1.047629831674527	-0.39279643217446025	-1.4922515177047535	-0.5800051706536065	0.7424262058648321	-0.42227400293940387	0.0074395215864021995	1.1438716437760277	1.0149386807557068	2.089165785839053	0.3254086938596082	-0.41496046633882483	0.7881515526366152	0.5437893035510378	0.5020325109637896	-0.09164011177716731	-1.3240823087799507	1.8349937359036907	3.0344429883080126	-0.024915259015367622	-0.47140766850983346	0.36228571570968365	-0.44072754957415833	-0.9040042529881301	1.2824669592920035	-1.6930856946601447	0.17951244182827317	1.56514815137908	0.8761358526530935	-0.4304384894764027	-0.24465191137976955	0.6842221856538424	0.4073333414150438	-0.4258505646693474	-0.24808869865376718	0.0405872105311574	-0.9510579486402942	0.36717227923137924	0.9774877993659586	1.732352042114663	-0.09214071511318819	0.7925254425688887	0.07361319137317208	-0.22444300781266407	0.7578717579806127	0.49482676217947846	-0.9050067581189947	0.6870325974844054
0.21026051533655393	0.6358970449296751	-0.8152682198600729	-0.5126634131020138	-2.237013597789175	-1.2927349390597305	0.9799344556439984	-0.9718326498463253	0.5045972434311404	2.1214436769867087	1.2884942571842628	0.3047123584591771	0.5668285878621618	-0.6816254691022545	0.07798444659974439	1.2215075812461238	0.17402962843814962	1.2396775928258177	-1.3265313919288493	0.5141604625923862	1.1763725275029482	0.9091171721446786	-1.1489728628500924	-0.08060403858212949	-0.11941825344403818	-1.296045723787628	0.3818729652476188	-1.4906498048668593	-0.13466544909244785	2.1371968800938466	0.6110337813818812	-0.73756906503692	0.03299155221684003	0.03553090110517543	0.8020882273352957	-1.1529703860221168	-0.8765151836730969	-0.6574868390907157	-0.7371368332814957	-0.1266039655607838	0.8977718630828225	0.9086817973185908	-0.09021706410114448	0.024416431610146793	0.8687922441866575	1.28473362799241	0.6170229688854608	0.465958872019661	-1.092492178005422	0.5904970815147154
-0.1608112038274736	0.6643129434056388	0.4697444420454518	0.05880319067376157	-1.2026753583746763	-0.8541676987743738	0.8454320234104453	-0.7522885929603748	0.8631472603946966	1.695850473845367	0.9221728519102675	-1.473214444007975	0.2251531285235629	-0.5626263170573513	-0.5543383342163654	1.4738861788049225	0.07824362507342886	1.7572255391569573	-0.0710833682498694	-0.9232191631906993	-0.710929792679415	1.3647958299439358	-0.7642929764050761	-0.22605093093922152	0.5715528679104138	-0.41525718593489447	-0.23620516225533847	-0.2681995774933368	0.30029190599225325	1.6261423748950206	0.5568497169115245	-0.44977379658521327	0.5543518400952256	-0.4140114317999351	0.7217939173819268	-0.27393683491219023	-0.6213892794818205	-0.736529493243479	0.34690221789537	0.09716205452939874	0.6495569204638594	-0.11439405998905422	0.5235687446372138	-0.23505701750387312	0.8256670957663563	1.96401604282025	0.3888031560546019	0.7461364200251676	-0.12470240779116264	0.6595142956463471
-0.3382006061438614	-0.213759507925566	1.851965199548495	0.7476374917350763	0.544164066765806	0.5383123699574631	0.4486302418893072	-0.023278108574462664	0.8178538088086753	0.5395529989431209	0.034186042934911724	-1.7456087723650215	-0.06844368112723576	-0.127732213867811	-0.9543138519947769	1.0768390464875914	0.32117036001698157	1.1119280327958712	1.5063791902868693	-1.4237308943518243	-1.2676967113786217	1.0960068320790963	0.2941735160318878	0.037624742430527804	1.1636623641493733	1.1566618783958615	0.028011184201308135	0.9839091142590081	1.1643364666646976	0.42798664053620156	0.7929768095884042	-0.16608909139657774	0.8636135846713292	-0.4880182050537591	0.06970824452601035	1.4801474465306956	0.2530637661893601	-0.034256809960186894	1.4739312563772697	0.7952273787622264	0.5255749918871656	-0.41053832265562495	1.2314259007975035	0.5954620838762481	0.17392421436817612	1.4253162956887468	0.4470118139811155	1.1659482502441691	1.2704378296595988	1.1120912986688904
-0.27734501652704263	-1.063082061834253	1.949533484728594	0.9571438221387031	1.4056720922683206	1.5689720235445679	0.10947930774459624	0.6076787325439923	0.3963534894329625	-0.22433535738309915	-0.7536207581220631	-0.5678591630619451	0.11767603485036253	0.4233538961961705	-0.9819291710567951	0.08707169381071735	0.6142470245886715	0.04521539027565911	1.852850841625126	-0.7972461977370217	-0.5730782242224718	0.22815490950868708	1.030686126808684	0.3594419306545386	1.1556901282266572	1.8561440656922166	0.6579579392018825	1.244479923566339	1.3526524815130927	-0.4927226210385523	0.8636640712331031	-0.41984222451706393	0.6404558133514873	-0.22263305772736747	-0.7040310035867695	2.2607291279254453	0.8737249538519973	0.7639377398323303	1.4509830461940136	0.9764762766801223	0.5112647282940416	0.08941322193747016	1.0596322257338961	1.543193544868911	-0.44290572856428606	0.35611075797235675	0.5612476217363965	1.0977712075960468	1.7807278611674078	1.3492992677051965
-0.2357860794355946	-1.2836143214874234	0.49800883464588563	0.7065380027967053	0.8696723837264694	1.1208099558240323	0.08862654241496803	0.7468809958443682	-0.08661149299125392	-0.23650544978085483	-0.8404342368667485	0.6576605679368005	0.47704622616525966	0.7790544994904184	-0.6212294127907668	-0.9088737388048276	0.7094448545682362	-0.5269523081904266	0.5092622425721712	0.29496663630082304	0.267131759529697	-0.6311531581251331	0.7642194478875256	0.49573512070914433	0.3927742670380436	0.821876797984232	0.7718700560568368	0.4205843137589023	0.32273400574878697	-0.5158148938539019	0.35480977362889343	-0.901007393561303	0.09810369292728154	0.1942143380557711	-0.9584517474384228	1.145563915879483	0.7542324111962497	0.807332216255357	0.01794505333468946	0.17360799661949677	0.392946342094125	0.6802360008479412	-0.14578222326597604	1.2285529356540779	-0.6738833039183659	-0.3714679649399219	0.39943149758938457	0.2082497788070432	0.8227688862582314	0.7317160870167605
-0.3691632195388519	-0.9298490469990437	-1.19901764032201	0.4383375705739982	-0.23433336285494977	-0.504094593878346	0.3091674815081528	0.4383164076596978	-0.3755362856125279	-0.06243880324577946	-0.2501810575057666	0.7928669094222426	0.37624034381994925	0.6711651556793384	-0.148511242273051	-1.1241676013129245	0.645936408169852	-0.45735931358198834	-1.2639803298579217	1.049297907568658	0.48396080615601067	-0.7974865488109891	-0.24826308311923997	0.588727252337715	-0.7984768307780093	-1.0931009147417108	0.23856499827537161	-0.6369216047867424	-1.1476737265109234	0.11299414433380094	-0.554162291640483	-0.8384019286370179	-0.27243819606893377	0.5223922533457471	-0.4608039555617619	-0.8919843001218586	0.226640637397685	-0.020711146383402546	-1.7095753691741202	-0.9236167509275842	0.05118543289497841	0.7166045143269828	-1.3664155759991445	-0.3515616545500041	-0.5989461706681779	-0.5479264514688548	0.09248039045854532	-1.0692811786118148	-0.8980636232281636	-0.5248152564933218
-0.6216381518435891	-0.28397690811872955	-1.5501264247898903	0.32981645996209064	-0.9204389806960809	-1.8504891009546574	0.3519439760130985	-0.0900565731077764	-0.5292040613427986	-0.32647069015794233	0.3804104493965472	0.11521760256131969	-0.287967105906327	0.13678692021860134	-0.007675252672082626	-0.30911199176408816	0.5381376643774101	-0.29201401750319705	-1.7416589706750627	1.1334916759397327	0.27678784275503626	-0.19863605095015432	-1.1134841035378533	0.7959793181178467	-1.8417116338891149	-2.2047274306598745	-0.22418738361122076	-1.0663143170798115	-1.7018352022905119	0.678001655011325	-1.2490363514149303	-0.08436925757975773	-0.3186804784771072	0.5630560911905517	0.37248289502257115	-2.1187437512321163	-0.1002667437909927	-1.0188612341692278	-2.2681613684410222	-1.2111513794744206	-0.383434645573267	0.23621274655246685	-1.462568232903286	-1.654681745818078	-0.35650221278237654	-0.5138638066325334	0.05605249830413004	-1.9372631311403465	-2.1147935333568215	-1.4470341522606642
-0.9114522446334954	0.4791622396593351	-0.3535049862793414	0.07385491763025788	-1.0687827493075996	-1.7851383562208358	-0.15746282581370888	-0.6836545425735573	-0.7487533155638539	-0.9780992160314584	0.4478887692532295	-0.21795044515046608	-0.8588705409584437	-0.41449282417160727	-0.36520363815982926	0.894311902091142	0.30958532621622376	-0.416307486809456	-0.5218359926586739	0.7092975488969696	0.16259030601527927	0.4769560450613685	-1.1778607924987847	0.8774266749806074	-2.2899454226732288	-1.7489690975195598	-0.02670323233570409	-0.8021370385189197	-0.8231043690699006	0.7504826457465915	-1.3367234394688972	0.5572192489862009	-0.37404815123946067	0.24069111454063688	0.8368074001343248	-1.8499994099419648	-0.04776517584460852	-1.4416618234559815	-1.2921289569669752	-0.38594577091631804	-0.6445033283302293	-0.2564650076225508	-0.398709158011256	-1.344752158306662	0.05155257630186499	-0.45724944714458876	0.34624418821096825	-2.029018271158057	-2.1418177923819175	-1.2967119640135982
-1.1545701208199763	1.1334434262417428	1.0098467029729739	-0.5631648522012888	-1.1151937723754322	-0.557042845466554	-1.073731152025406	-1.1593163141210614	-0.9958583644542236	-1.4589745204008044	-0.040673438496550696	0.37972849695438965	-0.6241503485615818	-0.5084821788064345	-0.8255067398863243	1.4845970718785166	-0.168203163095275	-0.5525886171594959	1.1258222799389517	0.08049507552388215	0.14295011966430202	0.5103080346518343	-0.5592054170667476	0.4426150956828631	-2.0195365043656643	-0.4926486353785594	0.5157973904920942	-0.38588544929906177	0.6520808833823278	0.4346306747406379	-0.9662849434573497	0.3098437657212048	-0.6909711741666953	-0.33798969049539096	0.5630447374133586	-0.858893933329391	0.11696916619309722	-1.1909192463844664	0.2019244687381007	0.7771693288768122	-0.5624093332598235	-0.45311411960852266	0.7835480425021633	0.14166211409982898	0.5406892545701546	-0.14537782688403117	0.49884323726372937	-1.6451786395926677	-1.2582208289629269	-0.3083641127527889
-1.0659913015485727	1.2688340087078314	1.119182917661328	-1.1867512015757207	-1.0890260737223303	0.6365797592994245	-1.7095122263764935	-1.130674795902611	-0.9180506457000075	-1.3555703103962256	-0.5506034406611665	1.2918459313956256	0.3847106538731383	-0.028296228446431898	-0.7487241159552448	1.053853585187274	-0.7064032084479134	-0.1926628377136665	1.6820050093683414	-0.5435238019386949	-0.16376139714177523	-0.02337718215294839	0.12788522201168043	-0.38431635598452846	-1.1556337290171983	0.3496791969927842	0.5825970686928453	-0.14919173430959248	1.4504290085821194	0.004853301262884161	-0.4589734875906177	-0.4705227057415286	-0.9172335860717622	-0.8956277377441431	-0.15834835472734785	-0.14282087616336667	0.18564498910763397	-0.6966715235952745	0.9701440434294981	1.3286055639047485	-0.18109679418759259	-0.49070539636852956	1.1491994518467388	1.1456298200986152	0.8107835458915986	0.6090002406904551	0.145836970569177	-1.205055715287792	-0.15669319119847033	0.6249424814930556
-0.23797938065105673	0.679457654077266	0.05347517720317257	-1.0711890901583063	-0.4726161634851844	0.9409077748205498	-1.434568099676102	-0.256673355981691	-0.23987801736138553	-0.7071113983870589	-0.5839166619622875	1.5060697069443878	1.4341675183887572	0.6906886927625845	0.05847710901662943	0.15547771779653263	-0.7999428356804288	0.6579195821167001	0.9191816003998157	-1.0157930791151244	-0.739628517670591	-0.3726144803303182	0.41794204488271824	-0.8317055032715834	0.05391399442071869	0.4441591869513936	-0.09930001559554771	0.1386908159963537	1.1285782860370106	-0.4123837940080018	0.1650843040087574	-0.5493909710491629	-0.42511615301075534	-1.1066543994828597	-0.6202732506413445	0.25134643736982104	0.23692733150743797	-0.29733522320772615	0.7891340189817477	1.0970265775590244	0.308325342328317	-0.5523436856973056	0.7734691594543701	0.7675227776441576	0.6683315222473785	1.4789355804573119	-0.3996723097836796	-0.6805553870288348	0.718461475020204	0.865347808912843
1.2972855524138467	-0.16139664614601731	-0.8155340980703423	-0.05432654645379425	0.8949537981989718	0.5273094347448963	-0.35164747326981094	1.2103381425114974	0.8123439367125496	0.18935225663866947	-0.07988916148246833	0.7649020037135787	1.868689692386408	1.174834295461419	1.0305717964835326	-0.3347614110396697	-0.16816529978788916	1.3859495478269537	-0.1050144026503047	-1.18354064087173	-0.9675860862341646	-0.08085070842720189	0.28833312481758816	-0.2564870915920817	1.2332711577417537	0.3762072383162662	-0.8719643948264901	0.7545084141961901	0.32071513689013553	-0.7178247825825878	1.0491532886718211	0.7181973297628838	0.7929935519733158	-0.7911331355571063	-0.29107019380360893	0.9264120637431478	0.33836908814622535	0.0582037161560009	0.4210992635102432	0.6250634499388301	0.6908561857600792	-0.4700511479714947	0.38083013306658026	-0.18502098190547603	0.3776819686182941	1.8446887065048154	-0.43836325526120307	0.22658680241755808	1.2497099738885808	0.4872271919887227
2.6778451803287346	-0.36283816065886754	-0.4781359200714415	1.0909916148180152	2.1889003409965153	0.11845152470527344	0.7133284066758383	2.318446824914256	1.576948830199816	0.9997087417852778	0.6623204162415398	-0.28297595912042633	1.678961591080724	1.1692640179394962	1.3257784574092168	-0.17401055283961964	0.7722700059963273	1.4165917136561124	-0.3973375724312259	-0.9741696443072815	-0.4016129316094936	0.4142349057748578	-0.06055995964216777	1.0033797057550982	1.871191888895082	0.623854293134538	-0.9017065103994406	1.4100339336811607	-0.1445623321142571	-0.667863714664147	1.9427050221334592	2.4327631661639515	1.818729066424026	-0.054354822382775385	0.7276575120468848	1.9450446025075026	0.29556705133391903	0.5286652340168987	0.4949302886139721	0.33640149045901796	0.7849783914819544	0.04112034784969589	0.3276101157179752	-0.41406274569700335	0.41709856252930816	1.4285932355680566	0.22861123268120973	1.4097709001834706	1.3405824607349566	-0.09017296062201612
2.76641872715937	0.44808192804775737	0.5869594441113134	1.384192587062626	2.2812427163209414	0.1585017914357315	0.9903537394628373	2.141711889617083	1.5032072873835658	1.363369057100883	1.2678421273568452	-0.9240508499272218	1.2728834355614802	0.7063757284875203	0.6404158639174141	0.03821519000203075	1.1757972676958384	0.7847804561782216	-0.04429883893171424	-0.5245800397639167	0.5220872690689295	0.3693800486251196	-0.47977933719634275	1.798366438445323	1.5650417496831914	0.9396948155330027	-0.14474324513915754	1.4462941267599227	-0.12438177158341288	-0.13194167715617816	2.126908979014363	2.943436243680666	1.6619276016297957	0.74605797218069	1.743714641477015	2.455493458477802	-0.08675622178214747	1.0398410025044835	0.7503372296973536	0.06562356557877082	0.4685954300779757	0.8013716413702802	0.25235653717964074	0.1264969002698178	0.8348401509568935	0.5286501336689958	0.9445048815815948	2.144074090067907	0.8586136104489088	-0.6494519986983551
1.3244173252743445	1.6094736689768874	1.096649922457808	0.6852419152167419	1.0129735652121852	0.5810381745181606	0.5119470319811565	0.6959560469080517	0.6284341464424377	0.9994628895871597	1.427252023459162	-1.0581955361126265	0.8860161248084967	-0.02996506057957542	-0.5061527477878307	-0.3733788582033106	0.6070790635946649	-0.004403944480360315	0.17859311185167448	-0.14027533094956723	0.8831075304209398	-0.21604234543763468	-0.8308915595223915	1.3112818398864408	0.4463424794597084	0.8503940085439515	0.6191754443196708	0.6447936392989158	-0.08806743302815513	0.5018403538662205	1.167409945901624	1.5758452271642163	0.3978811310772279	1.2049864475736711	1.9965184999280614	1.6993538780564217	-0.6049625585096824	1.370937771671714	0.5273575558207457	-0.5124413413566562	-0.22990744692301898	1.105684568630848	-0.2578354777617908	0.25611316022418035	1.0902962854982836	-0.38131233804272396	0.8913391410778806	1.761317329986979	-0.047191557825586775	-1.1884688068959153
-0.5252718690189407	2.07821894645267	0.5337937385988092	-0.1794105019360997	-0.5497233736154118	1.1352132671497022	0.005374591717883602	-0.992912715352262	-0.4839778471451575	0.07227718696972296	0.9328124793045749	-0.9754053120460512	0.4159879564220013	-0.7750161593624509	-1.2971141215950905	-1.3006495868408663	-0.47156823061534986	-0.5409906306497668	-0.09999166828852658	-0.07529868863153633	0.38141869029217107	-0.4999704756221872	-0.8356499847266318	-0.08041140242895863	-0.6850789829965791	0.4073638237312538	0.6699300579372861	-0.3958132473512887	-0.37201413567836283	0.4987818960726564	-0.3659915417307768	-0.6452807360421386	-0.7908462067363798	1.1124227341522104	1.2518924845641415	0.10375733607831235	-0.783404805910632	1.4659747298144108	-0.22318213777130327	-1.2338691561632158	-1.0272879676802156	0.453266251866698	-0.9639025649812742	-0.6824218998619697	0.7138352256600404	-1.0817904109167003	0.030057565977192405	0.4838442270198705	-0.7867459763682436	-1.536983579773755
-1.3064032528770082	1.5621468399661642	-0.3336450880668034	-0.38881343113798905	-1.2647039823381463	1.5842761990613634	0.06161105761179055	-1.8277859533682563	-1.236156667072578	-0.6653788671457971	-0.1761343621133447	-0.7582795873579024	-0.21799159498270956	-1.1880120278943647	-1.3472766390272755	-1.8980923221129684	-1.1633207553673914	-0.7793235673570793	-0.4735456328155074	-0.3311145469018277	-0.2580186207254261	0.12249914017529719	-0.22990952720875715	-1.224404267674734	-0.8725296771337581	0.08418631805001997	0.07865959031892039	-0.854921270587079	-0.7624711952417826	-0.427423519734842	-1.2781427478470782	-2.0558684010827872	-0.8475590467636865	0.568840448424666	-0.02362278057451003	-1.0156313727684714	-0.4569593852081966	1.4544640054658917	-0.7542539827227998	-1.5086906706841938	-1.4684010526449074	-0.7525310614613334	-1.1926091679035606	-1.7081813575672593	-0.03955507155608021	-1.5324586072810893	-0.8615327982327198	-0.6325750226388019	-0.7372761898029161	-1.2863812487499038
-0.7120383800438571	0.753614599767735	-0.5323137042241346	-0.045598507323244754	-1.088104534464062	1.5822019858145124	0.5352107819562214	-1.5822341975207785	-1.4021665663612919	-0.45170677163988526	-1.4534765464339885	-0.23333526790241665	-0.8019006593859016	-1.0227086174803388	-0.8704978709775036	-1.497244421176102	-1.0632242261286913	-0.8112621545178941	-0.4368960928851461	-0.6409684336427219	-0.16356474285808767	1.1131217297344387	0.836793103690336	-1.4165173666472837	0.15633917534823358	0.021589650362103415	-0.4928247965968942	-0.5558342317817878	-0.8365930401067709	-1.6237657479544638	-1.0074933133597404	-1.9430364470418873	0.008899107271789069	-0.09605197319384455	-1.063115289208452	-0.8755293825398418	-0.014340881966772573	1.3471535821945253	-0.41180056271306464	-1.0370790234134126	-1.2638271275878399	-1.4832007893942194	-0.6765074298471866	-1.3272369178123822	-0.4846053776782119	-1.5644668687371162	-1.094695807271289	-0.7067212306834694	0.12252139975534487	-0.28150869456595246
0.09954090896715001	0.3674942790873456	-0.10472351038424799	0.05504707016101928	-0.8695140648466155	0.7508114285814719	0.821269790798386	-0.8445726843205947	-1.1194304689313563	0.6050683711042526	-2.2234991381210336	0.515606389959514	-1.0470432073522737	-0.4396229432184948	-0.23805112427059255	-0.3527701161713704	-0.6036857061793998	-0.6132521898743744	-0.08927852404197464	-0.6379700557603689	0.5779334096086175	1.3050957803436718	1.703860449106695	-1.0181754466178345	1.6337131390388624	-0.22161311543118684	-0.5551256048142258	-0.05083792249279652	-0.5034873428067168	-2.0656976191318233	-0.29914191578724814	-0.9426831327624865	0.5641064076716732	-0.5328889245153967	-1.4091961436812674	-0.0636763953404001	0.10254588448968165	0.914000191601192	0.5293710916240782	-0.22702628406290792	-0.6041834139566564	-1.1558363926506037	0.09142889141337643	0.43653326952519894	-0.4358666696159745	-0.9581430793884157	-0.7922552391695669	0.09260560395608432	1.081826818766264	0.9329494980341949
-0.12165813621059547	0.2230030420776838	0.07858689422806475	-0.4967043304758048	-1.1213484311655457	-0.7820624849266737	0.5951572131806867	-0.17391749218345995	-0.6223319556037764	1.4399602242700058	-2.120950666780314	0.9385688760988962	-0.9552758026849044	-0.03502139198269147	0.4306230732809931	0.6223369237490498	-0.44655852413823277	-0.15378226982541843	0.06944749690310717	-0.10410083886391765	0.9840096052147181	0.3078251078710389	1.710764883159379	-0.812579216522972	2.347278574514553	-0.9765142781595517	-0.18890078595996426	0.12962494608310257	-0.045927870053946114	-1.442847432267161	-0.337569259663571	-0.046823333603544966	0.028838255275981915	-0.5678475587046609	-1.1684051587563944	0.2250339283370338	0.002349290535406486	0.03256334910141818	1.1306240716750429	0.2574476419334403	-0.05327658768798426	-0.2676025407270601	0.43369622422555043	1.7697157069565006	-0.4886348205194297	0.1086631044659305	-0.5560241566171124	0.7861125534313542	1.2924100054555323	1.4065294378703141
-1.2098856043861783	-0.4161115693385197	-0.41520243651949834	-1.136929177286544	-1.3795024397020994	-2.0459994050279025	0.10298566173366491	0.40996194514719825	-0.08067805867141224	1.0925352054066844	-1.45687382485468	0.5830747581116453	-0.775064594913997	-0.32356412813844126	1.1635368189534316	0.8132651137012442	-0.6686509328165902	0.373017729601809	-0.11611642369397862	0.8255776536955454	0.36571539499056005	-0.9340948464567521	0.8622341541965788	-0.9613798552314033	1.7024938725357166	-1.774466834829877	0.24533749078046213	0.07390077337979581	0.2799467223452042	-0.45942668866220093	-1.2498049615612534	0.4185986763797459	-1.0338750122232612	-0.2696933428274751	-0.7202207962191465	-0.3836276583441741	0.1784196493831227	-0.9150466849003999	0.8183932132540834	0.24809005899368372	-0.0044241311978030495	0.19969756910186112	0.2340135825784832	1.1090211615089747	-1.1394737000420883	0.9437777857538456	-0.5643466045625268	0.658982612470135	0.5103679813107224	0.6596168216988366
-1.7329576816964019	-1.6665298541523985	-0.9630729486489252	-0.9699985192094767	-0.9349153924594319	-1.878186188087305	-0.2592481111591778	1.0240949982533571	0.34500171303340166	-0.17996008686457374	-0.9028159886397017	-0.2458389708984308	-0.6148861892796905	-1.1159111033835605	1.7800308651548595	0.46011315972276157	-0.7164830922745923	0.6367799370527624	-0.24512308154885384	1.654798989817286	-0.8107237578314701	-1.1899579956511719	-0.11810063288302072	-0.8609802818951438	0.22721860867147617	-1.7013084878856362	0.5445497207246494	0.19870350297202954	0.4729671027208626	0.053724141033440066	-1.8281455717392474	0.7258993364124049	-1.3526186122334012	0.12922973844084013	-0.27584674541130205	-1.081024906371755	0.7158937399694163	-1.215247573886434	-0.06808067972737492	0.16371904879011653	-0.22806661421952634	-0.08152682012501883	-0.07131164359380837	-0.924937944393678	-1.8743065354939807	0.9343269870665468	-0.3106240021098068	-0.04172560575092117	-0.7388031606052693	-0.7686716541337532
-0.6903710025484756	-2.5936415889314532	-0.7437049500513796	0.11387571967105393	0.08892965938209572	-0.18019267695345748	-0.43116701229580073	1.3109794661695124	0.4456045118674173	-1.1134191309279533	-0.7451047069045245	-0.6944871594433741	-0.31047937518552954	-1.5666267497886572	1.8897430784739808	0.2325915154613917	-0.16819660280241233	0.5346307600058664	0.028608837521338196	1.8206597249061092	-1.4474879809589913	-0.37257701475369726	-0.48683667409455544	-0.04533868117597216	-0.97997665969195	-0.47101426149796904	0.6811692090722384	0.5310169836759088	0.5819473972734533	0.10607169658324306	-0.9766383275919698	0.9893008910630187	-0.4204063817057206	0.3835415633631184	0.1903247935384957	-0.9672346822383862	0.9565771892623828	-0.5185948122267988	-0.7864939400859313	0.35463103216334596	-0.07174660018744088	-0.4854641375704872	-0.14845352193459305	-2.1397634206747216	-1.6014884979431276	0.23749681194403716	0.6442000712549206	-0.5111989491420189	-1.6590638840068368	-1.7300805027843136
1.200746511926006	-2.211251768280058	0.09411128010138314	1.1820803712965988	0.757352397051896	1.6466662913120602	-0.6066701353433864	0.6386198462005208	0.10165830211114166	-0.8557528981166985	-0.5563505972588856	-0.3379376093657741	0.21532773258650875	-1.0110801973390926	1.35686818615993	0.4028205049265244	0.6401059952506659	0.316196451118037	0.43609102238084196	1.1597855391800436	-1.0763629079499182	0.3769360635272086	-0.20065516663978453	1.0288689917423408	-1.279349878830915	1.113627039300961	0.5421551650565505	0.5708296457438619	0.4833628202956509	0.3518790628612766	0.7749942502066484	0.8982749772401192	0.8930985608858416	0.3531376863333502	0.6228202064133239	-0.19864716072019778	0.2198462442949039	0.6954176351947744	-1.0220607631733127	0.5982939762240195	0.7889127491593313	-0.32761971586730954	-0.14544294090264337	-1.2926771146612002	-0.09865862898422	-0.3393927263920224	1.8728929843239845	-0.32524679020129377	-1.7930157618174267	-1.4573171342174478
2.1684418457322705	-0.7364475703314608	0.5618638286230123	1.1889450519451605	0.4280250700690675	1.8777203885410685	-0.8066239438835362	-0.9896023218876033	-0.4940346047889696	0.055151192653478225	0.2670145100557054	0.25216805298365025	0.6253958867367241	0.27204515665306117	0.6490386443711093	0.6193779364494985	0.9154385226929503	0.24042633684980846	0.40491511738920516	0.14235989555346418	-0.3281699455880967	0.036645039326978955	0.13358110582334554	1.3482430582611213	-0.951929177633154	1.9301588791360824	-0.0690847934619255	-0.05914180640609674	0.06455524633255802	1.0121279155446954	1.6310587154214091	0.27200644732595475	1.2722222231375107	0.035519990040120145	0.7010321540837602	0.2314218728101395	-1.2249607756745873	1.4555310789673526	-1.0219420701343216	0.4340042246208213	1.8381818674170218	0.2084803247033493	-0.33183149564195913	0.49538052066194416	1.381273300922593	-0.2464720572555815	2.3338685868830544	0.1950455352370855	-1.2192444357606251	-0.17419634316735058
1.2890108623679395	0.5109399350274803	0.14648773009072732	0.05027000127597341	-0.47600702005789675	0.20249519741811767	-0.8029396307282312	-2.5244279078293865	-0.833383694453386	0.37368074613355295	1.669247038269402	0.14461027216460737	0.45003972764175404	1.2839220041946198	0.5181742061638592	0.48970512115656817	0.3228885269176441	0.20568254302283454	-0.1331413293567458	-0.4483700950992003	-0.09319455549866164	-1.1464031148574898	-0.0029707719541821106	0.49082677990241014	-0.6973713877819413	1.6325564998180997	-1.063698264372821	-1.0394911031478666	-0.4301795145160673	1.409499133786914	0.5514980497339357	-0.4363629106837265	0.360559180707847	-0.45963159095198697	0.15899101764810253	-0.2242731157395732	-2.2217584185076777	1.127797273881753	-1.0226479390658418	-0.11275009935822537	2.1043516427465234	0.335496852768607	-0.5812076110112072	1.134368045707356	1.3654690154903537	0.16586727914874635	1.4895102962890199	0.506434080843883	-0.3362619416134785	1.1936281947066438
-0.5126768031287081	0.5430075336647826	-0.43610670964901876	-1.2976858392677209	-0.9762841407424412	-1.8765696309193995	-0.5272929325752354	-2.7219543329018037	-0.43065399990083264	-0.30300772965139916	2.788014326641851	-0.7918532362635382	-0.27406953898138486	1.3323273504660476	1.2313361266223868	0.1678776616781084	-0.5520442463129088	-0.10754807087329146	-0.5402393637028153	-0.1936591209010388	-0.4598389271554511	-2.009452903804611	-0.47838064404584135	-0.7888791536365527	-0.803270141375682	0.8111198657089698	-1.8601907581939692	-1.633691355387543	-0.4853563653877879	0.8442982333786525	-1.3803507843022682	-0.4962246940425578	-0.9053768803883521	-0.9358772613669548	-0.7296277223414325	-0.9394308526213695	-1.9206916639561191	-0.09237798331724914	-0.8550620278096228	-0.4237808681988957	1.1548008517691295	-0.20362801501757957	-0.47173174650151445	0.05834994962837334	-0.0686033384683271	0.08142754176130262	-0.008915206608669988	0.49085309922267567	0.43146671234179546	1.8269742440722803
-1.4676629466713789	-0.22579362903889283	-0.13230935318088757	-1.8362003450403974	-0.6399446303344672	-2.5308705090737202	-0.311813204150201	-1.4461342248183868	0.745098655129588	-1.0249737826470136	2.740397168683885	-1.621255106471649	-0.8611941255324721	0.7143332096923847	2.169454493447504	0.1703984491518659	-0.7725853675399497	-0.7221903305851729	-0.22499311318191978	0.5691764655471786	-0.7248350730814471	-1.7692133974974145	-0.7470974711450173	-1.2696758708167522	-0.8999203073784455	0.16478555577365608	-1.7846749720876631	-1.4839007552289833	0.11250151929800652	-0.29717278349963633	-1.9788654744857883	0.25425134645208985	-1.3224803206887972	-1.1359425778452639	-1.1995290233035703	-0.8585029316845719	-0.7521800058301333	-1.4332888012973697	-0.2560793696817278	-0.02058653837856075	-0.334841618603924	-0.6519177319387973	0.11712286456240736	-1.1878685527724275	-1.22746197934867	-0.7524059361852613	-0.926222086038445	0.428329305662799	0.7966181520653419	1.568249970912479
-0.8109429781355549	-0.5576374890240542	0.9993959452986718	-1.341740205691267	0.08927800126377118	-1.413942586001985	-0.4789743013637763	0.11264074256172087	2.1375905791513365	-0.675387570024805	1.5233933358762677	-1.368654167370797	-0.6529951493399349	0.29050243520856806	2.295835529360604	0.6556817242324849	-0.0595896910097251	-1.1800806888219886	0.5734400153103841	1.069305801794048	-0.38178045181896914	-0.6810973787940288	-0.545864232651932	-0.5245813741617383	-0.4867804027634962	-0.1987662634786183	-0.7707096867166299	-0.9229900478767528	0.9007397742733981	-0.7720596216605158	-0.35142691768983114	1.1364432797413595	-0.6192767604012561	-0.8364103597055136	-0.714200088154926	0.19107606578455638	0.007217483600368917	-2.172657268669745	0.6135106775698593	0.7717361687008792	-1.1253770150237943	-0.16213797565589932	0.7577094337073241	-0.8936769761141811	-0.7016493973909577	-1.6355660684185558	-0.7013590541483697	0.4566277488107763	0.6825197525377171	0.8432552470850283
0.5528021151220762	0.10913542529932256	1.7053204010208436	-0.37532513146037877	0.6021180667356286	0.15604914282908425	-0.770754760240176	0.677446235236624	2.9314747773115566	0.6107082492306889	0.06480956167396869	-0.1652502675423539	0.22626064173028232	0.49512752048037095	1.087099629078255	1.1174642741083214	0.8693379761724566	-1.0214952181908992	1.0045092597433307	0.8262351525122751	0.20992050004312696	0.5177688045322872	-0.18254786578270824	0.6397413281077149	0.4397072509308529	-0.552862204273412	0.42402945840284717	-0.4542718880026394	1.1362173014581298	0.04794857326967025	2.042272969979951	1.3020956998109943	0.42125499094401625	-0.03350297364615533	0.3866583818403456	1.2181041653267404	-0.3759855975393626	-2.036487047542622	1.221056926151103	1.1192686018587836	-0.5952499553994358	0.9714310968031805	0.9621414170871897	0.7749468269386506	0.985082137441981	-1.6528746078205694	0.04163517186896449	0.3391612578149983	0.25574099491024427	0.19096079751787193
1.16320819596072	1.067030660563883	1.060844090849574	0.3903212075487338	0.8309670711229824	0.7452577835538441	-0.507137146871816	0.22436791376067944	2.6079095942028365	1.569241269174757	-0.6153260111827265	0.8667171666712349	0.971673854911986	0.9557093756591006	-0.9736903490118285	0.9419989316789926	1.0246693066529786	-0.3839916819902773	0.6213638498574797	0.024440191359305537	0.31765027773207405	1.4157660283720546	-0.08824109455703429	1.0327545788368466	1.3566725051175132	-0.9090641313157346	0.82656488839192	-0.13028035146700156	0.5966653839137726	1.2740326559541322	2.9245403477505474	0.5648305866760979	0.886763818220523	0.9152091557819217	1.135558317128675	1.1700247710480784	-1.326898708962781	-1.1994307659284145	1.2477582265048286	0.634697536957944	0.643780306549904	1.4381695734839772	0.7719279349971573	2.0639927692205426	2.007465034464526	-0.6838882951834475	0.269830519309484	-0.12008083817366635	-0.16225801674452872	-0.12460865943167274
0.532190170831774	1.308190457897102	-0.27041462156058177	0.6928728634578817	1.072746160575893	0.27390447689104486	0.5241116480601725	-0.11810995588431165	1.3008540829844955	1.3186011181362367	-0.2604151068672606	0.8815679367587249	0.9783882505617237	1.0791525123082328	-2.7910530485120635	0.17679193435021776	0.18041563132926136	0.0603621627720498	-0.04528236288793589	-0.7998653242068302	-0.16016541959599973	1.948957489138289	-0.22738647157906375	0.3012698715640156	1.737420624621179	-0.8986019987178936	0.14203449935177911	0.358328005130227	-0.15123281201511132	1.429130120621271	1.6215682691885314	-0.5262041522283064	0.6025825360876074	1.4094283743640554	0.9327012441897866	0.12552967304772122	-1.6405897330891615	-0.11680964654839965	0.9241600603779254	-0.16080903823987053	1.3469894591889062	0.4571799676557092	0.6509748567190828	1.7552761728900752	1.411392411626367	0.46915410811696184	-0.3091369784856399	-0.6193788608484445	-0.32900380375891497	-0.1664105806614464
-0.5605747242423412	0.7751847917833387	-0.7041053138871076	0.6464632590853618	1.3398662463810926	-0.17653003946321758	1.5458073952662736	0.5159937916491238	-0.3103215350018454	0.36376587126806537	0.5400483103485941	0.23282034714423028	0.4517509348373405	0.7676731724173884	-3.5143545610225755	-0.4545351305329965	-0.8617400859838165	-0.16651144918762553	-0.08712298878260745	-1.3094516415921897	-0.47746931674860044	1.9116661265512007	-0.1377326345901021	-0.7444828459890867	1.4814847133287932	-0.3028445937802213	-0.9382677391156347	1.0636448111828736	-0.37330113623263567	0.20360034068742183	-0.33180960985656105	-1.3230027470828123	0.0785753361431508	1.0246582313002446	0.208050133844418	-0.7932468638116431	-0.7487940458863743	0.652550119819143	0.6729866452797453	-0.4408318555924006	0.841853201827764	-1.064442366433192	0.8217752552882482	0.4859323464118433	0.16427066716469096	0.929180659289804	-1.0053315892145576	-0.5794326358683093	-0.26490884633639605	-0.11609808787234788
-1.118407759256528	0.3401033513585996	0.3795733108408265	0.4453819384004805	1.2517350942482264	0.20042680365279608	1.488667655290598	1.6688803959262557	-1.4717474851608447	-0.1444787828968148	0.976552997413037	-0.04003829923212692	0.031951854532825015	0.3735870668818273	-3.065561252751555	-0.3594686877857611	-1.0455797722939615	-0.7920212304851755	0.7014696218128871	-1.498837557733818	0.06706610492868006	0.9680422012805429	0.41556192659151947	-0.979973985650714	0.8197175151376564	0.5476758564702817	-1.3127843233363197	1.5241708690528077	0.029699661308544303	-1.1032602173262216	-0.9865899898576906	-1.6027208201649008	-0.2154146491186338	-0.06767270663609813	-0.04684983357489996	-0.6461065562299309	0.8342214666018798	0.6965857586337247	0.5574237014770728	-0.013921061383105702	-0.3816029015851203	-1.3078672026784561	0.9516938386036063	-0.20378415366734876	-0.18170217160407887	0.5706601399362654	-1.0124019304259777	0.14011645636597556	-0.1645466928076363	-0.04741716219157393
-0.9868937864984784	0.6202154252142742	1.8126618055625863	0.2251117526405738	0.62348227327129	1.0252748012389514	0.2600705166710743	2.083938418864038	-1.8217232516993505	0.08947872936202793	0.6758008691469822	0.47896362440256657	-0.0434478705650555	0.09013521647063022	-1.9805140055919372	0.23667035668557512	-0.07473225738589395	-1.0784052932845134	1.539575912532283	-1.370732322038551	1.1887334239309715	-0.690156481599855	0.9810387676633219	-0.0751257306266643	-0.05925124841039266	1.0540009103304306	-0.3953435938337673	1.2568068581877136	0.4649863321550187	-1.0631024402199214	-0.04665985059914729	-1.4839771845590883	-0.3378672158001829	-1.1113132039843794	0.5971339861827822	0.3693369971180661	2.185963624229771	0.04279625525597701	0.2760097574624385	0.5133500387419301	-1.2338913734362429	0.4499038910886459	0.6248425725037972	0.26097782022858784	0.5238886139349894	-0.028965521223836773	-0.34571948033983213	0.9389078194796893	-0.1158201301715966	0.11123093237947945
-0.7893648976669125	1.1824944292235482	1.916484721223236	0.09452812379199814	-0.1334659559465541	1.3084634087954825	-0.9577742024217387	1.1679827805224556	-1.5171927797533364	0.17759717105008455	-0.12355184165785568	1.0778566298162158	-0.15798069467918674	-0.28625723744161	-0.8835423580376497	0.5366477661876982	1.330459052150317	-0.6290115358130437	1.4931327277826565	-0.7393005537613473	1.7879679369119517	-2.0653734575741227	0.791311357901636	1.229103083083417	-1.128555984840816	0.9156193177308084	1.4055304833099682	0.36248918740565017	0.3557304000929369	0.2340089173142981	1.06473419914073	-1.0847110906222932	-0.6425875379049752	-1.3220048900352042	1.4915720113125066	1.2266076297434658	2.8043929579180613	-0.7991322764039345	-0.3247790272762203	0.48061219546213924	-1.090707495482744	2.866121324520139	-0.05172817820864671	0.9895855404765364	0.9267642015057067	-0.29614112494195544	0.1929277720097923	1.0498236168573463	0.022095599631298573	0.396939947573642
-1.0115240422837717	1.1223454026036477	0.37900902550898435	0.10736550733008393	-0.43538161100438105	0.6533610646644802	-0.9178880038426882	-0.3258097501353337	-0.9778048308522379	-0.7031274450424537	-0.8460619999091761	0.8381519515653	-0.6731679774111706	-0.8811906620789732	-0.12711804410694963	0.04961445803617902	2.1254555586154877	0.20672986039286312	0.45026411186287085	0.4615652230312112	1.1054829180914665	-2.164216850071548	-0.3703237096081821	1.8610903665628564	-2.2695658450822727	0.2786932769900588	2.9917185933997454	-0.5466551219658556	-0.2572706484358886	1.3426017309631475	0.9796463737453358	-0.4713287964695808	-1.2136647144209565	-0.5611217794029616	1.6038571669618733	1.1678058657891444	2.718301664363146	-1.234442247365733	-0.9551739948738435	-0.12518973431122946	-0.28541402811450395	3.7855072852642095	-0.5637064739728943	0.881741903815078	0.04326904350190322	-0.16060950931111603	-0.06617998994983076	0.3458094600998973	0.3970925322360431	0.6167123606385494
-1.3994970160701412	0.22886122353374294	-1.459401672284468	0.15896552848592688	-0.23563382345215333	-0.37891573220549724	0.2690817845938874	-1.132935538891818	-0.5146560696046831	-2.1109528982342005	-1.0018764824045316	-0.14303699015249954	-1.3170801436268578	-1.2956593132646792	0.21260133693487573	-0.9211094969248621	1.846194704454373	0.7501008958744736	-0.8269766490763568	1.7580330627561869	-0.4155402035155524	-1.0906628748828608	-1.7743266198560235	1.3827200021642345	-3.063995014798898	-0.5750160874787572	3.3585212044810655	-0.9946837021996643	-0.8759428807571212	1.1904039893000498	-0.18160847351504966	0.14313673762707765	-1.6713154854487713	0.5089049427393145	0.6405050310706102	0.34519353176967726	2.095237961565261	-1.1068079175928036	-1.2131824177539774	-0.8010516700890923	0.34288080915429847	2.3821449032983457	-0.6871345232102908	-0.09504108701003636	-1.346228949695428	0.09041410603318856	-0.9056977955747467	-0.5916337084663342	0.8643129798852283	0.4177803657215899
-1.3127537688441606	-0.7494828100562556	-2.14117608954874	0.04024965704756624	-0.04459991413391115	-1.0275096305422933	1.1927445898423004	-0.7917934601324098	-0.17095429543629956	-2.74648879125806	-0.5211371842889183	-0.7545418613495668	-1.4459658976725955	-0.9670347063537658	0.19059519334033737	-1.6758643504441841	0.8728214022363868	0.7017226522192859	-1.5176027776216872	2.28724437726222	-1.521078906319798	0.0036573366908687287	-2.33103961449843	0.27806827848627264	-3.0138634990009114	-1.4392560623954969	2.263029069764673	-1.030345246793295	-1.143791349562712	0.23583072973969976	-1.2286067502803157	0.4260654573877809	-1.550954213210707	0.9911062110910067	-0.6568483260641168	-0.5413785995230087	1.0902371010635734	-0.7795179184519669	-1.0666419251956012	-1.1756670936837923	0.2569897006060597	-0.12906268858030964	-0.7812131424708614	-1.0863569420659096	-1.6264546912906144	0.24086394937281858	-1.4375834371045253	-1.1960441625779892	1.0295841450780059	-0.3374671049224149
-0.5195993415877346	-1.0264666727451977	-1.5493695153921914	-0.2954893432290146	-0.2192148697131024	-1.1445132133402192	0.7084977197148823	0.05061429560894763	0.13754024316555594	-1.9666438962375927	0.15265522926276504	-0.1690866032492968	-0.8554415544371029	0.007249648840931992	-0.06719622306164763	-1.8293317772645352	-0.07494343826460115	0.35595093975946734	-1.449210316379529	1.54867995580522	-1.3679200763539663	0.23174746313639272	-1.6068422349393283	-0.5915046399482204	-2.012236750064709	-2.0457228438531256	0.3506332857615479	-0.9224693034007291	-1.0991984685794476	-0.2915364769566386	-1.376077355063713	0.2844499692725511	-0.7965261103247072	0.545476503577431	-1.327740765975549	-0.9986200148340368	0.058140702665651856	-0.6518890077860071	-0.8105586100771827	-1.2833551597137411	-0.4121820492414428	-1.8537177708838366	-1.2040679358580988	-1.467542261426767	-0.4310550347722752	0.3133507929728105	-1.0203227266428014	-1.481929444505839	0.6630039232664341	-1.2561101540187884
0.5084191894432759	-0.6806530497681698	-0.6792440361644287	-0.568184319515411	-0.49405789130730804	-1.1053239189360218	-0.7585889048484745	0.5294629707820608	0.39803548967539776	-0.5088064742296105	0.34268607652632155	1.0759456818275075	-0.07655282781864263	0.7029383822111425	-0.352731140075002	-1.493899069538083	-0.5942527857783643	0.186443094993217	-1.0252008005758328	-0.02947560773224373	-0.2745121238680501	0.005543006660959589	-0.22700676031366343	-0.7523041739032239	-0.5210168016345593	-1.993683366589487	-1.3045694763365312	-0.6760967636713978	-0.8843237942755995	0.008783411587843794	-0.9237340424594184	0.06437910960481107	0.18045633320346802	-0.34164560484355144	-1.153350119915563	-1.0221754536697867	-0.4525138414971539	-0.6679937555655924	-0.5857380967949574	-1.2181657672613502	-1.1354302547163602	-2.0071434632863467	-1.6249853611340725	-1.351261865824988	0.810129906963319	0.40785829420191916	0.10368300549736742	-1.7381706164387047	0.02039593312931602	-1.6053240931542583
1.0912466164867434	-0.431330499342755	-0.2837295294033182	-0.4060808449675853	-0.39783723035356977	-1.1118654679989042	-1.679361226970323	0.4679924408779787	0.4655240771399309	0.4429236129648295	-0.285623240104225	1.5493920528406866	0.24663834364266857	0.26691723872651046	-0.44461790612548047	-0.8852465403777483	-0.7756483700135272	0.35493086344958447	-0.6739514777842185	-1.4039608701024313	0.7357092040462977	0.4605118427299451	0.7510824508270176	-0.4034574934526886	0.7877167424856504	-1.1025953062302296	-1.9288073804641805	-0.08048319218356494	-0.46911215005520335	0.3175402455568058	-0.5541498429808465	0.20029670474956013	0.9104448597108922	-0.8570081789691711	-0.7201096107547775	-0.8045138082421865	-0.19909798900118378	-0.41557134224824294	-0.18674022510053556	-0.8245990952497425	-1.4629006305016068	-1.2524034352567255	-1.273055667401708	-1.0455664779598601	0.6122289627978935	0.5282520437471317	1.0705032456489596	-1.8376758436413885	-0.3444690356807111	-0.9733013411993301
1.027493745827942	-0.6580393524762876	-0.18845737587604944	0.20659336068134093	0.033117690561912425	-0.8986556523335475	-1.111520363525064	0.2908833455512658	0.24461352330345934	0.6239219603376835	-1.3159229092202531	0.5054615840479976	0.1041156756205249	-1.0858997381740525	-0.2695370484369923	-0.04163539756858255	-0.8838186974270534	0.6423648258727871	-0.5290970969215218	-1.8408636748286626	1.0202088086848449	1.9084250833498	0.8404972610623522	-0.08407667580629646	1.558191636429858	0.19636933434386852	-1.549391467278903	0.7971470112387224	0.16196730659188513	-0.178682908609005	-0.4141788493677228	0.6639002186232573	1.2707291638799603	-0.6173795774344158	-0.653421541074539	-0.44219894820132455	0.35367847318406087	0.30130745402184805	0.5224616375120893	0.020809308991133434	-1.262483887464741	-0.5868753230725323	0.03363684427550958	-0.5092812515982249	-0.7115315953619513	0.5826605246286857	1.2200481057895038	-1.2324653737322637	-0.12172152902701644	0.23519707455163907
0.734072095021053	-0.954918751512224	0.05046606706594286	0.8006574251334545	0.2591878783087079	-0.2017414474798685	0.3271940571458912	0.2689058454134642	-0.15085717888197156	0.7825780515054742	-1.8514429749272305	-1.1990644419268548	0.036318109647515764	-2.1925214140552858	0.021024478118653513	0.9327187985191868	-1.0239161839705624	0.7365977937987824	-0.5466371282226429	-1.4836948074350358	0.8421378515123583	3.2354273503925315	0.48029412176879177	-0.15671157152847337	1.893219281677099	1.087333114170266	-0.8940743846633432	1.4275098368018386	0.6889681206790212	-1.1241973358557547	-0.1758356562357826	0.9272160870756952	1.4578678234902103	0.054893275695462644	-0.9910953675641688	-0.015465845334800563	0.409982453076703	1.1316275297592344	1.1802410192177386	0.9304631617638841	-0.6752542012961511	-0.3381027361992213	1.3801917958452163	0.33493264189155847	-1.4299205993392843	0.45521824654930376	0.6298085352642911	0.1941910532976285	0.4400114772283976	1.0736011435384967
0.7462126416702289	-0.7499311899063261	0.2925150564846232	0.8435369726571186	-0.019630222172452173	0.7033251391279467	1.2476603582356347	0.1689959427976333	-0.4716963162625033	1.4810949090235581	-1.3663294188391182	-1.9403036401412486	0.34976482361066163	-2.1112241919989767	0.19274435562655112	1.5530249889891374	-1.137260038844496	0.4978151641697369	-0.6766367048900149	-1.0085287995335779	0.8419839182271267	3.065583885326348	0.4295650109290716	-0.5863806256362621	2.0216157192772624	1.131558549980843	-0.744666343389576	1.3060310871043062	0.6230785529221657	-1.4298406417925227	0.2193498956906393	0.5702307239700525	1.6144640014901483	0.5460764868879484	-1.3384302526288887	0.23194365521843885	-0.28895173639605637	1.5189413176005389	1.1925637832188	1.1531452752198836	0.009230939341894551	-0.2984261255742261	1.5767024487427022	1.0128541890325327	-0.546315263298916	0.051412340556983044	-0.09995327940123012	1.5246840511072555	0.7887483090799391	0.9267428165741031
1.1530266069625845	-0.13070064351765026	0.01762454914416306	0.29928041833509217	-0.41269610936046175	1.167908880850582	1.0215221078841659	-0.2932571368632807	-0.5594528520226753	2.218443734715309	-0.30590433557009095	-1.0551181726566818	0.6713370037168326	-1.0210582026390955	0.1735152135007824	1.2238972205369123	-1.1750912850225324	0.01892829191404867	-0.8002324612040607	-0.8312845612633518	1.1465561301620086	1.3425377145144974	0.8988546572471516	-1.0840376396303166	1.942726734038961	0.6861189392818936	-1.256446871470211	0.5446768282518096	-0.08609375781905451	-0.7264664018489542	0.3279305991200323	-0.1680388538818386	1.591561454987221	0.5595308888758731	-1.4304489302772223	0.03324158352500778	-1.1361163821533695	1.3144757063925192	0.4678051788190099	0.3920873149747097	0.46580019112592874	-0.3905117653587081	0.47330828944114844	0.7536063884118237	0.9484953530429039	-0.6124732861748144	-0.463699561369201	1.47693376758066	0.6102927037920651	0.10534970516861555
1.5483678101632679	0.21122408032304738	-0.7552704325365974	-0.2986485423937063	-0.33832133277462423	0.8828033324519577	0.28392620105212846	-0.9021646499448581	-0.45005834055285876	2.0079117134745714	0.30509187330437865	0.4295760111434035	0.4296227697299028	0.12546414299020106	0.13517872571569547	-0.05211743749561548	-1.1167438619026802	-0.43490101719588253	-0.6430661402967782	-0.7603451599131781	1.1748427449004388	-0.5573684071137573	1.35973204273807	-1.3382721449363935	1.4780109706283593	0.4334202906360694	-1.8244017419218461	-0.1918388379385234	-0.7826796186056323	0.07123969485869197	-0.15207808480982943	-0.5876864980159969	1.1542792285637713	0.2923637921572804	-1.3348513069634997	-0.5352924968252986	-1.3289157668243294	0.9243165848818325	-0.33508974090243276	-0.6682282699263226	0.49275624031094756	-0.7448021429102325	-0.7957826416254291	-0.49849063805369115	1.244194777368419	-1.269074844468557	-0.39282289840273993	-0.16794250298780217	0.08749495833548028	-0.48548279330595306
1.4917912532174418	-0.15422882129231444	-1.2270669223024058	-0.37830338858525886	0.18695399762892503	0.2682301612316995	-0.02066240105013108	-1.081434646114832	-0.24258983135949677	0.6442723384565037	-0.0494029059403301	0.8942059341064291	-0.36111686822733957	0.6786887174084172	0.29987615568015824	-1.4151110299494152	-0.8326550397871932	-0.5485123107240591	0.019977297993789528	-0.38614752259142876	0.38015871791350814	-1.3020676315692188	1.2057696433497738	-1.127749411321122	0.6262477863144993	0.5980902269071083	-1.628859606506697	-0.35468371835385276	-0.6745092840992537	-0.14871449522682942	-0.8070727267582315	-0.28341892484181935	0.38656845020617764	0.08539703572975578	-1.15384108753466	-0.9741782425201458	-0.7598130600136821	0.8244119291581794	-0.47009994106469705	-0.9166430372028255	0.18292962902949533	-1.1854758739879432	-1.0011444486300853	-1.6636384214610207	-0.1757165958903691	-1.4359000051147415	-0.07539063898703484	-2.0367951359614755	-0.3377873797600088	-0.2657791752230524
0.9535742975251961	-0.8197668404796933	-0.7211394934522674	0.08638060049780244	0.5712557795011666	0.05360398066344747	0.22985988130133725	-0.5593996700802992	0.05863552193897471	-0.952589250384669	-0.7676841168564056	-0.11992596402562952	-1.03061715629898	0.8006353992542398	0.6664081067548652	-1.8290731348765554	-0.12498614070678098	-0.18293428318946697	1.012208863054586	0.34055931379688337	-0.927877166335173	-0.9191066297663769	0.4996344764145886	-0.3865884755893697	-0.25921363561946725	0.8334399495823925	-0.3956920119369079	0.0067053287720967684	0.3060730612658391	-1.3054224926131743	-0.8967279710620194	0.4081893519497695	-0.2363017807170987	0.014552147076173928	-0.7856789248245156	-0.7837107688287146	-0.05995400477668389	1.03124770912589	0.07497535922467782	0.03236965982788403	-0.09340337233052716	-1.1236860998838045	-0.09078609208090285	-1.5033740935503275	-2.016404570793139	-0.7898849898343725	0.3641708016975978	-2.368910477704024	-0.3842652051413733	0.48370857035422277
0.2877075378220927	-0.9740114261258778	0.4102853410765682	0.5566016630511965	0.48343843398919356	0.5102057247930128	0.34931885237163046	0.2980627965074978	0.4734306238775547	-1.7127956217967766	-0.7675175146438785	-1.4082110935428749	-0.9895132415266884	0.9476342076485358	0.9644968132649452	-1.0567779951160137	0.9310869236970378	0.4022382229049391	1.739648403994184	1.0005553886793976	-1.694152256367167	-0.4933938365974985	-0.05147499271089671	0.6625554581381461	-0.7227998102034936	0.84571550560558	1.2892918762657444	0.45172304242091105	1.3642091027516334	-2.1578162310532867	-0.26499200976873943	0.7737587205589385	-0.2833106086293752	-0.12153761711890401	-0.13943122947730288	0.035604779666263395	0.19702389277904764	1.1312548012212875	0.6210916357123752	1.382916441758805	0.006440756292577577	-0.26955483506194966	0.899991735560334	-0.012574321582572734	-2.7146000173496425	0.40798622905550647	0.8641155276127787	-0.7957026104773787	-0.10993813120445635	0.9878871738140506
-0.17616524278750853	-0.3160117748616115	1.1079641517097074	0.4933860143328944	0.34187257010512345	1.1714583634119622	-0.17146470426499139	0.8990563147444602	0.8215343807344916	-1.468623319899728	0.2543684421499534	-1.41569084784949	-0.34698731607737393	1.1595495214418892	0.9149241428898836	0.1608878197851554	1.7546211868099466	0.6416479263679935	1.6747774689474795	1.110945775845061	-1.1732016134577363	-0.7838699938250354	0.11131722212699688	1.4561728604715702	-0.6064414562409189	0.8173538019904685	2.385006877171039	0.6699700490140535	1.6461319258905633	-1.712439202746945	0.44118913266765086	0.4701206527226754	0.14249872326192092	-0.46890952341222397	0.5442719586830067	0.9756035421101725	0.07961017475099555	0.783116821090147	0.6560653489752433	1.959790653506361	0.44246802072252234	0.7594402929908365	1.1006039250918422	1.4541543361561278	-2.0351668088158044	1.3759992873606353	1.1740339384286727	1.2649292975703414	0.22528710196842117	0.7657481095992169
-0.41808582593710636	0.6261367158628119	0.8177360627125194	-0.08148450295983609	0.7170561705770178	1.306810257831862	-0.994022139020248	1.0477418872338058	0.7105280038349364	-0.8617634205851138	1.368764283660271	0.042212117577448055	0.323821757222655	1.087988496722995	0.5353956465689447	0.9251999437606498	1.6214415537510978	0.17134936456143912	0.8780093440613574	0.5590883652460964	0.16679108063481293	-1.4707032165404275	0.7218313931046457	1.392667950574137	-0.1416642519931284	1.009557614071288	2.1852211747029036	0.6559608338641979	1.0825108615701085	-0.30580474390944395	0.5831445392285213	-0.16300426181527583	0.4602026817880399	-0.8722042717931224	0.8401781872591789	1.514473950245748	-0.022433938296497723	0.09342458407252008	0.4119196661908681	1.3848927465946765	0.7771459073759014	0.9554220349938454	0.6721593645834233	1.5884333500779488	-0.9025820384710292	1.4604514300851223	0.857087051655868	2.0924075739284125	0.37546701801407767	-0.013392527037138429
-0.5701639152179071	1.0922645581585868	0.0946283655931271	-0.5965357517607047	1.4181277029717545	0.6334442401050638	-1.329391020761537	1.028985696921339	-0.08799820834942744	-0.4068650508895912	1.3771519373873693	1.5224394579770588	0.6948555292244434	0.6007227524802138	0.15720520172462635	1.0418363203306376	0.4383676183698514	-0.6987867110985325	-0.023787567591613754	-0.32160222292237084	0.9565754309800295	-1.7687924583710994	0.9281685153932762	0.4065065207843808	0.3350744597305331	1.1619428850668208	0.8624354986405462	0.4798446198910857	0.3270714823964183	0.8591023178709096	0.3316038747892006	-0.49537003320095785	0.22317022757338636	-0.9943599705628745	0.6753572284874314	1.550048277571489	-0.059923967539712984	-0.5020756998159569	0.4295252756167782	0.3342860263885734	0.5888669767396543	0.1291545706099735	0.3375315658039455	0.5002137572266914	-0.01551615136926204	0.7529495567130411	-0.2385585108980276	1.4062377468124285	0.21777337475375122	-0.8452919356519933
-0.5698808858851269	0.8609481966497599	-0.13208567208635824	-0.49679536842254257	1.5687748166876163	-0.414696522654717	-0.8174459973882476	1.1368093801497063	-1.220565130572103	0.0024460989727537884	0.19183136182542906	1.473552662695041	0.9308111070028916	0.04397551560373559	0.10682731108970381	0.9673421399312816	-0.929686464970347	-1.155989026463517	-0.40898036014149175	-0.9956207709434909	0.27677772972236075	-1.425740396113169	0.24692341864102538	-0.7661488619947987	0.6686177893028705	0.6972693738546631	-0.648341560975905	0.15274640548113985	-0.05393410002628941	1.0544081441213629	0.3932136896757115	-0.22370459901321965	-0.3868777145906296	-0.6373396681934921	0.5352337371346292	1.3292238722229985	-0.32471272475940066	-0.6341252094181904	0.716038250793064	-0.3108205252036088	-0.07071745668561073	-0.7165211449795768	0.33461874078459825	-0.486039650755479	0.818889270666665	-0.012358408125225904	-1.539077888589738	0.46500541421569186	-0.21024029613539558	-1.353300502357897
-0.15363414161082936	0.3487382407671155	0.31502392325752016	0.1905605831037803	0.7048449406781295	-1.0534510859286887	0.16062640401298586	1.2995275296214541	-1.846105593326207	0.609207000493584	-0.9273974479820123	-0.07230287436054891	1.2280505924661855	-0.20068651035913163	0.36508930632700676	1.0356739174585876	-1.3503465124278295	-0.670773910009117	-0.19796573290637376	-1.046273112869536	-1.311104599993916	-0.8427475972743065	-0.8053397364778911	-1.1131923893605136	0.851111027990431	-0.38402644006506825	-1.3297310402273144	-0.19457848539183145	-0.12190263483569157	0.6548834755351609	0.9998634437190568	0.3874877444728325	-0.7846559844631482	0.09588112527916974	0.9339526776534628	1.0558426215235404	-0.7818378968677586	-0.24999570773078386	0.6587736518900971	-0.3540176596004715	-0.6594566128056987	-0.4933947641317546	0.1915798159884431	-0.3073523906014538	1.9245256073268042	-0.19604046036607595	-2.0299310983478067	0.5139441910884228	-0.6814250497378973	-1.3868632071899147
0.6958071313152896	0.048532014678956195	0.722449924614408	0.8348281110057936	-0.5181263111972001	-0.7913286529834609	0.9667108825793169	1.2326066818250159	-1.3213851586582537	1.159197598967532	-0.6324295299928141	-1.4548436472589072	1.369583089632716	-0.20512477801924128	0.5618549535970555	1.0118467026999334	-0.5667407067976434	0.41394787993181426	0.16086936489087153	-0.41731248254372033	-2.2010503780646085	-0.3741890834868616	-1.1543705974874179	-0.32566199662198314	0.8058118749333314	-1.1720990697667864	-0.8194070210580069	-0.2273169610063981	-0.24948624231998517	0.4853820678535859	1.4931540534656365	0.764904080534178	-0.6935183605874641	0.9215445723816429	1.707381897167248	0.6948762022730056	-0.7838682856082654	0.4094111937809111	-0.13266277078160382	-0.24237926064124043	-0.623017226624474	0.6302897051189947	-0.4571521561509917	0.7966986678351285	2.863205640678804	0.18613727001035632	-1.2091813342747586	1.4212890622972432	-0.8452233230313834	-0.8783778926906733
1.396805483755851	0.03031612478608058	0.41577548093306976	0.7561313224607263	-1.0332107700068796	0.16995777393592637	1.2904875825544142	0.8216962606292179	0.14345476881134012	1.0913123137925809	1.071857720947503	-1.0755444178176943	0.9721000718263595	-0.3142980280061592	0.3364440568031357	0.5182845886038434	0.46311593142724916	1.2054800409372546	0.1695666065160316	0.5121890909240969	-1.302468555230202	0.09630646912893422	-0.28158271779114047	0.784032654983582	0.3763160586458499	-0.7800808740648987	0.34444847233178866	0.23086830690113996	-0.4859646041718854	0.8455609163530168	1.096421950533609	0.4802207755013272	-0.48784028877226226	1.576444901869603	2.045798725346743	0.15798950790144184	0.19552256766140214	0.9488118652145675	-1.1545006767176302	-0.33436869734648567	0.0892306499156419	1.3456338505556609	-1.1925933507333235	1.7266803541971012	2.7824123390601354	0.6588213529922764	0.26285800160787764	2.003050713929456	-0.4811587963520413	0.11230233700602982
1.1151309963160223	0.020141140725459517	-0.450056529622828	-0.14188164160642136	-0.6742358861066062	1.0705997989401477	1.208183998222739	0.202313774867689	1.573537943580264	0.3318384304079253	2.761488898103289	0.934643195971271	0.114908886353156	-0.5512089231704512	-0.274969195091952	-0.28942283307286387	0.5458992743520057	1.193785387330915	-0.288318029901572	1.132357824690968	0.8395262495030338	0.756082006900548	1.1622941546839543	1.0243239768068828	-0.39623517729105323	0.4608808457115257	1.167632760797691	0.7793317954795547	-0.4953995558479281	1.3395183803658384	-0.07069786951643645	-0.4240454230651815	-0.705234100518997	1.881967284059707	1.36744680952459	-0.4583011735458846	1.61948730432155	0.977977810527474	-1.4645112097542254	-0.48495648497436405	0.9746255639503034	0.7464000061380444	-1.2405381318048263	1.734978723217349	1.5655531141487307	0.9010136928528402	1.0779250665029092	1.4979574439844365	0.22121195294905574	1.166283294403752
-0.3613388263618944	-0.16155196524211504	-1.1405001505413381	-1.2403875460060325	-0.391198979644054	1.1724458787863814	0.8646721144480843	-0.4919242171394919	2.0546471657833245	-0.4090260319594343	2.985373548808938	2.8118488003926565	-0.5442806550261168	-0.4844132104720613	-0.8011142213895596	-0.7410338922751559	-0.42855334927405275	0.7378796151600383	-0.9178782519656339	1.0642128280138965	2.519893784994397	1.3341657813669516	1.9176571312549893	0.07330168584459128	-1.092474865694966	1.1324702612186643	1.0053535876720159	0.6722327505934154	-0.12218598989657392	1.4910041109649628	-1.025021437859568	-1.3918822376591808	-1.2884477486521821	1.7054069077014433	0.07435274285717515	-0.9319406303934682	2.0854362423620314	0.33590408892939405	-0.7885227804245438	-0.3953719446110656	1.428529063611494	-0.5401363728253087	-0.4759314074559692	0.9887519859805181	0.18236897905671115	0.9885204609836967	0.5875197632734074	0.38619304790875003	0.6943978046332333	1.5717312300454238
-2.1571065728360637	-0.3690613643207203	-1.1781695823004132	-1.7160513332298557	-1.0079312218843797	0.35473492658617706	0.31711753266370013	-1.2641635514641305	1.5022361521529004	-0.3339955725219002	1.6412398532256989	2.903345307195493	-0.4385570642767235	0.18147413150689765	-0.6998648819691687	-0.3894985342621015	-1.3191683102506053	0.5441443024274176	-1.2948894475983375	0.5285081217562515	2.4531637843745293	1.3104396822579496	1.2797225902416902	-1.1151940878727107	-1.1953187869709982	0.25608120787725464	0.080828689439103	-0.34829308577548457	0.24284680196880257	1.2540516941503896	-0.9896582475821664	-1.6546218808567588	-1.52096046347592	1.0009673128099534	-0.7403898333212692	-1.1702170052475072	0.7428633745842105	-0.6975605926386521	0.09535174393508414	-0.13163773798898762	1.245395360923624	-1.049731275954292	0.33075973909571094	0.07417438765060297	-0.32136213506434946	1.0414083376318803	-0.47750240639317254	-0.3206146204820181	0.44005652621403557	0.9072436973407456
-2.9389706707631387	-0.33085129490568393	-0.715636505126143	-1.2483877778242973	-2.0792765350443987	-0.7781596001211553	-0.3155613743709223	-2.0482425968828237	0.6227290785293612	0.5360277620487888	-0.07189364961354057	1.2298293344824116	0.22161955974070266	1.0645276069483705	0.18097665444445343	0.45244452026647985	-0.9844484359734695	0.7827862461324704	-1.158756462148801	0.18698203539870736	0.8488885580899557	0.6369261655211329	-0.32671834217924894	-1.282351548777853	-0.6339604203924067	-1.5332377003095548	-0.7327574884386029	-1.5881232715796667	0.06853976145017149	0.8942122571442701	-0.20976795712399057	-0.8005547471181208	-0.8318814962530151	-0.046277893699528595	-0.39535837498009674	-1.2784233450765348	-1.5918510994019377	-1.4804666128424495	0.23038969818672933	-0.06562259381037251	0.7090766149030705	-0.20465109824446318	0.3998798652953393	-0.7082903609391965	0.04642351473421539	0.869152570111879	-0.7544120394210955	-0.3150247498812502	-0.4770706820277985	-0.40046228944599127
-2.156668826370697	0.012029505079565864	-0.1694391116033187	-0.2740232851482624	-2.3713585024300885	-1.4261737290956662	-0.749467798129052	-2.5100390692334402	0.16300703331825386	1.328539880371454	-0.9672859144296208	-0.7066458238200806	0.612923487430355	1.4045189417801973	1.423032548230636	1.0496645472015877	0.4194856062961845	0.9245770780891654	-0.5448304008334477	0.49401402101283	-1.0045244107001148	-0.05380198990211981	-1.8715392728617437	-0.20623462262232675	0.03475825390567018	-2.6354784468743606	-0.6917910482911999	-2.0206557539714014	-0.6193282897545122	0.5897157071022047	0.42495975795930224	0.7572368417926454	0.44437878320386237	-0.9843841432357292	0.6611195067654566	-1.3356407905391157	-3.0206279591787317	-1.486423047150953	-0.41162707062227116	-0.34773872555593194	0.2524831021653355	1.0071189123073743	-0.13497189872271084	-1.4113221015825475	0.37026671722911136	0.18592869395982653	0.2694692256378484	-0.23028508908265313	-1.4062954921382764	-1.2945531946766025
-0.6080879248747527	0.4154642196340459	0.22496422478531972	0.4542436760837695	-1.4321170374761076	-1.309477284735794	-0.7325900245605077	-2.2687025666339964	0.25439350005630407	1.2052180050171204	-0.9847630820085989	-1.5352091097856024	0.18454551697537447	0.9157384413876862	2.2751130245311013	1.0294817586559755	1.582181818750938	0.4698943554483916	0.23595524428171752	1.1969946257077895	-2.0196263830578354	-0.13902433316259064	-2.6674697420090165	1.0771874949955023	0.126478512656897	-2.243715062238691	0.17142795315356105	-1.3954182078925008	-1.17905189229098	0.3047197309404493	0.40468294500744484	1.9255304401198372	1.3066447278939768	-1.334887054524737	1.3135014886929328	-1.209364416168802	-2.3767085035051894	-0.7993453640003383	-0.9337267088586443	-0.6732928614781365	0.07665798270255321	1.2008291521470043	-0.4371284923801638	-2.0191904288170046	-0.0019541812435518945	-0.8584401092725431	1.6716843521426066	-0.6973375331995006	-1.6520275294700413	-1.0440746840101123
0.35041398857297235	0.5537343364105967	0.4110577283551728	0.5742049735401586	-0.25151537343638947	-0.8614931215169006	-0.31577246668622255	-1.3653716773350986	0.4617457437390718	0.17518562783887662	-0.9757009791596165	-1.2582047094442994	-0.7320342333133499	0.14368798927755216	2.1390126579628896	0.6613976951972075	1.479169257671491	-0.38445268187858767	0.7393048782497821	1.5684574822075201	-2.043296385679905	0.25012508190172333	-2.7278400003465113	1.4319397465085872	-0.4463517676190538	-1.119290647364063	1.1209571134175276	-0.5180121743698692	-1.0798908322638092	-0.03783093684870879	0.013252722327848078	1.7713617419921894	1.1307708270210075	-0.9609329039875033	0.9165652417076214	-0.716234274349187	-0.3559881486040185	-0.06639066972673946	-0.6262748634200433	-0.6839724628830021	0.09142731327941984	0.18229240509874178	-0.04986427062004862	-2.2488297206415524	-0.7572342887820108	-1.6033647015412151	2.08883749645643	-1.4830079450320863	-1.0883805952460512	0.013083373125166943
0.16327198826725647	0.3058730533625262	0.3339731541056349	0.3870392461653508	-0.09352932226315008	-0.6751358001075743	0.1721912017526466	-0.3722400688795759	0.3387292054206465	-0.9816026599887284	-1.5370873057796097	-0.8804742604756661	-1.2658523966074156	-0.14287170618198014	0.9801467102906436	0.3704692979262375	0.4626663253410407	-0.998568997934752	0.6426831333699794	1.1629097245576157	-1.4781220908777082	0.4163559630379901	-2.341327832524226	0.8373712178017602	-1.0270261750622898	-0.5062930464668629	1.4143405674433243	-0.30145597991964335	-0.5375247054766316	-0.42319085734267947	-0.23336199410442243	0.3890244455534899	0.33913775403545526	-0.20363377608337604	-0.10618799227011476	0.04821777281597081	1.2239846512915324	0.1353713632352343	0.16242334651400425	-0.45481518465333426	0.1503797613605014	-0.9208282536799611	0.51206574820875	-1.819406610778467	-1.1543352904351383	-1.5036704722666738	1.1885743819208996	-1.7613747067477585	-0.25646040248218704	0.7748876410884513
-0.45208812371332974	-0.14958129842402962	0.049049991479009306	0.44050864046814625	-0.9143869767007893	-0.7989884838048821	0.4347624135878891	0.0995358943190785	-0.17252851373277614	-1.4636807013283597	-2.2563042718077595	-1.041997036011349	-0.8911406836953942	0.20342748855224413	-0.605799526380708	0.1926456160108533	-0.2253089752924426	-1.1110551910969804	0.009698906158054242	0.26314831344355266	-0.5695779665999555	0.01171294783128121	-1.5939625330331197	0.2821898114929324	-0.8773768269751082	-0.6134526376504744	0.9426278530082811	-0.7047899501285801	-0.24528504823585487	-0.7703482307087035	-0.24692915248474467	-1.0918589155224308	-0.0894704351337242	0.38580358453666636	-0.7710140043609066	0.6777261813163399	1.1892142143133069	-0.12698389155231626	0.44435669383147397	-0.38016825762513196	0.24607772049941676	-1.0312512812416499	0.4078492960379902	-0.7706330180021856	-0.9562968861827339	-0.7714029648043517	-0.02859712955284351	-1.1079911683626793	0.14014833311248653	0.4550850498172642
-0.4144965128319997	-0.48060317782684386	-0.06610588602373155	0.8894541860884336	-1.3786594463394009	-0.7008548960260378	0.4345619928965666	-0.013835350534126937	-0.8208065485734611	-1.0498087939287633	-2.175359554488927	-1.3121292663680024	0.10884664920359453	0.6304995558663945	-1.7399418403383327	-0.12578259874108938	0.10769657868407051	-1.1189647791085666	-0.6604319704286804	-0.474186160010911	0.652703415076669	-0.4914934563149203	-0.4774406384468307	0.5204899332451656	0.018642302646483276	-0.5635174445578415	0.22880614380236972	-0.8583756866573163	-0.49880263363111177	-0.9469658066202131	-0.26755118243260817	-1.4806086936351628	0.29010372576182314	0.4814836542757171	-0.524041001128808	0.8482043531016413	-0.0523777224091566	-0.2741380175108387	-0.21656891720673685	-0.5846818415828691	0.4314073354855881	-0.27466635814674273	-0.44942408258890637	0.5465026347088355	-0.5530671335298736	-0.2216667419344639	-0.3888488096098943	0.024719783056035456	-0.1513303429159061	-0.6758761072095524
0.4800352070889215	-0.44665715399367856	0.45285957374586283	1.3249160430984213	-0.512801193261004	0.02450477021290147	0.3075580416505335	-0.2177432834099747	-1.3286012785212375	-0.10736181997765408	-0.9031612269489933	-0.9010172898691106	1.0069604977633035	0.602390056639274	-1.8305354634936617	-0.5997029680488465	0.9098073570671471	-1.4169347914548738	-0.7407639541302905	-0.7183890085035837	1.856523366872583	-0.40184713611298534	0.6830998032817974	1.1964530868931216	0.8894973961626257	0.23358365957040728	-0.13837820585305	-0.21594174758123846	-0.7871275351017974	-0.7482509951627929	-0.28947154397481345	-0.5767410008154747	0.950476156922126	0.1765964397772561	0.3137184464869652	0.692420114684557	-1.1839137035518041	0.08115417848636482	-1.1617075958245193	-0.6595631648174274	0.6026417656607912	0.38337843301593133	-1.214858506695745	1.6694830152414257	-0.2869287439832033	-0.4137786719445042	0.20855951283560029	0.8492207408009552	-0.7664237224333302	-1.6144807176847913
1.3800640626246419	-0.05159246750999878	1.5401541868352646	1.2343884341464935	1.0446917951615668	1.033617682342072	0.14292142161126556	-0.030071542430538473	-1.5071873131751443	0.7707646792151005	0.8659198824858385	0.17658286774326443	1.327484793263472	0.185030255836093	-0.9824238253812234	-0.8423195402854848	1.164922473313544	-1.6840947455634896	0.018321289657435486	-0.6766604375301534	2.2653611751826164	0.269509479793209	1.2409093990657571	1.3467574425255764	0.9540359580709138	1.1592869699915567	-0.03715578240015933	0.7154623028139971	-0.38404395003184755	-0.05259951713045449	0.050452069658094525	0.733419451833364	1.0661324077905612	-0.20814361101505002	0.9689790012113558	0.6672799668441083	-1.309177289266297	0.6605155798584407	-1.3630488375961698	-0.1406955233179715	0.4774677767087192	0.3767608346130055	-1.05721660863738	2.138732761029494	-0.026276149593664654	-1.0353715586911523	0.8465880831572271	1.0494767073611797	-1.0962283995352489	-1.5970507250443127
1.4006162411542702	0.49781352015671343	2.4180325470693265	0.5643066236325459	1.7699815049709715	1.4927000497092708	-0.07254122621464788	0.5262040711597069	-1.236647868876723	1.116879671526118	1.9678258815240204	0.9569295121859375	1.1498953956290894	-0.16244180601420136	0.08686336261448122	-0.5449922604693892	0.6016474413964712	-1.1683914072173032	1.193408057083636	-0.6511161498963133	1.3568415443436712	0.753972307726345	0.8484026105180973	0.6041689420888259	0.22382518429293627	1.1515416460634127	0.16365816381382156	0.9817604113363035	0.735235504872999	0.8613143707151029	0.8928949772310693	1.37980005055058	0.4606757271768216	-0.44395074272260765	0.9394892145877423	1.0197616211880427	-0.5479234890409072	0.8244578305911109	-0.5517365791922763	0.8266860612040307	-0.12428681077493264	0.06332696791245909	-0.0958447302833999	1.6057086860957501	0.4678617682235405	-1.2405059850835523	0.7434078719577951	0.9116670587474298	-0.8104089055038899	-0.713599827094362
0.6088927465747012	0.9692697659930088	2.3096575801475008	-0.223361488968795	1.0721404104550256	0.9881494178545994	-0.3252332798985361	1.022378736792461	-0.5649026291177666	0.803177934654129	1.8333276439654609	0.6110476368305389	0.8536099876371681	-0.2111733860960137	0.599757878060275	0.02575846759256245	-0.12790671735844578	0.2511346114951976	1.9168777937824537	-0.6120597358320299	-0.36390094027298875	0.44284654467700013	-0.04493017593225215	-0.3795116555137416	-0.5276056564829611	0.1467295427363845	0.016851171142258644	0.34783078916343707	1.7419178983685386	1.2938277319672442	1.7089681873918667	1.0439180337192941	-0.26878988113834307	-0.501538743288743	0.3182977595173311	1.472741238730633	0.41141756154182635	0.3053511716213351	0.521758133166347	1.4971365951973474	-0.9936016443122214	0.04209941554177271	0.7557572403547538	0.14277189567106086	1.0290039426011943	-0.5865370389546041	0.06514667150423425	0.7936993078381791	-0.0797211319222341	0.3295309382565564
-0.14692483133644352	1.246470754034098	1.318874849364354	-0.619164971030985	-0.03850564222771148	0.04242283016394562	-0.49611944557540694	1.1029802281014842	0.12848447636677826	0.1148510008547793	0.9005804675519501	-0.5315552260574653	0.6998674021082066	-0.17831048380307582	0.2998462612425063	0.2159169540385021	-0.385004130233616	1.5650765710332104	1.5382038225557357	-0.3687732497922667	-1.6014497845874567	-0.3503939646968152	-0.5341195831812083	-0.7531806671581883	-0.582527260437219	-0.7156152345031762	-0.5933151105989509	-0.43825026335822503	1.7855947167963722	0.7052580574762688	1.7184099321840407	0.23958794895507837	-0.5085760540611141	-0.41405470254942883	-0.42346604142956384	1.5194286607304683	1.0201593342905433	-0.464672082832053	0.9205279271575519	1.2857665377351453	-1.624289968323959	0.3310654895315252	0.8105291771090345	-1.4767970080548476	1.230941711539483	0.44866915965462895	-0.473501090587916	0.711611498799801	0.6297755633222342	0.8927603667603637
-0.27251863550851574	1.315914813724898	0.3471771970837249	-0.5279136016836239	-0.22223269706051513	-0.4029547825757829	-0.47039602576999867	0.7628989039769787	0.28466797503996355	-0.42657008276254055	0.042704414879378774	-1.2563179192703484	0.650613286786725	-0.36025208171924655	-0.43668903538136805	-0.3016891664177662	-0.3162544705775883	1.5070913524501837	0.2236881106764226	-0.037869255481468245	-1.4755048964918078	-0.738760692227885	-0.15626960257150385	-0.46537056083033607	0.006217717805316931	-0.4331066914902283	-1.369274652996524	-0.5630871612791524	0.9082720500814363	-0.6012049662910173	0.7518078483553988	-0.35253463550007824	-0.3088061162268206	-0.1656073267503556	-0.8508688772349522	0.9901835069261243	1.1322892940422946	-0.7892356028583423	0.4809612052557064	0.4396518837795078	-1.6744261489297056	0.47897189269512347	0.3062275570218734	-2.0876102451371525	0.9659333812323071	0.9192681046652195	-0.5513902277009146	0.48718817472862835	0.9656159049302053	0.8461451893749516
-0.04537519921406052	1.1679657102482777	0.040846206666112723	-0.2839305075654869	0.5992915342440087	0.02128543547770672	-0.30251687618933787	0.22199419797219183	-0.2753606937153029	-0.49737014993304873	-0.2828818958866289	-0.7528592553156386	0.47358957335186375	-0.7755735084023633	-1.0259779290294664	-1.1262428162918994	-0.5139762590238152	-0.046068370575166766	-1.042275280333881	-0.05353238310373852	-0.41077312296927054	-0.3171373200217535	0.6780522202492058	-0.2354012856289261	0.5496603765697744	0.6712331977486965	-1.8343758121494518	-0.03917183619662428	0.04817383162009294	-1.5938875776720212	-0.5230888865711567	-0.4781559615710538	-0.2286784530845351	0.20321179870982797	-0.8423768612466203	0.22843031258399035	0.8852517171447766	-0.41839267419512044	-0.0892561676812076	-0.15491208280996957	-1.322051841138858	0.3034095758191409	0.06089886160615132	-1.0746566017814312	0.5640716394100406	0.3520245519742415	-0.5018400421078452	0.09020672972689732	0.9625708679993221	0.5239728727259473
-0.12334731862744167	0.7857333382531256	0.057376136752825053	-0.30786802400332086	1.2901577914703553	0.7648185413500406	-0.2293232789923021	-0.28435447466061425	-0.9534371047700064	-0.2997507090820861	-0.26954980411305546	0.5365534137474134	-0.03300350110068255	-1.2689604976612388	-1.1848766435513236	-1.5168712123843946	-1.1200192184028848	-1.7662390305614557	-1.1702139624857653	-0.5945179603934934	0.33917149113419814	0.3434301962957657	1.2287982666327395	-0.6229262145096958	0.5069241880189522	1.4062184171318513	-1.6747002010668446	0.5115450264201072	0.13145252206191974	-1.5298344220289755	-1.3257655542732727	-0.3119623469265421	-0.6408205751005376	0.43552001255507533	-0.6369251425986557	-0.3069343382234632	0.5726762623453279	0.20904693658379797	0.03578157127018488	0.159455721515246	-1.0778410977481254	0.13833184261438977	0.5699384638010633	0.9060431168136938	0.2527739758489716	-0.7781259360064248	-0.692183739203169	-0.3390951984806949	0.9808608597131612	0.41026561380568843
-0.6290857390878173	0.2587441319557384	-0.3711753311035976	-0.7905419967569858	1.028619320819683	1.0161711707807661	-0.49811181593195014	-0.5303983071625977	-0.7873997869106243	-0.3462919064424158	-0.27066766302226625	1.4333982144347575	-0.8427139636862383	-1.785430450918253	-1.0275786378045313	-1.116447066621743	-1.6073987945124668	-2.1331095180915574	0.10920946412287337	-1.1860690900170399	0.05164727928520489	0.35607965829047006	1.2747675793881963	-1.3947486390266068	0.036556289952115864	1.1899879600029757	-0.9812891708445886	0.7511228802052867	1.1838528713915504	-0.7926818699180184	-1.5421355593850972	-0.11301201637699548	-1.3509794624505946	0.16246935024764708	-0.6609230283051417	-0.5066073744281074	0.532808325155816	0.3922779680626476	1.0226666018671267	1.1780597945077267	-1.2001023884831443	0.2742154882521263	1.5405763627720295	2.3371676406561015	-0.2112572255235148	-1.4801409851253007	-0.9796582104021624	-0.7094264788991437	1.3628660798815682	0.8121018202655343
-0.9684242899196226	-0.16372765320570373	-1.2687344788513177	-1.6001817511867382	0.31617631731166457	0.5685825967937451	-1.1473409519729245	-0.31021855673706805	0.5336913577635481	-0.8299605199061119	-0.28195255261430047	1.2628124719144305	-1.641140196504658	-2.3056970296691155	-0.7534855842232318	-0.2223165700949369	-1.4950482298914467	-0.9513160783177977	1.9072458959444625	-1.1230031709104722	-0.735797427595484	-0.44208476574075706	1.2282640506057418	-1.8969990943528525	-0.25789981291478603	0.6541305430292541	-0.23808943447424752	0.9203967286230336	2.3096444132817053	-0.4743510876449084	-1.609657018639844	-0.023528989882942122	-1.870640694536344	-0.7064518887958074	-1.1728707714482625	-0.598304377621858	0.871978044897138	-0.19800926093651303	2.267125866977422	2.041337142888206	-1.3551774063986775	0.47079289333803537	2.2370079070269306	2.1599235698194827	-1.0932882995372903	-1.1452792386827442	-0.9828743305277027	-0.9996427909595827	2.0793276790679878	1.624948147686805
-0.587965422617131	-0.24834129101579325	-1.709090553859581	-2.332057404996214	0.20889678358977504	-0.08299394470181189	-1.8930612077636706	0.3295874746443314	2.1315165559514773	-1.3107031660738564	-0.028630738859248266	0.42520851624320216	-2.007383269878426	-2.5475518798389416	-0.3907741625053676	0.5842633679283543	-0.9784506097198119	0.5196019325307815	2.8292780832241395	-0.3038980164777604	-0.9187363629081106	-1.2744322615927797	1.4200739514234708	-1.8323242361286043	-0.05145603851736217	0.6696059477814459	0.00608451104721469	1.1915963831700473	2.4885877704433588	-1.0655610170281664	-1.7464139808509067	-0.09797448363589353	-1.8808418783761218	-1.7125509015350984	-1.9354702246031272	-0.7477392306055479	1.2092783985732531	-1.2506227333912472	2.9153037849212615	1.9941730916667095	-0.9575227809734189	0.3119835519675922	2.1378677230917313	0.7023643217203566	-2.0032615737987456	-0.07854780252266576	-0.7068539000196237	-1.0481144218221803	2.6730064390052815	2.306008833077104
0.2809247007325759	-0.05007637670614917	-0.9661835684553742	-2.444345212032272	0.833017410971795	-0.42184243488577405	-2.2167649532081475	0.8695919454999032	2.6467393902465584	-1.1971871584272222	0.5119488411758111	-0.2225542265342456	-1.7751839582964541	-2.0344385646882293	0.07648720829868508	0.9293161749488077	-0.6045449126329684	0.9389252376505071	2.1422077153089463	0.5612452028300524	-0.09942995259123752	-1.269369497735605	1.534699437407689	-1.4362705158390154	0.333468056746971	1.1351030449314456	-0.38935226161571346	1.1276041916920303	1.4127994852271502	-1.8047137932174975	-1.6147799111734673	-0.3130067880843127	-1.3603171018166236	-2.1041534296888975	-2.2821422178611708	-0.8417053413325059	0.9168886523151751	-2.0692412493395294	2.4912507351889963	0.9438907296262192	0.13188561040164157	-0.07712000412623424	1.2531824835083134	-0.75396426693199	-2.0834330152298306	0.7937860936153079	-0.5665056570443556	-0.5741212091823044	2.590946646528072	2.2078180643166374
0.8080250959437585	0.06229132183663246	0.39865535973317556	-1.5634556820257939	1.1589409455075061	-0.4780471909787397	-1.680459537003004	0.6112988181013234	1.6030555325064666	-0.525316331688227	0.8767786555115986	-0.32865867599144377	-1.240103173013562	-0.6789674761816377	0.43461426780220397	0.7673239413627999	-0.4615191386783016	0.24229392466329872	0.41265158613632674	0.7039830920613563	1.020504852654718	-0.4092835510671019	0.9949245132179738	-0.9706863087750388	0.3051428360110216	1.1183153864000346	-0.9535772372199333	0.19059048147073523	-0.3353322763082674	-1.5593009493686152	-0.8852340801986958	-0.49599272002407396	-0.43513321287472284	-1.4970462834656282	-1.6919714098055068	-0.7281285994642663	-0.15374348690802053	-2.086386971830134	1.1700565866079664	-0.5883557292627942	1.3261871467495048	-0.03828928851953922	-0.03060391933509959	-1.2725671751618532	-1.0534899674792966	0.7652387802132254	-0.7385792811610034	0.38024163377651604	1.652520334874027	1.1541357246314592
0.47089753215365404	-0.24881745005107947	0.9925706286481751	0.11396285237086243	0.36853948696096817	-0.6327702614965326	-0.33155230002285196	-0.5532288870342462	-0.03695409575468841	-0.04036106232417534	0.5462978093690396	-0.24312227135686512	-0.8995314335078158	0.8235315657704029	0.3102418928240936	0.21774843581575834	-0.050883726070852404	-0.4406342682076135	-1.0222933297490284	0.1416767377765211	1.4988267909232027	0.44839525204050085	-0.15441162279330428	-0.36725117801630386	-0.3054100769446455	0.13971044590092332	-0.9759108608440786	-1.2761036264358314	-1.8052917338240626	-0.24762084697965914	0.10484387122356345	-0.40301409417959755	0.67480992293156	-0.3027075598893566	-0.39597684526045596	-0.5328948994733754	-1.2487741099985026	-1.2523461463273176	-0.40532110283543216	-1.9072463670614206	1.8124325037601925	0.748006924914503	-1.2565955047642403	-1.0186639838860836	0.2055871907060588	-0.003795993003301599	-0.7847499325978039	1.144446044879256	0.2402038779573384	-0.2582875500669163
-0.3583707412082889	-0.9049845264189489	0.16515678733983263	1.731675934255086	-0.9262387383478685	-0.997646700217248	1.151750425955768	-1.724372916756325	-0.8164494861685008	-0.3472931996874903	-0.42142569579699096	-0.3748746119049666	-0.9006421655180533	1.489707514940932	-0.3666268148932078	-0.5169715958117599	0.9169574121408284	-0.09697171579996858	-1.273861827765028	-0.4068940992282404	1.1788497661357777	0.4714298751822545	-1.0433100455837352	0.4681228164450635	-0.9909402887889283	-1.0815174873793683	-0.20553467954139723	-2.0212858522483588	-2.380491933626498	0.9475864854557039	0.5924433086389507	-0.008438345132443598	1.5776407656270766	0.5806746017810533	0.6936902477489962	-0.5521243991270717	-1.2939651168319402	-0.048229731656582286	-1.5624788573097976	-2.5360133446341195	1.3268796454446905	1.6385091874695392	-2.074983807959815	-0.7671003941552358	0.4802920595743811	-0.6189124102950949	-0.18060313819057539	0.8794692312591769	-0.9731393802614456	-1.0701118595272534
-0.7877539537319049	-1.4382763555383213	-1.2108517931394334	2.3257089319479864	-1.2267989257037912	-1.1972315264888211	1.8695214783127203	-1.6526225943228459	-0.2573057227579554	-1.085503951677273	-1.3165840850199009	-0.6176865907680935	-0.822817943021343	1.0683476511066354	-1.0663533171215174	-1.0992152722649637	1.882133813816501	1.1169715172261827	-0.6210037094955311	-0.4101099398351302	0.6994323093848273	-0.2911452727439288	-0.8552813905025859	1.2143159960610304	-1.0267202423975856	-1.3807718548079992	0.8277236091991056	-1.1426629503701045	-2.1006919778916635	0.9146136901236326	0.32353702403819434	0.35081098891872187	1.8323070764982243	0.5894049928025082	0.8267811701497312	-0.8183717674593644	-0.05365117123873569	0.887122051724982	-1.9729237809890392	-2.355887347274265	0.38067131018579214	1.5734629273687795	-2.2886026355185125	-0.8904628178633607	-0.3625172410994899	-0.27923041776736507	0.8777625405068761	-0.4953842011221385	-1.5181377748202567	-0.8205897911692368
-0.3058095095652824	-1.4486741051879222	-1.7620434395633293	1.6736472430886236	0.10695475687639137	-0.8192401445588164	1.46289872470548	-0.026939980156157065	0.7427774608151088	-1.1907966056659307	-1.422806905122111	-0.5416803747653406	-0.16380862893804798	0.40790823654655195	-1.0354916592763594	-1.148912220531822	1.9240013497288695	2.135254914056777	-0.053823579525437266	-0.09559232389975236	0.5942300518832968	-0.9608480237160838	0.1848949228027441	1.3291667326005703	-0.1871883955471468	-0.465948606229145	1.3048436925717024	0.7705412815010098	-1.444360962176884	-0.07267931836174885	-0.042305940883631724	0.28775603323892784	1.3454131956559952	0.028428415505738627	0.20932285097448533	-0.9556459134347688	1.4242076413811475	1.2491317211847732	-1.7223192530450337	-1.557069807779306	-0.27924449556370107	0.24528260334655347	-1.8725799817300202	-1.026367284467518	-1.1220270210645085	0.9392988887461713	1.5067225658168018	-1.9937413729816713	-1.4076223084559258	-0.011208322239145979
0.7339969204985856	-1.0066410275971727	-1.2160521686734056	0.5686763188665633	1.978869982300783	0.043459642332134577	0.519256824627079	1.9773569991083306	0.9878379879888106	-0.0634623313797948	-0.7160365436538114	-0.026301623689232487	0.9365610624920202	0.5931248665928145	-0.07664761928372278	-0.5642520007236995	0.8772764736182015	2.117780372583432	-0.20753083534570796	-0.01986942207271245	0.6520550499158321	-0.7016308403844566	0.9308899339581865	0.7341803496400726	0.974753411666868	0.7734788903477012	0.9783697084387099	2.0699628546623603	-0.862595829824804	-0.6575709926794663	0.30100689209695836	-0.15715512849598906	0.5759481943198265	-0.2405936328580745	-0.1764953913959773	-0.6218524100331083	1.7377968903017709	1.2558392166181243	-1.0985832331869079	-0.5137796789737743	-0.35234212294621825	-1.5043812469950524	-0.9927910342223257	-0.6795023068501076	-0.6201942480186988	2.104727908252509	1.0923596387536774	-2.419421983244279	-1.007431703999788	0.3617384213865589
1.4668693183181107	-0.5575489588701983	-0.6154505203190948	0.08121028554813461	2.6156482796797653	0.8147003426661189	0.08358510083815655	2.674057349696181	0.26678496288861314	1.6720446614985975	0.12923254008226048	0.5093343173620717	1.6275242436009005	1.7123336737239612	1.124649113781352	0.2829615804098981	-0.3454695707392946	1.1978111091401118	-0.8528941725789746	-0.2554431880348372	0.3006812586089066	0.46279696114663693	0.5001860754283113	0.04997825792043965	1.553679881039439	1.2321821039876604	0.4488433073571553	1.692630806949285	-0.5009989616306488	0.02964972684546844	1.2426669228591072	-0.5107779577860582	0.1429287542480522	0.33510090331237813	0.36079286018330364	-0.032457363285882675	0.5393199453792291	1.3209710560513732	-0.3647134996819412	0.3696958479705845	-0.09715643683610249	-2.5390797016092077	0.016436371210306593	0.09317401759370077	0.883844265858903	2.2785597660116723	0.016462325306897757	-1.5544584876448158	-0.7028146060266038	-0.23770086898079662
1.284544968403097	-0.448768930826507	-0.9067783819310047	0.48134060246362875	1.378053085410308	0.9754043139219746	0.635584934413521	1.4994721869113952	-0.592288935771783	2.725021266927593	0.4164493171605344	0.5655635113478341	1.1741256013520551	2.6598066820334427	1.590608905271164	0.8130756897032954	-0.7264255866411865	0.1832896385462042	-1.3824222826814159	-0.29541537396396916	-0.528615326597714	1.6593056383565128	-0.7854961417435445	-0.05694374985434391	1.0502707817089743	0.6229160971207397	0.47457392399323906	0.179933648480568	-0.29090377803828316	1.4099752202448221	1.761525929230851	-0.4424788756602453	0.17753945839282276	1.442032957923965	1.4140738290322101	0.1676524033464042	-1.1147701402517296	1.5212478773545783	0.2631328055247495	0.8057819750051793	0.11861971234329247	-2.4990025118808328	0.7403205662335437	0.7332524569982652	1.940802676308074	1.379538268805984	-0.7804441303931088	-0.33024793287162535	-0.6755539509798283	-1.416329193272293
0.30858282423640077	-0.614149587202964	-1.703626181269257	0.99589391706695	-0.6648339011302576	0.5075613215955188	1.5759412760400189	-0.4060827750060063	-0.8213195535964486	2.4107560733058193	0.059312827077358195	0.13640779353616583	-0.1699686476502199	2.2717816834624314	1.006243287044257	0.7582881378209493	-0.26698681101848026	-0.28383318878164937	-1.5571128279087623	0.19396312655439754	-1.1783865583836604	1.9673217656593265	-1.7561178405990165	0.34059035142214306	-0.18799936178748786	-0.4832786526193853	1.052874337190887	-1.0308668853508836	-0.1935441798334375	2.1971415637297644	1.107164767215955	-0.21150533875386446	0.21611531451625826	2.1902076184942842	1.8793237229888164	-0.33773987727743804	-1.8650687107326804	1.4652423156825112	0.5370864026841231	0.7106815176751506	0.20188078440583312	-1.8749849979418425	0.8491466400586344	0.8137706013500181	1.5559353915528624	0.19930941154248116	-0.8700660869546314	0.23824617104918433	-0.8775973776254077	-2.2918570480000815
-0.7509325569765192	-0.7297694226828004	-1.7841099483081007	0.7230604395433247	-1.9000940134760769	-0.17721218695015015	1.8348182766659986	-1.327711405783927	-0.5541184738785072	1.226226137271425	-0.4404042119673548	-0.28251475966906675	-1.2906426922595202	0.5809523826281924	0.021386975325636978	0.36781439598056165	0.12254973695778805	-0.1958523032557411	-1.5812064028206179	0.7907684139166891	-0.9929599586708493	1.2462818910999705	-1.617020175549382	0.5378506521718398	-1.2170938309515074	-1.3543986438665387	1.3644614574209712	-1.1131410320738535	-0.2550300086418424	1.8556883347651385	-0.2311829222684191	-0.32042318073167636	-0.1480610041407648	1.9274857358215856	1.1697146297271934	-1.0267284830255206	-1.3667241122109826	0.7826335171314198	0.2808239191696759	0.21771399121564639	0.23765040597739973	-1.195489880955387	0.3201881435908751	0.4609936044015801	0.2654972150926342	-0.4163156946817761	-0.7047216984895435	0.11159768886959497	-1.0792372189360044	-2.289205641178372
-1.1450562597906893	-0.5996572329043378	-0.6758292880000022	-0.29784367776587484	-1.679241920681652	-0.6383894586263948	1.0063386134405834	-0.6291064365710316	-0.44098943210042485	0.17190056210459453	-0.5353749274753281	-0.23479342166589162	-1.3137346083371895	-1.1747185891957004	-0.43132618165076675	0.074260654741652	-0.17339711893835577	0.041440036125316826	-1.5544071161058945	0.7361615695622716	-0.13021846183933494	0.22014720198921892	-0.6739336003875926	0.11656124639147684	-1.2415298921480964	-1.596390876993521	0.7263141946203424	-0.4200313135767463	-0.425119643978922	1.0116917104940895	-0.9790920386251527	-0.7238308932642159	-0.623941886403975	0.778836399988134	-0.12160897189193731	-0.9882780509623217	-0.40467625639967036	-0.2991533161434311	-0.33031812680114914	-0.3600236063010481	0.19688264309912365	-0.49108798710143375	-0.43420096362390376	0.14642861779916827	-0.6078721395472519	-0.3282746676875511	-0.864246319554141	0.05960207495306943	-0.9454734564767989	-1.4840254033262728
-0.6132443620696301	-0.31990357476051795	0.6887687560042243	-1.0871983148115096	-0.6310635190536216	-0.6922927618482908	-0.21484873595802284	0.8007982295717929	-0.6658940383133696	-0.294488314307976	-0.08177105938704762	0.23360923796137156	-0.4895691679860565	-1.7659305517093946	-0.053710190134179735	0.03749720012587229	-0.6974185193541615	0.08780427530633943	-1.2032732901090604	-0.11206731219147485	0.5268213874006852	-0.24121908080671842	0.1452980375416633	-0.4792973523740378	-0.2522842085519856	-1.141627063163977	-0.5191591889784051	0.2988858271768464	-0.4571607261973426	0.47634280764724923	-0.4748317261642121	-0.6598883488426662	-0.45964394521184787	-0.5252461123909113	-0.8717016193693236	0.06840335088801155	0.15544530389549566	-1.0299822256332938	-0.7283217330361523	-0.6369930127671806	-0.040699071984404325	0.34927967481301014	-0.7676205061858737	0.19220174642577376	-0.5327684743666274	-0.036453678470055734	-1.2146143587928258	0.5667210051044641	-0.24508749788200482	-0.3448452559794446
0.45808446005911285	-0.10099010677273741	1.0732601448020154	-0.8040061801347633	0.24532014449385164	-0.41111801021948036	-0.7703684057370881	1.6558620468225584	-0.7127180390771491	-0.48666368451262004	0.6617154954383594	0.6603602482486706	0.15174580543170893	-1.0780769272518238	0.6399636232881453	0.0958010220127651	-0.5457142163056466	-0.11700163866040546	-0.36449759813448734	-0.9892480058258425	0.29079680238007066	0.06184430582914744	0.29432384932594774	-0.46685035648223394	0.9712635485414314	-0.17760536674132535	-1.2667316293429416	0.8025520683513528	-0.14391096597856934	0.27177975241195695	0.6157305199358788	0.48047232455159566	0.6219635560355776	-1.2405626374738912	-0.6342266456033759	1.38322290528899	0.2376626301094856	-0.8828719839876641	-0.43631824719145207	-0.3755228165297782	-0.37063367900061445	1.0220291950694558	-0.33518083254954023	0.5345147730199598	-0.22530420721532537	0.004412752384877303	-1.0933711400930646	1.2192951784613997	0.8311785515344488	0.6278802145492594
1.3493310523720932	-0.02517864623671821	0.4069348295108472	0.3345213425968531	0.5033634103066094	0.00827144272111548	-0.31854983196119824	1.5303281999920817	-0.17849002837553601	-0.8140290256824995	1.296837276355631	0.6444877841112255	-0.0048437082774045	-0.004287818359054632	0.9854559663524043	0.1031102088464624	0.40327131158064106	-0.4662392749130724	0.4615534225366008	-1.0051350315459517	-0.6042178524018788	0.5421762531131727	0.003041125117351224	0.29341142000482096	1.507606932175304	0.7501628710278575	-0.8449149964610597	1.2621139319981494	0.3362528400062197	-0.11081824355758871	1.0833761327040252	2.192593012977682	1.9006619509166616	-1.0438559790429347	-0.006483362633549559	1.8484582313036928	0.2969596468301309	-0.134586753711633	0.32909656052516556	0.2747985821893498	-0.39644892961258554	0.9897501126929547	0.4853226771624179	0.8608566482298986	-0.5108406142573186	-0.18879604430322847	-0.2509036855993654	1.299544314602869	1.5816036758646566	1.0133435125038355
1.5769634164950976	-0.0055768498195818365	-0.19828753483155942	1.314386627120625	0.3217919868994395	0.3501457953003234	0.514829081859817	1.0291486798761271	0.497154777501718	-1.1711024216078203	1.483257127135003	0.20772306733568002	-0.4888189286961375	0.5921384228409869	0.8501544936615684	0.15071377864841895	1.2248750276277351	-0.840955580150786	0.4400498396423732	-0.09039059556670292	-1.267518022180159	0.5002248865750879	-0.20154695840120412	1.0918065396271164	1.0411925736662957	0.887532665296871	0.20611292731533132	1.573027111907843	0.46877370829897014	-0.7207728118988914	0.5044847622522809	3.079812564534787	2.2584228964508073	-0.07758613469383976	0.21623219469961902	1.1149961489759466	0.47510618493947615	0.4435302276052547	0.7217464247992345	0.785120577866553	0.12844682337795876	0.2196244360850454	0.8386592379172172	0.8601479384944679	-1.1322610670567426	-0.3839660415189392	0.732351397576849	0.738453501027985	1.2533924838533579	0.5381943648101444
1.2545082541564556	0.08703315361951469	0.14350038891109787	1.392977527921079	0.016221958749442503	0.47082034299479014	0.8927776969282686	0.7739723799229721	0.4520094355389261	-1.1242735482767978	1.0405998091324689	-0.25581403281011383	-0.36458137402680024	0.6445455791784216	0.6031256595155733	0.38286754175231236	1.0026704730584595	-1.1233108749939325	-0.5625216645384761	0.9852897336547916	-1.090332991757409	-0.13527869716245727	-0.11357711410935027	1.1918819471066229	0.06175528366396222	-0.05223510337972384	0.7096416745734396	1.2713827616460815	-0.04488354121096213	-0.8935566851016243	-0.41778745354144636	2.2293469225802136	1.2936163321026541	1.1985129848737777	0.015761565213317247	-0.10252769867093163	0.3833044438723315	0.4563677833279297	0.14391545595888577	0.6527940773987212	0.8582876117387646	-0.5842701458859426	0.24210020287469647	0.3957300023893807	-1.0556190603645796	-0.5641348680932777	1.1270948453102838	0.164295353287864	-0.1938834554476628	-0.6428593669202654
0.8926199748081448	0.3105579190769284	1.0412868972109413	0.7286386574164486	-0.26181410770674146	0.3876969063971945	0.5945971813539899	0.6404122249394475	-0.4697529148632477	-0.5421139228271888	0.0958060901435486	-0.32635342657070066	0.608536476742687	0.6588332144097093	0.5526800688106892	0.7027257037557746	-0.08541773699823124	-1.1628077405195922	-1.5310468419894008	1.4772716181439987	-0.32771570624086127	-0.7868659004323635	0.0871329863771385	0.6457764205681572	-0.6403966133973846	-1.3319811242592838	0.1676704811035461	0.25714134171907227	-0.8164398295690625	-0.1512836225745733	-0.7772001987182715	0.2594468802894211	-0.2855737150016757	2.1534304619963387	0.05693983279850369	-0.8109638521037358	-0.22478652191891035	0.26828837227387636	-0.974153690841631	-0.08232536673364779	1.099506793245328	-0.6973628429053205	-0.8063664697488149	-0.3872873292549886	0.12790752335463956	-0.8538587393711746	0.9390919007046499	0.0387768506353042	-1.8038788112614763	-1.7469931363388667
0.8074314461212716	0.6089617717387802	1.3965961033122245	-0.020867977196049815	-0.44953981550413424	0.26193562121149566	0.04444296047024388	0.09927075252041342	-1.3316385359706324	0.18940528769864315	-0.8190156840287038	0.09920634531523027	1.6569597155649145	0.9403882164656256	0.6083292786452733	0.8195859138418268	-0.9536939787317107	-0.8432396918043128	-1.2435290931931477	1.3538958566866819	0.2641338925576859	-0.9169304627626316	0.19296817812206912	0.12695160136753603	-0.6762868597344126	-1.6640029931013753	-0.6765466930977031	-0.7771966322759815	-1.0391855581587817	0.9548296690212511	-0.4478186551292681	-1.2160537394616708	-1.3883214331724463	2.202649962155646	0.6895451605703261	-0.6866506298676637	-0.8847673858606249	0.4256955301784187	-1.5127044428060203	-0.7702235937854924	0.622932567862088	-0.17714241960572355	-1.2453888940132565	-1.0522780301359937	1.513272578297098	-1.0761420273288942	0.8308821077093417	0.10306501211801612	-2.3234165372055875	-1.780364366716133
0.7634932201223409	0.8008397766270066	0.7985975299366851	-0.464540541018482	-0.504099950636587	0.2237628864266581	-0.29537353277472017	-0.91520663771967	-1.0784749669014708	0.6026745063413067	-1.021210079833668	0.7009408724684193	1.8845009291585788	1.2083885389296174	0.5188981375470961	0.6077961182173128	-0.805827688740391	-0.21495542135538187	0.3052539169987707	1.0783529076172513	0.27865330634763497	-0.620507391172999	0.1736201053161783	0.08085049326410106	-0.28243486524024963	-0.5141018486424179	-0.6800540264720686	-1.022862685514687	-0.34520143090674266	1.2870214082360114	-0.0038416413157119442	-1.1919705277080521	-1.5248404911027742	1.180044991613933	1.358529861913519	-0.17188320509471217	-0.8451962279479426	0.8622620340404616	-0.9048744026936741	-0.7340901545983506	0.07930107555785222	0.29131723482138633	-0.5902844090710329	-1.1037331494497602	1.821472685797738	-0.7187281755695214	1.1996953427584558	-0.09868011879899602	-1.3721201340342262	-0.45766369778347143
0.28256229160119467	0.6506558817654813	-0.019829183565028056	-0.668057651318942	-0.5326129261421907	0.21578681001903313	-0.3474510735107307	-1.7879680156864726	0.2065541334947931	0.6345011147734667	-0.2768770678452154	0.9471310322994431	1.3051131227045496	0.9530010182775965	0.26204244194465015	0.29633620594225707	0.07814117599102625	0.4703687439250733	1.7101586984300503	0.9065380120115781	0.05388864293743109	-0.4421988252139081	0.05588115042821526	0.29464282084324467	0.08311086103487805	1.1737006558637986	0.4035373235456761	-0.5822705271764663	0.6952724139997069	0.4163311457197707	0.132198280478429	-0.1940652412382722	-1.0146350651206462	-0.3950843887143477	1.221349253760709	0.2146323018915128	-0.02847608875943922	0.9365645629867277	0.1313267701405959	0.021533048476918927	0.34790269253773604	0.3036870266050178	0.4540934764487523	-0.41659462526943797	0.851231458529228	0.41628653686911765	1.6415657950986056	-0.3834639723429984	0.10669543745356735	1.3139388666624496
-0.7043743771660314	0.10311471170239345	-0.16383105094982908	-0.7489211641718811	-0.8153298541975629	0.07523439104599398	-0.2776874965368047	-1.9240872405431606	1.2712309920693092	0.575854050293119	0.818288906632923	0.521175986817775	0.7908498789441958	0.04342792929838292	0.03140429199979737	0.20786009162054023	0.7747001526479531	0.8914614107235403	1.6099675692746147	0.6238144663862741	0.21388633550257022	-0.6602579795197491	-0.17344130038400027	0.3256584155414148	0.25497935289288703	1.8271452735702622	1.6282636872918348	-0.42956173416659704	1.105340328343272	-0.8313730267486141	0.12477918954902012	0.44402063225746635	-0.413836969538513	-1.569019605020948	0.22535387978436128	0.40840736078083	0.7336521965423503	0.2920580485509727	0.3569046442156091	0.7600493299110382	1.411268077247228	0.18961276988625156	0.7147710983845647	0.5351014922101236	-0.30105383873040376	1.6583850035192749	1.4926353263567398	-0.05400203858618322	0.7114047892023108	2.1176370988287023
-1.6475346336729506	-0.4828977307018828	0.31785913374311875	-0.6331943828095437	-1.4785102484934138	-0.21666655804258406	-0.19303063858798483	-1.4522800613361926	0.9932348819288647	0.6307217060982949	1.2381870924874516	-0.3505744588252277	1.00668279685113	-1.088748510694015	-0.10983661255889773	0.35762300632805066	0.7070972616762611	0.8495038925815537	0.22561358700917697	-0.031096310723495772	0.8931218783759391	-0.9195008979645527	-0.4277864853449822	0.08530046860130991	0.3981078780735088	0.8700828866650432	1.8626107129065577	-1.1794863085294822	0.5657148727762402	-1.307188178074305	0.2522699954191794	0.03952821635238171	-0.007961549373805008	-1.6943296838242434	-0.7320462321456559	0.5898076160914644	0.6135375027469268	-0.5749748211214646	-0.5009323115437341	0.7589944580064389	2.0910842162969336	0.4256213451356989	-0.10129755397240153	1.0036855902166946	-0.49082548730677045	1.9038064430632657	0.6976787214211901	1.0394073954069383	-0.023756451553973087	1.3611311214560697
-1.9326127526135803	-0.47391717487472373	0.5968696880346451	-0.3316880838455533	-2.15653960703133	-0.45365252409819584	-0.14017934745950456	-1.0497030109429077	-0.43979804177353315	0.673764202634879	0.4829167799468234	-1.0229892532951022	1.6013661009325695	-1.831178119526465	-0.3570650966591836	0.4215080734591996	0.050857363301523226	0.36990080294559946	-0.8153661563439708	-0.884979944338536	1.502949852904158	-0.6701179394132281	-0.4374560048756207	-0.20165502462384263	0.5944670925153595	-0.6950247280220684	0.949532646503985	-2.179092227978195	-0.19011795603047735	-0.842124546867799	0.30952018467645653	-0.8876799123266552	0.11680279038933915	-1.001895631320259	-0.8203271803717095	0.697516398183439	-0.2020274391324373	-0.8401442401761381	-1.309083126911069	0.09141749936813388	1.1616793350202586	0.8579793380585581	-0.980576007731032	0.6340631020504338	0.25225642567159495	0.760792567126914	-0.1403959422017517	1.936312808916535	-1.1561187730643434	-0.11735615072263324
-1.592157596057139	0.445545682336822	0.2311846066474179	-0.18930021263640112	-2.1917092983240156	-0.44239923084884414	-0.2595009976154491	-1.1396918330436434	-1.7545485797921854	0.4573748149686386	-0.8619945111550714	-1.0060395896787415	1.6142570235401776	-1.9010850171805718	-0.8430300891818091	0.12565201712324953	-0.6699470203394879	-0.3317553172781355	-0.23413775969804684	-1.4103973280981583	1.3071344162118488	0.12021442841146118	-0.030626229583938923	-0.45083430852301065	0.5738413099235835	-1.4244465582383679	-0.22929794656785654	-2.186848855347222	-0.15489400638866374	-0.3450064068348661	-0.17976313540847308	-1.4194514453758746	-0.17962891324101743	-0.3578496660843876	-0.23568992229264035	0.45575525668241446	-0.6815724219790661	-0.36698787129367766	-0.7800358715421866	-0.42416415470570173	-1.226982680472331	0.8672583161530756	-0.6847220575762853	-0.19500134257987367	0.9060947308032203	-0.9048642269226904	-0.5259220749787141	1.483188723454267	-1.3231282806053903	-0.8782026337355098
-1.301414047710846	1.7732370864117528	-0.18692994531557036	-0.5303233823550063	-1.3160954999563514	-0.2596736433953597	-0.6750206967052867	-1.4663018632082927	-1.8831845828392937	-0.04942151756027788	-1.635609262155923	-0.46690834143898563	0.6308456405889007	-1.4920908598805793	-1.311806685727256	-0.4108994305097128	-1.0769534224907882	-0.9579683262429227	1.5398408061782316	-1.2362834161630363	0.2152731824432198	0.8603313651520872	0.5046051925457598	-0.7903074389258959	0.0066030743217427934	-0.9653832141736512	-0.7511172324680918	-0.9228336013047724	0.8473546097746802	-0.6081786136683515	-1.1588623020703868	-1.27664720493599	-0.947239594128818	-0.37747985903147496	0.10460624670802829	-0.08848281853550978	-0.18328432561830707	0.08575084823741849	0.975467992301059	-0.08647364632025457	-3.403667884894748	0.29902401995756644	0.8259340302815786	-0.7345658571175849	0.708079263049419	-1.782793598089254	-0.5582741986211939	-0.20116330810427735	-0.1629659447421028	-0.2984898222647224
-1.5910083628634144	2.46505442575841	0.26230026934638556	-1.0729675482735157	-0.06328496781338774	-0.1406357417767304	-1.1880021628190611	-1.5103285449834858	-0.8752944676954467	-0.5803699479589778	-1.229315733925333	-0.07829285644137395	-0.6477448976111694	-0.9771401159950859	-1.3113143862462027	-0.782432598250935	-0.99825559112735	-1.2418066273156425	2.908992922308222	-0.49157486138310563	-1.0344411620540013	0.9814120154450938	0.5766073638750222	-1.1209429497823706	-0.9591176134843459	-0.22903102469018005	-0.5418890369265973	0.44016002334092974	1.974107653806482	-1.3082832413024819	-1.7641667439616995	-0.8953726644975853	-1.7712560206320518	-0.8199650394592221	-0.22864734860101807	-0.33636911867903113	0.7016490815907143	-0.20397012187593827	2.4448169401551167	0.9301535455301243	-3.6294058362710158	-0.1505918665598921	2.2600305807414207	-0.5603858348004781	-0.03434176545114282	-1.4425925037531888	-0.5204712482341449	-1.5633693492486909	1.3419048723079476	0.9127621326752746
-2.1712599907338084	1.9062916160338448	1.6204804268129205	-1.0354551228144295	0.6638064999515882	-0.09119611436356301	-1.3084178620284086	-1.1421380779467685	0.39734175569568103	-0.7656038624061221	-0.16414236600830592	-0.28072482324547676	-1.083119092206938	-0.5143953663567109	-0.7510291392142575	-0.7153223064732721	-0.3726812823014131	-1.0405173367708191	2.834855546345316	0.31547484946164317	-1.5166058616183833	0.5617403765968855	-0.015251188985079638	-0.9446174027100434	-1.6236704877978974	-0.11963957098177433	-0.2419660830186373	0.570122142063528	2.274456502140331	-1.4078228593126836	-1.1212740046437903	-0.6834498610774873	-1.8702223739914492	-0.9337041310790578	-0.5961489885004975	0.28502809907810944	0.7671030950984608	-0.980116490813872	2.326826931044201	1.7240077825639692	-1.7487947130766153	0.24519316422291015	2.3347506142867203	0.10846230943302429	-0.41914525875446224	-0.6480470072129971	-0.2871971760539805	-1.1852517553496396	1.928108500056844	1.5690416458572496
-2.1947471139572623	0.5970073988140716	2.8088012837704968	-0.05664355494192997	0.4926359049528679	0.23442414326338887	-0.7845717864952528	-0.6808091583399963	1.161816759563449	-0.3740832963589116	0.491154372704935	-0.746688650887764	-0.284431466891285	0.032156499566706895	-0.11996613535510614	-0.33109628907776223	0.5946180090945907	-0.4028281109376081	1.7532587788741647	0.6603616566462946	-0.9607811583928274	0.18617492002660715	-0.6497543308508915	0.03172089067519973	-1.3449657413140577	-0.43516370631214235	-0.3502628010895225	-0.4323908468665554	1.6269799560356624	-0.43156367967657755	0.6240800875194682	-0.5485584761273865	-0.8353605091256548	-0.36071429824457685	-0.1272253945217932	1.542322198601721	-0.37008209581893664	-1.2611614072281958	0.9083594378714892	1.5393940995567144	0.6355454241607787	1.215222767315161	1.0809633053318943	0.709590321383723	-0.013708448879778628	-0.32523142515963316	0.45107715168646034	0.6249259348542224	1.328836206185261	1.2100681029646376
-1.2047559987710506	-0.29337928702551636	2.6680803524738894	1.1507031057626522	-0.024392584220189296	1.1048011923880663	-0.007900720250600802	-0.3660488209873292	1.239753752582213	0.5177879665333225	0.22729540685093916	-0.7111410986899616	0.9798186508610833	0.7796207038909729	-0.007159026144082857	-0.010801832586895179	1.277907026798983	0.4236234811385075	0.7981387432110046	0.29951731751281374	0.03779628217357569	0.23237609601879733	-0.4063411686005589	1.208838683745649	-0.21974834788131442	-0.23138915635443796	-0.6833799607463447	-1.080454590177774	0.6958000510677929	0.9303276105101023	2.287172331471111	-0.23503613814943744	0.7724358595193944	0.4429049882853896	1.0319486406272937	2.4431071828233373	-1.67133477104845	-0.5231864250436109	-0.3603711026334163	0.4553062403203289	1.6431003713022125	1.6751817942644431	-0.3113810595225984	0.8409139917857134	0.7411743423911753	-0.4756798068789549	1.3952056657302476	2.102863071639369	0.4128516116708476	0.38950650656977953
0.3039937512049695	-0.1272205820179956	1.1397117348412589	1.4036462137343313	0.019781248693479605	2.1826262636834373	0.3476495468573056	-0.00931527386869864	0.866750274499555	1.451509251581081	-0.4405676296400523	0.13701425986129626	1.546577278688616	1.4764502850556824	-0.43167172476803134	-0.05093348832688884	1.0229120597024866	1.0855552895929192	0.4819513136831693	-0.573869695958628	0.6352670640131473	0.45959164120313983	0.8801205784595225	1.4276393838491173	0.9368733349770256	0.9050473121323945	-0.6922368111412879	-0.1903886408283267	0.11801347611230727	1.5683017151496736	2.7523928899171497	0.15552410179074544	1.789986273046189	0.7509132048139122	1.6741578835810267	2.218383849526838	-1.6735054107017702	0.6291800670227564	-0.5037963598881778	-0.736629009168665	0.7763889039759071	1.0381701480728176	-0.81164026203768	0.47601665363001977	1.1109760731330716	-0.3511128964933479	1.5430187982242567	1.9096697551739998	0.15714729960321464	-0.0671953328704497
1.3558143557988052	0.5525536049801812	-0.6623193521589761	0.3931512342790022	0.9445264175832145	2.6201385361660297	0.13273457993704463	0.6958082383518701	0.38937939303755825	1.7297833257842126	-0.5791854023815424	1.2237317649637531	0.94979609453869	1.5759767517383856	-0.7806006348664877	-0.43856486485224794	-0.09132914823896648	1.305638802149061	0.41409484538394836	-1.3392643475933335	0.5430845509736958	0.37710862344624635	2.236196379247618	0.23534344111473918	1.3334935556189036	2.2695339095700247	-0.1646768822835613	1.741142651865348	-0.039693282283011645	1.1227298830229948	1.9988926256264468	0.2657460433176567	1.535378893600189	0.4148425900991221	0.8879779548856577	1.1510817972329794	-0.04369479549838033	1.134959353972552	0.08487124320215575	-1.2316956940926227	-0.7996623355988153	0.01830205446970484	-0.46933845687600245	-0.14362192035282034	0.8267439425945814	0.4124933507087854	0.2740494326477734	0.4778979748224151	0.6675384816149632	0.13189360746729573
1.4610381818770524	0.6788512112315583	-1.5070810098014356	-0.8226817095902959	2.146202964490388	1.8423571848634754	-0.04884265039665524	1.6293381228035066	0.20029618942603253	0.8914358636795352	0.18475540444934566	1.6639238133969458	-0.2735798552443987	0.7803465916626448	-0.4636384086236585	-0.8785169274042699	-1.0729520656623446	1.0570976067638103	0.12525846930029094	-1.2705930832221015	0.20231920225790592	-0.09281172407008298	2.403853714136325	-1.3708488921921653	0.8761006979631485	2.7804360490235465	0.5111790184699495	3.0368096454449645	-0.048309446647817	0.2554999493546996	0.9301269948711459	0.054751844822742854	0.46580774632719585	0.0002817248689019805	-0.7534929825376698	0.2321791468845293	1.982385098992441	0.6749383440861272	0.40132361882303136	-0.8019204281221026	-1.4764294633813588	-0.1930586412945457	-0.02745381099702888	-0.6747652385912232	0.1908602575647865	1.2069972388832904	-1.6118153183219386	-0.6676216246099189	1.2455541744678897	0.6614410023253301
1.0102445807016247	-0.11689197076962522	-1.129164891477188	-0.90489961851846	2.669060918712498	0.21046377282254206	0.4057567197459653	2.2140860182691084	0.6322534312372693	-0.7558178603809762	1.3032309651658902	1.1968000570853143	-1.2576595138039675	-0.47988358546013465	0.4541619544323548	-1.0027762431554017	-0.9178692325065863	0.6006095995163426	-0.29749753750955604	-0.1471897963847795	0.1867415457048816	-0.47994788308506264	1.0771181735481554	-1.813471761690578	0.08055457761530208	2.0755870337397035	0.757795089012085	2.5700599136346742	-0.05514488701364687	-0.1556296833405285	0.2902827327770389	-0.019735066309332635	-0.3095296252241272	0.06365509507643223	-1.6613525202152424	-0.007226366542786124	2.74066555311161	-0.042707995804953984	0.09447501742415296	0.12485274642677949	-0.642515378694866	0.549975125485896	0.05631201710642912	-0.8042477798635496	-0.406521761862026	1.1745196392669832	-2.4052022514077875	-0.6988780943020737	1.2254536160576108	1.0254228209055254
0.7291060112254394	-1.1161368219353025	-0.33698447993638253	0.26510268972028245	2.054258921144004	-1.2266451399407292	1.238915169640538	1.9862470474586797	1.5741248692183663	-2.156060388047086	1.8217901117666238	0.37809813478117976	-1.641556818364396	-1.2516636769033542	1.3464874023782356	-0.6392070569793187	0.2633389274418507	0.32137084792429266	-0.5576562911990359	1.3509240673670437	0.5115020575372782	-0.3164728203551086	-0.8262934406079671	-0.6164546861597864	-0.5774898169972529	0.7171973138629314	0.3787017366416163	0.7631667148717417	-0.08411479105620727	0.1044358863795292	-0.038847138762181876	0.45511882521255953	-0.12035060557965163	0.4601248299502258	-0.9282528772653702	-0.10338003950547077	1.659933063050121	-0.19323014914295986	-0.3563945998502542	0.8008256527752537	0.9397230327524956	1.042767809683505	-0.07482449306061502	-0.4541644969773088	-0.8683844321230193	0.2978017378614089	-1.2608683399056195	-0.24591369442457206	0.5479731828094928	0.8918503593785628
0.8864809902725246	-1.3647544746830593	-0.15976864571367005	1.4219744934364602	0.6646517824271736	-1.7007360110382361	1.4982066922238262	1.0911924080402593	2.25708224851919	-2.3195628771016286	1.196433697954659	-0.17687550172950103	-1.705707784869396	-0.9115395202576524	1.6872844870450856	0.011808948313296342	1.2488736523715185	0.45124367552167105	-0.7664396912483733	2.051644390202916	0.6119543642900219	0.28815941569510306	-2.117622693476668	1.0186796245898497	-1.0620840670979925	-0.5253312118294604	-0.3129102934030832	-1.0706802606577295	-0.3293905716508214	0.5324682694077056	-0.618892480438716	1.2668443299228673	0.7135286587986893	0.5168772008870661	0.6592226132553297	-0.935034035937403	-0.33520666293466733	0.21584041388131658	-0.544424014742121	0.6418752440386432	1.9623070726129939	0.13255376777553	-0.1969307431654105	0.027469538629557765	-1.276240832526946	-0.5429838933988443	0.761867780713892	-0.37156003366250745	-0.4157153075586598	0.13885367400393184
1.1309760710023011	-0.7185887590664772	-0.8812573928882865	1.3048053159442823	-0.6867669093002193	-1.3931649800559183	0.6193137182794303	0.1302717829795654	1.8044440352531672	-1.2660810207254711	-0.286898220620964	-0.5183611374641321	-1.8160772037389927	0.15966203903718323	1.490293068309704	0.4800924528171529	0.9859614063572826	0.8740558205899801	-1.265652771173738	1.338550164890967	0.01603259880992712	0.7086045805987579	-2.3904541517355566	1.4786617251804983	-1.5040072807047158	-1.3163102089837193	-0.8623248415450097	-2.0243153319414637	-1.0458892065279664	0.5281002743581836	-1.5515074103807882	1.7506423652214604	1.3186249848736902	-0.16117347993278425	1.4553499709723394	-2.4908644368832262	-1.7866949406014094	0.46206149447106665	-0.6831228519252551	-0.3475604580708529	1.7067384469803748	-1.8106288941539392	-0.40395360511173867	0.040310830779981884	-1.5735864302917073	-0.5965148843055738	1.7253284212134326	-1.182314359185292	-1.2970385536494047	-1.0744965964608082
1.0231674577977992	0.10921653599982503	-1.800529407393389	-0.018128987808217246	-1.339160469889513	-1.107627729115061	-0.8831641483335133	-0.41954783610721946	0.22292214269815325	-0.0699918454640413	-1.7168346783948416	-1.1100128870371178	-1.9208059633590053	0.8677690387942132	1.0846844507803997	0.44022826687510946	-0.2691313726884634	1.1756994950127273	-1.8605626374114774	-0.1883379555688155	-1.0327036650530161	0.4158395846898901	-2.0439636820655536	0.43012042896294445	-1.7200787867878946	-1.6825224074441063	-1.093969416140276	-2.0580897986592004	-1.9862733048444003	-0.080517380089858	-2.2493487928718796	1.5276588314856479	1.0795376115632709	-1.2362547347290138	0.682868135500494	-3.6230344369556295	-1.942651023320104	0.01910466133629421	-1.0116075885102922	-1.447815478136424	0.5284018472378745	-3.149919040393185	-0.7626189061981269	-0.6598386738238783	-1.5323869509632655	-0.03269199005758103	0.8326955993561704	-1.7912479277273703	-1.802784033029249	-2.146213615995479
0.5643849412221358	0.41463048605994424	-1.891089642609136	-1.3792867437236218	-1.1197096958739936	-1.3587290620686887	-1.9862694494468702	-0.5295670883515765	-1.3349331620919127	0.17968770371586087	-2.160761336731846	-1.930398328217727	-1.6764924469061357	0.46965891127488935	0.6239591799964077	0.10327777957340972	-1.2908083392806287	0.9196341148069238	-1.7104248280199803	-1.2555192298271571	-1.6999868582437896	-0.5178563837951747	-1.4752932773277065	-0.9762396093384559	-1.2528687046214488	-1.6345147520283443	-1.1761599698002838	-1.4753097954505725	-2.2456275987264958	-1.0167339702969038	-2.135096407467305	0.8780294466673516	0.01875460503967743	-2.0380900510165754	-0.8772920902945553	-3.174465108388505	-1.131199029330582	-0.9060975251734605	-1.0343833229612571	-1.648894247590601	-0.5615492018533444	-2.707890003373187	-0.8398527785216315	-1.504079565323985	-1.0483950933307844	0.4319487041647604	-0.852297409753241	-1.5302669129236155	-1.56158926277286	-2.2122227900345326
0.14958687653411232	0.15082663812018865	-0.7886464232073356	-1.8835445615973454	-0.3103722107303642	-1.8897616217391553	-2.2697643515795978	-0.4072191359909734	-1.6219310028062193	-0.5386178972153312	-1.296669998473755	-2.1742050700107924	-0.983967571935335	-0.6779220558868548	-0.006715823815972088	0.09859379312002732	-1.2988555746560677	-0.04589190366606147	-0.3424742810375957	-1.1896951587939883	-1.3314702729649532	-1.4846572424635707	-0.610092631618889	-1.5134590223000888	0.03562483038325011	-1.1477166773437264	-1.3389224635979806	-0.44868298320013983	-1.0959386125381827	-1.809530120320073	-1.3647220846689048	0.31147137198145686	-1.3791435762617625	-2.2573415116603894	-1.8872750169286159	-1.2598114516595398	-0.17578992454608683	-1.7417568609546703	0.05713979510985514	-0.5074274917495204	-0.7568580898255168	-0.9706137712417492	-0.037015166719371315	-1.4963230026832635	-0.36734794405781673	0.456560105785717	-1.7449963639973645	-0.7741980175691064	-0.3208660202645179	-0.8857963471655174
0.10232248449600327	-0.31770749986166363	0.7581823180763608	-1.7089318219293883	0.579741432965569	-2.0668309281939625	-2.1628572803005093	-0.14586899884664847	-0.6571575191712326	-1.234396733802181	0.2995717436221266	-1.114429232538008	-0.23271483417975103	-1.5026080273169138	-0.8150095332745434	0.8064516425090886	-0.7513606143288218	-1.4541237732298473	1.4087508473614332	-0.5382760924081871	-0.08720463513123547	-1.8306229991765934	0.6485272098710269	-1.1500139890338714	1.5591073458408258	-0.45077118276809547	-1.5750825889178939	0.7809931291980159	0.9541460834130352	-1.9988881323605887	-0.6725421167656915	-0.042724095040022635	-2.477312181925779	-2.0711902544273073	-1.854714153419503	0.7371521738707261	0.3585824864330881	-2.1715419980074833	2.0916255939372235	1.2736668418551538	-0.07022489123447435	0.538095512069058	1.481771447536282	-0.26320060976370385	0.0769364572484697	0.3040384217288113	-1.4694445280980502	-0.37542458998307565	1.5043651133295657	1.0850233832919371
0.3627459613392076	-0.795928410998705	1.4500705855218479	-1.4953613334625855	1.0834186585013041	-1.5947064237854534	-2.0778363760865965	0.2861464355550892	0.22062097979706963	-1.0274718862406216	1.4898174494432737	0.8294144832552872	0.07814285765210859	-1.322297751438609	-1.4381984950018571	1.796529047004691	-0.6061290036320814	-2.7228176520760514	1.953122620720797	-0.3299036965880656	1.1814813655667624	-1.3036964808908835	1.7962280828696748	-0.7547988293771656	2.390488866095966	-0.02653376514002187	-1.6151907688232163	1.6112149482734206	2.278004703804993	-1.3072925943064868	-0.5336824248150316	-0.4091538533947465	-2.689548572985993	-1.650740689305765	-1.3462131160487536	1.4603333326789079	0.4110961071062882	-2.1977040800350403	3.5282397607000107	2.273709553773902	0.7341975256772202	0.8443968284534998	2.5336174410066636	1.343884803155572	0.07633634778224364	0.21275244491205128	-0.9653791550032249	-0.5548778333971112	2.7220963344165114	2.170989804621157
0.6098530110266734	-1.294833487182443	0.608358780548425	-1.3144331439349342	1.0086665444078937	-0.7401929875238262	-1.6787290088269304	0.7806547548115192	-0.15783665109710604	-0.05401642587508765	1.4357150907760052	2.2039998581799685	-0.09043985358430813	-0.46379175298931535	-1.4316075648509692	2.0916975475170867	-1.0363920502961006	-3.2174632868534	0.6325734924751509	-0.8427809255652663	1.651989989453838	-0.16936323783909019	1.9629740892706902	-0.8131297043182416	2.102997400015356	-0.1569797147131388	-1.181615091666697	1.4527316625807616	1.6460736926345647	0.12107678270986298	-0.6563522609292911	-0.8062946998220376	-1.7210485398598725	-0.8240418986453915	-0.9942422392285355	0.7761498059917606	0.1970824511913742	-1.7737674089375508	2.8586257751257667	1.6078042589324413	0.8163190133207918	0.24073070353354462	1.9703911304367505	1.9304522618794393	-0.11696169303912118	-0.03176532512664172	-1.0543662479650244	-0.720530379298577	2.232974173215356	1.3890625180840164
0.5908419382535071	-1.599488165231782	-1.1118682913324271	-0.6387494200726757	0.5231126458403119	0.06653561717530972	-0.3571644084686691	1.0007206799794781	-1.406220235351057	0.834195459176314	0.33832860963373657	1.88987299668473	-0.24808953052311614	0.23221782963071386	-0.8066389244046968	1.1269960130055952	-1.217308602913935	-2.5629744967163424	-1.4011251291661244	-1.3258346375541536	1.1410492202145772	0.9880929994404849	0.888375870191747	-0.8604425829450905	1.148768101903023	-0.5769554455540229	-0.27597369966978	0.46399314067983205	-0.4108360632378617	1.6152275859442458	-0.3872671029552052	-0.8225296233852752	0.1195052374286784	0.5858459016587058	-0.6989516142344399	-0.33115594241592755	-0.055307772717902805	-0.7449508253252375	0.3660941368450835	-0.18221575636907134	0.0002767647608924901	-0.4237252918085123	-0.007589396363033665	0.9590437890682498	-0.003382206749329656	-0.6313144965964117	-1.393271150830244	-0.36603402837923876	0.19668847245117	-0.6686084316006216
0.3052959099939863	-1.23572033499494	-2.23946174914979	0.7177478908086412	-0.011305757184283305	0.6698030641739072	1.6821418989444599	0.6593716051644486	-1.9719365399720041	1.110558391625082	-0.7019468353503509	0.26288908576692843	0.0693029716817983	0.36492908641902294	-0.13547671630260333	-0.5983296933539548	-0.40464835342850863	-0.8974270802494525	-2.3060483721494265	-0.953027869029655	0.10916751343867058	1.6198764807078962	-0.5771961671477341	-0.25533750272951317	0.348271197100232	-0.744370314563976	0.7691094578247161	-0.40458124368959697	-2.027368297777595	2.3205334047045594	0.48251445118671926	-0.14112934274800712	1.9053491888829936	2.2133960070870486	0.008989993196613059	-0.8824722665243729	-0.17525587869021617	0.7327465496660787	-1.94082752830884	-1.610822589710997	-1.057606618866791	-0.7138818436623086	-1.8840372984380869	-0.6352325012847547	0.6690280921059988	-1.139538253079067	-1.0735724691315864	0.23048412152557668	-1.8547696398324078	-2.289724041515811
-0.04988981659131414	-0.12328547906226549	-1.8395443137282923	2.0551551013842024	-0.34742021646383153	1.168809278959755	3.260098281424394	-0.15378244634373459	-0.9307390622933173	1.0530447901372597	-0.7169411110551933	-1.175633322548883	0.7417376430212475	0.2748326246537759	-0.021334870688279044	-1.9526935750138141	1.0887875991564206	1.0777196833895468	-1.496385066977162	0.19284286207943407	-0.8048895321714593	1.5335014028951621	-1.2110363849291932	0.8557606092128396	0.07239710798834488	-0.43116716510639685	1.5308541343499094	-0.3478377417954633	-1.9035640050238074	1.8626211309018	1.4539190691643598	0.8546385291528892	2.6593706779065274	3.235264470281843	1.0756288054907464	-0.7507467430615979	-0.05129799136019323	1.9846884467841406	-2.372997951354592	-1.705838844234668	-1.4541770546795454	-0.6767012646844515	-2.3348084060246834	-1.3606620189020153	1.5831661014403333	-0.7834215210500362	0.06348260855511333	0.4447379004521273	-2.3480167577292446	-2.232394871732142
-0.24557951898931607	0.968594327997055	-0.38399523556501863	2.461563694959127	-0.5057402100272193	1.5931979331502744	3.3838882807955577	-0.9913220093809744	0.8942640006645377	1.1551098704383103	0.18126338411190898	-1.3105652111346497	1.170704799382727	0.45310706015757946	-0.49443771308410694	-2.2615514955671965	2.2172737363352257	2.3941995884536524	-0.17739063631079285	1.2733187973450846	-1.2276228499411546	0.9712353879928517	-0.6530207845479692	1.6788108419744332	0.023569987669049317	0.09447577453025789	1.8123073973540895	0.4099222369165551	-0.5998635947885432	0.704745872999363	1.852123804416579	1.2867750630616182	2.116655302203305	3.13674142048705	1.7917889714716735	-0.4496172779244199	0.29766428363095637	2.3365166126893535	-1.2946573788530706	-0.9082068217747514	-0.8645911099346877	-0.301862314901084	-1.5416282554528962	-0.6685153595009361	2.0414290364550176	0.4516012692422148	1.167265200610848	0.22846580042931633	-1.1739517473066583	-0.8230697188074598
-0.17578245870078915	1.0476519166723994	0.7677147922564658	1.8634971140521657	-0.6074174253168912	1.7667868118354995	2.3423121297138123	-1.3854905181227088	1.8162124254855503	1.3387405763984472	0.9631019952272759	-0.404788272433335	0.9587041029153667	0.8917694666258326	-1.0038427354043056	-1.8428422234935637	2.347817303063968	2.3988169579495935	0.1380072736787393	1.6818682758101946	-1.1635653602734863	0.3485099675746985	0.2839324456705054	1.7609811275610405	-0.21375737728982816	0.4802946016856528	1.7326256041749561	0.8951957873007834	0.23278054102547208	-0.24920718455250954	1.4957680910925384	0.6827064518287551	0.9026508186450372	2.2575588918449676	1.6358938710291815	-0.3486702389241984	0.675487881717282	1.8286166327343052	-0.5033800043221854	-0.432749492668369	0.17039680002922952	0.5476724689913287	-0.7931500301288352	0.5817944999848844	1.5519534404590831	1.4398992279880132	1.4478514875745367	0.1986362339168467	0.27016790833047644	0.5514522451240761
0.05120013158952667	0.07962895066689722	0.7449810003632622	1.0715321408181042	-0.608231373134494	1.521643515248835	1.3119409963354114	-1.1467133722046234	1.1269221408961803	1.0421456395168665	0.8270400489329414	0.42693731884629244	0.3787245917841152	1.1642183779576247	-1.000999548658265	-1.4197844821497057	1.7838360721178157	1.2319742853324145	-0.6498746930570282	1.5699984677536905	-0.8417363423241667	-0.13606330502667402	0.5929927462282196	1.457640357470433	-0.5840891334623769	0.7059454935190306	1.5137509936593214	0.5436016041838589	-0.22628265039742437	-0.4693675962941882	0.7783397473753076	-0.48747531281121337	-0.10251377654161341	1.3944538574724101	0.9611989470321657	-0.30555965489141906	0.8327827162353372	1.1677818821413681	-0.998096488814285	-0.8296238086201992	0.7651879978722794	1.5792078187498815	-0.8768749554943569	1.142046394323426	0.30058515655265183	1.0219280665037278	1.0915410971662467	0.7340172041478785	0.5998364304638338	0.9096578076724537
0.15875338478544032	-0.787438750598624	-0.05362702265893767	0.7544707577437352	-0.30917044196709526	0.94239688433245	0.9273162821311656	-0.4067338762076475	-0.2563677928234691	0.058441619772652116	0.062169205768646804	0.5058105362560982	0.05962087781933776	1.017352440959794	-0.4580059240536145	-1.1879214829528901	1.1457874019973016	-0.2559189856723253	-1.2752231947658947	1.3441689916511488	-0.5052651379284605	-0.6055774097087008	0.1815570989706456	1.2897527837492617	-0.656475762527359	0.9595522009306647	1.2156149984378322	-0.16588974282293006	-1.1265171892467676	-0.20598589704934986	0.18901866696828903	-1.306716095626091	-0.5272264273372089	0.9030504255159965	0.5697117581558407	-0.015581234536557435	0.6843558395385094	0.8770374619441559	-1.8307514131635638	-1.398591370663891	0.48754066624373066	1.9125185571035568	-1.208989917572921	0.6831586139831385	-0.9560512438583779	-0.5749006067469113	0.8351650629114042	1.3244069701940706	-0.14127018131583002	0.4784935730566025
-0.07605217379983183	-0.4855865207971541	-0.5535071192340055	0.6874425770921777	0.3182956218023278	0.3166092146508806	0.6434470273113445	0.4882711629376172	-0.9951018706487663	-1.0121225968462284	-0.36012549175395975	0.1413679749289252	0.23388436516538186	0.6417391815349697	0.2161365743962078	-0.703125727716904	0.5829180519913042	-1.1763356609354123	-0.7440212194973904	0.9805677279483174	-0.26056017379478097	-1.1802338186020025	-0.1739298130857547	1.1544674948516185	-0.25083116107395176	1.2110882057431895	0.7376884032066368	-0.3678747106128506	-1.092212150648256	-0.08780961834620153	-0.10561361467565984	-1.3466826233696458	-0.5909183596885909	0.4125714489875741	0.6837678869787398	0.5056754096024931	0.37601196325507646	0.7069745382561552	-1.412949609338345	-1.1001296146323953	-0.337422648690177	0.9501954023268624	-0.7209520732946333	-0.025631216463904698	-1.5166292879114533	-1.823359358521727	0.8764481872639093	1.1419624974477578	-0.728969944265077	0.10979394565140674
-0.5767333835053101	0.623031166637432	-0.21544591554150788	0.23726847437155527	0.9066517540077605	-0.12441410371654985	-0.2814869387517988	1.0923026144397454	-0.8107203398084373	-1.3443468845828705	0.023278141822494106	-0.0017335215166619882	0.45039263326546836	0.3228400772077573	0.6861044319376469	0.31921156253378485	-0.12567049569782832	-1.2859540573590984	0.49320140619057196	0.18459190600907976	-0.023139879570848964	-1.6220663747642	0.11497382144157714	0.5358783750239576	0.22340556959179314	1.1408600208729802	0.08496587285378324	0.08984936851920505	0.09301129916694757	-0.39291962809321607	-0.2175558201417559	-0.9307203920262501	-0.5625610058107995	-0.4814085900532049	0.6612611423622807	0.9161287650163988	0.11509396952064686	0.1071316451596963	0.3648693476630278	0.15132817660864928	-1.0221173879200096	-0.6508838558911443	0.6454690085098168	-0.11431556178793328	-1.2941790805435518	-1.5764201898069046	0.670798992915687	0.1609293014164349	-0.3090756373687032	0.19749487731292245
-0.976083015997475	1.0671971740881487	0.5106218463396917	-0.6203219094189736	0.9444297598595626	-0.34765141812633776	-1.50782157033873	1.036154673933142	-0.4703154833581835	-0.8067348489003563	0.6218475091193135	0.24815291059383246	0.1373089504991462	0.05505850159714801	0.9995247992133444	1.3940837013241423	-0.8682585013457692	-1.0147616522953335	1.1885516522337993	-0.8582361399549409	0.3906645774173024	-1.4748570278306907	0.7257444884610893	-0.5640277728516436	0.18398445434323565	0.5707512838671608	-0.4602895350308005	0.4954930604621012	1.265344532834592	-0.7950804719162612	-0.25761623342903284	-0.5054710484478464	-0.3969247818645147	-1.4555258937694502	-0.12352089095936053	0.933125353176123	-0.02878781112370986	-0.8427805016860312	1.8402865356520084	1.3429791227351324	-1.1101887876065648	-1.3427372762381098	1.7149268414061793	0.44302562523350236	-0.7669919019161322	-0.3697055183893713	-0.11401434063957014	-0.673383844464371	0.6063634606467713	0.39309953655150626
-0.9448086415926845	0.07160342284720968	0.8833892730194585	-1.1720402185096748	0.320108952629758	-0.42114818989822783	-1.832968911232806	0.31557157045224515	-0.5023889384060983	-0.07219439673437893	0.5413509325898612	0.5393533572239562	-0.6312433346842605	-0.307239834834997	1.367881270099702	1.7126023879160504	-1.0566949231838794	-0.8254577912328364	0.8305242024935099	-1.3407728298379253	1.035212448543858	-0.6407060219981494	0.9019936578387036	-1.3268552185158073	-0.4174251824515254	-0.18076437048839347	-0.5513084373532741	0.24103773265175257	1.2882147571158586	-0.8097638420217833	-0.24775685111025397	-0.04110544313728348	-0.005223463082397341	-1.6902704307919536	-1.3350314919031563	0.5860154445382793	-0.11460328643310566	-1.3308301931650985	1.500736675532783	1.4965060874910758	-0.6067026868704908	-0.30842371699545995	1.4175949009394693	0.9266243860033629	-0.4138985637773576	0.29584081935055906	-0.8711415183879575	-0.5601397447590134	0.8473939468759937	0.27566077357601965
-0.5189139059602127	-1.3117511156590016	0.756130093597024	-0.9313262645822835	-0.45733837631385676	-0.3724880548911226	-0.756995774569184	-0.5478744651001597	-0.4620929538982913	0.19727156172477753	-0.3015381096893655	0.6193085168952509	-1.1186706898378609	-0.6368153519258742	1.7458120606866487	1.122915402452815	-0.38869220090781825	-0.6381342557901758	0.14024422486774119	-0.7315297972195711	1.6578448157819514	0.3087287707246338	0.47280562052160297	-1.0123957218955497	-0.9518696204811082	-0.5384583701603087	-0.18709537115143599	-0.34687005933898424	0.331194632354695	-0.38217452714704614	-0.25718899171349036	0.7248344656337161	0.3343915219565713	-0.9039491095147216	-1.918322994866182	0.10155234520946887	-0.1562227059745253	-0.7905634211120561	-0.20780045308479986	0.7060659480861129	0.18566116818822279	1.473399542439825	0.05865099615722905	0.7223268558728553	-0.2782071244043221	-0.14282471483144252	-0.6852288349152509	0.1297562421377333	0.08363502241852712	-0.03124739217048193
-0.045890218331775715	-1.2990581160177643	0.5859714407236548	-0.37418273147679776	-0.692225414895741	-0.20078422515467123	0.636377806608285	-0.8059356061212999	0.27274548561936957	0.050964361869330406	-1.0692759616176264	0.6417529123200731	-0.759436450632314	-0.5772801678258423	1.76642716616339	0.37151211179924154	0.5117728439517365	-0.00803556779839664	0.03794648499563955	0.38275526789659775	1.818729653309119	0.6014016870122282	0.09798525710069905	0.03768141256443027	-0.7590792820478424	-0.25687731740546715	0.18782843216073833	-0.38804797335548447	-0.4496965070735565	0.04579523813473448	-0.4316459101201491	1.584654416096629	0.15673752517255798	0.11516949905070224	-1.3098318061424166	-0.31259290818426166	-0.05145157297988809	0.27336054997742587	-1.3690095596892444	-0.09603895028051719	0.873559923264352	2.1432651997671677	-1.0084628370158673	-0.09431814540639552	-0.12437747547503533	-0.604786617729459	0.41877843162379225	0.2859129678827404	-0.7421711738156186	-0.08208912238621242
0.20052071112972017	0.4342866884289656	0.6863718293194983	-0.3704316266214126	-0.18801554984792462	0.018403441844990976	0.797608895903907	-0.14069343327105988	1.3200876757004445	-0.006529155965895398	-1.0130173219133012	0.7711483014772206	0.10670270021077648	-0.10572178404152513	1.152138920500301	0.22639171315988177	0.6019819951567377	1.1374739022135105	0.5010325954356553	0.7623598612086508	1.292546557893896	0.09674279581020728	0.4192839641193194	0.6499079813758968	0.1053417171208053	0.3396984585553139	0.10818219681095728	0.42105869945213376	-0.3048086004523375	0.02779895161811713	-0.7766954734586428	1.773330638564814	-0.5356906703826133	0.2796392915218744	-0.1488946127111324	-0.5052146940888732	0.2610142316500036	0.7720056345825762	-0.7818945263674316	-0.2530511879442098	1.0640680483611682	0.9781937489633807	-0.8839725078236217	-0.9445017910776107	0.0812959961252344	0.19362012241938056	1.3038971228294498	-0.49500777389503225	-0.5788780346372892	0.22095097643618639
0.27110513481638804	2.1171204191899204	0.7684246863840727	-0.9873077904420965	0.5454775712960878	0.12488055043943615	-0.4042165351633352	0.9516012416962729	1.466509803890261	0.19531214042744655	-0.338755395675304	0.7565021319002178	0.5150446125325351	0.18861222851720802	0.13813555508674966	0.5424375325847195	-0.37972800082762204	2.122752995521495	0.7259670552149732	-0.06421472296460487	0.37092088357106795	-0.4921695970870144	1.1770199704484516	0.1391587941605079	0.8550662948712617	0.7126877529787197	-0.3829473514390635	1.333747420002568	0.35884950192856857	-0.40390812844648544	-1.0025770020418026	0.7946146158597744	-1.0436176968472208	-0.5288834138610646	0.41184349420862404	-0.3407882557752837	0.6217225897981183	0.3298434928067257	0.7496411874265276	-0.0024383211025336446	0.5200515674690334	-0.7988596443071347	-0.01340607934539525	-1.302876322310361	0.04110886744804778	1.9181395373917831	0.9998944250681573	-1.2564855375735402	0.4018548853177159	0.45915821663767054
0.35380772186093057	1.7616102553352777	0.3544040104282835	-1.277306064819253	0.7961861215463456	-0.0033263018499456523	-1.3974379205708813	1.5518546375727222	0.16661405981958152	0.25777067541257365	0.1137374885812467	0.19472468148291547	-0.0663773740104718	-0.31105574811855236	-0.6135189727975164	0.4587314207643649	-1.4991852375646282	2.0809142489764354	0.24551874927141565	-1.1362642540993293	-0.3164387201571313	-0.3388376122405133	1.405844576353266	-0.8888667744199543	0.7374677378131854	0.5974295084910093	-0.7293507263554463	1.3289713985524847	0.6332342716433836	-0.7776998651871876	-0.7565079242917371	-0.8103268575607178	-0.645974430465786	-1.2330736975691918	-0.006081161518981133	0.18428598486502434	0.7277119725051433	-0.2445035556801267	1.458663441235709	0.03588492422938645	-0.552410212031458	-1.4105148832572054	0.48941350522291255	-1.0271469087281964	-0.4313037948936787	2.761282698004419	-0.11820467287053106	-0.7470630581484204	0.9566122737850997	0.24873772721806306
0.42160213879465686	-0.507082028070975	-0.5223345632970067	-0.4552860583060931	0.325356832694294	-0.34475860440153105	-0.7326117140557793	1.1773992578189625	-1.515349551304896	-0.16480577548244796	-0.08223178270825282	-0.810935762856609	-1.0828461374154617	-1.3867394915825517	-0.5957580464776352	-0.472488277009274	-1.609568383463299	0.9111964450142648	-0.5025539647121499	-1.1063003260810158	-0.36740777639088135	0.5859638766381889	0.5143829055661544	-1.2558462589710753	-0.21202603677654722	0.10018071166384035	-0.4608341608277023	0.2187036368868871	0.2059136248248195	-0.6735417492389679	-0.05971145610139384	-1.8064827174084102	0.5225319617548224	-0.7669189672941334	-0.6522992486452305	0.766231261852382	0.43805102264310025	0.004929686704574605	0.6413078564022351	-0.28020594330336	-1.4308556036752247	-0.5223645251996673	0.15702056604025744	-0.3410876537007736	-0.9609366874938785	1.5154069684830445	-0.7739560938876471	0.9933232490044128	0.2540250166762063	-0.24687772879221906
0.2260338879218484	-2.426865524232636	-1.2598632528834937	0.9786961367996476	-0.48296666424133056	-0.7518698777843327	1.1103599196030063	0.2204774341401143	-1.8814176613339442	-0.7553890128499354	-0.4929698533607949	-1.5403039660710478	-1.4169406517376952	-1.9934005239585206	0.031162006937340163	-1.5984824149812464	-0.621196239075326	-0.46835986958398185	-0.8029354217795535	0.14462863134037818	-0.00037443192384128423	1.4886426756963873	-1.0027525532081405	-0.5835230249509054	-1.195981661957218	-0.5475073509071875	0.24544471728277625	-1.1755631530385813	-0.4162647021476222	-0.14088115029133966	0.5984171869892904	-1.476121437861591	1.4850278951062224	0.6242455786025926	-0.6099793684747143	0.9196280045711338	-0.03876850549190042	0.8908241751819779	-0.6988850034138008	-0.4953883210631159	-1.3533241873356634	0.47705114972165213	-0.4330259853971139	0.31935216678845835	-0.832244475142826	-0.8890393018949072	-0.34849743088639135	2.4576481804396466	-1.084286312404743	-0.5336565996073134
-0.31359240089295326	-2.0207061511025786	-1.331331957641497	1.6675667067196773	-1.0772957176345612	-1.03059832178513	2.153912263186259	-0.510559556419924	-0.49597606514589904	-0.8135016614016394	-0.4666786810915743	-1.3738454563725035	-0.5410065741857926	-1.3349307991718127	0.5367646118158013	-1.7716113790068646	0.4394055461067385	-0.9621406176186035	-0.536638464953308	1.2747617076622209	0.16819428641385925	1.6520447006342698	-2.0282397677562427	0.33248272776852206	-1.4142323329452726	-1.156700702905582	0.7058654957624626	-1.885265868484048	-0.6149274780205347	0.36982123910731846	0.7187530713426059	-0.3561733484992965	1.4110359025779993	1.5434794718188418	0.1254623562148786	0.45442304970958947	-0.331459084272781	1.2176137339315467	-1.1451968560734114	-0.20279797193489146	-0.23974337208925484	0.19006164165435152	-0.4714820892543194	0.5292257186312535	0.22694696200601777	-2.2765377530996034	0.39091309442041133	2.2195879975402835	-1.6423881097209225	-0.4337843028325322
-0.8538477060390756	0.26921188477778774	-0.7983410666686115	0.9567803434463414	-1.2331488446896726	-0.9970682202455923	1.1558066572940942	-0.6276555979972951	1.2405535104537235	-0.12425240720452878	0.03718448889507448	-0.4951938813626689	0.9596390606614622	0.1762104255958269	0.27343256185058973	-0.5448619898585595	0.6090182569723761	-0.37656316632248343	-0.14172111244998412	0.992369423561887	-0.2353187537844793	1.2021304360651526	-1.9176424637169966	0.5284202544601659	-0.7838244919476056	-1.5272504466508612	0.4659550866485612	-1.651616642948637	-0.2646452373050371	0.4706305815729365	0.3247768385182699	0.3464512115116271	0.46191742154719073	0.9632925155013746	0.727868002455292	-0.19848255137716206	-0.2993298279486352	0.28112812533991804	-0.3975490047827978	0.47655402040191325	1.1379909439688765	-1.1564050618541863	0.19133319664420423	0.2073962813788413	1.5756099270756605	-1.5470946975171516	0.3056452386884464	0.46695185184439836	-0.7980171734480276	-0.28757336951621665
-0.9263614361025897	2.156188915059213	-0.09762127526282154	-0.3130319932419012	-1.089022439937766	-0.5437121985184791	-0.9727774550857464	-0.45041421783328695	1.5884973129188487	0.6998421686964947	0.4809806879540055	0.3213920416542237	2.0265747350817604	1.2730157505676638	-0.7299373479773869	1.3969730605652015	-0.038766963201909976	0.43851255764866975	0.15641921511487936	-0.4462000695649851	-0.94873457951252	0.8576561963141132	-1.037840404113637	-0.04540109540134791	0.06114946278318317	-1.4423054720005501	-0.17989740371849017	-0.9261283263009524	0.41264606343554644	0.22357341041249043	-0.06808103458542825	-0.003421742695691105	-0.48173252607312583	-0.5972271519425795	0.592777900354999	-0.3122071698338661	-0.20449869438269316	-1.1054185421692135	0.6808704817401792	1.156906317449429	1.8689155648235554	-2.056805016070306	1.0826684602646752	-0.17462016904629513	2.1482920566029993	0.26274373449733623	-0.6498542057962021	-1.224202299138229	0.6156759906222247	-0.43132403107475614
-0.4936196427610503	2.065914584399182	0.5202757047138249	-0.7892660353633566	-0.8442878174503222	0.23827878744765288	-2.205828138547293	-0.4952893921543564	0.3323887671893574	0.8987167233415227	0.4901026812410391	0.5912747125077668	2.1724451515154963	1.1771488198713145	-1.8030586607971575	2.936715865794655	-0.7117750800543036	0.5386431662568247	0.6661844969954662	-1.5309487387383207	-1.3471985466179304	1.0169873738322377	-0.27692881526455676	-0.6477165958728012	0.4263417099393353	-0.8804621646820686	-0.49082098677908814	-0.2714287821908765	1.2694406261213702	0.06936897916931052	-0.03795519075031987	-0.9456879869373236	-0.8341062613976821	-1.5945814868534014	0.025178692031051452	0.3803217421469082	-0.45399742186744574	-1.4226008908477221	1.2439375165172224	1.699738426755618	1.7926768392836505	-1.5327196621593215	1.7722646440897039	0.08521322467041914	1.493301824618248	1.310604873043587	-1.3653107401717006	-1.578333654254117	1.2965749687793837	-0.6499785586606606
-0.05404322663815437	0.7080047461407393	1.1309240158070504	-0.1833924275038555	-0.5930294692109598	0.9944736151017608	-1.6206594406962496	-0.8486204943787655	-1.1095299338057492	0.4716579592301731	0.25397645943472613	0.5591315887818014	1.8027922696098624	0.38381661805468364	-2.2490402386983175	3.4262749251567484	-0.9359699763266466	-0.13399112894814158	1.6135353379535429	-1.2310521132528296	-1.0858198448826197	1.3099080044142484	-0.1764727816752071	-0.7558534009593719	0.1979438725415074	-0.1730463690696112	-0.09429976197456753	0.02893609156075742	2.20582298426509	0.36705010038790026	0.2983564359690219	-1.585994946475235	-0.8109500358649008	-1.1098628826596986	-0.22200530261187512	1.3240432039154546	-1.1598450125226223	-0.2209252137100506	1.2544228370228825	2.1952826578883218	1.532523468256124	-0.19491084324140195	2.174935157911523	1.1474970354933784	0.2750042967748956	0.9786823334151499	-0.9678050124239959	-0.8309352938044331	0.8891148232597718	-0.37372190470763694
-0.09027699895527737	-0.029891371308655167	1.747853942485345	0.4827997807149623	-0.447397060769642	1.286376700606653	-0.2125761021753673	-1.1585773478387789	-1.3483016819049092	0.19514254286607186	0.11428204230629674	0.6750394552357885	1.5943954778877327	-0.017093391892385793	-1.9238646190771929	2.857046940012783	-0.935359750469101	-0.7938482971704472	2.4835939103794367	-0.11443088536381042	-0.423547325492337	1.114947498137014	-0.5808288346126662	-0.5841024585566773	-0.11858835116722942	0.22496842071940315	0.5855989436996696	-0.10868160093264043	2.8214054136647153	1.002331353052926	0.5207659314684245	-1.541993924770038	-0.8824892529807289	0.21721752773941255	0.11658786388093864	1.657772539130505	-1.9544167685021003	1.2622060355122993	1.0753151112746007	2.4821776930664097	1.5899912843571558	0.6127903499729703	2.2196435924751614	2.20930066894249	-0.3314885766805086	0.25068234283895424	0.1134995969329331	-0.18122622013827472	0.19226407917228833	0.5622172669810208
-0.4884315837248259	0.6120434786313902	2.052919213307054	0.22574624966084406	-0.6128890661434494	0.9646908063333143	0.4769534841360654	-1.1459267495451322	-0.4471899370039192	0.6965486204128201	0.03834844421634741	0.8674839336557401	1.7481313124659303	0.3747424437561536	-1.2342741612162595	1.4665867668551027	-0.9958615281621787	-0.746464093338698	2.3638710893098227	0.4157481737047258	0.09605302087866847	0.34047446246326046	-0.970932473073153	-0.5281077321673409	0.06527683350389622	0.1835212715762246	0.7680465649420819	-0.6730502968164569	2.4883271255366335	1.4711754135948558	0.506882256992881	-1.0957779406335348	-0.9900713735303035	0.9689427739133862	0.5918024859101173	1.1004015705273507	-2.2388057669039667	1.4427451110610396	0.7152518446764099	2.0238506245657675	1.6005955474025941	0.4090430700937628	1.5998285260014442	2.1157337533621057	0.23381926140329512	0.23402068478376317	0.7346981016220746	-0.2925238620160648	0.049345946119699335	1.539169671084516
-0.6505370161427908	1.5058391505562656	1.7009762929996992	-0.6658051413866392	-1.1381434028980453	0.37533213582840247	0.11328002529452404	-0.9107689790287788	0.4528012072628204	1.6649699178497166	-0.21650077860752423	0.6434988051899091	1.921172440634293	0.9373761614497816	-0.6334378818091095	-0.42696122996718455	-0.8539300673801442	-0.10680497476669919	1.0034837911074865	-0.2159608419299989	0.22452484364348774	-0.4982693305970848	-0.9546167034458399	-0.44539997094402706	0.8494833958130431	0.026370041501708557	0.1491388208400833	-1.3868983550494678	1.0153423901410965	1.3761071502513826	0.5951857502173297	-0.5781032306250549	-0.6149690137079505	0.505245340507069	0.7072876995569521	0.22125539007516734	-1.6427405199050409	0.15495040820554112	-0.11396331901092885	0.5162459603626406	0.7537063383286391	-0.0378532819144118	0.16419673428038492	0.5637503783981872	1.3904495483209098	0.8113739203182629	0.4719666635884858	-0.6465188896479436	0.3572031757690082	1.6959629353679424
-0.19882578317528893	1.1633708129379174	0.8133063885760525	-1.0380678880082053	-1.618905139615346	0.09868464321111302	-0.34718633759798956	-0.6759638215176336	0.6201654277914738	2.119157145310882	-0.5263678603410528	-0.09763970341486986	1.7407041306942237	0.9649671485582069	-0.20097788888245793	-2.195961472175097	-0.05611415789356518	0.45999233787373967	-0.732648241995191	-1.1587145034671076	0.20164680803197363	-0.929615292065762	-0.45711094716969863	0.1436106684564755	1.7481719785901055	0.13812164509633584	-0.7657587104164386	-1.6237309481892959	-0.8923285207802824	0.8338738622785227	1.0529752507930101	0.07001692906506618	0.3759716835982586	-0.44416162398037723	0.5355595629855755	-0.21939464601512615	-0.33015862596858386	-1.2034119085755812	-1.2721809374991262	-1.474815211766781	-1.0256707972723937	0.14786033693814166	-1.539938841743655	-1.4126421247374097	1.978386588354667	1.0072276909250293	0.05371120957883762	-0.38843844939403255	0.3561484561567282	0.8281411870811773
0.5680671250487868	-0.42369258339586996	-0.03651804564741753	-0.3666059100602836	-1.388294032600649	0.4026136246729	-0.09369253303467015	-0.4136967785368888	0.43324606564001733	1.4274395558365989	-0.38295675809891067	-0.6978909954048851	1.1862238813265849	0.5990357855954345	0.26544791047319716	-2.9462089789205783	1.1873217756620562	0.5569593770738811	-1.6633172954657642	-1.1893940563869967	0.3713711949182491	-1.0281046459394758	0.3400095987139584	1.1900157431733787	2.1085614402587103	0.50497125487963	-1.1651136534911717	-0.858997665920947	-2.108247441539349	0.356991569854364	1.5341980855378856	0.9964850284272959	1.266865351015484	-0.7110354048788907	0.5110377640981066	-0.09725376223849613	1.0505773611779565	-1.2758594252226678	-1.9657277554954384	-2.7703474697776618	-2.590912386377085	0.8304139694661833	-2.4732613936819594	-2.3639792932579957	1.3186789751111185	0.393278240831982	0.28655062626710714	0.5076645662072823	-0.2846064406930045	-0.3694782583874785
1.0205375752733656	-1.8045889046752963	-0.3863464829643559	0.5624681957585396	-0.19759827046226883	0.9612003358994325	0.5172817062681104	0.06046069591127575	0.5819928451410101	-0.042159536290517316	0.36585427513700197	-0.46871715562702976	0.46564859441927703	0.5449355802808349	0.8444456366119096	-2.21551681505436	1.923046738803486	0.42745472632571	-1.446277979785532	-0.07020809307798445	0.6864809928349374	-1.164721008806722	1.0763691455722721	1.8505309498207407	1.6430808552476381	0.7478360402322933	-0.7149491723330458	0.6559265881322203	-2.094713817894107	0.3201610728967947	1.3296956900179213	1.9186862883217468	1.149186876405006	0.005322046838939128	0.7767398411453611	0.04005604532035443	1.7308403625774333	-0.2113802697358533	-1.5299182774516589	-2.6194462152805533	-2.5590808337268607	1.1399393196087255	-2.063626531139307	-1.853281102955512	-0.21657481337525802	-0.34362673228178875	0.9293618385514602	1.1991363324547442	-1.003408748719496	-0.9932351369923891
0.921819445300106	-1.7704380209020951	-0.31464217093883895	0.6302807721994993	1.333977868566513	1.164750763045103	0.556321104824792	0.6506485491499779	0.9924607563543115	-1.2847185260281726	1.0298580935476562	0.3332221417213278	-0.2857565992151576	0.9919088366185229	1.3197808744562785	-0.6322839569550116	1.4544310820936273	0.5134279604272624	-0.7577957237709024	1.3202993349298007	0.6957187402114972	-1.4122355017581956	1.318395317715451	1.3588997168185255	0.6223904897323311	0.5928660160999953	0.17638135220764278	1.8660164975529665	-1.3180882296848726	0.5843022157805857	0.24849955595641068	2.2235089927899936	0.008169938578828589	0.9023254938304521	1.0147295241375895	-0.2597284810467489	1.3083095856981537	0.6485350279654095	-0.29475450393304986	-1.405128017784071	-0.8052425751715392	0.6677436837884764	-0.8463147631858146	-0.8124101294787465	-1.5615625446668615	-0.31888610335998097	1.0082584435298327	1.0417249138288356	-1.048629370559019	-0.7836494157478641
0.6511712934307097	-0.6269595628413959	-0.2347821448235665	-0.21749062163922292	2.1533917836482286	0.7198404101243636	-0.1853484597700517	0.8850029699402393	0.9227409951113561	-1.5713839947603652	0.7250507005196367	0.6305337738745322	-1.0324309423701792	1.2222651285081063	1.4562214369439324	0.4522535536075028	0.24034850119345574	0.8331030358578905	-0.38523761276141444	2.0217058488370125	0.06632992138800708	-1.4234087890298628	0.8375355247363165	0.02915531136743831	-0.38857102286758416	0.19036922387347807	0.8086354506907206	1.8262802260099948	-0.6209762345837451	0.6885117404873079	-0.9329250233851635	1.6700601488613058	-1.0839345708148396	1.0391315917432393	0.9531914730755958	-0.7371661648084943	0.08431927466291263	0.37237739069774073	0.641599148546806	-0.22193500841723757	1.2284059094360509	-0.009223592655937477	0.05584395699964698	-0.4192524843388964	-1.838827993351967	0.41357848725311824	0.16438956982340078	0.40281634460768206	-0.40094715605114345	-0.23318497209095695
0.6774538797636076	0.3519015136436939	-0.3804420306874027	-0.8895324296260807	1.7849399993425352	-0.08200730214546292	-0.8953046860436222	0.4338520493981953	0.047756351451117694	-0.9879733697240927	-0.46322857372036513	-0.20250598026118397	-1.6536254778543447	0.5056145905996277	1.335687779797222	0.21586830589164002	-0.5039475041616491	0.9559550984321346	-0.4111475087001073	1.8519940750409443	-0.9254769269420542	-0.9254804412376667	-0.078858162101231	-0.9255454054670027	-0.9776788057670027	-0.07674582649441261	0.8190731022952288	0.6955541219261145	-0.35071671196448245	0.3784628937779678	-1.15472295912775	0.7980577900821052	-1.000544854449355	0.32451298775036674	0.7755275448429189	-0.7248664634495114	-1.0263592387915659	-0.5751916519622889	0.5819735759123763	0.1758524985277366	1.8622551130239697	-0.10364615067786266	0.092635468573696	-0.7969121290672264	-1.0137866431843583	0.9399429153982726	-0.7400022355473146	0.22590274949102424	0.25208029958764694	0.07715262146277402
0.9571222067603764	0.42342377985376334	-0.6504120526835738	-0.4586572251285275	0.8434921289055843	-0.6843453783473925	-0.7379612318051754	-0.36442824014409414	-0.9506162198846752	-0.21479217515399787	-1.3219729113198178	-1.4226147241746026	-1.9489669472045434	-0.840548912332553	1.2722139756691981	-0.837122970055942	-0.13146251066182044	0.5500515351373408	-0.4117322252864855	1.2386299349524852	-1.5217196968560422	-0.15790719373723186	-0.696988162567119	-0.6671835311519206	-1.1276638758750663	-0.002010942723237089	0.36859853422293193	-0.3314080880494936	-0.25695959023668924	-0.14907954968559045	-0.25713356238414453	0.42823148270031225	0.28171876550725294	-0.5141163964104936	0.8035527959734439	-0.014070101751572783	-1.0903420482131767	-1.000979244615299	-0.027143071524002915	-0.10511298569577206	0.7654925363343079	0.36930055269359696	-0.2419185254154172	-1.0263209769999946	0.13913190428986996	0.5874602350805408	-0.6012624706708473	0.8855299166114892	0.39889842965021965	0.09714789585890496
1.0019455616291806	-0.013404705856833147	-0.9101449316532448	0.7589482933155836	0.4099210965495717	-0.8008869936972346	0.1725671301077863	-0.7192726863547061	-1.1000243397449625	0.07473473944312975	-0.790784815222042	-1.6175241196618522	-1.911445582466656	-1.6537244819128243	1.3798921406856648	-1.4926484672067417	0.7504426741135534	-0.21588662640364079	-0.22033469040616693	0.5457684097436376	-1.1789476923513675	0.32003849503675114	-0.42243026204256306	0.3715102171013413	-1.0927705870630662	0.31403945338471817	-0.1790227590825724	-0.198562650382936	-0.1110908314720783	-0.5614450347014843	0.7045738817029316	0.7715634046614015	1.6615568107275678	-0.7787907915339182	0.8900615178402307	0.7805562842101403	0.0915466900413877	-0.38229947868265635	-0.1844909861617718	-0.5291659216169234	-0.8775761066830013	0.6546646049685935	-0.1551085996686562	-0.3801897545646218	0.6677119209868174	-0.37778645488361146	0.5502213589763882	1.6991436521796368	0.27167182449127386	0.20581606378483192
0.5163725978766276	-0.22511966196172928	-1.2028141630253721	1.6246314822602397	0.8903215789546943	-0.6085203261152411	0.9886253878434379	-0.2145262922811796	-0.2714402389724198	-0.3572945189693401	0.743333194262676	-0.3672418117531388	-1.8542146455049187	-1.266597367954133	1.3698503046061181	-1.1756729915119075	1.066116102004928	-0.8857233505167187	-0.14837635613647596	-0.13198197221507263	-0.14803605174170875	0.2054816903564879	0.5885435787391707	1.0357015965062644	-1.085201530380067	0.659302817991016	-0.6265525204642741	0.9497353714212807	-0.09597100002061983	-0.8517889549036042	0.5158020263758853	1.210881572052313	2.0117264648803257	-0.4370345078505859	0.4562150913897709	0.8404583053934531	1.71386974904742	0.632860372292795	0.44154151380082785	-0.8017582150227316	-1.7022902985725512	0.28027934222300754	0.4126334148430364	0.7523686445378742	0.17636293340945694	-1.2287097195504502	1.5109810107985477	1.657877844119784	0.3881644747785363	0.5942406231322861
-0.19264015419319278	-0.1306386736215737	-1.522060272505125	1.497227410535107	1.6157376524872267	-0.47106108783622336	1.1321757830707033	0.7020703882318073	0.6859909225623875	-1.2540122906449087	1.771532905068729	1.0863141877467235	-2.0867052586176276	-0.3693423859805249	0.9098007505862631	-0.458916624553674	0.5789755683513099	-1.2177618574253948	-0.4119812215710127	-0.6212017546530989	0.6984497878367432	-0.2774368286646802	1.4702367736013269	0.7848865651093258	-1.0835853733300884	0.8700551217555103	-0.963790595767223	1.9599894249238135	-0.4421384263548201	-1.3404846721002368	-0.8501359113423818	1.0517953734931533	1.1915404839684764	0.051098556320610264	-0.7133327060034175	0.04477995402809053	2.5423144405508675	1.0475759202542085	1.11428875477371	-0.9557602808511974	-1.4583191540632297	-0.3003605404374773	0.7251902991237651	1.3383556901825526	-0.8896721152061182	-1.668210592632818	1.2923115377240464	0.5283204986084933	0.7260640108007728	0.9159343392490688
-0.536386116339315	-0.1985920787243774	-1.540096807746702	0.8238759805297555	1.6328607535753	-0.569535348556933	0.7934492993286018	1.179568296281634	0.9543318843726223	-2.0587194671021574	1.3478917404723243	1.0905866700435152	-2.4658744063717455	-0.26657926779648644	0.13943268960915592	-0.18850565587745807	0.1362892475174831	-1.3355331975587594	-0.6543188337371056	-0.5219862762429665	0.6866679768181175	-0.6611932130767982	1.4080365325931423	0.23333881289595024	-0.9150997016841529	0.7823465990792846	-1.1306981459090875	1.8750537417776343	-0.9061453153261467	-2.178198664893786	-2.1212692533076676	0.36992674053449415	-0.016336911807885705	0.3147617637847404	-1.9131208107055413	-0.9072526078785182	1.9351361001534428	0.565501649706764	0.9182560994194394	-0.9596234768133266	-0.9186939642084977	-0.2683949273986065	0.2070309879571055	0.927565562449762	-1.6450354478713585	-1.9672322464033556	0.2571743437644148	-0.8964340469847494	0.6786067490352776	0.6376350488546955
-0.3116031077902561	-0.5423212846971244	-0.8588587354668972	0.38433241408678315	0.7736599807171893	-0.8279377431757662	0.4372171763960247	0.8592535067174506	0.6386728213350771	-2.233011643066861	0.15456826347857708	-0.5665933528449554	-2.434329613853013	-1.3314479147399885	-0.35394406394472827	-0.38090891369832375	0.5648637899647481	-1.404384321725521	-0.3236623832392241	0.33600566690637335	0.008161076637338524	-0.6651543279787236	0.3988570805984693	0.29278033146598703	-0.4865732188202122	0.224676781218162	-0.927975243436488	0.8254538410311928	-0.9335500282698764	-2.966780765308899	-2.064834730637741	-0.05845724216607333	-0.7976350555271873	0.3217932472149769	-2.0686043777988794	-1.3008995763621112	0.39029357879117793	-0.2967179112715009	-0.1321280914421555	-0.58866931617442	-0.7353792702834482	0.510328615875302	-0.7769746953487349	0.12385015981247643	-1.5371334622391597	-2.3039432319519277	-0.3720882028813609	-1.616053863114197	-0.08692696959100471	-0.3039459765597365
0.0638439024554508	-0.5510881881117284	0.38199756938940205	0.24994338567072896	-0.22032947786243567	-1.1107911269459403	0.12151401707292336	0.16965624198118118	0.48724788496385113	-1.5986185114774143	-0.35454864557182364	-2.3259526425582018	-1.621544827521485	-2.482316518851613	-0.17855984173604847	-0.2811888406497593	1.5593907169717107	-1.3357141546187017	0.5421965635831777	1.411715935698027	-0.4703784319666436	-0.3286551337456605	-0.7538361860341382	0.9815531082023115	0.08262642071571857	-0.7473637969124497	-0.2669232917555578	-0.286287248559025	-0.37216457229233246	-3.0309159866513116	-0.8364482303627526	0.323523423092315	-0.9967242603403049	0.13834071506840098	-0.9323044633103329	-1.184473935695385	-0.9289154399304685	-0.9565811227152684	-1.0623431549174411	0.19016006773623662	-0.7056819891237694	1.2558144210592752	-1.279338792730838	-0.20093498855349234	-0.8101687192030292	-2.323144908859547	-0.03342862808047212	-1.3762524882950824	-0.9758456011937409	-1.296470000747695
-0.0015110634203195413	0.35707659738571385	1.3634412230672468	-0.226387349637958	-0.6110571700885054	-1.3700480741985945	-0.4598339540026266	-0.26463037212658397	0.8648271674703488	-0.5028919539414022	0.2931851195262478	-2.480828753513336	-0.34833554918327386	-2.350349764309458	0.3368552833687221	0.5414353251559395	1.8982734045838563	-0.9442848965287425	1.2072835787895269	1.719404277940228	-0.10101304454319866	0.11984945251120158	-1.1894404760405282	1.3157182173418063	0.5473510311216986	-1.6548183947945436	0.5227370782222817	-0.8103295011071223	0.24646297541016285	-2.110995239154782	0.17275222964861806	1.1558334333705491	-1.00281550258226	-0.3087625225602286	0.45306678882318385	-1.2018682026014438	-1.2421983144378135	-1.3519621617441335	-0.9943959567652386	0.929825140244664	-0.24654296883149113	1.1341280171174262	-0.8322043033661792	0.09268973312427016	-0.20794946001047546	-1.5706776061448597	0.46128679639755543	-0.777055791334194	-0.9621298211911924	-1.572678652302025
-0.6567850772275882	1.7911979409780963	1.306879832487327	-1.4442636400780995	-0.477917655539968	-1.561277592756244	-1.366002328294655	-0.313843539303646	1.2712378263539656	0.4023968467271937	1.064219242582223	-0.9531050310635666	0.5980998781129595	-0.8298107359220989	0.43139364588913137	1.5105686280305013	0.7445626758415199	-0.33786555149150244	1.0523417652893174	0.7175257804880418	0.8542574871433806	0.386780643175414	-0.7135935153583844	0.39106232547281444	0.7409619745533267	-1.858833183817171	0.7779154769656921	-0.8803770306182728	0.33702788465789524	-0.7095158733766067	-0.14386286406977392	1.4970994044913803	-1.1732855561096474	-1.0688414372154336	0.6803696248459727	-1.6945522924580119	-0.7450987967700407	-1.729593577032071	-0.06336719155085793	1.0825041118770686	0.6544990018272627	0.15651322552187968	0.055212128793124135	0.40059724716836564	-0.19488764742328546	-0.23169401926137098	-0.12360121299112455	-0.5455771947488635	0.22904353517486867	-0.9487135969853983
-1.4665640860914217	2.5133860713854737	0.3489034622245987	-2.871316883050275	-0.45968706069219817	-1.496926799483569	-2.1257027365474737	-0.3009273218613607	0.9485363902872075	0.6777284210421493	0.727323564054501	0.7482921283793971	0.7218900996594259	0.7558259009649062	-0.24064300292819923	1.6759112381348222	-1.4346222710979393	0.0343799270958892	0.33162138823545106	-1.128097721309238	1.4695595589666934	0.2079384039614734	0.17467288613148302	-1.584110518008324	0.6954498782895435	-1.1562745216459016	0.05726955811056005	-0.9684481274620416	0.03909721903342753	0.3296177888735744	-1.3872655141769843	0.8021626290936015	-1.4853753254076556	-1.8388206570460586	-0.626143156930115	-2.173390050200416	-0.2134563192404256	-2.057139496325338	0.8012193947628996	0.6756612523150346	1.2609982273886033	-0.9106623518468772	0.5249173448565314	0.2400974533167235	-0.49959550015329246	0.8438937145109147	-1.9378498244121514	-0.8277525493398372	1.6388566934049948	-0.02042800088515754
-1.8240537695161472	1.6369496936917467	-0.49457969199928126	-3.4835086874835497	-0.80522701645351	-0.9097671628623241	-2.177696974961749	-0.39233385210421945	-0.20948570587287188	0.457576772424285	-0.6454301923297564	1.259303271911562	0.2743542476588153	1.062237466848755	-1.1859212817073566	0.8707859453804754	-3.2845925534974634	-0.1634336176699961	-0.10626225447085973	-2.72708230197457	1.103485406605013	-0.4289813490687463	0.8466318608031147	-3.406170484321633	0.5749976256021727	-0.036251003734769666	-1.3131750928508479	-1.1612900866146174	0.08069230984761835	0.5871249269764974	-2.0720961412093963	-0.5594840332540632	-1.6570550791001273	-2.0096820300213767	-2.430142006445623	-1.8324787157188587	-0.13634551074121237	-1.8858319319299737	0.8974473048016892	0.37021903211334356	0.909302738797353	-1.4124384712133606	0.34039421679726023	-0.17355783619840065	-0.47449937139220477	0.9582303595424991	-3.7051216357536054	-1.1937922303523463	1.9487115102514028	0.40397662816682867
-1.4577386111314627	-0.3997652952242028	-0.36698048430164215	-2.77805328477981	-0.9822733635725956	0.2534411030915847	-1.4613050597187154	-0.3104256982710278	-1.5078446073744893	0.27710633981844157	-1.7999857123376448	0.761708060580896	-0.08106710227663992	0.13807336908697349	-1.6111118974390295	-0.06528391696041266	-3.760730360671139	-0.6994998298320604	0.16790438568242919	-3.2591776347301753	0.061719114940410394	-1.0652821667027261	1.0425629513233252	-3.9288886765434015	0.5017635856478253	0.7774701432017861	-2.312674594146515	-1.0812477337184396	0.8028210969316051	0.3904703960672691	-1.214417405161442	-1.7616293406186407	-1.4428913420385678	-1.1967210913033033	-3.2884959457819454	-0.5338210673186914	-0.32879298910302296	-0.8630203869504738	0.40419865162135	0.6858690070518554	-0.17425566389339298	-1.3695123323764975	0.06005710496017659	-0.311506120276899	0.12583155591388842	0.29741617015696165	-3.9247808475043566	-1.2092858206801511	0.8144295369161689	0.083566006076421
-0.5852572356682714	-2.16926114956002	0.5004972731972492	-1.191861321312829	-0.38467304259271146	1.5948653025791795	-0.4333262681092855	0.22856796599461768	-2.142429801203673	0.516510802346408	-1.7956859450807579	0.5181308888998101	0.029747117887234862	-0.6817148303626651	-1.3173636563533575	-0.26757452208254145	-2.8424471126037876	-0.9011204553004295	0.6530522215506797	-2.667974513676287	-0.7195483382645782	-0.9784556725149783	0.8723353264825257	-2.931769911834159	0.444578311766875	1.0040120905088166	-2.002796354161218	-0.47830283628922277	1.5698369969559332	0.4038111753925023	0.6422593458914605	-2.343822499385385	-0.7854346817234308	0.27650051187602254	-2.6338793521579693	0.8964776687035119	-0.3374595779134763	0.7164429092186624	0.022948427403986046	1.292436064233889	-1.035547089992669	-1.1720067975198247	0.2744074559338915	-0.06720821471491696	0.8322251957821253	-0.26246657017357805	-2.3026679596523114	-0.8802522420496495	-0.7835397538037526	-0.4400211969282272
0.3212813577417685	-2.549523268345904	1.033773348680608	0.43028714643345395	0.7397294202390708	2.3896445296575592	0.4389375469452223	0.9700731553460908	-1.8858010554930695	1.036027656233373	-0.9716851935730879	1.2196065255217379	0.42354832830629585	-0.22635464112330986	-0.886536238456298	0.19844418812941297	-1.2416354977825066	-0.30654879601129326	0.5417934624392465	-1.427817196492101	-0.6183768603659666	0.12482235212025679	0.5043488276016186	-1.0818064514068502	0.2742974916682375	0.9040699908712997	-0.3747320319471447	0.3224816902576804	1.4065269730778789	0.9592487004295585	2.020255789966442	-2.456977376459558	0.18786468527432326	1.5248677637435974	-1.0606422822577655	1.4496036439816453	-0.03564055038965271	1.9877440703228528	0.13156850490399583	1.309177613911916	-0.9444989884315081	-0.9576599232137807	0.8642643523530016	0.1460139946196169	0.9842590652269021	-0.04663895454301381	0.042578919241328804	-0.543903299667784	-1.5323411275234609	-0.4129018422381229
0.8874031726540322	-1.6335933772521654	0.4867625881038489	1.5709164293088127	1.3640158139707435	2.0747131291767578	1.0459479098005098	1.2724396087408014	-1.099240506419116	1.3723264898079788	-0.2836750089982381	2.1377628596958904	0.7424096574458036	1.2974188389730559	-0.9337501287578939	0.5465968991335103	0.30316486294485706	0.8302126062478387	-0.2832910289634533	-0.06454792069710093	0.10463168402228251	1.6059881147491162	-0.00511609966686428	0.7170149759188232	-0.0671519319090919	0.7391813448640611	1.5457530900429626	0.7112993003392589	0.18070044834817994	1.7894227499955642	1.9984138905333562	-2.382413124935156	1.1928926022274686	1.828484745764391	0.4550428323628195	0.9460686821581215	0.3108246397881482	2.2074345421627397	0.42601169946818274	0.35335156488569985	-0.07828214515551081	-0.5253904874790775	1.1446926849346313	-0.0010099935785790291	0.4984240798497953	0.8006433019412621	1.6635714163995132	-0.4325910296768679	-1.0331914921894785	0.3420587823735267
1.043035425142697	-0.41503109445699377	-0.7534696389639952	2.177439289164252	0.7802640559582285	0.7537369680652686	1.4949482746607266	0.8379879170695127	-0.2730452837210605	1.252260718611416	-0.036770023308733045	2.024773696023265	0.9244749626571942	2.549383333046924	-1.339820501421843	0.2872402286281986	1.3688705940417036	1.732403526864819	-1.0893941421680602	1.0372452371206666	0.6675781224655779	2.317804600467505	-0.5971847466791135	1.8582854509669788	-0.4487841999035344	0.37916380810006417	2.5156969967569975	0.4720102455033999	-1.10568461941933	2.3278654409098287	0.9960051402431868	-2.0596570392948776	1.8470753311409127	1.256626837123211	1.3929872521049251	0.1639729027909038	0.4765531461574047	1.4074160891735075	0.3658262894255248	-0.902133500350701	0.7444021253106204	0.1765433770072229	0.6738735981118208	-0.3132339304002228	-0.002803175707803407	1.55841365870421	1.9624241705800611	-0.4379298916386478	-0.029847816773326284	1.2137559221007814
0.9865916525833629	0.266214045515158	-1.5836323500200988	2.2895589530774236	-0.5504236952423565	-0.7284913028139347	1.7826221683229908	0.09942623508943076	0.2950550616651449	0.8552106043850924	0.2844076294439153	0.6335753839928492	1.174834436724919	2.402453856167415	-1.409003313784604	-0.25850673554444153	1.7536621617657013	1.813362202837963	-1.143630740609082	1.5833489625923152	0.5871926909267351	1.713496806079335	-1.0687446651794563	2.141477964532283	-0.6168943237095776	-0.36367637392196805	2.1075465881614646	0.022482609119242682	-1.3397114765260385	2.1989542114163094	0.14473570633834734	-1.2595326047465558	1.8460158701285279	0.5705196826780828	1.786012407685583	-0.03045997975112403	0.5579505236586575	0.39391008831340046	-0.16968243845488093	-1.3874943481234459	0.8939990907465251	0.7387057654756987	-0.23839457717980075	-0.3770826120113157	0.1422472777328168	1.6707163137358174	1.3983530576990963	-0.2957351952133618	0.4738064158736995	1.3897930563255205
0.95912725911088	0.3754023479157339	-1.31083051444642	1.8359500629205854	-1.4347716889655606	-1.3135328875313987	1.7583114747826454	-0.2688016148308379	0.4804518850148287	0.5726537362775607	0.9677279969915751	-0.9249545817489501	1.54411432548666	0.9889497966250861	-0.7583522264140959	-0.506798246509864	1.4009190182478193	1.1946477111973541	-0.5362627199000725	1.427964261584498	0.05501926837659219	0.46385451743634976	-1.1611215930286445	1.674859082114701	-0.41556880284780107	-1.1444407134997288	1.0006721926597502	-0.06886492762983161	-0.48177804076975894	1.4638998335149425	0.08803796964474936	-0.13437781526369377	1.1948052466242254	0.4891153332610557	1.7908892032949815	0.43912330851099995	0.7297129542861301	0.07575563227132039	-0.7547883577909454	-0.7924890060676218	0.4351385754364907	0.6571904458644442	-0.869432421029822	-0.15081947766992196	0.9145341824128235	1.202879853565967	0.7871104351791376	0.07743670545268144	0.1679469298761019	0.654564775869672
0.9984750239922806	0.3915871179699375	-0.26622436010004075	0.8823301313690112	-1.1995687584353454	-0.5386661719404682	1.3663324048212444	-0.12888948444360762	0.2618226594754933	0.5745142499455995	1.3675321714032223	-1.3549711812192573	1.722715535123966	-0.5084697641632846	0.16596857234877868	-0.3915802918025931	0.5377117164160765	0.5308457658710188	-0.019215372350380285	0.7659042162732688	-0.43254739229452177	-0.211141274223219	-0.7998813975306176	0.8092524470634777	0.03279560141700195	-1.1823006265978273	0.270117497139895	0.2839604865207449	0.4487137579750244	0.5196268517843323	0.5090993053213169	0.6633622699189876	0.26936351403789577	1.0217477283004548	1.4444710392676205	0.9150940107758125	0.8623972141863396	0.6953192235314817	-0.896797583481706	0.11613061314747102	-0.09379233818967025	-0.03939218855910946	-0.824893356511317	-0.00790015762057263	1.619995175550055	0.6540378422187204	0.5530891071220227	0.49214665587710293	-0.4652493386239866	-0.4018441815353186
0.8940510391090065	0.5841387104646826	0.6438405146243229	-0.11762679986714997	-0.3263588630378398	1.019391134215381	0.7751234901945901	0.02615250031442429	-0.1990333219500317	0.658356583066645	0.6393241586578776	-0.5100107734243763	1.3543516897371346	-0.9848193841170316	0.5949202925403528	-0.33786133722672046	-0.28475305217292374	0.35181673868886854	-0.11057048482667921	0.10838017923057423	-0.6341893091698746	0.15766376986909514	-0.19898336489986132	0.039909144905571584	0.38164709195072183	-0.13862403565521167	0.38400594271708094	0.6243871939894583	0.5333697052157178	-0.18069970496423052	0.7151746773019712	0.5825628274637709	-0.41011749508855133	1.494607508241957	0.8329118761457222	0.8435803975962416	0.5966614510793643	1.621575264115795	-0.5448822912762123	0.37504446541659053	-0.24646359648956037	-0.7057637760566216	-0.3511655005853199	-0.17525754598566828	1.5738673203349896	0.4328708666954874	0.5790810627941816	0.7143813609479247	-0.7995030561171199	-0.9565896386172283
0.42631460101540636	0.7134792936550437	0.8365607612398256	-0.5619375941289233	0.21360944664536902	2.1228950649239717	0.21872066932413284	-0.22837506083787285	-0.5322842119131271	0.4999772355898317	-0.9755072176010989	0.5591215403017779	0.49263055028073865	-0.3356210334523332	0.3486161539760762	-0.5464929383391642	-0.5262051048200094	0.5899143006641883	-0.5478411599369645	-0.10794598486617275	-0.6566093705155792	0.8195560436885144	0.29681740080567703	-0.2440543151323023	0.3415064805385723	1.2633828736659432	0.8801027755147921	0.4966090015229453	-0.10123015357366716	-0.39276603492962303	0.44940165934325343	-0.16122258892933372	-0.5283957324978726	1.2224769707463958	0.25438211707633723	0.38974224021240855	-0.15677387181079633	1.896554288566817	-0.0943362679224601	-0.13320773373450318	0.01089725825217139	-0.7037357670369534	0.03770213719716535	-0.35199178926192165	0.7149837523220995	0.5240625862044102	0.561368795993811	0.7247145313218842	-0.643837525807183	-0.7082385971555258
-0.32102347366993395	0.4087722719660743	0.4541634688610658	-0.2513746121466887	0.07222176689275318	1.8573909422825237	-0.19871887241722033	-0.6631390414279489	-0.41619426151425065	0.00015840751288362652	-2.074458011022067	0.7732654608197301	-0.3649708301679321	0.6038367430971122	0.0319576267616733	-0.6361634263889356	-0.11472662928989547	0.7304492450669604	-0.6776674471551745	0.09486544270664535	-0.6101381865440992	0.7213414070944989	0.4655180007537234	-0.021992613392289903	-0.05506507235189203	1.79067265010801	0.9694490869269421	-0.053117992085168944	-0.5791808132460307	-0.20902220219560322	0.03622771647206113	-0.6941693496923066	-0.15772977705757982	0.17376739873353084	0.02110388149181335	0.16396886910193684	-0.9488469170672148	1.079446447329033	0.055260129012107695	-0.6548150393365195	0.4058041184960892	-0.0454960987484924	0.10746965818521668	-0.06533280353489669	-0.42272182685302695	0.5861777598076424	0.3721953042480435	0.7102917347619143	-0.2348827023351838	-0.06466530086292421
-0.9334565051140467	-0.29889930759210903	0.019728235497660254	0.3948583689262035	-0.2245230297144277	0.40294233117402356	-0.47572559757134464	-0.6827847844878494	0.08758800390150126	-0.6186637365005021	-1.531090726817996	0.06088463182715863	-0.7230542639131595	0.9103024222138666	0.2759191542236057	-0.16518614800742842	0.4906664316744142	0.38650107278147217	-0.24173184049646618	0.31733892935865576	-0.3990462831210346	-0.25280813560308607	0.3213720642331084	0.3669694639854044	-0.4687126893898754	0.9558713357812727	0.3774892148212082	-0.5572212636458012	-0.3435049411780969	0.03034701226155519	-0.12779019942533762	-0.34710646893998587	0.3484430421237683	-0.988193284370741	0.13255160265088436	0.45690797519779563	-1.179622554748337	-0.35206481073132906	-0.11917619297261571	-0.503509938587688	0.6452913984639134	0.6561052170112105	0.02732002102970843	0.6702312019284564	-1.2204587264355322	0.32266843034938586	0.1170075833441796	0.8172674411020114	0.13453213272811423	0.3532369733368693
-1.0200185123434211	-0.9191873721976632	-0.11897732860413596	0.746552235526481	-0.07858857121229931	-1.1247912698558538	-0.5715750720185024	-0.12084477308083592	0.5506918034838333	-1.0113524533727205	0.20519596199431916	-0.7664511640915486	-0.51917716271963	0.372398813826757	0.9595896269111217	0.6711971727217938	0.7464041753601499	-0.29693544558111984	0.3701561747941332	0.2539793686726241	0.05621790078572753	-1.163135311780101	0.036383628081194865	0.541163066327034	-0.556715798367991	-0.4392866493797311	-0.43856907540395423	-0.6374808577250076	0.2870521165824926	0.021381769619246482	-0.021640447287445578	0.646727492354781	0.6249920659610051	-1.4967061646502124	0.28319861529508567	0.9078952664383251	-0.7355831167927935	-1.414694831143036	-0.3171464657350826	0.1798919293182688	0.6025247366175467	0.8398000969015481	0.045808780955780795	1.2571123466078813	-1.3981311669501981	-0.21760040893525132	-0.03893873640451716	0.9646491827755922	0.348177138590032	0.310653248896364
-0.6021268494610402	-0.9723878437180001	0.010687389404281593	0.5549835117343604	0.3995122152996704	-1.6521927117117536	-0.42114877533006423	0.48433719547509985	0.6044523907869394	-0.9824075420817001	1.5341594381926558	-0.9679093816931561	-0.09949538896458507	-0.4417773067123285	1.358609035171882	1.1423841608316767	0.5158828213768034	-0.7962330342461191	0.6132055094469103	0.0044746854212948375	0.5306319612046653	-1.1192965084882252	-0.20356232446911118	0.39684068669346306	-0.2789988338981815	-1.1429541954812792	-0.8326178678702385	-0.3509218962208657	0.6159826671992105	-0.23615964036349835	0.09213805209339807	1.3997212883789976	0.5198758111529227	-1.132281914747069	0.22821166360328185	0.9568734551015413	-0.112921738902932	-1.4739271655566017	-0.2791910484443566	0.6788235232732419	0.34122581064020546	0.5111530245113115	0.18038706049144512	1.1488254273638356	-1.0499113316202262	-0.6668459497655105	-0.03565865237634153	0.9375395028495211	0.40858278842372836	0.056626610542459266
[truncated: 72 more columns]
