# Supplementary material for: Diagnosis of autism spectrum disorder based on functional brain networks and machine learning
Source: Sci Rep. 2023 May 18;13:8072. doi: 10.1038/s41598-023-34650-6 (PMC10195805; doi:10.1038/s41598-023-34650-6)
Supplement: Supplementary file 1 — Supplementary Information. [file 41598_2023_34650_MOESM1_ESM.zip › matrices-bold-time-series/ASD/ASD189.csv]

-0.8596938971211482	0.1400708517261408	0.2024903129945759	0.3458615835625546	-0.48118307195183746	-0.31824325899791717	0.6067883084496288	-1.009661516547476	0.19445413194187328	0.5076383704521716	0.8239338873284824	-1.4810748260362334	-0.2752182301486227	0.6737203543645738	-0.4314855374749395	0.9454865550978562	0.8201527630942547	-0.517455081775411	0.4624574606006517	1.0122235663228303	-0.952386934622848	0.5268887114416496	-1.2873255547770606	0.1962080769700612	-0.4815211096873763	-0.4646665222217889	0.5100535160292596	-1.5117119799164804	0.8669799442054542	-0.3080141262972867	0.3883327384878089	0.0003383856232714409	0.14782840126942534	0.17662432329261255	-0.5581748395546338	0.027180477760458895	-0.26153430686610785	0.21673212254057142	-0.10263540313080204	0.9932331931471157	0.20279227129484598	0.3535903487067237	0.7323706431958726	0.2600973011067251	-0.551307636526864	-0.17470978168810403	0.0034165928315414693	0.023150921009485226	-0.07729614495385728	0.4374152442696983
-0.5736555790308167	-0.4727844286885582	0.3734226646344172	0.2668825630730431	-0.9873818428759019	-0.45762879456050953	0.6952050853626186	-1.1505248702184616	0.38422332753956956	1.1631328733823691	1.1499035159272195	-2.028689809046907	-0.1179068045361583	1.1991981354779038	-0.696875852261948	0.45707477725995604	1.1724572922945458	0.09176999301584428	0.7608306089577797	1.118277884748795	-1.6098433324125698	1.0823382441352538	-2.0804226214422537	0.27507753797882545	-0.3552840220624274	-1.0881564872187015	0.09663719038475896	-2.0837497024343494	0.7719694387806308	-0.671712193402388	0.606633165276337	-0.0027674823781753213	0.06757954446701182	0.3038706043806256	-1.5923487664293368	0.35353411802608475	-0.6633547225310105	0.20830405476395553	-0.471761430889525	1.5456959960260226	0.8924506733789698	0.31568461088987027	0.4817036749067497	0.27945415953117825	-0.5281586306722564	-0.5506482564946773	0.6739926211024747	0.4667320242099888	0.27083322721602765	0.6737859705859297
-0.08875394861367031	-0.7177764789097436	0.06568623811583003	0.10453238086095715	-1.2200673994265991	-0.6755089541358652	0.5931504388238401	-1.231463638814066	1.081886806221668	0.8343822563836384	0.9248702777045973	-1.993074015458899	0.06400194515949256	1.278366161475132	-0.9544436265105762	-0.21267787240771596	0.8310351641188706	1.4870972590478166	0.6098851137913496	0.9493822097831152	-2.0666559796678383	1.2081247110053124	-2.3746123941701693	0.035101869077783995	-0.08478065168355817	-1.5463055412176019	-0.4550653696268115	-1.8311288072942629	0.2857715881838054	-1.1243047199580982	0.3542711768395034	-0.9608611994391746	-0.04060075664315209	-0.2845156326922012	-1.7394712487556083	0.16787253982190656	-1.1948389457296558	-0.2233264396539356	-0.38216596202155806	1.2917077149765626	1.261723312925234	-0.27312732847329446	0.08598244811100313	0.02299609520737859	-0.5252116526319862	-0.41016216546570894	0.9766168937755731	0.39435357759644146	0.5247027599225867	0.6966450868184272
0.011514849700606114	-0.32381657342278997	-0.8328008800502172	-0.06271683884655048	-0.9931421897101174	-1.1234358776447728	0.2944746185189352	-1.1121237045123804	1.5658144211759453	-0.627229104864908	0.10312452777176492	-1.4042848529296759	0.0297879206014641	0.6751146261182287	-1.1439193457148449	-0.4097857793410475	-0.042420096456880045	2.301774938251753	-0.011670097123864218	0.6910075803029259	-1.9011901723130278	0.6969074228911526	-1.928864917129167	-0.44673378694484916	-0.0040136965751199185	-1.5268888962406526	-0.5777671261834906	-1.1573140586839936	-0.17098714943628832	-1.4619830328119874	-0.4777015437394516	-2.3256694419424995	-0.08904758278149688	-1.3970848024049234	-0.6759574887527032	-0.5725144010019834	-1.2912823354069694	-0.6275990111422334	0.03821689835243882	0.2863981178889262	0.794836205963246	-1.1124373614912326	-0.09596635436672823	-0.4471096340140333	-0.6896010270233063	0.0693097026878488	0.44196784857294646	-0.34014291497167426	0.38536892154220465	0.6151400899433688
-0.3872468084395262	0.3525900348959286	-1.7248803010691094	-0.13608498331579566	-0.5494802663190063	-1.556837062563447	-0.03581263442379881	-0.6074499880689969	1.083104542874379	-2.0183090924016818	-0.7139857563741363	-0.5001898980877968	-0.1937783117205477	-0.12039254310675991	-1.1459166631386375	0.046070885151202556	-0.8017910832993557	1.4501027306940228	-0.7486612243338805	0.336536834716778	-0.9486053468028235	-0.09654262978641968	-0.9146408905018897	-0.8714756865456964	-0.22966158824934751	-1.0860208269674867	-0.2679394529632894	-0.7704607858604738	-0.3118642820834943	-1.388743656829273	-1.3354998096788497	-2.784574033526051	-0.002021770303073841	-2.1412051097737326	0.5871170743249552	-1.2554759374720437	-0.6430916975412578	-0.3840394081323004	0.32177568873561313	-0.6395025612666548	-0.1778784689199477	-1.5348513420407113	0.026182521613328343	-0.7696772287604907	-0.6805519496540071	0.29728790619306567	-0.574191660577733	-1.022520223875345	-0.04755284565607186	0.5639232713804222
-0.7553408944946699	0.5751298680416794	-1.767576195890965	-0.08684771742114639	-0.2723641614064654	-1.4285580317837647	-0.19858164437279005	0.24385141788031053	-0.28753543017602057	-1.8745426551374806	-0.8136739897886859	0.4052007776864153	-0.3018211457059168	-0.3738068190767373	-0.789680599353319	0.6022173315533222	-0.9704729799805074	-0.616037296748791	-1.1465664151521968	-0.3394582013769387	0.37290211966983733	-0.5283342416254466	0.22917270105561655	-0.9878238419734735	-0.48437231548938275	-0.5329304925665603	-0.19441390875962838	-0.794781141593844	-0.2908217334255381	-0.7497350893281631	-1.4097869757127246	-1.5541147682848022	0.21557297498171812	-1.7659313470600604	0.7714961635517403	-1.1502689317750774	0.3818873407840666	0.4481885231278237	0.15300710804908457	-0.7449978751387112	-0.7565354259170226	-1.1427144796652116	0.11969735526525248	-0.6017573030205773	-0.017159408017550542	-0.08134647588878925	-1.1787789524782961	-0.7635644142413184	-0.397852287297208	0.46446696478487676
-0.5247225800432788	-0.0980427491789488	-0.7441996280509446	-0.005534623503020366	-0.21437907023747504	-0.4873129564313352	-0.1670985408026446	1.097316711054769	-1.6271200104264731	-0.11920746502784269	-0.16731502334163678	1.032352480250999	-0.07116085313674596	0.06280234025028662	-0.030924940113034934	0.5469780343350087	-0.7101909418445317	-2.2375590879072713	-1.0204633531644407	-1.4076880774119764	1.2918447657381986	-0.2755469792632285	1.0813963053608586	-0.8006707078063953	-0.4075874397431236	-0.05469324445822259	-0.867040471767066	-0.6528264681666298	-0.44693096457778814	0.2502752098098294	-0.4532010737030098	0.7010560219924659	0.4465700023149899	-0.5009777794327025	-0.1897400382583414	-0.15829374785092626	1.0561538128165622	1.0164661239651154	-0.32999933336724524	-0.1895890145037223	-0.41535797104724376	-0.18810183816195936	-0.20288263475294485	0.006229219250078061	1.1269765841959256	-0.7625766370070596	-0.8799370188081167	0.4579856724094165	-0.4179728241852716	0.12816305370878348
0.20606662327781014	-1.3053325053526643	0.6367222090719721	-0.02482722835550691	-0.028497817742620554	0.7981672871985681	-0.09986711884202391	1.5541619790127825	-2.040815353051705	1.6762169542785703	0.46198690454052155	1.2741483538106677	0.3405759899639412	0.5773206752085379	0.8486328763615294	-0.18430978414048219	-0.5550158468089373	-2.1533571739651576	-0.5708071487262619	-2.442962896683487	1.3809279286141811	0.32594087055370924	1.4492971163742283	-0.5009567978316909	0.00798034122597587	0.42844291131213397	-1.824349951352511	0.11090908604550295	-0.8096600450912866	1.1370172306359947	0.8746302166865433	2.393762363986567	0.5086627511484154	0.6165521820917887	-1.0346434163593712	1.013665334015676	1.0456229131621173	0.5919958206748019	-0.7277096029320689	0.17741271285301752	0.4420961164391336	0.7216147627936725	-0.8721616789049309	0.596590395824126	1.7866971143281891	-1.0556055446956032	-0.13083034164344878	1.5942553444045497	-0.19659154400136067	-0.4164476376493532
0.7202438841720545	-2.0727342376334463	1.4201807486618194	-0.16279708064758763	0.575027309787697	1.5767458071464826	-0.1106139371918903	1.5105098077773023	-1.4373125640285955	1.9008424073299566	0.3324655590384913	1.284300503908962	0.5476405154198964	0.517642229672329	1.3353772457222475	-0.8852069959497386	-0.7208658382924535	-0.6469516352225958	-0.14100552071545924	-2.718281426997061	0.9963788511140471	0.6029882491917651	1.4097861326744634	-0.21793973507447625	0.4006616524502458	1.0015128959727908	-1.943310196059185	1.126796564112989	-0.9817131855936313	1.5534144860317822	1.5714229611379782	2.4975020845333926	0.2971988232628496	0.819192625082498	-0.6142434529672685	1.4853443985550299	0.7437765031573875	-0.5073402600742517	-0.7819590636168056	-0.16811637111039338	0.9283662028214961	1.2350354225799245	-1.3224295573245843	0.7110967827885167	1.1811891294001118	-0.549895246878829	0.18247448087235302	1.49849754999375	0.02795556540476267	-0.8258690135726738
0.48087833812137337	-1.635246674991181	1.3318047218339844	-0.2564300677427912	1.3827188882726664	1.428466460868861	-0.075190866376568	1.2394930108056237	-0.4336794592045884	0.6442514912946701	-0.41377161516831246	1.34157664144343	0.37955661793176054	-0.04130256862593884	1.124707888411248	-0.8093731953943502	-0.8224680332357001	0.9312783221554564	0.12499233092556156	-1.8599096937910322	0.9026795359093913	0.23612515828066563	1.204550593088132	0.11005184257757585	0.4774278178122573	1.476526209610852	-0.6803826337698808	1.56690627763014	-0.5635744849491527	1.5458501479282125	1.2249788413079685	1.4419202017067831	-0.06307043517937885	0.3923785398246299	0.776291477296862	1.032807804139245	0.7878345408343164	-1.1477404481566653	-0.5203328522349927	-0.792807449212558	0.5972196455736809	1.4846271306880316	-1.0420401921801838	0.3259625163665601	-0.2238126423784358	0.5369096159861698	-0.23799539318340424	0.09339037111288118	0.16173161156088475	-0.7627843985576547
-0.22584611738616572	-0.17334178301700118	0.9081819841872284	-0.10018300453365668	1.8060087478863969	0.7615428227613864	0.23771878365540558	1.1041636443758507	0.35681092402303727	-0.4430221192590179	-0.8608070881199532	1.5289549919578416	0.07577661238601183	-0.39525370287883044	0.4926616847362578	0.02805637433934376	-0.36026131630749214	1.5892039146445034	0.35832710869723405	-0.30034132019198523	1.4222623427826426	-0.3998475312984031	1.0623485771838572	0.5950394196358844	0.35844962212870307	1.530499179095149	1.1584282581994387	1.1627621148082883	0.35548055276149937	1.4134586395619333	0.36234744647931616	0.5272277999252251	-0.23908355978289733	0.2638088273904994	1.7278331713736408	0.2790605842871766	1.2978392508118686	-0.5955918015234565	-0.07515011839064574	-0.8161477079264122	-0.16688517207704662	1.7224542077262028	-0.14065943266066	-0.12649652998193278	-0.9770418729818384	1.6322435097249917	-0.7500913283142436	-1.4875520921548788	0.2894210648983515	-0.28844595538323753
-0.5679498366559863	1.2691480039318825	0.7286650221143309	0.3130094432154058	1.4714854963605344	0.342964229371177	0.8104664681869889	1.1754785124413094	0.7719820396282323	-0.04600885330745957	-0.347832665338783	1.5809113200843208	-0.014131609778927398	-0.06015120648368257	0.11947373118695026	0.8455158955642289	0.5874586014665028	1.4432729547586909	0.7001070520814954	1.0047905099571954	2.0433333609435165	-0.6370017596856711	1.0531773506436009	1.1534576267222603	0.38913441191509207	1.1250903654719904	2.0992635705578904	0.578384384864381	1.1933961399659232	1.2966337495873104	-0.12456577673799107	0.5691797357596867	0.035788468540819275	0.8885915202655462	1.2963404042119477	0.04160677728909359	1.7019514576830848	0.6594352303791103	0.47664100695268125	0.01961583541681443	-0.649006327622543	1.8709053562238858	0.7071086047108145	-0.17670746172775126	-0.1768249268031082	2.298960581127482	-0.5258776628663686	-1.9324356203261897	0.45816609880676346	0.14724213638493874
-0.07822813246109278	1.6831350198144812	0.7251103309993618	0.7018145361353344	0.6060313428643443	0.5038268667096327	1.2245739871517585	1.1414045656953111	0.891537568830467	1.336374593024177	0.7250232765717	1.1694233907818652	0.14643361828287066	0.6117776706228603	0.4407970419212515	0.879233627889679	1.3088120268503365	1.1371903506842236	1.0202802249765932	1.3657400553005048	1.9574633908829289	-0.25335488159654024	1.0864290928626956	1.4557669560419535	0.6598220868912577	0.6468704834999235	1.4660203511530996	0.6264291719327767	1.3744647286678044	1.0245827835218846	0.135147056901137	1.228424334951135	0.643939543094817	1.739172735542486	-0.005906095653172828	0.4942419442994522	1.3480251664507477	1.4404953787736103	1.0289052077557321	0.9735497025243847	-0.5643589969464073	1.569231402922075	0.9118886206329934	0.2389871743739686	1.419473826988853	2.395081327506802	0.44467676169823306	-0.9093030223902184	0.5418914719948839	0.139852228271902
0.8308108691431761	0.9892551817383525	0.41499473702033096	0.6974631346707406	-0.20218293118329092	0.9054190903420793	0.9769776779251054	0.6261501995634371	0.6580426442640858	2.0148685580205754	1.2550926970585505	0.37910139872509563	0.26566575422276134	0.7475751864578987	1.187352791279525	0.11743470206933264	1.1567830532664622	0.866432781320772	0.9890881295645566	0.8770799833040115	0.963514321674128	0.25865984758069843	1.0653721070703277	1.1788223703440923	0.8603044773493568	0.5245116637012354	0.03367287890668095	1.2883595314749883	0.8264255270791425	0.43171947049213716	0.6823873393205175	1.6022542477531907	1.090872788159695	1.9611662714593028	-0.8643239221479465	1.0019043157772936	0.22628502242603998	1.1689623802864062	1.3312104670491864	1.0785891917276647	-0.2575627804532765	0.6596862351361866	0.5259915166951061	0.7403657025092283	2.1149435164460235	1.8861070246715492	1.2819916348139766	0.7417834028133674	0.38436694611346883	-0.2732270481946621
1.3267592659723804	0.06877422239161735	-0.2906741169296993	0.17924975114184855	-0.5552273610398559	1.0496768768751343	-0.0004681424334402969	-0.3677386174862434	-0.06131292677924486	1.0597145382974682	0.5965890931916582	-0.2144679128331949	0.1316184338830769	-0.15079513641721154	1.6462991631253312	-0.7477468946369329	0.23769628028988127	0.2531187914975611	0.4655274306582005	0.18718125202668823	-0.2491244706971366	0.2212036183883167	1.036677242441613	0.34261579225039135	0.6762129694441427	0.7573055462209519	-0.8174116755590721	1.7657775775206739	0.0083277923004864	-0.269039901736661	0.7494395934928354	1.264764531225486	0.9384802152500461	1.361868868551046	-0.5812934900127988	0.8030521913156575	-0.9773246887658368	0.43157706436143234	1.1461236072952545	0.19127428557780224	-0.22426559091276613	-0.4961015506021636	0.12274112692847185	0.8824372329893196	1.129929341179088	0.7502429966590181	1.1914832570499874	1.8365808164032091	0.03484508480152533	-0.6681716381875168
1.0538348844748806	-0.09663920770023665	-0.8022691798975302	-0.5795721138145035	-0.48982383167666704	0.8528940706888374	-1.1709094806119429	-1.3415276327660606	-1.078616043059694	-0.6925102942198212	-0.7527808573363681	-0.07454988573253375	-0.08341923328951531	-1.6727674233790144	1.3961981146737878	-1.0261541345598213	-0.6772773343697797	-0.8955068726564771	-0.24098511555754193	-0.16397671565963326	-0.7478633479326413	-0.4617118885932111	1.1381895602897667	-0.608204442579418	0.22916095898040673	0.9371363824682409	-0.4673909685854004	1.4869549166828053	-0.5097940245069422	-0.5943697903222241	0.03996846776734527	0.6047107682929016	0.2724161899578322	0.5576607634559947	0.36588576594048416	-0.16373893883828133	-1.534591432540181	0.22785882332090795	0.5612056888460847	-0.8567585920859502	-0.5552968614890025	-1.2778667047990238	0.15886667858991174	0.5578557801988001	-0.5160019108177354	-0.8080203859015838	0.3706272988253047	1.8105046587734162	-0.24015408520601858	-0.6598920499950955
0.4532560974314784	0.6702411874129965	-0.5161683088681943	-1.1149402671689215	-0.24119981827815895	0.6201942158561897	-1.802868574968173	-1.674895311588549	-1.7998078713558843	-1.6471322172105802	-1.6745851786928574	0.6850979811997425	-0.02344336994994177	-2.8232661299712056	0.7191668597488106	-0.6325382752343115	-0.9095694554681492	-2.037390884739768	-0.5878870001339873	-0.13126585306712762	-0.24262716770421924	-1.1571247641836078	1.3722398223071683	-1.0984647110998957	-0.017036186006617177	0.7454197848710845	0.5144910968744923	0.7899584855689756	-0.49340557050312817	-0.32256789481083514	-0.9895504857657097	0.2547413480539894	-0.3250657899960825	0.18779218005727885	1.069163634002424	-1.1467033170815546	-1.3295230259476651	0.8178602852255874	0.009868401253623846	-1.1396105108198544	-0.8745243018129976	-1.3583347678173203	0.522465057712307	0.04547726806077168	-1.1451452278325696	-2.184815778121292	-0.20255404685120873	0.9918521158738008	-0.20560626913199598	-0.24826162240210886
0.19715684047905516	1.6484694900427226	0.3963437501370108	-1.1387343603565865	0.07211259885292878	0.5652015206814143	-1.586805776254262	-1.1663644081809557	-1.7117639309313193	-1.1845902571038267	-1.5455177905652098	1.327990474084231	0.3915317083360362	-2.828264448843492	0.24972275689968038	-0.03433244887577894	-0.46407666008954807	-2.3209432087848123	-0.31265511969813414	0.02759225053308925	0.6955310251839513	-1.1652639555676516	1.490694738149595	-0.8548827772349805	0.2068065027997787	0.3208949370350017	1.171377977609531	0.44738212176505604	-0.1353080748676331	0.19911984144487307	-1.554564517508235	0.40543931873042055	-0.3399855228115149	0.21900881523368082	1.171514389341272	-1.2959591927838567	-0.8503651649507821	1.4749877088134307	-0.14407466043157416	-0.539439965197117	-0.7425177833962378	-0.9263849020114268	0.7247950037728704	-0.2826002711894623	-0.27575529894823175	-2.66643114789781	0.142598744149008	0.141702349572681	0.11888540843748423	0.2328641202539429
0.4446005042594325	1.95082433544518	1.1135079745977812	-0.7244024555051446	0.45732652671174157	0.5528539581847535	-0.8601659246425942	-0.20061654049999936	-0.9098512451102252	-0.1298540853431218	-0.7247485815213928	1.2054182010147014	0.8332342078485523	-1.683335327924641	0.2834868674516928	0.2881179212970885	0.13791838969309278	-1.4840113592814788	0.30948390071756565	0.16486829151049534	1.2366984932157488	-0.4670286970007997	1.2071219902869212	-0.09418935427816226	0.6557825926392054	0.07142742878007248	1.146991436989041	0.6953403741841638	0.22077610852711818	0.40810414169097536	-1.2189200683172374	0.7433276027418496	0.14805444764063616	0.15410637177215064	0.9851647421783531	-0.46420220057917977	-0.583704603482181	1.3353192201790376	-0.004788973283189991	0.2845783658545048	-0.06331560775540748	-0.3775985176460467	0.4761168876007257	-0.25714760122545927	0.941541641181203	-2.014141855419841	1.0511195865871286	-0.18129637205162366	0.5113035184670935	0.4600391035163222
0.7639322399254991	1.3091973572798832	1.094097489671152	-0.1681594700446868	0.8566324308370822	0.361355833198658	-0.24716978808394507	0.6417256867144967	-0.003890219571651878	0.38034739722979266	0.014568957002516156	0.39512981099071515	0.9350675856566296	-0.07131795694318542	0.5231478653986472	0.26818464397583874	0.49085335962105786	-0.14283939704085363	0.7551901396379109	0.36682338804804104	1.037093401084218	0.2749361678497084	0.5501010707202452	0.6911913050909575	0.8618611751679385	0.19635477018809575	0.819554726648007	1.0258407772633067	0.4161553573335878	0.15800707864242974	-0.2183844769125418	0.8974515993822889	0.5639176314249362	-0.2311448496840103	0.8701032353028532	0.7041503783829282	-0.4907354051340702	0.31584014472639865	-0.0003558516420274431	0.7016882404089617	0.8520345780504615	0.10098198709253554	0.0015260335835551682	0.05354796997610919	1.1241459688021205	-0.698008056577648	1.5818839750034908	0.0686319210753342	0.7889650096219714	0.4001805546844122
0.7161979913269179	0.19523888132234096	0.6561868935769759	0.2804121427677266	1.109009550405932	0.03138187103832919	-0.10418596965790701	1.1133931135712323	0.5169508039110111	0.11500657947613883	0.3319449040126397	-0.43447609545157423	0.6938650434672579	1.161905683914277	0.4830997694167643	0.1895229972353417	0.6365334895978286	0.8402467479444617	0.7664329977107072	0.7206856049418227	0.4083999177172062	0.44732863578941284	-0.08399203195007002	1.1257300468449056	0.6576114755379127	0.4974948195159114	0.6643975413841098	0.9425549830104183	0.5499857780564874	-0.15339403582285743	0.77100731041355	0.7500190935706873	0.45559555425226345	-0.6188694679934323	0.801879360412426	1.4059447596574182	-0.12577833903611257	-0.8745220542421058	-0.3195577592373602	0.7007459407214696	1.5218511269942663	0.5523848960659687	-0.21735375291845366	0.49265738058782166	0.1645926682547926	0.5327332762522556	1.241250629781424	0.5189062571272646	0.9408312026318274	0.283217622757952
0.3298624507901187	-0.7053719667275807	0.46668511621157677	0.52986218362343	1.116504957405662	-0.21893961785361754	-0.3055815409529986	1.377220403428792	0.7083515600825272	-0.3262737210667213	0.4614365681376556	-0.7608573629058467	0.3902363869650109	1.5412895021567115	0.010732161721096537	0.29410853469710246	0.7803191069840633	1.1315689418202688	0.5142351682576902	1.0887364209773298	-0.13101650824114225	0.10507088745593246	-0.3331305661378404	1.1469393279563693	0.27280093930124794	0.6312239514556959	0.7171613677333933	0.5965995542028641	0.7441840577475624	-0.1506809900783895	1.1324957645573406	0.31599198611068186	-0.06817439960539326	-0.6564618105880364	0.5653894916888385	1.3111353134540866	0.7421769415437408	-1.5055345601736945	-0.6284425154057129	0.6507369317546148	1.5815314589243183	0.9254489043453905	0.03798919666020798	0.8896734673914583	-0.8796193654193376	1.2693127957290045	0.41079740790851826	0.6812742779912724	1.0106815058653913	0.3307066776257714
-0.07798501033807165	-1.0598945540060478	0.602982461713128	0.5526248980817547	0.9230734213060358	-0.3908178390396327	-0.49889761366566	1.5655499548257972	0.9028147475927241	-0.5145847355380764	0.6227281036537506	-0.7013038127086215	0.1451707171282723	1.1841896365379703	-0.6671129527219499	0.506628406778409	0.8534265058159962	0.9992475186824167	0.26455646252456344	1.1851617502403593	-0.3721473283508004	-0.20781487628419604	-0.3123958318934648	0.8739810294647	-0.07999327911433055	0.41230817368766937	0.6621280391598309	0.4269169681429499	0.8760883041150525	-0.036929055600121566	0.6567493530687984	-0.4657792351263453	-0.559321317487272	-0.5096320634632084	0.11455088939973568	0.5971915976472861	1.695486045500056	-1.4640065612664215	-0.47195583180693607	0.6541072740888094	0.9545168680603463	0.9140928278114515	0.4958371827841466	0.9958445535029041	-1.1841219636214573	1.559262728711162	-0.23938366613942427	0.25861748815505425	0.912997063691768	0.5115209509296239
-0.40941979030667797	-0.9991555791910827	0.42837719974322075	0.30469704264125574	0.5659974943992968	-0.8088235245309351	-0.480836973194353	1.4176596751074255	1.1437336917248824	-0.6936188717127146	0.5763879363367523	-0.7455295399790702	-0.2731071397622007	0.6227177336273068	-1.3030361694843855	0.5378021426990222	0.5399039133105824	0.7753863181607805	-0.0019607121247576806	0.8536426355996053	-0.5021516332071353	-0.16294688798554982	-0.5366062745838046	0.3879608819039856	-0.5283442523361985	-0.1655129861107665	0.2572933293663724	0.3440557985150403	0.6152975740637686	-0.38071844167218205	-0.43219670426669976	-1.6188483103236206	-0.7903249012128244	-0.6905589725178801	-0.42551781895043095	-0.4405147887133255	1.9481701765750248	-1.166529580687284	0.10242802839949253	0.3609812898603508	-0.11897666993869908	0.2590325230626699	0.6688574026416042	0.501746347573712	-1.017419894312791	1.4943248658821546	-0.5468127234896195	-0.675508788093262	0.4541200219672898	0.5605062356173661
-0.8990246906012385	-0.8193480746183063	-0.5071193104111548	-0.16955385849037985	-0.027257477563253394	-1.6868799450380394	-0.29746809953734804	0.5511013086315937	1.0804282531376808	-1.2036629989895846	-0.04599914073698544	-1.109711896251556	-1.0809666566829081	0.3684671875005725	-1.8380084738611582	0.23115563733854794	-0.2377383966214195	0.4861219502977501	-0.516896387458523	0.231392473340243	-0.775512314462642	0.0035134498997112774	-1.3158827859447486	-0.2689947270825242	-1.2839978344259981	-1.0410445225304703	-0.43043611828455197	-0.3067385273104662	-0.20112828660124535	-1.3134539930798474	-1.64659854851953	-2.8144166980115255	-0.9373055748933854	-1.3594379567876025	-0.9667643549430505	-1.5871853418034267	1.129562392633318	-1.01575406921106	0.5065843708333249	-0.5151285292301708	-1.1798045127632633	-0.8125038484469559	0.3286226208004454	-0.6877766500465625	-1.0892935359126545	0.941696639951817	-0.8851962078051727	-1.7114234703478515	-0.41532572262319045	0.2612007238323734
-1.662759472241522	-0.6732408746914677	-1.6873748180420798	-0.5869748577016578	-0.8288808537115788	-2.6633260732873425	-0.04412061333459335	-0.8739636830309646	0.4738750395189272	-1.7442971159783651	-1.0550159971020134	-1.487622934362656	-1.9899338080393534	0.5336845168348948	-2.203705463558549	-0.21224080029114087	-1.0044749531674	0.05566072768072928	-1.273140220537406	-0.3490550533725007	-1.168365819418507	-0.09394044856306834	-2.2782112218141988	-0.8965080317068892	-2.1175107915006857	-2.0188043274333536	-1.0986827310019445	-1.7882082660396765	-1.2283780637491901	-2.1252454029769985	-2.4219297651997502	-3.358990451523263	-1.1816157540548722	-1.9959932218930907	-1.43416220240814	-2.510286165047141	-0.22017628495583755	-1.0424126774862266	0.2812692553786723	-1.6326900755917182	-1.7574943823764815	-1.5884966835854002	-0.2814806275482843	-2.134946884216438	-1.4074760059383455	-0.14045908583456065	-1.4666094656333246	-2.3473555867088725	-1.3885873830339124	-0.26643405224451683
-2.2920786531008477	-0.527725924285216	-2.0440874767009234	-0.5291690845858318	-1.4323961646594363	-2.9578827342466343	0.3178264820515431	-1.9588870137176468	-0.3417362053977059	-1.5702634718986113	-1.609862190921479	-1.4393110512138785	-2.277480544060632	0.8093357482123216	-2.101152169559889	-0.3770082994497809	-1.0737151661089788	-0.3438855943873664	-1.780915619994095	-0.5991952463221322	-1.360495291820908	-0.37493071777034814	-2.6196018573206863	-1.0868454615074625	-2.3197397364482137	-2.6179233202262813	-1.3860493057594643	-3.2399755169561155	-1.7468815177512875	-1.875698038112906	-2.2979492191327093	-2.690968697886408	-1.3025861095089037	-1.885968862321569	-1.5643639113977104	-2.6326217400820173	-1.028450387618386	-1.0067336955648118	-0.31273100502898066	-2.151518734143043	-1.6120149221344917	-1.4367657418055857	-0.6702695129045712	-2.9586694483099087	-1.2221704647066358	-1.251068872597595	-1.8733132234127345	-2.2856779263077818	-1.912720410405933	-0.5897955977669201
-2.1074247706861717	-0.3295773221195359	-1.158552395882061	0.16003317195004801	-1.2353132985716433	-2.0971896834327928	0.8677487915557766	-1.7826528832732544	-0.6751048747354684	-0.4272567767594681	-0.997659489926921	-0.9033260911793458	-1.4715998454674686	0.8123580930261148	-1.223137450505013	-0.03987485104539848	-0.260595328442005	-0.3864449331371406	-1.4287276686649089	-0.4575285409286333	-1.0466439282052105	-0.309581481738617	-1.8907209657872537	-0.5463157792950994	-1.369880303489948	-2.2516747893678746	-1.0568583604445323	-3.2977663024444204	-1.2653298562839743	-0.4415514949264655	-1.1517735068708876	-0.9630454921077864	-0.8737025896334393	-0.8740234607241979	-1.02063832809916	-1.5301766720353214	-0.6669337683304213	-0.7231853764824658	-0.5402240997493982	-1.5046459126827112	-0.8671831779413235	-0.39946479006885705	-0.5328860973660838	-2.4613226085285005	-0.12683015226071095	-1.5396160748347296	-1.4711857449695418	-1.568578892798717	-1.5972466569771608	-0.35357310993257113
-0.8864762596220479	-0.14797466323532044	0.19124999614031	1.066497991541126	-0.10812195798077871	-0.44532881452318374	1.462600617168165	-0.3783723319839325	-0.18258256769896114	0.9828333256675326	0.5240509916016528	-0.24437958991125158	0.06836279098779587	0.46063322486156844	0.23709025403870607	0.5420541472413491	0.8114884802570035	-0.04011920610800274	-0.1503343229980068	-0.11523602653587055	-0.28213769605390954	0.3887149546997314	-0.4894382445328142	0.48464462290915067	0.3781307760809046	-0.794108079967841	-0.22546447065134817	-1.546875128305993	-0.04605922001329317	1.1840613552855772	0.6041067984549722	0.9125150361087317	0.11131599423015533	0.4592842625980175	0.09944159551479116	0.4512932529401087	0.41867511946764385	-0.2657635788021802	-0.04038624089743882	-0.01693858850304781	0.06712120484505271	0.8017798644822394	-0.01264608176742657	-0.7939250136637911	1.1742713248886485	-0.6486786528699076	-0.23966164598714426	-0.48786309748983886	-0.5814465157111839	0.30585514986418244
0.7473260332043232	-0.1458025303550393	0.8375689091497278	1.4202113505844132	1.1860455227188869	1.0576658020521228	1.663379648063599	1.1474406618829016	0.7318316828974581	1.654724472942952	1.8211438663599593	0.14606475316961162	1.3589289387090884	0.003317829810737848	1.4641048761702944	0.7791011350008141	1.2200798266612252	0.2756331103577223	1.314531206141652	0.12073278156356196	0.4680103654591011	1.235719972172393	0.6839797670218285	1.2522056443678309	1.8248351660021014	1.0544235176913879	0.5500640823394624	0.8574706877543261	1.0204994096828448	1.7666974027875846	2.114275777641343	1.8910235483381206	0.9828509958905787	1.338839601441321	1.0285033946402224	2.176991012386753	1.102547092056948	0.0716857366749356	0.7126411500555156	1.2890603715794928	0.7417250435516765	1.3733795806387032	0.4174194296466636	1.0389511675639647	1.511489426599854	0.7425103279736889	0.9967846789715933	0.5950412421322996	0.4929107431255162	0.7794476089119066
1.7743898089290142	-0.4157753660108904	0.44810523502306066	0.7690141003475486	1.5062314804891939	1.6863698048257036	1.052580101270651	1.6160659919664615	1.2744190838033482	1.3071631892868945	1.92121917765193	0.19045336872486468	1.6292872536899552	-0.28759364711521934	1.6218488690409723	0.2582309491788066	0.6154041509681752	0.12475153231691823	1.921576853998615	0.06640603029068823	0.6675331586612907	1.3338212916911796	1.0378114777414655	1.105024771131512	2.0434035996942095	2.180799346013155	0.6108329201507467	2.216028885452492	1.14958557595529	1.0041881654128262	2.5829337685745206	1.571801912363949	0.9437961177496047	1.4249704690321838	0.9210796758699067	2.5833509887523625	0.6566038697577975	-0.0047506325813477	0.8990805528779958	1.5281987133260466	0.918548657025766	1.0744147824234722	0.3421729055431418	1.9531046481319465	0.5724148893044083	1.4467662665828118	1.2766594142773642	1.3621605074277592	0.932969639835938	0.5136294485526531
1.6538270597857652	-0.8389920865544928	-0.26562979646140983	-0.5099175745644171	0.4426022028645091	1.441031193770383	-0.2920889254791253	0.8820770486551947	0.9837259204415735	0.5881709824643455	0.9382523135483047	0.06973850701868009	0.9403413563931979	-0.38436503818793943	0.6507603153737783	-0.8399757391182675	-0.42189764281838055	-0.4169477557268629	1.1800456431562858	-0.1596920203285782	0.17323917533152483	0.30733537568266156	0.7056179817452412	0.15954409218407029	1.0723216452510895	1.988659053812858	-0.1410970313704281	1.877211559370359	0.31980749824698934	-0.2335371875198214	1.877786809521884	0.4495764970725601	-0.10882202519678298	0.9384239605762787	-0.21056242182803422	1.6395791879251658	-0.5559137154199644	-0.524742118101865	0.23696414406206848	0.6420312207514184	0.662243719518874	0.28513047060299374	-0.2603859564569575	1.6438035947575256	-0.7144050573291152	0.9136767730002726	0.41299963238357246	1.5859980949808112	0.5178470252824192	-0.4314404811786538
0.7460191092231107	-1.1171222308218263	-0.5365342961046536	-1.4416922313073728	-1.1613709247428634	0.836252340388575	-1.6657192641348466	-0.15344494406904044	0.07466325126326966	0.26996045870774527	-0.09300751585189658	-0.06025572735939291	-0.009486930541275298	-0.43050094028041924	-0.6101169829140028	-1.8373498807148096	-0.9267835616515854	-0.8212371161326212	-0.41156045747606834	-0.22117035049268957	-0.6103753562960499	-1.2113945183999981	0.1988741967877197	-0.728711101329436	-0.21185231522166387	0.8881680250169155	-0.9755902873320265	0.6651341633208675	-0.7781781912494652	-0.8281108717669261	0.6686868629787186	-0.5528696248322871	-1.4081712398544717	0.3261204531460563	-1.339220004499443	0.35373748680954586	-1.4692083571189487	-1.1370103397434475	-0.7501212285029943	-0.6447595554036409	0.22742965806652993	-0.45658262896337115	-1.0107163862564292	0.7026328613244863	-1.1999356112228705	-0.26681176963979514	-0.8508480263496272	1.2048368959132207	-0.3520816848884198	-1.3828081767855858
-0.10718571874309127	-0.9929860558777707	-0.4633348904420682	-1.3034240490146465	-1.9708374718238633	0.3141218967942477	-2.202750357296214	-0.6049534390920804	-0.8515978655725828	0.4224167022798302	-0.2890494544895537	-0.21928835588336013	-0.605953442949554	-0.47062483292667623	-1.1840305259561974	-2.1158558315425795	-0.4819807694825287	-0.7244196776682038	-1.7511589291682368	0.07594059285629681	-1.0907994150311995	-2.115837978276945	-0.20835767293760177	-0.7774072950349344	-0.9529009630186835	-0.21014374217275716	-0.9927286077498719	-0.21719055446219424	-1.4128978037421265	-0.4987211679237778	-0.1348814927006498	-0.8385319719282978	-2.016004962049468	-0.09122220476494704	-1.402847053906106	-0.2559722513505086	-1.3665452711423751	-1.3164695419374133	-1.3460180828448642	-1.4684908326511021	-0.16074174964772014	-0.9244508496123158	-1.451408138457382	-0.07801742193480128	-0.7106382211867464	-1.0722841536617136	-1.5642532972185001	0.4127896945364099	-1.0187138990720248	-1.6653527073601195
-0.36943186163465347	-0.484728892266536	-0.7499194256397669	-0.294416186248032	-1.4916554211923583	-0.06897930171818845	-1.6098313091692458	-0.5078582229828281	-1.3249989010609071	0.4867059204589902	0.2432891038507535	-0.5125100857315359	-0.7822057637552005	-0.3713637823904872	-0.8510480932195323	-1.6241768715541123	0.37982900939303027	-0.3576828760872233	-2.000982855485307	0.47622538004082904	-1.0601608314358693	-1.8343070756063475	-0.6430274145419753	-0.09070306974153694	-0.9952045285402948	-0.8368431544851483	-0.1736135438610542	-0.4555657191067127	-1.4052257352598958	0.05851707058775963	-0.18147776465123283	-0.536275306075826	-1.6562421232660416	-0.23693646656824624	-0.40923295008390054	-0.1370056490112948	-0.5083550901081049	-0.8209285743486591	-1.3821916271338894	-1.454609714990314	-0.4565793020425036	-1.2442846404460326	-1.423489429277486	-0.44263118396687323	-0.05492203855995375	-1.1346496384919142	-1.3946004702540862	-0.38387631279914364	-1.1261919212776292	-1.221465598623552
-0.18421459803513732	0.10459292254061256	-1.6569244130802472	0.6585013354930483	-0.5392535049275917	-0.46321106421258934	-0.46948302316304896	-0.5678981917135537	-1.2518257145790315	0.04436779476895496	0.646516165584222	-0.9701397627772548	-0.8305457150399991	-0.053446781617382456	-0.2654588301481522	-0.8614770069774325	0.7026387229027244	-0.254745130078653	-1.1976466274778297	0.42138387779122466	-0.8960411832380745	-0.773384296445703	-1.2500076642273565	0.40838537074135495	-0.7802352842098644	-1.279109919447625	0.4182250214642874	-0.6649432244340538	-1.1041357500894158	0.021511229115864845	0.0758964670936989	-0.2538921174653607	-0.8320234148996002	-0.23339176221586613	0.6017682098425552	-0.07611165248858144	0.24523871101116562	0.014883610301766121	-1.2752892565129699	-0.8552990499185933	-0.7499444743779939	-1.57599782256125	-1.1632212629222594	-0.6996327680562516	0.031044316959692494	-0.9616202032123236	-0.7750219136223593	-0.811034557185351	-0.8749919723996394	-0.6081194907853615
-0.06268672662645816	0.4493907620898289	-2.5229973677391526	0.7955845568659344	-0.3095056740520002	-0.8946425791561654	0.2648697372900482	-1.155223669157115	-0.8205618847291043	-0.6856956515038455	0.2920743073479035	-1.4711440824747266	-0.9230418754764945	0.28099262469720204	-0.21081998730352372	-0.388936611817722	0.047457040031670526	-0.5900541054903519	-0.12186267509379702	-0.37984021803515305	-1.1281048926840362	0.1918403182479082	-1.8301511022890016	-0.07278692444850085	-0.738343985748943	-1.965844760390308	-0.24294680170623653	-1.356872752099736	-0.9017988312000522	-0.6874469515028165	-0.044654259040585675	-0.4558709719848845	-0.20573260349317116	-0.2885261533943801	0.7152314322667112	-0.6723692333121802	0.31335613343709906	0.5320824424798676	-1.4194051735118953	-0.218794215342747	-1.0772110637784411	-1.8479677915816222	-1.038060777230663	-1.1288140713978496	-0.3348821543941541	-1.133231672976604	-0.3604350311297599	-0.7936553004040279	-0.750717334522773	-0.39692735454975725
-0.3055802297650295	0.4860998594444423	-2.4609169250040943	0.23014526682239644	-1.0685803586058091	-1.1828395735669113	0.1701337731035221	-1.812364326233432	-0.3251735801905345	-1.145342650703655	-0.5904469245085782	-1.7544248075310596	-0.9368788190254572	0.27339418111364333	-0.7980107385528826	-0.3718344111346324	-1.070467888688408	-0.9606542678274337	0.4133276890248381	-1.5226306020822582	-1.786965583850088	0.5593405656576834	-1.9755038392747988	-1.3232598192470941	-0.8914578543115297	-2.731568327888935	-1.823843689363733	-2.1920075574619555	-0.8667885325815159	-1.3876519867422275	-0.66168012359427	-1.038108321271024	0.01480390905306171	-0.49883184303832323	0.08599656069199602	-1.6179538890099	-0.175216318265037	0.39286186165199044	-1.714139804878867	0.05062894227786688	-1.2951588528237625	-1.8178110191409307	-1.1795838822233973	-1.5418525312837084	-0.5094822822424482	-1.5395981179303009	-0.40871325718089574	-0.5765639989474979	-1.0093698935439126	-0.6259368967179358
-0.7467247119752979	0.4146367994750653	-1.3628723743377875	-0.24127013153056343	-1.9005652827019521	-1.1248863015077475	-0.24293037641737464	-1.8456813980521118	-0.05105977120899203	-1.0705026987817021	-1.2519692742812134	-1.5062718705060494	-0.7109430312587443	-0.20042527050890185	-1.4083071439402584	-0.5617905884777937	-1.6648526293599448	-0.8758569558580283	0.22626915339643688	-2.1493517873836785	-2.252217069805524	0.5112363426645516	-1.512104086846427	-2.2612360969739598	-0.9855989528475214	-2.8841258755582397	-2.7125009671576765	-2.3691345073519705	-0.8087004504572488	-1.3821831011981127	-1.1867164566971742	-1.4650807561676795	0.0879970980149323	-0.6618392549605828	-0.3786048251886282	-2.0770795853490767	-0.7237940890666674	-0.039764728368372394	-1.7396615059884668	-0.07796531940919928	-1.185578999671892	-1.3480337668540598	-1.3679294087733744	-1.5086539620875101	-0.18849229500577716	-1.5829593667490798	-0.6256375449527528	-0.457029425591939	-1.4273006215069917	-0.850464405994195
-0.9844011453619895	0.4234544942826846	-0.002784448466553926	-0.011799235902972145	-1.7520915046740784	-0.6778086268825123	-0.09370103625993986	-1.2077580275954116	-0.146079150256796	-0.6908471366102866	-1.2491932606485896	-0.5644332533013107	-0.3259244520882835	-0.8205189341432259	-1.3561492469266974	-0.6319822222961127	-1.2030296640010902	-0.34466241388403757	-0.1767211300810997	-1.7088526730922582	-1.830210510187563	0.5167705606964332	-0.6871507053113113	-1.9713420591336734	-0.8417075319355072	-1.9942934187633248	-1.640641938405741	-1.5716169059096128	-0.5584009944336354	-0.6198838709989045	-0.987634542642784	-1.3068275767899538	0.30896398719547097	-0.3703080628648279	-0.13013682354835243	-1.6427295899194996	-1.0300079928462587	-0.04662412969781809	-1.2683258974030758	-0.323484270326869	-0.7053731091732712	-0.5839944106301794	-1.268568233429845	-0.917380039847687	0.29591216586653646	-0.9960518147595225	-0.49378051931693945	-0.4960916578997039	-1.5405770544207869	-0.6618741355199861
-0.7852263744431242	0.4812892364662834	0.8290047385440504	0.6894344165564038	-0.5810223227155411	0.03297286246865687	0.8692613197324933	-0.5554011327894591	-0.4646753182283949	-0.35297384876461346	-0.8066766618497322	0.836971258219062	-0.033113472002462015	-1.070106834332017	-0.5380517639518512	-0.4557394102929946	-0.08342311362121636	0.16039937311321315	-0.1692566602522429	-0.47391473757693425	-0.4933153822273545	0.7857866668688898	0.10558967287981362	-0.6003801734238077	-0.4915177561505826	-0.4484980451534165	0.8591399134525847	-0.31802988405227006	-0.10753045819683037	0.34524717026750795	-0.11047965890360394	-0.6426063524693022	0.7076785253454286	0.5355635292049046	0.4633268650389394	-0.7315802511859759	-1.1202009387862073	0.7034025070578298	-0.4770009187513287	-0.33824687334788645	-0.09218978177653929	0.13525214720355686	-0.7712731826171181	-0.15032977104576403	0.48114118643422643	-0.18182517608209794	0.260067233570391	-0.5028174841903025	-1.1003257332932848	-0.07933545029646327
-0.2665049685100002	0.45555217517183105	1.0721731892677437	1.032299716772592	0.6290433952493855	0.8061461952004989	1.8985258521039408	-0.44669909404115155	-0.5933988729237861	-0.11754395982287734	-0.3999770218458447	2.054154771507914	0.054672899237172626	-0.7087604165651235	0.5425326857265241	-0.09336842598219296	0.7614200599944422	0.2999832793031478	0.34747076287421247	0.7200211438364666	1.004232117643491	1.1326840153553166	0.6830876334543486	0.781864093034093	-0.057814040426762456	0.8838196860597375	2.8492594334007135	0.6008264424111839	0.44274941249494365	0.9300034128200495	0.7481502599325803	0.053604548234446964	1.1171495645734655	1.5889029108873534	0.6770697344819442	-0.04011015773245825	-1.0774862020812415	1.8060378614388197	0.2982704715180021	0.02759993425704968	0.3402020890198521	0.5263971217485968	-0.0936031925321134	0.3239328541936106	0.3176986116312839	0.32274046651951027	1.3998097477619436	-0.29054852964734945	-0.2832465839932588	0.5465947825776442
0.2466548494923865	0.37575599648582153	1.1889908020097044	0.4349708421297176	0.9158870660494131	1.4268904211192976	1.9681205314586494	-0.7172654983098011	-0.19725399851580172	0.18019182563403416	-0.17208881518175362	2.4302581429674883	0.09448253859577095	0.008289513905507192	1.2797660892527238	0.36470308714036287	0.7135964198895309	0.2636368255723912	0.843945758009616	1.2182423494918293	1.7742575320426994	1.2432129645466174	1.0761697674083281	1.1809179205223574	0.3526193791138686	1.4520308765290835	2.890874952507337	0.8471660951815352	0.9317544008433241	0.9904774695077795	0.9578000690487831	0.3952811830991796	1.358399470144076	1.947033491840497	0.29463599277325375	0.18342082370295426	-0.8767289013293217	2.5275981886535406	0.8627369127373905	0.5979569430313938	0.5133640350739138	0.5420819884810182	0.4341379941869757	0.40721952333617034	0.0915633636983371	0.48662417044713985	2.275985689353868	0.07996843001336222	0.5030722912966623	0.9069212897976625
0.4946604508893091	0.43509053283905696	1.4091355811603232	-0.848431710778925	0.2612188024713708	1.6982047121083432	0.8652757957194974	-0.7934309193809771	0.5749666982769503	0.554702332711574	0.08454404560081985	1.8367662100993536	0.29202402954704354	0.566160510895579	1.4296463507655013	0.8490941593506317	-0.04453898662872049	0.45988139558593444	0.7192833007927071	0.9950292361188902	1.5471825586292345	0.9532355542035049	1.2521510341630908	0.5227034976330642	0.6122470951059705	1.3853100890484078	1.3870872523541509	0.6438608582095106	1.134310932404088	0.7830815928817659	0.5262134498505091	0.4104226821710703	1.281409515474903	1.1928788565122423	-0.27561467757025004	0.19223834429262643	-0.5505898619533842	2.473694740112344	1.1798194126307695	0.9785287314044437	0.6237297491362571	0.35536072424394527	0.6708994657513613	0.3252302795245326	-0.029304016061161516	0.6675867862038064	2.2506057652658185	0.3248614651477161	0.9581410568482918	0.951333130678271
0.44316140321846803	0.6714829228827748	1.4562684812897342	-1.96292297308455	-0.5205836362584033	1.513434003790997	-0.5271587056292799	-0.4697970949350469	1.1069535943416975	0.7147402347818881	0.43239233464279625	0.8111758719734421	0.6088322433239212	0.6210833762056313	1.1470985700521854	1.2535550731996423	-0.804797152322314	0.8904043119648383	-0.03540038924139388	0.4472284396445027	0.8032571391063444	0.30790193536648003	1.017577701216791	-0.42733940016619065	0.5576232245506704	1.1214598693125581	-0.055393035600341964	0.3410594674494199	0.8653020314298571	0.5903065137221707	-0.07466057519416743	0.390525040319136	0.7629796614411046	-0.13994483391747478	-0.6148493730943086	0.21591001123801049	-0.33548322244240303	1.799121933163908	1.2448858717620062	0.8641887278494933	0.8289471599336202	0.20411899048376297	0.7679062843256544	0.2194252122541519	-0.14827798297292213	0.9510703241387729	1.2091712264208034	0.20175444301799517	1.0343657915650109	0.8161272938197339
0.24584034083343573	0.7761931503271938	1.0643375577963696	-2.217200126002485	-0.6473551835993814	0.9552859609792467	-1.0967754272834505	-0.11131638603107073	0.8692292500585783	0.3692974031700098	0.5207898861356512	0.08451858932297399	0.7806842060940339	0.2214902115956928	0.7165496524899895	1.4584473121286354	-1.0094660477260637	1.0219694785450895	-0.7596418334817893	-0.06709707478218055	0.2542601542040513	-0.4948041274069921	0.310195974133412	-0.8674179387751365	0.15256209918298402	0.889106235488323	-0.39625678773418943	0.08659141808400049	0.23198101671975047	0.4593493748068898	-0.506532068916934	0.49374301563748096	-0.13395665360815023	-0.9969059511162637	-0.7257736861427437	0.1692044904394598	-0.44464376415971624	0.8686587441725822	1.1162994989190065	0.33323557618125876	0.9644022101128703	0.24165456771187122	1.007829279772888	-0.006467213996120894	-0.3404867006512621	0.9236093852668975	-0.2412166826034185	-0.23320448090048992	0.8514902216190645	0.6738433319792841
0.10002741165604855	0.41510973628841386	0.5280924554935152	-1.6045979914574422	-0.016673005568516478	0.3113153253167083	-0.5920643847430728	-0.048688197735849675	0.007330527478068187	-0.34029540210387105	0.0036579623429582094	-0.0374569079467643	0.6569592396903307	-0.3206980375102136	0.33537735113721817	1.4792379152351824	-0.653025299855828	0.38775984632204674	-0.7441402922632633	-0.3844215783402592	0.27835558633888036	-1.1349727183331613	-0.4790960413519841	-0.6307279863405574	-0.31949145390287964	0.6732032995542626	-0.016253754130989687	-0.08320330194356186	-0.26462400976638817	0.2822053018829797	-0.803002197452341	0.6019794116558989	-0.9734745457662931	-0.8227151485017546	-0.7720518898022256	-0.023073440771133505	-0.7042413136753798	-0.07564837344134172	1.047805600053686	-0.1399550589392555	0.7058552524583607	0.49154027613543344	1.5498434551102334	-0.3521315673100938	-0.40137184590926855	0.2661971099179882	-1.1532408411227988	-0.5981298692973195	0.5898144460993355	0.68097094758265
0.13095109480051165	-0.22806215595390172	0.4976673835450533	-0.6466097834861227	0.8945061013375992	-0.057680019329241924	0.241492557686581	-0.029539578458552408	-0.6803748102589405	-0.803004652906858	-0.8286502982884533	0.209458437098136	0.467964893440029	-0.7157031480335856	0.1096318203363298	1.5219239161042928	-0.11280240148341263	-0.7488502790932174	0.07488788988960811	-0.3782369944867777	0.803517632246203	-1.2430975962289812	-0.6538945604778074	-0.14612690787676813	-0.33862730363699123	0.5530986794287193	0.146309975800421	-0.04173143878925989	-0.07096163270879331	0.05013862213030356	-1.0181327327124317	0.586506989400112	-1.1072360419247373	-0.06903893718112457	-0.6459658370328483	-0.038021789304260596	-0.6072445616370542	-0.8466417074833654	1.3826578591569871	-0.03332805501559914	0.061073712911507844	0.892912869138283	2.2846062398712883	-0.40445532776563914	-0.038142971364120676	-0.6121868087629987	-0.977509331554511	-0.4221109564310622	0.4766720340048013	0.9471534844497722
0.36331379000757796	-0.4236301231960115	1.2212198701559465	0.16077599157445385	1.5557928668169736	0.07195989258446858	0.5806845898762124	0.4831023425628945	-0.4346336916362257	-0.4233046399815694	-1.08453795570506	0.4931781075201063	0.6694902904614962	-0.8675141516321295	0.1231155965701152	1.7731202189970379	0.28763359812950035	-1.4720635680765621	1.065940007670715	0.07426848024510094	1.5467671474136029	-0.6242260465401315	0.18484971599699912	0.11301841703448305	0.44791163740909057	0.8082132290973865	-0.09920585524907218	0.3598961167530366	0.8500203856222162	-0.040024915747195425	-0.8792130113633234	0.5970461958549528	-0.2254360860408232	0.3799992658289697	-0.0872436879960533	0.6064490389404191	0.14527498754848717	-1.1256733336144782	2.1560848960477985	0.7610468102443961	-0.41825426310740427	1.3544123302542146	2.877103772144042	0.37487981235974727	0.7440703538666578	-0.8329540474520096	-0.014979567121794383	0.49795646145272515	0.7406597839104383	1.4148865367863237
0.740853973441367	0.3700832364908187	2.1682506702414175	0.6995303231018475	1.7455662732611272	0.6336703508031096	0.4135369489388743	1.5191017633376505	0.7497374568448747	0.790430795727277	-0.14667233295156426	0.7859022015228513	1.4671705085393791	-0.8332124909706367	0.4081084370524421	2.111376015608602	0.5011317743071606	-1.0321010698819064	1.5326557332571515	0.8442519793092126	2.2159546042465914	0.49761756525301165	1.675254341448892	0.0669893118255981	1.8488905749192284	1.5655931081332766	-0.09564833066267552	1.0477258166267827	1.850113321508967	0.24249816270516147	-0.04047172620385521	0.9395477544222921	1.2258427004407935	0.19250483135025848	0.7909554463951881	1.870232036691919	1.2403623817287501	-0.6377296548391522	2.859252191727093	1.7722969638896828	-0.09350297058951464	1.7649264706257517	2.95511458235128	1.9441461904215334	1.573053049680814	-0.005376989891842208	0.8785780374456357	1.853847667215173	1.4217909992432956	1.7741277981787436
1.1377519644893297	1.7371564944614732	2.5227543888777184	1.1133152011303808	1.5649423048046585	1.2752669214854606	0.3951335070505148	2.3797383950699937	2.0817328510108	2.108451746063243	1.5018783704402732	1.2233807525254603	2.4976435964825208	-0.674232626826506	0.8524864751476305	2.124255601895579	0.6337645679604796	0.4244195436063873	1.3397038006163864	1.4301201379587751	2.5420491149697066	1.5171296515730055	2.906757532219117	-0.007784952038881927	3.170792466159508	2.459104723071255	0.5801097453691845	1.6883254991757306	2.1429740050728943	0.8905042003344356	1.3098591951511345	1.641660431415708	2.3057628530491527	-0.14717463766060104	1.3877562602975035	2.9653987438821328	2.0407106281295353	0.4198398315094958	2.7894781833572955	2.28311898729333	1.0287210475313602	1.9934043956892846	2.349620504231538	3.41496943564088	2.0375772704255284	1.265917968779621	1.079635618886579	2.9093018911335093	2.2069012666829777	1.6367885644158497
1.3757489495067308	2.4730381120821465	1.9990395992432755	1.4807966463406097	1.3019834587722376	1.543808067775897	0.9151628283041343	2.3651332042445965	2.6360310272185705	2.6131786955290166	2.517994289619771	1.681655991129884	3.0305163329103406	-0.3688417198331777	1.213252667708514	1.5166365210838477	0.7405817332439297	1.9603766418074036	0.8974642836331811	1.3360825786640844	2.3381860254838807	1.8509825578919845	3.165350517342096	0.1767548362727077	3.6847880209891684	2.8296182251274256	1.3861197270181087	1.9678189586320587	1.57778732348203	1.5769945404063908	2.3250197198541342	2.2605487947063394	2.3706734357098718	-0.033235117567658616	1.2221118192259794	3.0235832709628356	2.2709535523441864	1.3334338734964948	1.7493055522326535	1.9148121527592474	2.1227822696104783	1.941814051152396	1.2588032583251179	3.7189088820226117	2.005065096793022	1.9856387735253926	0.701193657952529	2.9490498738348467	2.581009461047005	0.9138462867767366
1.3087012260782345	1.713574584233102	1.073061439768031	1.683277686915402	1.282180034341692	1.1786962984002967	1.5458823034928446	1.603318273995962	2.0859651752349504	1.961708395071715	1.9336999165206767	1.7339819984005498	2.5541531759089238	0.1308177695479391	1.2898121245028185	0.5001823650932993	0.8014159666096256	2.6632168439333785	0.6149836161585216	0.6320946924276036	1.6752340524665752	1.3828948302077735	2.498382923377906	0.6587000975364553	3.121424223444865	2.3289413471388243	1.4286880493087812	1.8605505989885867	0.7983843197935575	1.8719101283642559	2.1983263927786436	2.2532897652112847	1.6137593730374629	0.5114964203323835	0.5438712953509541	1.9754409327761009	2.2580560955078903	1.4790892178198602	0.34781856405666284	0.9526637797074777	2.2481046136396596	1.638843383834842	0.19232790841206243	2.6264085708749847	1.6102950016845887	1.798275103356845	0.33407848136492907	1.8330289502023	2.2708000068775616	-4.676968604829087e-05
0.9603410045966424	-0.10656041735242591	0.4227301419614858	1.5671658307126506	1.651000075902041	0.3296386575698629	1.5413446290157464	0.9433474667616173	0.874662022829099	0.689513280822573	0.16708141036669888	1.1361644302728267	1.2177662486427039	0.7671306343285723	1.0949710694460084	-0.31493159606087584	0.8269810444670411	2.349184446883569	0.49659195582970533	-0.02791738872133359	0.9276266167338637	0.5282161667938201	1.5511570664896952	1.234584671587476	1.7896074816937184	1.2587292890996398	0.60771884395543	1.5657638854016325	0.5620011381367441	1.5720190695266723	0.9959553520864836	1.544828406840726	0.7887913948610707	0.923101964643597	0.11203555823045855	0.6156126715565875	2.4008900647375038	0.9560759932539618	-0.4998744646208894	0.09987502834592218	1.2771569408584762	1.2610866144370965	-0.34299168947337694	1.0199132776797672	1.0500246801962774	1.2499859481318647	0.36147310379453645	0.20334668263646832	1.5376672994626823	-0.521417190829214
0.5682215679973491	-1.5582724370284424	0.24706858283962466	1.1601631326248683	2.143758812320017	-0.5132804921957504	0.7599296106378027	0.9952755450118881	-0.22893216316327225	-0.2670326584368095	-1.2873404074154784	0.21844577082501723	-0.28311289683676594	1.334839188044742	0.825888042681423	-0.4860066148626915	0.8749831762046875	1.5337123004322968	0.30171276578052325	-0.0932480650967225	0.4693968716175451	-0.14089005914846053	0.867128641557999	1.63241062022483	0.28136945180084644	0.2588352942937367	-0.22453485836402204	1.210948745512914	0.9344529890751713	0.8439795229552096	-0.34012075330319735	0.636506879849885	0.43033394880986914	0.8196949476999231	0.33335991777252644	-0.2457617594014522	2.53721539637742	0.4365538123146871	-0.4084977088619744	-0.13234015108028913	0.06798549270311749	0.9958708059366236	-0.22386679328224654	0.05962250558241342	0.47990946329322226	1.0469062577011956	0.6073204862865795	-0.9179549166541646	0.9357006078313622	-0.41739929746045334
0.40260914571522005	-1.5664969899037164	0.18472036467683303	0.6858839256658673	2.1382667737156127	-0.8997525305326278	-0.1314212807668088	1.4456831571076878	-0.7233935586847782	-0.4209534344892383	-1.2395613118135929	-0.40226589994568523	-1.2718502086397836	1.6168003687101848	0.6442721381120268	-0.17926375047136814	0.9295031787415143	0.8306010386883422	-0.03042871846947864	0.24295124733194107	0.2664989538420413	-0.3419894999079978	0.38604466021720235	1.6656819025188025	-0.9314781389298962	-0.29712957592765127	-0.32532633484161894	0.7040342373652466	1.2460059403177501	0.06169649581785426	-0.8918674057451966	0.10098872864084817	0.4107589455118889	0.4003135940337524	0.8051522377714961	-0.5581598505933691	2.062537360387206	0.3268726984470699	0.16432587906568025	0.15802545457248948	-0.345199271611138	0.8379158167988993	0.17868748228542622	0.09010667530008333	0.038052571844623954	1.2645403170980896	0.6417143021751853	-0.8850437456853637	0.7305078193155093	-0.02638836952743645
0.46926276055040195	-0.43309191877872877	-0.17940528090055502	0.37651719936083067	1.1501529525229381	-0.8069508545359994	-0.4251007129176849	1.4530747830238087	-0.6440446030029291	-0.13910584052230654	0.12119032238810339	-0.5078896007694371	-1.580556344791118	1.5768052492689655	0.4969091881778379	0.008215844175390506	0.8379749916312235	0.44211042720621674	-0.27271217603480497	0.2626904077659022	-0.11475847216441941	-0.20762782224012252	-0.34527288987395943	1.2956430966750283	-1.6860556220865541	-0.5421566840412039	0.011953257719289387	-0.07887474937450711	0.8489361930523697	-0.4883456129381792	-0.6092654083469605	0.02597124033860143	0.24971375920336852	0.06897068725767207	0.833268796561481	-0.8510191597612394	0.7282601174884259	0.2559581969086282	0.4274541985303744	0.41783261980986497	0.26330377211546646	0.5480601148613803	0.3175483395929166	0.4323086865155483	-0.1917670242098546	1.4092007152297321	0.30715349527691516	0.08958663718938722	0.6188438931242264	0.0981441367777836
0.42672445087377375	0.5130030168702436	-0.8414107878894885	0.2853691354302442	-0.5946834759214923	-0.6315838257559855	-0.17795100286386795	0.6414690758779502	-0.40264711564755695	-0.17490514998953105	1.5096859493675465	-0.5024210644494151	-1.5318619889755167	1.3742875521695388	0.18405092140233498	-0.3225029819281255	0.45321708616775136	0.16742067314873865	-0.23406290548289696	-0.38756476261618245	-0.9742200950055615	-0.05643569176631678	-1.4944212062499247	0.6285754362256599	-2.0366775968391235	-0.8006308382635385	-0.136202819937142	-0.9973111773087034	-0.1764915230439501	-0.7580063762722701	-0.2025657657854326	0.02673975278266402	-0.26329322388314574	-0.1249637365023659	0.27695066587460354	-1.3920414168526072	-0.8592265737065404	-0.4110795519471875	0.01873842395309869	0.1953846042770336	1.135141214467297	-0.11324054768671199	-0.034920012081323754	0.2303591483310238	-0.2902371033158238	1.1038129321205115	-0.1581381608323685	1.1518565684682678	0.102773893009015	-0.24823163843907958
-0.08584180970352911	0.23987151632617118	-1.4195931526768926	0.2673378366281811	-2.1466688987345592	-0.7398258011875177	-0.08393948788874205	-0.4675392393625003	-0.41421818078770245	-0.795612453284866	1.8192710532711072	-0.8463786988671294	-1.4941823939178132	1.1421360848097981	-0.3796452198810434	-0.964026199025744	-0.15455567221381356	-0.23253784607678502	-0.050594377805880164	-1.1975146718287204	-1.9919620070692257	-0.09426727432791007	-2.5591061555715413	-0.12289976787590784	-2.0627220309055105	-1.153446009146277	-1.0849538491780155	-1.613357174758928	-1.1329709084325288	-0.8505504765671744	-0.27283648036707114	-0.23044381140033027	-0.857342414774175	-0.4513526140669058	-0.32520615349885196	-1.7668838520439427	-1.726388394130344	-1.6172416180359148	-0.7529971278038031	-0.44636410046292024	1.290812939377286	-1.0679277490457237	-0.5923081580812003	-0.6174627981230949	-0.4695301162255147	0.46914638141078285	-0.47094969692863714	1.5102901807480955	-0.8796462111723703	-0.7455485823017288
-0.9737265216614156	-1.0543070961651604	-1.5773898684835557	0.12529220980128336	-2.548450259434348	-1.0392179083229331	-0.5879018445330143	-1.0380040715586707	-0.789535602494882	-1.4433397557105028	1.05801623004004	-1.397399821048216	-1.5041111279163084	0.7874033521824804	-0.990197622945899	-1.3517345136091665	-0.6820348427550281	-0.7586831098880892	-0.033893079551957826	-1.3388713139979322	-2.4253349794724204	-0.3007294909404625	-2.7591656203380013	-0.7097543241271177	-1.7854476303503526	-1.3813870774491828	-2.0375532905507017	-1.5249873888824028	-1.4519006078241208	-0.8481221549395188	-0.6950606990263901	-0.6386520302217731	-1.1440456953584166	-0.9618003775226784	-0.46024492789722155	-1.4043297417325227	-1.510957324182512	-2.4515093866985818	-1.333640884504921	-1.0364372766974717	0.4279828057145057	-1.8637290727951354	-0.8774986418644407	-1.438974968318366	-0.8320693497605434	-0.17648672363786475	-0.6279909195891062	0.9849534769831421	-1.7975866935645572	-0.9236100254945824
-1.6116037716447438	-2.253505495168661	-1.3356829670034716	-0.2021793067629591	-1.6617039213618794	-1.087164386997192	-1.3226128293431996	-0.7939516444584497	-1.2656559802286518	-1.3381776955247608	0.0985862579954341	-1.5298556589944317	-1.3352382221536898	0.11975452258146142	-1.2746289904543455	-1.1868977812908224	-0.824561524314473	-1.2083196635179232	-0.262547323980063	-0.6485978644049786	-1.8682619377637655	-0.5118143760996706	-1.8608531758576128	-0.9310210557081721	-1.2420415548126362	-1.2880200482015647	-1.9737677588888185	-0.7823258044597464	-1.204873577175793	-0.7460305128815028	-0.8916531912786323	-0.8303000422115397	-1.046613719025761	-1.261595526283544	-0.24100234767992054	-0.3767019789300109	-0.8066568647792703	-2.1165543816008845	-1.4750235330970118	-1.1676363257289974	-0.8871051560947897	-2.001567760584649	-0.7463015255194032	-1.6066530094182898	-1.2079616229193317	-0.7355466902922412	-0.8032690362862398	-0.02589612323006693	-2.0495141837575264	-0.6526195781170607
-1.3878484857542217	-2.421822677348765	-0.9863197485577475	-0.5511096667412585	-0.28618166770262127	-0.6677211558268644	-1.5335957287986932	-0.21004923083783322	-1.4093182658486638	-0.3940156330610482	-0.310860623575669	-0.9407330034486286	-0.8821489736755216	-0.7752032881702559	-1.012019755961981	-0.7479472680033228	-0.512657835082166	-1.3809942773680532	-0.45102449990757726	0.13362983176886697	-0.73874426795621	-0.5612096464452021	-0.5614171753711374	-0.7006226266694024	-0.5911690521862637	-0.9815766716439119	-0.8591392333494177	0.027647003913532985	-0.8585477535888433	-0.5161915376690556	-0.5704344433790821	-0.6499034483416821	-0.7892619491999069	-0.9843742892060144	-0.151177856525419	0.5403661889958753	-0.4723475158089428	-0.931795129976114	-1.35636980929137	-0.8414601374776275	-1.793480826426198	-1.3640572161750595	-0.5558449675585964	-1.2139335304018704	-1.3410973767316687	-1.2634515960724764	-1.0022944679320749	-0.9894680213338316	-1.579382544095396	-0.23068311971125627
-0.3913597341583698	-1.5581837298834762	-0.765457374432012	-0.6254411807042657	0.5579695748258586	-0.1685166042882349	-0.9605895871344714	0.08719446302112255	-0.9786013975615556	0.5802783264867131	-0.17108704720092663	-0.13778813461862258	-0.3834196086254593	-1.3954630168400808	-0.34420698207509764	-0.5599844791358565	0.0827272253363101	-1.2174680783013359	-0.2812888147550065	0.19135965068405372	0.09801478112105683	-0.3853135623154489	0.06480784763678936	-0.08316372369330809	-0.09528453450862161	-0.7970034261863943	0.28499047451034454	0.19281198724343968	-0.6628862153893262	-0.18239201230553856	-0.031105994561467062	-0.3221708387754473	-0.5420561084015859	-0.370196737507702	-0.3302328580574293	0.6555409336109534	-0.7112006337856469	-0.10914201030161085	-1.274521744894468	-0.3826745441343781	-1.8354123074615656	-0.3270781994048367	-0.7777304881943448	-0.8805232734153746	-1.2316815682610303	-1.6257717247406083	-0.9641586134020463	-1.5987837079716516	-0.8926402553064666	-0.025172792062128746
0.5201997969320762	-0.4139149186680118	-0.6524897683338184	-0.24941948257741503	0.4659597256362422	-0.23569973670318328	-0.13482408703684814	-0.05499273855375542	-0.18693444102683207	0.6681772997682334	0.023568525931348828	0.054692914693481136	-0.210202085086394	-1.2243141458274103	0.3270020053331754	-0.8020423288424832	0.7216680606327398	-0.8006805345300506	0.20194124994814974	-0.4408816213226671	0.18278797517733458	-0.07440710491018235	-0.40944148016346826	0.697814938575473	0.0404333390684044	-0.9636706761151944	0.5162530038966445	-0.4974978740599742	-0.44119118776552535	0.16533158588176522	0.2470931245396088	-0.15364029031339152	-0.22608759249657615	-0.13068469972829275	-0.38438329771716656	0.07850456179631135	-0.9632935961811295	-0.448309626118604	-1.3242560131453518	-0.0932915499138266	-1.19495733238206	0.5471838197049337	-1.4532554416272152	-0.9965139214746641	-1.1639122271510478	-1.5270790511867436	-0.4648223757881087	-1.798435614377587	-0.4874174912537167	-0.0970899049936979
0.46594421469717134	0.25314774628880127	-0.48202410607849877	0.39414360397349973	-0.18726854217314112	-1.0141782443180376	0.20767916767681188	-0.31907553323201276	0.38370615311935624	-0.2115291032329894	-0.07591233726576779	-0.5763514880181543	-0.46216470027179507	-0.3244171935504119	0.6431243988989441	-1.1112358713487895	1.204155903986174	-0.2988896589706877	0.603050554829957	-0.9397489816263513	-0.15957522435589744	0.15087472459044585	-1.3069159638920924	1.3008321137646266	-0.1730103070818691	-1.3704453105239072	-0.045864393914213555	-1.4699212690356493	0.009534251556821291	0.3826720571353941	0.15812616822565445	-0.19774368746697116	0.2743968293655603	-0.6714430813415344	0.01466228711905638	-0.45342008412640655	-0.6678912763595156	-1.4295132992724295	-1.374751688241464	-0.044542664988637584	-0.41967424719593155	0.911156738814162	-2.078695093408061	-1.3123221529117546	-1.3201924298797219	-0.9690093307363391	0.34614306458837724	-1.6488894502578566	-0.38842605835620625	-0.20390718027185986
-0.5929660774728165	0.2378687271072568	-0.22195908275970944	0.7862127435618786	-0.7910160389566566	-1.8486979632747023	-0.13171765006654898	-0.401386411997433	0.22421188976718526	-1.2365746722375428	-0.41470202889922914	-1.3860562523074642	-0.8437428382040134	0.5880099725322857	0.5008206353598437	-0.9984772053619317	1.33447658813717	0.08996725575204133	0.5584216985250409	-0.6584816905426516	-0.3162591686688597	0.06633270931953066	-1.4902793468367275	1.396791222003825	-0.5196728991113657	-1.6436316319246749	-0.48846264894011976	-1.7842608193281697	0.47099835675287677	0.2897761195085837	0.0006121626724420353	-0.30422207274947827	0.7966011305151935	-1.5905585766477044	0.5523690917738366	-0.40121099275018257	0.0428891918590207	-1.7870810691882726	-1.2627175835832676	-0.17174349940312966	-0.005008633681067136	0.7492144928308212	-2.067078161459263	-1.3067265407931505	-1.4715015985740718	-0.44973301236699276	0.9907574533002041	-1.2838371936937885	-0.2985567315537586	-0.13504675335832522
-1.7756030786780854	-0.11206460480239522	-0.10079349559269732	0.4418040517714717	-1.0843058764662519	-1.8830040299759456	-0.7322503369821745	-0.3475714699101223	-0.6423628270690117	-1.5522095389576547	-0.7931520935059438	-1.604298486523782	-0.9718417266234385	0.7991887885294499	0.019863830758390703	-0.41882409225733774	0.9163978472477657	0.21139843924554982	0.0358110344670266	0.1429261455189939	-0.13506372927914537	-0.38009198377576653	-0.5085564857205741	0.8624301206564101	-0.7647379896532184	-1.4517723679722558	-0.20183201902569123	-0.9795877139038912	0.42036979554722315	-0.23733295479139702	0.029170825194462794	-0.42372509607139813	0.9252648908042109	-2.0716539484119294	0.5290657111837205	0.05113543591653361	0.4999839141165214	-0.9384593682163916	-0.9484285061719337	-0.4595435526759355	-0.13802802323870747	0.19653659725184275	-1.3245901583698432	-0.8470269178577616	-1.2103690565948346	-0.4646529587145518	1.0512619107112018	-0.9404449537103735	-0.10323728568238094	0.00801442213408993
-2.1153587788759682	-0.2918354749405357	-0.4114528440997566	-0.6276170056137127	-1.21015948597811	-0.9703072280401905	-1.0970251857737965	-0.41768191112323655	-1.6093761989791822	-1.1112756529326653	-1.153855578026164	-1.1605577544054204	-0.7702330346824449	0.31616185339430625	-0.6143946731935693	0.1310929438754428	-0.07708255055674432	0.043141717430537935	-0.7318452306481709	0.6207761379740999	-0.03932736461799226	-0.9924492181028784	0.9299603255832644	-0.10111086856343679	-0.8337737819832153	-0.780286977872036	0.5121891202863114	0.42901606140933574	-0.38082742420486293	-1.0915607404911638	0.12853081432417082	-0.704066534371971	0.38278407154918764	-1.714279361433295	-0.3073636643992257	0.2972052796389627	0.2508522745354535	0.3606555358138577	-0.5219035796676187	-0.9396129206391443	-0.6668828334418029	-0.6314396434686689	-0.3571502057562165	-0.36368004617032995	-0.4987374879460333	-0.8617049413670352	0.4886213971425197	-0.8647409668075579	-0.05331715563126831	-0.11128376175486272
-1.4643749987232162	-0.06062410289113057	-1.1570485128216537	-1.809629444573059	-1.3470997686786024	0.11586484514658472	-1.1116818554013634	-0.7420730049164016	-1.9462053263180552	-0.5922276091042905	-1.5210009531993467	-0.6398431203995331	-0.5166586802023272	-0.1890110396886064	-1.2357200027387663	0.10883179989688804	-1.32018663500101	-0.28047676447226144	-1.4879937233833478	0.29535468864736575	-0.419894323415178	-1.4491047821119183	1.6673832475242487	-1.0666669616605557	-0.8091271886456319	0.033650493697929745	0.9175953903357423	1.3636231761702455	-1.511568109436813	-1.8598061880193395	-0.013805087567753203	-1.230800693316275	-0.6453945957593328	-0.8516685315458512	-1.3782928638694316	-0.011549716950875168	-0.47952724287890763	0.8663001906304746	-0.1294160465409794	-1.5184968808682895	-1.2398358568805246	-1.5902654317996179	0.18969263391927982	-0.3672563775238602	0.17159376484174485	-0.9535129488866125	-0.3951927765724449	-1.0848958587314872	-0.405528628924451	-0.7048058435561529
-0.5519747880183256	0.39343173831437356	-1.9184215048058995	-2.341471162954999	-1.4551164744514038	0.4506783857327184	-0.968237493687471	-1.183559641088237	-1.3993371041381513	-0.5737821007298417	-1.7877905921098092	-0.5100705032808522	-0.5169191990229989	-0.1825544088533404	-1.6823671366962387	-0.5035059961536456	-2.241549810118404	-0.5707498055216648	-2.045392757322587	-0.46498166454178735	-1.0870485638916507	-1.537104802781462	1.2462341652985065	-1.664665841456736	-0.7755237800891739	0.5350881697225305	0.697109802355436	1.1819289618275157	-2.1996324062672765	-2.0627733552075993	-0.5025340763901647	-1.7830071208677902	-1.6239623221749782	-0.07686391325874711	-1.8394214522575205	-0.6885989587966093	-1.0765918113385378	0.2025859838548573	0.09445356343362361	-1.9137624980696373	-1.5441425506261617	-2.3885214218218227	0.08507583587081234	-0.883434336485279	0.2776721908107624	-0.3788889832900064	-1.2295555826783298	-1.3218817370984022	-1.0154302565485471	-1.5734433667410876
-0.19106319849443745	0.6440031840737985	-2.1543855374201364	-1.9667836983382045	-1.4071383337538879	-0.10408947441708827	-0.8247873523633569	-1.494499525821329	-0.40392261729170975	-0.941962301169892	-1.7552104117592318	-0.6237523663344352	-0.7888529220934482	0.11868713636516907	-1.8183699174586527	-1.1628659555022334	-2.4404634548188744	-0.742393418906094	-2.2252638151362194	-0.8836284497946308	-1.4575784117189319	-1.2941181963285062	0.2849954053414463	-1.821605613964572	-0.7175507750124593	0.4864263416733486	0.17386510636675107	0.2638174715599116	-2.0212435976077034	-1.6019274207406995	-1.10042245185251	-1.9838949347709565	-2.11731815361132	0.36707528475735435	-1.446202549747078	-1.3294702323014183	-1.1603254385124915	-0.8037480771535297	0.07895870339997824	-1.8606197248742238	-1.5192937577273788	-2.6742190510100836	-0.36973836999740023	-1.4319983810128234	-0.14506081334157198	0.33790794282295883	-1.7805329246328765	-1.2325179665595374	-1.4390732392153058	-2.193506870801022
-0.5063674915761341	0.4389708619349742	-1.695433059597948	-1.168803810839548	-1.2350154970240494	-0.8022094494698124	-0.6933143404112488	-1.5381597604337167	0.29077914793251375	-1.1417635231229568	-1.4184637975098866	-0.558149398195555	-1.0788690305217616	0.06712006730569268	-1.6476566593969484	-1.3126879129666298	-2.0218228405710645	-0.8717889337038834	-1.8928606344758232	-0.5503443813741868	-1.2299738300716023	-0.9423464379829484	-0.2773138981754119	-1.734153502469816	-0.5888090500418509	0.0402271573321434	-0.19419717878141	-0.44347567731152504	-1.2677963660354283	-0.9487476287361574	-1.4786110928424423	-1.7055332478270084	-2.1260383408166716	0.6372428594262101	-0.7342329214471428	-1.7220690061859494	-0.8603336201453244	-1.103980106136296	-0.1447256371629069	-1.396632866785649	-1.3714316980855668	-2.316075685114805	-0.7145264577664803	-1.5380620709564379	-0.5476813687646261	0.3169596177715055	-1.9729906335319112	-0.7839795493790095	-1.43748366578748	-2.1397740616622274
-0.9494417034078944	-0.02647766091723545	-0.9236498872411221	-0.7102734348829062	-1.0968179895757022	-0.8326485181601075	-0.5943430679319429	-1.3585958420210202	0.2508891808985976	-0.8713666585099976	-1.0802692687827384	-0.24933350805672733	-1.1248395511807674	-0.5600080386782694	-1.3766473369618712	-0.9421088959729231	-1.4665865764325001	-1.091556179888133	-1.1488090240246622	0.2934824482020914	-0.7152795038758394	-0.6952466000843371	-0.18007169184394542	-1.6099388251820816	-0.4322860965197916	-0.40617097454919565	-0.2947197543833651	-0.4277371041871621	-0.619387205329815	-0.7479081434592135	-1.5087934846973932	-1.2296933626436413	-1.9994328943489081	0.8805545604552929	-0.3751266094956392	-1.8787048397363775	-0.5602607707718075	-0.5310928659590445	-0.45298718129945603	-0.8845734487242874	-1.3455817064024613	-1.561427919128481	-0.7648086049525583	-1.195042245974525	-0.5006649395707375	-0.6258469685470838	-1.8405541349897805	-0.3390380888512555	-1.2476516286240535	-1.4786078570641703
-0.957410727342513	-0.293549947396008	-0.4059999662802226	-0.9061116423754063	-0.9877730088725343	-0.140360495335631	-0.6178669975210923	-1.0903757025943923	-0.31182237290047493	-0.3747237346357877	-1.0498329632603796	-0.05147134758810925	-0.8425855508319487	-1.2479504108037316	-1.2690703431017705	-0.5616331396614959	-1.1423800197542948	-1.4304472870173928	-0.3959793555015566	1.0968824688836618	-0.440106221028189	-0.6113897491985361	0.024527802489951584	-1.445110248096464	-0.3507142051145513	-0.5557070932307026	-0.2804345782835968	-0.04468019356766208	-0.4923770870715356	-1.142275233322159	-1.28256403800122	-0.9509691685215538	-2.0460042960419775	0.9969384765730901	-0.5073602547466721	-1.8006237601063035	-0.49260961112041923	0.1874193538709943	-0.6967980458156059	-0.6960558771096163	-1.463399171633494	-0.8479382960455968	-0.6799784487923416	-0.8010190603507077	-0.1405063135009397	-1.696864051302253	-1.5011238801516766	-0.3109522445535957	-1.2661705562017764	-0.7385890542305089
-0.47134726669931265	-0.1515710933559531	-0.33712387288143186	-1.350925820511418	-0.6119221144413354	0.609625905418921	-0.7401496812927378	-0.8242828480433032	-0.7767701636841662	-0.06486470687329536	-1.2476589389869515	-0.1840885576033836	-0.2954470090274117	-1.3824271167483717	-1.3841435976157597	-0.6163043740094435	-0.9748271323395579	-1.7599292984979884	-0.05826577822427761	1.4614460045602118	-0.5300849441702477	-0.5921809547421255	-0.23271747258931086	-1.0700526766116352	-0.3344559990319399	-0.4373137129823927	-0.21721047671458235	0.06648828322676223	-0.7244904176217557	-1.5579209827838936	-0.9288686778522285	-0.9689768625018145	-2.230363653192748	0.852133420590177	-0.7550689494945529	-1.4020320301031775	-0.5833780981425384	0.37504202599763425	-0.768747790583048	-0.8586456924694365	-1.5033253647008866	-0.4460216014897281	-0.6666528933850582	-0.6850616295693391	0.0897530599828154	-1.9967108689020516	-1.1146433451928042	-0.7299800247408771	-1.52912293898972	-0.4263360614867966
0.17548486010526948	0.09160618129816012	-0.3893640435725169	-1.362516100525663	0.31652896402245767	0.7969133714392158	-0.7001047737097718	-0.5354781131383048	-0.6698218876067726	-0.018028620386179098	-1.2263726802435346	-0.36425019097849565	0.40051213553914256	-1.0285389059665853	-1.4878687880681258	-0.9684942650733052	-0.6286147922402562	-1.8851912539664586	-0.1740343757704819	1.305712372460904	-0.6131151146088609	-0.48969900827966006	-0.8174763535507412	-0.4058081229025894	-0.18991734037316244	-0.302318209067644	-0.032948764767513086	-0.18791388721298186	-0.8521270525937117	-1.2830755906479612	-0.5066025648046504	-1.0355428351593425	-2.220679507416541	0.5588193921911226	-0.7577782964396418	-0.7071466497817689	-0.5830172479307931	0.12579446868267063	-0.6170794980859831	-1.026878933088252	-1.2450048823962985	-0.30357014817415295	-0.6907547530484573	-0.7537914903013874	0.02592804010922101	-1.493528930844322	-0.7786144044197436	-1.1796749318487796	-1.631309515384385	-0.521709790589754
0.7161840026704539	-0.02822530632761403	-0.12830982806104188	-0.6577882212987343	1.6144747904125263	0.4567583402747755	-0.2239435601874168	-0.12888440928123063	-0.024429952158770602	0.052205098855223724	-0.6452207942487626	-0.14666203683372148	1.0826274264470364	-0.8354352433087544	-1.277218518979349	-1.0235062898559544	0.03488138153989196	-1.6746648104696022	-0.32991894517524056	0.7929633705999597	-0.31034704695891446	-0.23011991392829778	-1.095868131169394	0.3582581950290478	0.268941271211848	-0.3214080949159106	0.21118992734502848	-0.331951316640699	-0.6124771951953007	-0.2686102781269641	-0.0625415111273559	-0.869953218026619	-1.7101184209892697	0.3998464355055963	-0.5017325591794358	0.010746598854365541	-0.288145655404272	0.027394559532129076	-0.23818465440570427	-0.8056732506979064	-0.6971031871765286	-0.2069014707009391	-0.51253101232394	-0.614648920383615	-0.05998373995214455	-0.917729654322011	-0.4539726776308432	-1.168239241133101	-1.1870807785699447	-0.48278445165504175
1.1608990213964858	-0.49486950588786077	0.4951267451191141	0.43823245885285644	2.5742192236608035	0.13413028296895907	0.6163538675916509	0.42035290997382646	0.7457004805961062	0.38448917223197326	0.32862844217561626	0.4870748318462662	1.5413133780862567	-1.1664916444418694	-0.6930077322066718	-0.3803824943780639	0.7654744010656809	-1.1186276491880691	-0.062396513681741456	0.24333081845241356	0.31949621287726504	0.131212535258582	-0.7530089294008898	0.8779689704360705	0.9491584602182654	-0.4138667981407549	0.23653313314350877	-0.0913052358863288	-0.13428802236106355	0.7715918695525911	0.3112547546665697	-0.4316523587742803	-0.7082194804684043	0.5193679015160747	-0.14501670426751415	0.42724433063148637	0.29597662432625804	0.3603146464822739	0.2946054939225281	-0.10404999055255251	-0.05561085416122829	-0.006174263495698362	0.020878216642301297	-0.013171772863477099	0.1254759555416562	-0.7667720255873247	-0.03884655987139283	-0.5523751023291309	-0.2768886192110318	0.18030221935905294
1.5930526396050897	-0.701123268539001	1.1434175887469782	1.4048226189253636	2.515350799478567	0.2615503024180157	1.397279912301365	0.9645565885117975	1.282955819663636	0.8736629390707855	1.1629664629026095	1.0948620601265424	1.6599943465219251	-1.5806778360056464	0.03344663668272049	0.6956804280346048	1.2099695149610237	-0.3120418674724016	0.6828888865707192	0.025307504258893724	0.8962097103354442	0.46849803956288943	-0.18190235068966634	0.9643888373689299	1.4828367909798783	-0.3674833974741455	-0.09727408961883242	0.1261652677828933	0.31124390385749257	1.145092477052849	0.5550077908273109	0.13484622008637856	0.4466819830313621	0.8252635711847479	0.2837600557136151	0.5115130550141169	0.918972461072986	0.7885868196804031	0.802454395847622	0.8047363656271983	0.5272274122598214	0.3485879312652741	0.7634448025172341	0.8832442661946195	0.5155267388800556	-0.718558076983757	0.47169224873638593	0.3823255300997953	0.6406375699270106	1.3291387194525779
1.9239423848944448	-0.12118748424303168	1.542297422172166	2.0365539398070225	1.4795924578389945	0.7856149250823111	1.774635172416187	1.274050567155753	1.5800603366160142	1.2239638745933161	1.494724157690171	1.3433140293348125	1.5954898807205278	-1.3729830593150154	0.6556624128987782	1.5091525959364172	1.3199781073457977	0.5848466198094686	1.5145231207618186	0.3259107222778716	1.1779509421458179	0.7301400698467193	0.027812322215175284	0.7805369143068936	1.581245497688337	-0.06750588916527461	-0.4325283710480519	-0.21543441589354437	0.6422853457553894	0.9844502608343633	0.7528305488382008	0.7180535682860385	1.349356834659851	1.199946030834291	0.8676445541772447	0.5849680753090544	1.2343959498592554	0.8528417469204086	1.078044339639199	1.5317598923744546	1.0665441855190783	0.8911729288017753	1.3704118569686687	1.6335311634303957	0.835656861839411	-0.1746596675770856	0.9458870862451328	1.1997994069668236	1.2144041911338637	2.2661599103327794
1.9614983054282364	0.9746250524704057	1.7934568059458007	2.4850485400203435	0.3441187857284757	1.3614593416127712	1.8494632516980782	1.2819098725996865	1.8638804353956973	1.3114629456253595	1.4624481378535579	1.4004887307052798	1.7104395386975624	-0.5091519175216278	1.1779530316406903	1.6402111707603373	1.394404942256134	1.3956591795077726	1.9821481704778086	0.9408035003718817	1.2587104518724315	1.0399036270772286	-0.1684366994971354	0.712516387084881	1.3708438897537851	0.4390747139558283	-0.13506615824372273	-0.8587368695561177	0.992446491804929	1.105907469288098	1.0928532663525505	1.2984781669125345	1.8293462219343408	1.6553813586799748	1.556490135402536	0.9829891902433682	1.096489860975456	0.5873330512780037	1.064555769066295	1.8746687281658807	1.6336207088229202	1.608302566579399	1.6008259387219808	1.9346351408366367	1.024558052039572	0.8425498549793667	1.2731398751036522	1.6477720790504882	1.4986194330900655	2.4389627592885956
1.6805087204632054	1.6933307902118748	2.1636975167502297	2.8649887168789694	0.12230458751162752	1.7712043121945806	1.9973672495025303	1.2005963586431254	2.2411933558878636	1.3130624416150494	1.4999867756336782	1.6133714420240628	2.2019584754606902	0.26627207829698196	1.7863912547380187	1.360667552745828	1.7105210857806465	2.0071780159375123	1.9533988091469323	1.3764602092952911	1.3067708169792263	1.6056942180280231	-0.24223319929428463	1.0132388814004112	1.296060811296005	1.0662261511348623	0.9894933909245602	-0.782690372324661	1.4534125558333295	2.026455541482897	1.6747846341618045	1.8249159408872617	2.034590389042938	2.1817104849786477	2.1178714714101146	1.6901577265674912	0.7465689301649419	0.49929442771858457	0.9536842470944911	1.9285695652225516	2.197322262162868	2.296539197923112	1.5093622217428062	1.882422956896013	1.3045186489528566	1.662423815668938	1.529272866000414	1.782377135266902	1.7595212026266736	2.036098980859476
1.3120139494213667	1.5030405042227555	2.6560190312254273	2.9690773492923115	1.032534754353568	2.0702256887616777	2.349223187674276	1.2949630264300658	2.521282906611091	1.4956305710289914	1.8665856668984908	1.9277115071054178	2.8020444609157695	0.3377573296833119	2.527363415490841	1.311807794818406	2.1692680776633986	2.4389339863600075	1.6467362260438927	1.2545514469717274	1.2727760549018554	2.4541885550887064	0.1990213659072215	1.5370333973671573	1.6423536769307068	1.7742961146404652	2.2598927613141537	0.6026259702617434	1.9001803010575151	3.2627649043885163	2.363376887115188	2.1662039603782475	2.2376944664269383	2.546943510589586	2.386100679450318	2.352801056201692	0.6085581550090409	0.9696502330794597	1.039039944125554	1.9636674198510848	2.6423231436468138	2.5848935216976443	1.348066720600395	1.84093750569481	1.8115347726789097	1.8457927508266956	1.9115151575037344	1.8589321159614585	2.096368716094838	1.7840103583794413
1.1195149302839766	0.8953489169205778	2.946159495169569	2.4617177518261064	2.2272605234169798	2.377638122525915	2.56733765158339	1.5145380524143237	2.4191152258069466	1.9384944257817769	2.4258979969056065	1.898153834020663	2.959028950860725	0.001837816724660395	3.1304826848186127	1.8022509317494289	2.342521038385734	2.8009163937697408	1.4018927731073303	0.6014619004508222	1.0061980927287908	3.247182300938875	0.8826757274045526	1.8113422601642832	2.1909977722750313	2.481288082682796	2.5582263769131353	2.468160046225232	2.135073774466814	3.7632306886040148	2.845403856889991	2.2516996649606282	2.55360150813797	2.428269178131611	2.437592364717622	2.625927741754538	0.8053083550567834	1.8039986558320569	1.4246682543864468	2.1931416562017687	2.914566343308856	2.2513541985774523	1.3045601252132615	2.0696268791004693	2.334628672944509	1.7696732783275209	2.476486798566064	2.112399952709926	2.3493252610977464	2.123717050910215
1.128598597324244	0.8632826807909422	2.766389388483074	1.3085835727569954	2.5081409572654607	2.6279670047834247	2.2111047187194957	1.4632054185494725	1.903704023807191	2.4529529410634496	2.8307843948745903	1.3443347794724965	2.3850507608763962	0.09566725747764822	3.204579207301032	2.482910997530236	1.8548812930074456	3.119898565460513	1.4532698043609136	-0.29489615877700615	0.6161147239588998	3.4468166338299593	1.2016568872737456	1.402844960228668	2.401089729823125	2.951371578076387	1.3266494045260382	3.1508093949299387	2.1527108773118298	3.02097954630454	2.8370591403016765	2.1781022308762092	2.828993071947316	1.771255265977755	2.3970134189890624	2.4476583595464403	0.9341820554216236	2.4242476643178636	1.8905021068672072	2.5864205819424826	3.0568566126311065	1.5204938152468859	1.351075530062575	2.475083629655497	2.5480224924338564	2.0858961930208713	2.9786610222661882	2.550522153154486	2.34261438780427	2.676727209539694
1.111386887087154	1.7221368118788551	2.211995868835096	-0.08800247505787454	1.4049849625204196	2.5665489467577225	1.260262157244035	0.8550775542869852	1.2759702054307094	2.6971556887864017	2.8220911912563027	0.7656313473706667	1.369435808862785	0.9088004815958572	2.595486203345548	2.7149181139994547	0.7110303779571707	3.1995510916576273	1.803061716193761	-1.2282553518279662	0.515081699645502	2.7672723695677055	0.9808741751315867	0.28786371607375844	1.9311954312687714	2.8868014451100352	-0.8309784665471771	1.8715145746199668	2.140768053240268	1.6085003772701307	2.267092500302941	2.064574472213619	2.790628274147311	0.8797482494662981	2.1237192167495835	1.9809312814217686	0.4758677532557027	2.4271286788292383	2.073032822373082	2.8424582402660468	3.065404049012579	0.9204718342422579	1.3293269077069905	2.704796002854818	2.3894693378302185	2.739689203341849	3.022615427055682	2.874054771280744	2.092574925751369	2.625265293992955
0.8050021396496915	2.647628363246537	1.5618179474468497	-1.2070458823332586	-0.39836293254454463	1.9625807880240633	0.17673528724303686	-0.040160082560393495	0.8581654529098302	2.3508223351326247	2.3352939509629294	0.8409345571895691	0.46752665205385735	1.7712223441326407	1.523057677140429	2.191926608702212	-0.6936266193748877	2.725185693697518	2.1536660237650427	-2.127776462133588	0.9570436513882437	1.490974235830599	0.6904405763271434	-1.0669936393254038	0.9415499402917624	2.1868100135264545	-2.5512466146240476	-0.33270283050020505	2.1595409336190747	0.5385330046266517	1.3239890647432278	1.821198228810657	2.295948417117278	0.06230494350000319	1.2770350138400561	1.38950324263513	-0.5250228094536784	1.8821155061951658	1.7722191328143708	2.5694795209436663	2.783464496910989	0.7607987436461287	1.1367734506571927	2.460859159685663	2.01124297052304	2.8854433642290176	2.397503569274971	2.6392139350075374	1.7216320343557385	1.6074301480766477
0.11065009871382687	2.5143510755048597	0.8900736878425392	-1.797840377371014	-1.707427896935354	0.8282148264814687	-0.5428012660790992	-0.5844562211153996	0.6338096006492526	1.2884291034955508	1.439792569124582	1.5264765221944552	-0.09517479950084617	1.8828599873883547	0.3977314240290049	1.1659091787108185	-1.8075670303581457	1.594430774292804	1.9773803520704718	-2.7765717399872747	1.5820931643707594	0.28438662871667825	0.8185450530057597	-1.9806222170407994	-0.11006292766666159	1.0857257236103548	-2.771009072106026	-1.6237643406762592	1.908798694771144	0.21225801011465334	0.3669532173502857	1.2051640493750855	1.4582164914308138	-0.6994950417600937	-0.19312538375960495	0.765020733235754	-1.3243123279941256	1.1338137281236402	1.0695065230043543	1.593820532506639	2.0337607180042787	0.8105382337778374	0.8016204597729896	1.7277373546063006	1.3765748888406688	1.9119692344977202	1.2657215689637051	1.6405541204497296	1.252954140331741	0.1353267349467582
-0.869423109269243	1.0969921508239349	0.04704747638331945	-1.9192205651236973	-1.9047770560712691	-0.5137519391791221	-0.7819228139330835	-0.5021305590030712	0.2656981367318051	-0.27158492978251125	0.3125418009531716	1.9039816238865717	-0.5947253155583294	1.3500203360591092	-0.4323431997139056	0.13623949690628007	-2.1929697732918463	0.15853989525740966	0.8705330941550179	-2.707479078905562	1.6018008750332289	-0.35696860407082154	1.1974581084000442	-1.9902053659039047	-0.8921925058111546	-0.00542047525295069	-1.5114883484759585	-1.2556115964510914	0.9805734285900665	0.15384341226204828	-0.25797374170491005	0.2007811769052382	0.5693908967451321	-1.5688746748506428	-1.7006062421775479	0.234792977390674	-1.1909996046631983	0.44580454092001864	0.19314969413661703	0.1766268136646695	0.8702774791432375	0.594127951608061	0.4030885770881202	0.7402277695375964	0.17998490141261503	0.31627307206854827	0.044779427115491	0.2254439034746765	0.6095402104321176	-0.917859385672598
-1.8787568375924941	-0.711294678514768	-0.9494896979183232	-1.6858884904633875	-1.420278695889796	-1.552522702715674	-0.7579626382874262	-0.3016940227467694	-0.49245616315843677	-1.76106336659258	-0.731022505030827	1.1130758270423804	-1.3445081428136143	1.076337150311314	-0.7670890022366222	-0.5647447770659609	-1.724885441552585	-0.9376614396756247	-0.9613881284361849	-1.6261027697940964	0.5672776419666445	-0.4934444689187486	1.160905883951973	-1.140016606374747	-1.369313373175928	-0.7859642394601986	0.23769486415904176	-0.22291836002563434	-0.5718348185083645	-0.24606287787456288	-0.43253011457992196	-0.7358165765323533	-0.072781599394009	-2.381445381018212	-2.3549909351648175	-0.01880682754228761	-0.25781590868508975	-0.1063010478734013	-0.6399702815398673	-1.0850279364102327	-0.3651662921604121	-0.013970105970088279	-0.014531959075907125	-0.2100345226011682	-1.614583719498237	-0.7228706512787175	-0.8727972568317561	-0.8344215795385703	-0.17456467097457518	-1.1722181920592982
-2.5516373481091454	-1.8279278697161423	-1.7133131344931498	-1.130858135411599	-1.1558177338668012	-1.87000051644582	-0.6887732467609762	-0.7531822066055036	-1.4389485367332895	-2.531571777728888	-1.327285533733711	-0.6366838091906368	-2.1768556200952816	1.5829836007820122	-0.5330748853937356	-0.8754180901266599	-0.694295783474332	-1.2492833297190094	-2.6103834277330757	0.054683185351815926	-1.0625789717103424	-0.577287738366014	0.37848557520929443	0.054600738241142435	-1.6233261697303587	-1.1847895955845438	1.3383144552116972	0.021138314227558363	-2.0053897424196006	-0.941060921783957	-0.38008436594685824	-0.9811461044198343	-0.3005542949504682	-2.6042633756590896	-1.7659952053926797	0.026908041750412313	0.497555576315754	-0.4975983950996525	-1.2278504174139333	-1.6589144587090037	-1.2818350412278698	-0.6214292859900974	-0.4099893465335366	-0.9187621011824341	-3.2787907176618507	-0.6144843970195862	-1.3179086580086568	-0.9417795307591429	-0.8466326141422794	-1.0089420457355394
-2.5220050505709253	-1.9319758309710662	-1.8799582255232508	-0.3666225175147876	-1.5006711199920406	-1.4535537301954142	-0.6348710482715872	-1.8939334415994342	-2.045220137386199	-2.2939220106747076	-1.3273183719626784	-2.170036008383656	-2.5496451727191607	2.230279322444673	0.1600454831997984	-0.8597612524261857	0.2727338545407816	-0.9097349593487236	-3.0911190488928315	1.3215273590658263	-2.2146213493054296	-0.9436424433460414	-0.6501221293571189	0.9212816293483516	-1.6600001145101144	-1.2578517389089083	1.2926091889563354	-0.7706089090866536	-2.406528199521599	-1.3353328785731462	-0.5337420349205958	-0.37475970122975616	-0.13960783071926397	-1.9500575245420346	-0.5107512321862249	0.039637521638511135	0.24176169247477505	-0.6814117373895032	-1.3516331963829022	-1.4660657246272288	-1.717611800917462	-0.8076795821153633	-0.6692391448901421	-1.28696705637819	-3.7113958470074646	0.053487777532836685	-1.3671813880999093	-0.24466461465306485	-1.126963046288029	-1.041390270993282
-1.6595559146534522	-1.4585375410465393	-1.6313210215628617	0.25358661237812957	-1.962550793337203	-0.7966148748694375	-0.6327529983560806	-2.74050156817353	-1.9652458569048519	-1.3676533182631327	-0.981011890583347	-2.506441760492033	-2.19277550205239	1.8870189750388395	0.9227006861565991	-0.6342353684662819	0.5638980882882828	-0.5061443467539821	-2.2376448832262597	1.3894770000125443	-2.132142502499225	-1.5073656602990364	-1.0734899070666823	1.0132555511658816	-1.4726001653787866	-1.0807726572295722	0.4199290240405759	-1.509376730762814	-1.546617103220818	-1.0856836451269058	-1.183763087834497	0.5198553744235456	0.1853973453929197	-0.9325285322876442	0.28441831100864484	-0.4756911325991247	-0.7901643982158194	-0.7148324643425817	-0.9145883245436719	-0.9070556114330974	-1.7660394992819046	-0.6684831101304295	-0.654082581362516	-1.309745305043529	-2.5310013526416957	0.284329689332324	-1.2490139986485715	0.4200554471400162	-0.9939968114760952	-1.458397821604196
-0.27640756639918873	-0.9170139587415086	-1.5677524567310015	0.3339912142846882	-1.7548930869161476	-0.5964899817720074	-0.8006778516868024	-2.2065205984315095	-1.40575928421132	-0.47416040332876225	-0.7701434980009901	-1.797885163532321	-1.5090308492117575	0.32014616198151696	1.1999755147148918	-0.4321757260839677	0.04075318448488253	-0.5504556095839093	-0.9422601010373748	0.41301872844697407	-1.0348384970640063	-1.9404820906200115	-0.6094089296607869	0.34206825464198093	-1.2165597745563126	-0.7862588952747582	-0.5725222680179233	-1.2019954180798178	-0.18523310364851328	-0.5692758775367011	-2.179171659079422	0.8849364083033161	0.3343015600681636	-0.5425025159199651	-0.09068576710846186	-1.6455892145045456	-1.4832900495025578	-0.8493754022469697	-0.16535291236275038	-0.500454368591876	-1.591116055293817	-0.7033421202655876	-0.37984063169645305	-1.1183774022050588	-0.6641644834608822	-0.18672189199912567	-1.2006859879423895	0.24901183873245925	-0.7136109222159724	-1.9374268940761752
0.9670743836668882	-0.5090383873142608	-1.9287958802580742	-0.13224195904302388	-0.6714459967924876	-1.1929028528522874	-1.186927728632897	-0.3249595095030329	-0.962039061668251	-0.22350462348411174	-0.9886835248394831	-1.0387955569474208	-1.1984304421113154	-1.3615245653003085	0.6686808394389325	-0.5485823066034017	-0.795327221470288	-1.0533059039763064	-0.35745635803494374	-0.7238672465277476	0.12760313200294568	-2.055176703696267	0.14642988656976214	-0.6508892158648869	-1.1646726114786705	-0.6137757297574712	-1.1574755733599706	-0.151244493119441	0.575758694250137	-0.4511468503212486	-2.9886484773271427	0.39862714869922633	0.055046295447242426	-1.2405414110262238	-1.3247838809642716	-2.904050028959429	-0.9876036616303342	-1.3304612216632086	0.34438272186409147	-0.4788420096207995	-1.308459443581665	-1.1459812661162052	-0.09980080061339006	-0.9951748249948525	0.3921817978858463	-0.7619254151436156	-1.3118956091059861	-0.7978484257338406	-0.5691718237654653	-2.081333286717433
1.485823854877739	-0.35937940806086816	-2.1280912236211345	-0.6313558321616506	0.6761917164211699	-2.2275791184860507	-1.5792571759632557	1.601078280187698	-1.080452941865194	-0.7311586902515893	-1.493125115164885	-0.9581396045279267	-1.5073270709374207	-1.8034367201450694	-0.4218344629883906	-1.047395047346156	-1.1913111441041564	-1.5938658246456692	-0.8029323619391302	-1.2971704754084794	0.5441054077334272	-1.943713527228745	0.357798701062965	-1.359313777311892	-1.4180966690518606	-0.7757678638752193	-1.2370650142667488	0.46260869914912967	0.28620087174235115	-0.9084686376224571	-3.116881523255732	-0.5190589750325396	-0.597505858828032	-2.3901281935189562	-2.4013764888978852	-3.347420972108504	0.40006189874721404	-2.0418832778033016	0.1992255806776239	-0.7055677290050753	-1.049704323277143	-1.578088670266388	-0.11145335490167017	-1.2247070930517117	-0.03316589122454442	-0.9002959464661928	-1.4420770467778825	-1.9759234985326017	-0.6044702680169746	-1.7872655617904276
1.178649697225747	-0.7173080414564145	-1.3534040196552202	-0.5717896576309272	1.4536792881452396	-2.906612964287289	-1.6246547926887231	2.1807345542506362	-1.677578873019285	-1.6371579552959103	-1.888668953796647	-1.366534019506354	-1.975254811458492	-0.8341491019713505	-1.3839449149579395	-1.5501084704698183	-0.8130357750002614	-1.7651007886785761	-1.5214245326734868	-1.2894056747522178	0.17243602195542884	-1.7851996949315574	-0.2041443635109885	-1.375380934422853	-1.727450014582569	-1.221973643835382	-0.9932499701452228	-0.0039282892881462046	-0.5112205630910603	-1.453261204652496	-2.5102442461620047	-1.1933407459421552	-1.249139254832707	-2.8615657342670864	-2.5114014559058573	-2.549994099439001	1.5402378419128142	-2.4412365239356846	-0.43355969303708974	-0.9219805611724673	-1.0140350407782686	-1.3651871373200237	-0.425200684195247	-1.8250130092784014	-1.2203162989673875	-0.8153052942637253	-1.3329975703371744	-2.4577396868012755	-0.6505665943427581	-1.2038093559636822
0.43995711600071374	-1.615114948864517	0.329931525608335	0.10476720656279119	1.3555587586792224	-2.6897097642096424	-1.1991210074642513	1.2321486099657868	-2.2500193289189783	-2.405137415413972	-1.933069646581648	-1.5838955244321633	-1.9713077565500652	0.3642862613968461	-1.6623732086121004	-1.4927637392611148	-0.05924544393905258	-1.518736006913336	-1.5415657603302948	-1.0467938802205188	-0.4015075712203669	-1.6263004499738491	-1.0055536318445772	-0.7452936555224586	-1.699863730426634	-1.6106025660405654	-0.6108598658716394	-0.9799175297411367	-0.9126766597738525	-1.5244978938722586	-1.5754533051768536	-1.3446430610445304	-1.4941277292032835	-2.1925504561549443	-1.70480099919435	-1.042156409190062	1.5676116655335817	-2.0028954010627498	-0.8907694089414551	-1.0109959787453748	-1.3130951293505593	-0.4338268798934371	-0.6746299969385603	-2.419541562954984	-1.912768170825632	-1.0620575382669992	-0.8885536634041858	-2.0479748661026984	-0.5528437153283082	-0.5116067269946429
-0.21594795836624328	-2.455739364161279	1.7327085599529881	0.8240474467922579	0.7598189505904406	-1.764283805153632	-0.578502702083247	-0.15892155245320724	-2.3089731899630355	-2.6094290524256833	-1.7084731960501063	-1.2934909773624788	-1.379730157198231	0.4967076097201051	-1.297468652314866	-0.7115247858444261	0.33340279157510433	-1.1021104894459075	-0.6920868203680536	-0.6314650989061358	-0.6075616945083316	-1.3974369046107544	-1.3534920684633298	0.06513357379569562	-1.2009538566496778	-1.6042147630881989	-0.16723164332266774	-1.4337058431500587	-0.5572008813381509	-1.1019932789830666	-0.8134609348224728	-1.2141037974780065	-1.2606294115941339	-1.009966104540366	-0.7278384367359573	0.10565874590087378	0.6334520233844337	-0.7997880495226228	-0.6477351227183908	-1.0180700673384349	-1.7529011449818162	0.5589553027260824	-0.4515560342091271	-2.460427595283382	-1.5924588799095154	-1.6366385064343834	-0.36025098170898023	-1.2348727022061208	-0.3129447937643576	0.12227852302815288
-0.5267061220332947	-2.3434076697636925	1.645554375535493	0.9468414309874078	0.24544170701783963	-0.8350850393466004	-0.1617824761258917	-0.7999502263088127	-1.7183385865347451	-2.0813521096097625	-1.4119716442840686	-0.7980136734083652	-0.6450121688190956	-0.571560351949189	-0.8097065885527166	0.28207354250163996	0.028073875646987233	-0.7428470578381202	0.3197012959351349	0.21647343562597213	-0.3602300427817608	-1.068128178635782	-1.0355377990749886	0.5118548429388473	-0.4977233581512446	-1.197579410722294	0.2842303474611	-1.0071872522925498	0.12487973351188156	-0.6398383119306937	-0.43482176664209676	-1.131618801469694	-0.8833671499150946	-0.26037400941763394	-0.276810412066263	0.24804665465784576	-0.39435571550366116	0.4135493691431913	0.13296983017930825	-0.9944006729187004	-1.888582397990426	0.9058301728366382	0.22918628689987788	-1.679637279000313	-0.7855239157034631	-1.8494835553182227	-0.18272003488133245	-0.6270315297390225	-0.03142954365944134	0.46852823392539394
-0.5245495178631732	-1.03685228710742	0.15729522891686676	0.41057329741761794	0.07561862114159547	-0.44268173676452993	-0.05876581845907615	-0.468609053098444	-0.7077213942748379	-0.964333977898123	-1.0716935695332372	-0.5117233390821121	-0.1828805816251768	-1.79818772428598	-0.647393165093703	0.7325371139177651	-0.5798741760054087	-0.4656678900794843	0.7520992265977077	1.479027817264462	0.011413730506624016	-0.687668280548568	-0.38372101345401993	0.3943175369651276	0.022115330523577375	-0.6979739053070672	0.6397564338593079	-0.18971238830666676	0.4696006986080001	-0.4857778655497146	-0.2915356762519965	-1.1067010654448772	-0.7735245627267513	-0.1693029754046942	-0.39663147902161444	-0.27945095412911675	-0.7980547778302837	0.8132639747495459	0.7433837079711846	-0.9087119875104095	-1.4103769460847557	0.5883312827923266	0.8441380662495408	-0.3695001186290531	-0.22856553591069853	-1.1879920378499356	-0.5516950059475434	-0.4219789743178862	0.20037224940382975	0.3350248399988279
-0.33022333771971435	0.5918756451265473	-1.3420437047743825	-0.23965112766387633	0.1434313667214515	-0.4970582396700701	-0.033888268392069563	0.16147645771145158	0.33148399676242885	0.3150598496516132	-0.550099849055067	-0.4417215410315047	0.08869788770119211	-2.0617736275568483	-0.7968555019714785	0.37380589841329603	-0.7751839864060249	-0.20057339486756842	0.5681457789362117	2.5143408003495558	0.15712793016054077	-0.2823037728369901	0.13420753272398922	0.013390624324315441	0.22795905517560838	-0.3742974099354058	0.8211794782703117	0.4638674025245719	0.24293134869407496	-0.5264734410391462	-0.10949483786066155	-0.9000413122250636	-1.0075653285558737	-0.11229336976149648	-0.543321448582891	-0.5830096431552331	-0.5104232654707411	0.2632526910658912	0.6252277370688506	-0.7219624144669398	-0.4837271908208361	0.2111090431859316	0.8058154887238693	0.7934868225648035	-0.0202329059280248	-0.052482467869634716	-1.170721447055218	-0.4025169922363084	0.3106124721407972	-0.16544422208323464
-0.018157378870693252	1.3082015226808879	-1.5626060233728751	-0.431065075850802	0.2682341324276832	-0.4662978090286015	0.15436327357517454	0.448080076631249	1.0507044550430586	1.2440956048402005	0.19260712704392577	-0.28917290172700555	0.5459356255383632	-1.163321533346145	-0.9308542710551679	-0.3420057930551527	-0.24029462342694946	0.023708194902751147	0.2868168490626279	2.5689812963171823	-0.011066225394261381	0.18122341571354358	0.28159289469159704	-0.09939058775015	0.30500685632719826	-0.19152057826767074	0.8916713176320591	0.9285316168351797	-0.2709948295345124	-0.42691182004280853	0.2562274864374101	-0.40753145687109005	-1.2671733961189293	0.5381430378578786	-0.17523884713454083	-0.15870627271560867	0.09218110447125394	-0.5626460713923289	-0.13091087903645163	-0.47778979680368766	0.35404419365158907	0.24981385312391105	0.011850428054798917	1.2476450609635206	0.27707743194175405	0.6171207508463177	-1.477190730929001	-0.31972260258975643	0.21696272607616246	-0.5727964196707727
0.31433054348898115	0.7432720027316482	-0.5872024848157482	-0.09455094761078313	0.39232944751560883	0.02504147778239716	0.4714851702435164	0.41236364391984365	1.2647855771800973	1.5476058582269931	0.9302669745387752	0.07133928929798844	1.287024302586798	0.14725414738983097	-0.8499030456833299	-0.7795533679271053	0.661762805464009	0.07549960561608243	0.2793457686269105	1.6087527499688348	-0.3281913189457123	0.670515186922029	0.10486851945716683	0.3319670122243633	0.4792015263175136	0.06331669185988285	1.0048754289335922	1.4261707855327952	-0.6895262639972864	-0.07747499971558779	0.7509679718364352	0.1496100877245877	-1.1910558180289958	1.6402007379362575	0.7254411405427413	0.6377766676744202	0.6554411300792763	-0.8571292199991142	-0.9860204359952559	-0.26013250661463666	0.6661864502977739	0.5424543237057655	-1.06542963218424	0.9314639190725247	0.8944020720309552	0.39023991235378025	-1.1554264196799153	-0.16049469651523832	-0.11446690536653965	-0.47842242060054435
0.4635528026909341	-0.29106353612110925	0.37156139593400195	0.3935159737741514	0.49275375850219216	0.8167695919174652	0.7227021059860734	0.4738178928751871	1.0140749386524592	1.370224985556296	1.3218166500664223	0.4214006686632884	1.9279991797010896	0.9128841505602802	-0.686937384993508	-0.7923374489586964	1.2862108020176286	-0.09332274572205215	0.42509818232022173	0.43257321530706366	-0.5450725365814321	1.0014013477323696	-0.19241629430989843	1.06614677446384	0.7705937220452361	0.4481259624943683	1.1939050985579902	1.8402559492856403	-0.8729920025739779	0.3157316752850483	1.2056968384811682	0.43336096633903703	-0.750806347888942	2.4489776342441343	1.668663888266445	1.062445897555365	1.0314585320482437	-0.46844201052068535	-1.5456087230444924	-0.08446917266502546	0.47268686543563543	0.595761947730418	-1.8253796717160786	0.24276129908678293	1.5074215946394032	-0.2208590808633595	-0.4141772496681662	-0.056467763523742484	-0.5649047338920336	0.016827984760523856
0.23360890575766466	-0.7413394062965568	0.3635264995553152	0.6889109435379697	0.4529791053168388	1.3959272196339398	0.8568817750171434	0.8029892229454378	0.5546759791777574	1.0965621770081353	1.2092314280248702	0.5308109648218751	2.0108559848908234	0.6925048457536559	-0.689805421530374	-0.7552374231053978	1.315639845670728	-0.32091066079027797	0.44977716021823017	-0.12728341412501507	-0.47931953254416076	0.9996613480450404	-0.36375857592380995	1.559749219041776	1.0409598132436026	0.7589026375419337	1.2627969561105168	1.7479539585358472	-0.8665489234079091	0.5284315677924433	1.4440827786791788	0.30978196467712765	-0.25164706325306074	2.433302970199517	2.128230250675482	0.8193936525211587	1.1589371668399004	0.028881104061533772	-1.8324489840005787	0.10295060915169724	0.1478089195645266	0.24033436702898525	-2.0265205368361037	-0.33183319096136066	1.670790914563888	-0.44273110878206723	0.24960163782699535	-0.057910395363767374	-0.8929831466907021	0.369209579527238
-0.3325520010703951	-0.3668775252916995	-0.38199851956048053	0.7745701880753114	0.15828272767920798	1.396004514431912	1.0124543634602277	1.1262875860987824	0.2219689087994838	0.9677772892567323	0.7332856221504674	0.48627545269782363	1.5100629009115045	-0.23314006504373197	-0.9016857801070554	-0.9655296484250399	0.9516307047371992	-0.3471937571986455	0.3688833115326794	0.005255958990317338	-0.11017202386652947	0.7667819967641336	-0.23208558357433184	1.4577576089447704	1.204728739266124	0.7769672987483669	0.9724600103525877	1.0367532237455679	-0.6949159695167101	0.5528056564235858	1.3582264259504155	-0.07865960265367895	0.007292779607035613	1.7714339415272906	1.974935357489003	0.318960487814557	0.9751317865442571	0.04117498092408383	-1.9899878755648337	0.3046744806152396	0.028175151089945515	-0.21740890866666251	-1.8220813702018646	-0.5493863034950593	1.3738733379767567	-0.14422543200792184	0.5264756613723849	-0.09027584661143008	-0.9329464628576746	0.19570725464114
-0.8925328758071979	0.27525092078474495	-0.9458069550950063	0.7925109696746715	-0.29042542339971594	0.9046486949730234	1.2470815284914751	1.1125063021865784	0.21258693514278834	0.9134637587710823	0.1842392247049747	0.5427946845112613	0.839749693906933	-1.1382304917900496	-1.1216021103292257	-1.1848799573485227	0.5835394345030507	-0.053110969487342626	0.41965653098452155	0.2644853710144391	0.3744606820685737	0.6744141765251537	0.16121211089323578	0.8905768829535601	1.301968686097561	0.5419472476962378	0.3465681038458813	0.20480358169161197	-0.36425740561429254	0.4877235673846392	0.9745862496496543	-0.4967558658856826	0.011311910859460015	1.057775038161438	1.4846580086272088	0.12307805133367944	0.5108055135428656	-0.3614107826659291	-1.8954187683844177	0.41568073859279525	0.1657834066936007	-0.47643763311648746	-1.408918200931996	-0.4485266035298453	0.9809282340806083	0.1442199995629067	0.5100868759440615	-0.09617877559112056	-0.7451184301499638	-0.25869260825412793
-1.0422555871309496	0.6965299830721712	-0.8433746300884012	0.7389639998642953	-0.5713453043391964	0.3362829788489898	1.357209562307603	0.7588494362874336	0.4618743255905261	0.7729187674280471	-0.19804929754810896	0.7058210437332295	0.4017284928640348	-1.351685735852043	-1.1374239013514351	-0.9014519800758477	0.3892725517939795	0.4306867287084132	0.6436441562002326	0.22450702798978175	0.6477047296286149	0.989783826359122	0.515357048122263	0.31394940385257897	1.3716589296276998	0.30160157236320656	-0.283079700462447	-0.14301978074553856	-0.007177531125194211	0.3167575216819207	0.484362291584812	-0.7853704004135217	-0.039868155565803975	0.6864748646101088	1.004069898870397	0.28854956577436836	-0.0264795958098509	-0.5602759729999977	-1.2448580620877931	0.34914227180457824	0.41202024308274504	-0.640778106556526	-0.7889874431403592	-0.1629130156931599	0.7134444708922089	0.020953693655192052	0.4910738808155323	-0.11345437161933436	-0.5205018508856506	-0.3650989642667261
-0.646433213346679	0.9729099599325618	-0.39878932630156616	0.46536888578887803	-0.4329816635184693	0.06201476326036612	1.0821924457987453	0.3237458032214931	0.7420163822911524	0.5897053322424923	-0.28187190250828964	0.6474975610687612	0.23915787118231266	-0.7156090275703916	-0.9121830274153957	0.011353649505455223	0.30067393964516	0.8480496481094367	0.7682502732875116	0.03606952765107096	0.4784197731451786	1.5269559670363584	0.4973440664629414	0.08965239991956665	1.3485851437537173	0.21556635855573714	-0.5999383312341751	0.017948790202685506	0.15811164828320293	-0.059780831451633466	0.16042223636195974	-0.8590580910795509	-0.010565066523437668	0.6074226358178373	0.6704942336951359	0.39198847256577446	-0.3745985644678366	-0.15843977909794174	-0.028040221432268284	0.19556303731093522	0.6277164329339876	-0.9715709406369515	0.06713922129962062	0.23235032053439555	0.42779199737278506	-0.26667839463863624	0.6359965636844604	-0.17156965590965587	-0.3484921047249995	0.1880093247635521
0.05115492340611259	1.3088648032642738	-0.08770437409594023	-0.04402030168708123	0.021104074819054408	0.1559528961135761	0.4459326282211699	0.00012618901387523963	0.8829322551954844	0.5657320556990811	-0.017547628705719347	0.13304930305802118	0.1539555242218422	0.2842193097215329	-0.5305155039448316	1.0534448752306085	0.2622416405098391	1.0243576987434122	0.5822542464573662	0.04532288084650623	-0.023592552128619527	1.77287561568613	0.08862264930913254	0.2311902760042263	1.1496280882652141	0.19972335947002762	-0.637552726177762	0.16617685688051526	0.09079955912745244	-0.5720767188630452	0.1687987122726664	-0.6508556767221556	0.039848516013769195	0.567422791632722	0.4335681505294472	0.15676268460177753	-0.4394386336685173	0.5058610336887739	1.2345724821323243	0.1736703919842577	0.7591963627458903	-1.3493705730046162	0.9330966788870595	0.6946773009810748	-0.034638092217794354	-0.2153549750572987	0.907785242631155	-0.17995971270199349	-0.1486477400517019	1.0459244189018633
0.6224983337422034	1.4561577824679157	0.12830235201734425	-0.5444757290395366	0.3890610476621574	0.4334373352479873	-0.2300723315520011	-0.21502815002638592	0.8879356737500312	0.7233539090632284	0.5201287221505997	-0.5615084368389471	0.04592613619044071	0.8984813900293437	-0.04626474950652607	1.5740114423039158	0.369858002989571	0.9515624122574298	0.2720507274217718	0.21173416728964575	-0.43511258609071607	1.4078724988913396	-0.33890662409161965	0.5091891083826696	0.8216539943005643	0.09926109658469714	-0.7034153764758715	-0.04543913930279669	0.0404370471252753	-0.8935486902984322	0.4303853909964122	-0.16141074969753577	0.00409079410208619	0.4140669408919528	0.2436363281666986	-0.13682236109587395	-0.361492945867343	0.7242946904554454	1.8688816075915728	0.38242640947149564	0.7820583078323124	-1.2491815554833046	1.3828562542108918	1.1023366324786958	-0.477567655522467	0.21770774440481466	1.2216617580875655	-0.009351873575159448	0.14311206395860196	1.5830680244263398
0.756982700397846	0.9456649722277192	0.5934336655721106	-0.7705543730172297	0.32829120918426963	0.6751056803821329	-0.6806656503229728	-0.3696701698738596	0.8501209220872341	0.7568041043609376	1.0579086563377533	-0.8113153988706359	0.017640809953736233	0.7710908534058744	0.5385994784033121	1.4046999594536915	0.6896833151672135	0.7191113196206984	0.21250628046445452	0.14733655436516407	-0.3881157525265925	0.6493006303538631	-0.3714140147447248	0.7170203154270286	0.521328286341066	-0.052638361400463365	-0.949360854783339	-0.3275060060476057	0.26294690656205605	-0.7133349052839133	0.6863978775361436	0.44425925301101216	-0.07014471201473206	0.15057561901626396	0.12568399154767013	0.010406250238927025	-0.357380077865701	0.25053616685270963	1.6706345711993615	0.6526404050218767	0.6815128581689233	-0.3718914412352615	1.2085556227385406	1.248579578662645	-0.5336433084681074	0.554223518932417	1.555866351052708	0.31059359177471885	0.39819476752618493	1.5527906124750492
0.4272757419650398	-0.12952125199967934	1.263779509076235	-0.73898169945032	-0.15251008062561014	0.808128830652279	-0.9528606346364635	-0.4303502959674521	0.8087307278604858	0.3520677260381773	1.219658791290152	-0.27109446194654885	0.16751503260061376	0.2542494384796941	1.1636765574537866	0.9376543856694092	1.0219793329892315	0.42276615481353375	0.4626242594675935	-0.2991841741171504	0.0534798479243516	0.023622791996829973	0.022395076270056154	0.7867843512518734	0.3335649042059522	-0.037052434721784655	-1.1122817268771101	-0.16589794546677541	0.6487805323611863	-0.07722190199086042	0.7252373018597672	0.8779747228182158	0.008780789466485944	-0.15238340033795977	0.08503193401491377	0.6497705012574082	-0.5168701257815856	-0.3813241010854147	1.0812937884190474	0.717465568540149	0.5090653430767518	0.8380405549340723	0.6998412249659072	0.9982224947341584	-0.17409617599898777	0.4500903024702944	1.8745484784535802	0.551131860632567	0.40257118576373396	1.2401966523147754
-0.1478287603633822	-0.9325412193526528	1.5759905233615992	-0.694700234497397	-0.734063076577714	0.9029833881146421	-1.2215210950695474	-0.37018742677346866	0.725147076739426	-0.37033059266314267	0.8306565686780868	0.7256683357454587	0.40533112036849966	0.0009032370967360553	1.6653961315906405	0.6299829941123392	0.9887243942353812	0.15206994393017528	0.6552950399135545	-0.7490236222682063	0.43902320497342434	-0.16941907137283385	0.4719269693095961	0.6994423420154122	0.1761820704269024	0.2814962272015566	-0.7919051014115491	0.4223573916929652	0.7833754699384097	0.6230608918401619	0.5527870536551653	0.9392806048872222	0.36353401279120673	-0.3856273803281716	0.046350923074598635	1.236414236175477	-0.7424268975150378	-0.44523314330815894	0.7133590042414665	0.5261625482142184	0.38188180319422554	1.5061589739567502	0.3858488826132032	0.45679375515970494	0.18058587905227913	0.16205698521638803	2.0279603980834455	0.5052221130111872	0.1389102602627673	1.0156029003539866
-0.6506377791975941	-0.7239602581655066	1.1288965351621651	-0.7505924020348199	-1.060350932794117	1.0272925355394142	-1.4316142162815344	-0.2893985286461157	0.5724560484049683	-0.8694387540919198	0.14652154393489175	1.4572389230677754	0.5423553119660073	0.23595450994922723	1.8919492953679806	0.5605680372511861	0.4278218769476628	0.009896429111233224	0.4628596193809461	-0.7292239427881727	0.40683106965256177	-0.09552000923693016	0.6153610917637204	0.3971380476828835	-0.06359992430406035	0.7497133278321734	0.015410149790323537	0.7870541923796546	0.44803780460304127	1.0212356132340876	0.34521329579759086	0.6949449631760222	0.8847405646210708	-0.41037853678433217	-0.04523943079695279	1.210094948826389	-0.8392827530979037	0.15559100105150978	0.7470287489560634	0.31123936105692235	0.36330715331019275	1.1870040131435635	0.48383177698416413	-0.04930855887034708	0.1597266355508924	0.1914104526353797	1.8324357145475854	0.23574732548644894	-0.1351798330156298	0.9007227571772369
-0.815714023967975	0.2644047129317663	0.28387937834244326	-0.7101968860034432	-0.9568060508857575	1.1265750547030888	-1.3000690486565707	-0.3380025491795671	0.3844424282943654	-0.7196438287987634	-0.3083285355813248	1.4823038128504555	0.5073036410483606	0.538684431675347	1.8352042206240202	0.5014176362255746	-0.35175838111207	0.06767864090045095	0.03270615134437679	-0.27866618048921715	0.0856478322416865	-0.10627107589943843	0.46157857704787897	-0.1465208872739815	-0.3344440761041262	1.0351660793863435	0.7696364658919593	0.37810461626567643	-0.04664492977622612	1.085042755764434	0.2524844187509004	0.4257406720176982	1.2930935400326042	-0.17644475222885098	-0.11524632817359255	0.6074006725333994	-0.6546784515141415	0.789162278556575	0.838323525933041	0.2979053246226608	0.3709334260831674	0.2891445082444793	0.6929642939616368	-0.21342854306786962	-0.08093068025954701	0.5873792793306899	1.2627877467202206	0.04799199808971219	-0.1553341549948562	0.6612598195354841
-0.5385538726204118	1.0643767575611578	-0.1579693705324622	-0.3568097917855557	-0.4588668145992291	1.070633741250746	-0.7341506095932536	-0.529771231598674	0.19488175065385802	-0.07935830796512044	-0.21437162951790842	0.9781223932543026	0.3884672600910562	0.41156221679777066	1.60463625973307	0.2916303620618991	-0.8142157176995626	0.27099702302136963	-0.20301189197042974	0.08344552803308568	-0.055007761225353446	-0.3325109243064741	0.3034441585255462	-0.808218466035693	-0.44213604364827186	0.9325910625738267	0.8640491866646225	-0.5634501736257277	-0.17011657339107222	1.026596554108969	0.2622369968928066	0.37841537547500204	1.3448822637154478	0.15086369867330132	-0.057441630976569555	-0.03134338834230579	-0.19199044452892772	0.8243506713056369	0.5867278160543123	0.4017601094504549	0.26531720456060337	-0.40921805682363915	0.592183159009005	-0.00941901274289754	-0.057524651386399235	0.8555261180122101	0.505351702859046	0.1884839348102017	0.055486751020060766	0.21976606636708254
0.0787012640562193	1.0629299596316568	0.1416591981177235	0.13566158466045877	0.251650871745771	0.8249328061274385	-0.11338299060518754	-0.7177660686534217	-0.02197220572102978	0.4557986060634707	0.22526751317123495	0.4506926831886295	0.272063719949565	-0.05452093137980827	1.2801988073490775	0.0018492098837438154	-0.7479731803166877	0.42308405671635635	-0.11142250818528496	-0.0002300440224989955	0.2328906687243046	-0.6253536220302958	0.33946536214152223	-1.359479643759422	-0.28923474297122825	0.5437714713945727	0.2355301245137141	-1.204846313142992	0.19758170360484512	0.9675612986205095	0.24382486780430018	0.5558421548837873	0.9808866598368626	0.29326632851125595	0.04351675124035297	-0.3157071316320333	0.34797084944915235	0.3304379871157361	0.012552142213559023	0.31046484389261486	0.030981816034720628	-0.5566423528109266	0.1746001909208871	0.28362968722699	0.38291301652406834	0.6105240026660549	-0.2122729188875437	0.5912071454725782	0.25305166815703994	-0.20104909497903906
0.7655466539087947	0.5852519300489484	0.683048529547043	0.24838754506763114	0.8934551802780689	0.5426403750108723	0.019628246113392256	-0.7687775203689337	-0.2940262575132381	0.45208105069697235	0.4809073038202649	0.21327228650208732	0.12457761456342625	-0.2716168404866176	0.8411290251170246	-0.24231302011810016	-0.5295885170665765	0.3207664600664869	-0.05546370424340665	-0.3013328569898019	0.650484880794598	-0.822783172082963	0.4853061897940849	-1.6715822919817607	-0.04003217827019669	0.16923239307065654	-0.5657958925544291	-0.9982637468868403	0.5927918208616823	0.7902446027980764	0.09712831693106865	0.7255969112842854	0.3306452592495988	0.1594819095055881	-0.1024015775212446	-0.3882713692013639	0.6613141435959203	-0.05107416169779394	-0.4594058423262704	-0.11732903979434832	-0.18981805368048066	-0.43020067956350616	-0.13159563547403572	0.34149996801862936	0.7833698851851338	0.1108314715091977	-0.8045794247021822	0.9424549763461052	0.3218400530647486	-0.38110990467966455
1.1982786464272885	0.27940687418770455	0.7378130033735155	-0.3261967843949263	1.1570684721994762	0.425715259719244	-0.42991252161461946	-0.6858423630922478	-0.5463267952427796	0.0135127215335555	0.2243057311288946	0.20110979216534805	-0.12814805737767684	0.07226358180499223	0.2608863355209726	-0.44123786247226493	-0.7543661159242904	-0.05834315176256663	-0.4098026345018844	-0.3392692968388808	0.6735419179954254	-0.9260296455623145	0.5578912699822631	-1.833600234312884	0.008181762773143399	0.041539476206534816	-0.9249919498450172	-0.24185074434292425	0.5071020933761559	0.3460319354559389	-0.15283412156040616	0.6190400645456727	-0.36875679989854326	-0.02695203899036175	-0.6687193844436906	-0.5855121479014713	0.5624480440127834	0.13283392525322302	-0.44424773663040257	-0.621749039963433	-0.27018640181048553	-0.4266888687248166	0.007590628165725445	0.09947490544654923	0.5689775585237488	-0.05404203786871404	-1.2992614747530737	0.9804568406232886	0.4335407040122923	-0.41284021002701327
1.142068646306079	0.19985962938227614	0.1837163707447744	-1.2383884419372668	0.8727134945490174	0.46821097715940774	-0.93292416984904	-0.5257548152672303	-0.6218512746786733	-0.4375065298803862	-0.3610596412571333	0.2124588599260661	-0.4687561770337231	0.5325409394460775	-0.3656361664906372	-0.6411533465120283	-1.5690292495957154	-0.508594493489604	-1.0121591280118525	-0.024440583715188847	0.1673487871375715	-0.9753978152800604	0.5203201988166742	-2.0067254950642934	-0.29077514831023654	0.13958300879964394	-0.7255730809712068	0.2651077060934217	-0.0018458412802160602	-0.26357382762901677	-0.38963012264705676	0.14974080128998254	-0.8703209292366707	-3.350496391775207e-05	-1.395839279300208	-0.8757482275575161	0.15237976906392664	0.6665411865685192	0.022374111893345677	-0.7967125776746453	-0.2547090262745556	-0.5705854499594265	0.39471604708502034	-0.20799641851270612	-0.2660820968309523	0.2534754196153644	-1.6621952670160711	0.7044860649090009	0.76388230442381	-0.5814749461659011
0.563769542444941	-0.14381486400999766	-0.43047298260188455	-1.727327649542011	0.1820217033361536	0.38690424787567945	-0.8647743115172988	-0.2902604192303942	-0.45118172359038955	-0.6390108240932191	-0.8010316351832433	0.17461831795164262	-0.8040685447190873	0.3897850293418297	-0.8408536890314312	-0.7666283531067111	-2.419428353702934	-0.760476131455779	-1.2919403091410673	0.21945154009310108	-0.440438109704589	-0.8861322161765104	0.44390112111067626	-2.167787295998334	-0.8144219080095043	0.21472177644022067	-0.3475146045561144	0.034305417076696855	-0.39029045885321256	-0.7090845245057245	-0.513232560102272	-0.5083036465508929	-1.0242096656302224	0.17505074140156393	-1.7288340581894082	-0.8600263513758208	-0.2786939249930034	0.986404959362656	0.52709480548523	-0.559285048651443	-0.28720333634899414	-0.6197846694713687	0.5036184450969204	-0.32225614442358835	-1.1099866618390108	0.4821810414428416	-1.7476581012120014	0.30323334307469296	1.1215517212034543	-0.9684709006414831
-0.32104958752311796	-0.8704377127514875	-0.5906088923246039	-1.3629277361652297	-0.4953021158931111	-0.11182726488835383	-0.1646445905625533	-0.009154083040988963	-0.17455852409988348	-0.6618596089537171	-0.8191563085512235	0.1071396935765415	-1.0822116492794671	-0.43432852067806854	-1.0234018629571724	-0.6803542843661406	-2.5400476369413734	-0.7122523932963427	-0.9609586269466801	-0.01131294847218657	-0.6587071109627398	-0.5616688331632049	0.28534082640395125	-2.06913838433136	-1.3245171819098396	-0.0018542716718188464	-0.18351177549637462	-0.7063021574987713	-0.31379390099461574	-0.7617639448455409	-0.5215144062518786	-1.0365735344395632	-0.8723339042251997	0.13043513540567905	-1.3634301069990205	-0.36091890504700763	-0.5609726233192731	0.8494142509642968	0.6465529054940126	-0.27216132458537545	-0.40916179188632734	-0.4992216506935225	0.09640459440210802	-0.2572543607392948	-1.3815626799479532	0.04737847442892119	-1.4784226264223344	-0.06492495736221	1.031235113068778	-1.3071525553971237
-1.1043557242845423	-1.2930743148044732	-0.37328005556978494	-0.47446080129659063	-0.7539809854540507	-0.9712665353541148	0.6232165008891506	0.11272098695080034	-0.0401149295583992	-0.6773360597545236	-0.5641161765003107	-0.07143617073346843	-1.302739295843346	-1.161374639037123	-0.9513079106835428	-0.42510163121086586	-1.723885950253494	-0.505723689349327	-0.40548861384278495	-0.6103761979535259	-0.5090255088390744	-0.16018510951567902	-0.13791437363739348	-1.5082321384226864	-1.6692548712268909	-0.5518629568558794	-0.257197777692507	-1.3356891794316132	-0.06360247166846879	-0.5515771550956904	-0.5065653997805224	-1.2076249738045153	-0.6385184981428774	-0.3450372885822201	-0.6103609924012448	0.19658944206271084	-0.8139288223121269	0.5394702838116706	0.26946675681448207	-0.34668600925238036	-0.5114429206598547	-0.39997116228981644	-0.4868564289019325	-0.28099387280581506	-1.105433389019435	-0.9105657465106457	-1.0316292344584972	-0.37852468547076423	0.2727628307150856	-1.2925965242795217
-1.3758390869132908	-0.7123172670521885	-0.2164013413311706	0.2289255627304359	-0.5182131531989105	-1.7450494274375985	0.9546729863354003	-0.18705959309259523	-0.166097884342809	-0.7165013593736638	-0.37604712839220583	-0.5201930412213343	-1.3930394397436092	-0.9828194132968698	-0.7988161749704229	-0.2777614809758991	-0.5652513128272784	-0.37349345896946945	-0.26084729003857926	-1.1092464946068759	-0.45624498406185754	-0.08335470377418983	-0.8671947419728769	-0.613745267228698	-1.800464964438848	-1.1547447179776245	-0.3153685322976531	-1.4318238542616453	-0.19397133493974358	-0.4364716550548985	-0.5736617905370831	-1.060854471757001	-0.5575335211564533	-0.9719967921419685	-0.11225109323223406	0.19217770291806993	-1.2252672803050473	0.4351404525354179	-0.37260506656090275	-0.7724847028329412	-0.5100144095406685	-0.4241702125267224	-0.7234930612477762	-0.584452474789919	-0.771775550692758	-1.6089954968936349	-0.7523411130974186	-0.6656167758940825	-0.7488743705824836	-0.959730455864273
-0.9850891039867589	0.5316379099476719	-0.30032195072270895	0.42680217689852673	-0.07033189829283859	-1.981700370018568	0.8272291003907192	-0.8523705545813036	-0.4310914788419405	-0.7160787001633956	-0.40469059468560536	-1.1823998570333039	-1.1787879417570946	-0.007068775265011811	-0.7180632697431912	-0.4570243821117739	0.1163238409814339	-0.4143614845835817	-0.662892683202968	-1.2126350479532353	-0.7499451870450251	-0.5639527973794808	-1.5738904410157035	0.20697209206165787	-1.6604382280687284	-1.3938528924467926	-0.17708466117194904	-1.0283273009325269	-0.7896177916043775	-0.5969367466283032	-0.7422286769409885	-0.8444124720057631	-0.656428597019882	-1.226975762483039	-0.1755815789434844	-0.4322719523161481	-1.6746872485391482	0.5393308319446977	-0.9134760889115164	-1.118170182226679	-0.49160640364074276	-0.3349855212548368	-0.5161128342481972	-1.007624373098244	-0.714304543004004	-1.4678769415912125	-0.8305948144166297	-0.8779248294469127	-1.3136897766845879	-0.6572145121823983
-0.1791129580327224	1.2213446010409503	-0.3629088850610314	0.47565723972183904	0.24168559413115284	-1.6471564353374275	0.6743538271956696	-1.3468086686558374	-0.6093832302804486	-0.6778535468026428	-0.5024397118869257	-1.6125865477933397	-0.5860662178503406	0.7874182858240771	-0.7168909450240952	-0.8160065609363897	0.09270914851814008	-0.52131668591386	-1.077021082528727	-1.023321595202398	-0.9973089538034253	-1.292529950822742	-1.7459620790036074	0.641981709556606	-1.1727959461046107	-1.0840903862677926	0.10971631790363366	-0.41911382687037874	-1.282779271101478	-0.7916396236060246	-0.9075246741862794	-0.7378084294320769	-0.7083478979936257	-0.9048918845297717	-0.46019295474609906	-1.0163678465676218	-1.7117594366173936	0.5390257349915796	-1.0894741178550016	-0.997043441160998	-0.5983747100777483	0.16407974019227847	-0.27569701943745	-1.1538154704636088	-0.7659263119938468	-0.7145178862418659	-1.0821509971816292	-0.8949614144074814	-1.0973607767038918	-0.6501268255660309
0.563680998405318	0.619905936212092	-0.12331132452542477	0.8992346713169284	0.3170879413735703	-1.1192776769527022	0.8191870391873742	-1.065408243144348	-0.580128499771475	-0.6342643960503584	-0.44595511750324557	-1.2727262421983332	0.14998335855717115	0.577085085433954	-0.6650425201266628	-0.936654894027702	-0.08120676594171701	-0.5202536522204705	-0.9014433659034702	-0.7483675504200723	-0.5644788552654049	-1.5848065439626702	-1.1585274934040575	0.7671271947180287	-0.39438608828067756	-0.48262954639702166	0.41726964629780605	0.1524690189007777	-1.0616682747835247	-0.567325617904613	-0.9058967344097526	-0.6218461234542062	-0.44292130870529267	-0.3142981149645325	-0.3850669664130048	-0.8846423833969601	-1.0245106059771025	0.24729582633099603	-0.8548908694152069	-0.45421525562478665	-0.7847939574580257	0.9546822127487099	-0.3788696394150416	-0.7905124422769774	-0.5405597792706334	-0.05616589672862585	-1.0921071255727324	-0.64002980864307	-0.48431122285541983	-0.8258048475279991
0.920388512649342	-0.5997479342338063	0.3052987304294985	1.6839309007335848	0.31761001735289235	-0.7595927262082601	1.161047520022008	0.012395384765186123	-0.37599437616504927	-0.4787482504896225	-0.17323934173552882	-0.0989136560105123	0.6090726920840541	-0.4322404594965559	-0.4086580083103162	-0.5626553854359796	0.2803127192135208	-0.35421066491439573	-0.12209814623582817	-0.3780021369290333	0.6029777846057672	-1.0007911022159677	-0.12675251180225738	0.9194360761408843	0.395545092910193	-0.0734015049393832	0.7064192896957375	0.6028783442924006	-0.15268001329417927	0.25051212337219286	-0.6410544836695674	-0.18509416687260163	0.17289821540960798	0.12514452229677395	0.21360194669982466	-0.10470700336330556	0.10739211116920595	-0.16337764422965015	-0.3608765026160043	0.1485782243895364	-0.789955914146986	1.495261222976114	-0.670156454241734	-0.0967963138980055	0.07137799859893329	0.14120982230201862	-0.5996367705547622	-0.15996531866246666	-0.1122543469866596	-0.826497459628667
0.9774416548866469	-1.0594470281793025	0.5500265349617879	2.20431979009118	0.3972042338447695	-0.5573735688949312	1.3946351766656375	1.1753453672963636	-0.06812905764748814	-0.003595042795723422	0.21844961673977337	1.2721447354228468	0.5997152802179314	-1.220439691789653	0.08859357842906639	0.12799424506098292	1.1929458381968678	-0.11059580601005448	0.7127667673207809	0.20637616849028806	1.7299828408136444	0.21923781872353443	0.7340892925832017	1.280124460079613	0.8653523614854265	-0.08698299433079272	0.9755365219129617	0.9079946895849799	0.8086179026404422	1.2748636338938277	-0.16823645978494273	0.676210451975261	0.8688801250717142	0.35490055767004997	0.9152675908657808	0.596881872091722	0.9687805377396559	-0.3814187699151308	0.1429979819456898	0.5597260808830508	-0.4117027565205964	1.3618384190676687	-0.6406184430055304	0.5165731017367907	0.7843053350992583	0.17665749526996166	0.24905256623202943	0.40727263999238783	-0.1726397595671254	-0.42781739064925683
1.0722306539601163	-0.22625145218109033	0.4341154403258464	1.877895657410286	0.47160880758291596	-0.2518377072645453	1.394421704733036	1.598559226789236	0.3090327048652771	0.7826084648950169	0.6211163894247013	1.9556936748014822	0.39069334688772295	-0.985691792270194	0.6718675237399688	0.723791535830018	1.928872912151751	0.11976782735449927	1.0834857589627171	0.8963561028437187	1.9149854641904138	1.3615907653778723	0.9798420980002681	1.632670018446492	0.9220867014421428	-0.270090019590032	1.1158198999703046	0.9852681806887176	1.2332089229361327	1.8042291103195172	0.3281288764951781	1.5866344318587382	1.2978639191850774	0.6187166499281449	1.1871041094253243	0.6454609964315967	1.0894616474353074	-0.27739711423712715	0.4276369295122767	0.8367405359140566	0.23416686353327848	0.6958411443188756	-0.09121502918432885	0.7983346050731467	1.2385399979462937	0.5067576299612817	1.0129570756436581	0.9064753333882946	-0.2752804956100513	0.2505432403368932
1.3700232066447158	1.0299853820991443	0.14169725485998313	0.8187242968932519	0.3012360765618098	0.2426051252072659	1.2767394858906793	1.1047728992674635	0.6831715679784174	1.4612183520742965	0.9587070399730383	1.5683371418542462	0.4189920578378648	0.10210249191493749	1.0636236873750449	0.9934871744289504	1.767610473376488	0.36016788168514646	0.9289057788710489	1.325946152200508	1.045146478252869	1.8538205482650265	0.583936997757133	1.5756141333639806	0.7820570118005816	-0.2037516290599008	0.9469974123468542	0.709871544368052	1.0758047862678561	1.4132071855560788	0.627797126247644	1.920443383072084	1.3312023450682027	0.9878160359632788	0.9107166770885096	0.18440031958192382	0.6998306724919402	0.0744895123299982	0.3892105465234102	1.1088913577852206	0.7942693538011137	0.017458198693147756	0.5301251953570973	0.8136081700546788	1.3184267250855222	1.0838685838230806	1.3132107458263493	1.1927965460098813	-0.003731327766959882	0.8667367688817784
1.6431241236664187	1.4816108291028542	-0.07245591404792105	-0.23165045141457638	-0.19938358138034457	0.652605288576553	1.1460626825903883	0.2504971473342686	0.8635782622971161	1.5010519368069903	1.089222113791895	0.5266951716804338	0.7565272213656078	1.1282725841723564	1.0624572737137952	1.028622859774913	0.7657507623477675	0.6797270630371259	0.5112019678624575	1.2381392261912798	-0.1097124952849175	1.6584979051088073	-0.17327876192216388	0.9650394796305366	0.7093304525562216	0.1667164415301587	0.44058995311326116	0.0630740071268108	0.6805935518923578	0.34078647598836304	0.565391429854531	1.3805890728824786	1.1331788019511515	1.1441518010654204	0.3884886177558759	-0.2191974177649711	0.42166412117925967	0.5842404117514383	0.10853076235742755	1.267906971621533	1.0078331672340393	-0.33520435975091706	0.5784435197877316	0.7309088551981294	1.1282997879078411	1.3556215100685256	1.1118456209084717	1.1401790229260504	0.5344034587590492	1.1264052800672653
1.5167733520025195	0.8652190183152932	-0.1831891498596474	-0.6095686301774832	-0.7817505317089861	0.6450242411096042	0.9326198591302649	-0.30892001335583674	0.6465660217765343	0.8125021766054185	0.796570477172465	-0.4062409306731647	0.9765227560654565	1.3087414490644402	0.7229053834574848	1.0183927798559522	-0.28393354832859	1.0187997739790313	0.04577983826228441	0.7696491946210621	-0.7283368857648054	1.1402266746478793	-0.9321563939047238	0.10737998597569999	0.7177561622062353	0.43394837553372606	-0.16007173780215778	-0.723318737057677	0.3086767125065486	-0.7047149558911329	0.10366084528070786	0.3372126027403	0.9583141022544197	0.7485848069024161	-0.06354360173977508	-0.26587125990286353	0.5493837673960742	1.1679499330342193	-0.17525761842833476	1.0378770496702865	0.900013421534419	-0.43674919985089916	-0.024416435315196765	0.5642043881839971	0.7654899574617613	0.9057204846717267	0.6946167433333542	0.7137043114309687	0.825940092721738	0.9574909784797844
0.9084758943180525	-0.05515916107881505	-0.3122586499859258	-0.3084931746952932	-1.043742429477761	0.24404590740269202	0.535546835808016	-0.41160170425813813	0.049673197723555704	-0.08206616480590175	0.01587484203773322	-0.8325524033476925	0.6417524979331043	0.6437029928667568	0.32614135322258697	1.0158156418014117	-0.6438132618416457	1.153645660769209	-0.3904743449256782	0.27676225649673064	-0.7334481515187644	0.6801328801096219	-1.3775547943833903	-0.4997491383814083	0.5994309333795812	0.2291464136756157	-0.5189393923475745	-1.2075713471542955	-0.029116672487761078	-1.1445908322611307	-0.5886692471317915	-0.4692925787908846	0.8936559549657533	-0.07805002568471353	-0.3687281449737718	-0.12807620428931812	0.7763274517036418	1.5569868089652366	-0.20047254714490123	0.36978795958763827	0.6550176406566673	-0.4575120570846398	-0.603437953449431	0.2217982304123262	0.24067496665890586	-0.03706763936849751	0.4046130082181954	0.07784608983768045	0.5741840988430993	0.5236832250201862
0.14759631866731662	-0.548484356462372	-0.4463878204502212	0.14236027701285373	-0.8059101439386324	-0.15347841272691926	0.028238171566446292	-0.3123240803499448	-0.6051367445099732	-0.5207669869789247	-0.9245961617967725	-0.940066134799192	-0.11754812839373421	-0.1709980174239062	0.12777243516251158	0.9829848174114805	-0.302346008523099	0.9056388724692424	-0.6669537111394634	-0.05555397749008616	-0.6648793201598701	0.45971369732089523	-1.3021984197358931	-0.5942048447642148	0.25420886592666114	-0.26324590872427606	-0.5056387295951014	-1.0256194037075295	-0.33746665521064173	-0.9508836960042049	-1.112871585714893	-0.5807364445460499	0.8049804753999292	-0.8152636733940292	-0.5320231224081082	-0.009844924128688414	0.6802371081058544	1.2850162436221715	0.12120556465253349	-0.34733183162215	0.3978817244078018	-0.32336164517462207	-0.3969908253108927	-0.22573850275887897	-0.37028771000359934	-0.7967050201935942	0.3618078883859369	-0.42026620996133224	0.05954851030812659	0.1255100651257488
-0.36615851308724556	-0.6420950783136748	-0.40737064027440945	0.291081878069549	-0.2845719354933083	-0.19244578217076835	-0.39278409273554515	-0.18021551046603207	-0.9172226914708569	-0.3236248924760847	-1.4105366909700043	-1.0675840469401365	-0.6390086439420142	-0.3958485469918641	0.12417231720499346	0.9589510666562782	0.17171295039062745	0.3850471321574648	-0.542560760944905	-0.31123118503273783	-0.8658239920161661	0.49275433161116916	-0.717446173940656	-0.30609949588028673	-0.0881850952538792	-0.43888073618607804	-0.27136322777928673	-0.2252217189090981	-0.4584471496706112	-0.49988276464716047	-1.0061212311978265	-0.15601002000516084	0.5243536218406	-1.1041002644305384	-0.4187276114122968	0.22823387216650132	0.34464956976280653	0.0914538643816148	0.5936100460049423	-0.5829899977254767	0.17414504887028914	0.13461161986791947	0.6160277466942781	-0.47187078712723873	-0.7982653700490886	-0.897200776811931	0.3978890142356535	-0.4843527266864669	-0.1805896792604388	0.025266823791174016
-0.5586518156842639	-0.7135256582099238	-0.13158746644753908	0.17528753521480428	0.13827798903384758	0.09102501007134695	-0.6500154622846119	0.10756486231432721	-0.7490500725358467	0.11868763498791242	-1.0288907119609125	-1.1996899674459316	-0.4021836783140274	0.11258401522169462	0.1006534842274222	1.031973808685169	0.3478323612285301	-0.045104160375602824	0.07300472187769623	-0.5751773278602061	-1.0239139348782336	0.6923762332102547	0.08436461750208603	0.0657903468008356	-0.057758404014015496	0.051080412342638895	-0.02975281558446581	0.7055405101339925	-0.25249483034038417	-0.0769683694093568	-0.10229072372593102	0.3213972041629342	0.07422663603896396	-1.1058354565364574	0.12017370131559861	0.8127865034104496	0.32029850135435517	-1.6355184803990828	0.8557164063899665	-0.1815034970492669	0.07271241007369578	0.7653159782744274	1.6367713637508479	-0.2684526336174551	-0.7130474918055872	-0.4445125865094099	0.258850793506876	-0.15471992951142793	0.058939272791166356	0.25831463429033114
-0.6741015536635608	-0.7514233563950516	0.15613315847216008	0.14385316600112824	0.30872359543954214	0.3826296845566108	-0.8670009392051176	0.6437466994114112	-0.33260294874110613	0.341959657752743	0.011590869142067937	-1.0155079265791658	0.3907277769065554	0.775985800223556	-0.07795261821124563	1.1403973005809975	0.36579954613761334	-0.11083677403252393	0.8815725239438301	-0.7321659705225335	-0.6269791010939424	0.8704025639548331	0.6981862559460288	0.3584858448002785	0.4392728674069488	0.8818850384838071	0.17296089878375331	1.234001785327031	0.14143717270504796	0.38198691075102137	1.1955012641945821	0.5704410983665767	-0.30730943631664204	-1.2057828911049744	0.91372819510022	1.5373805434972836	0.9484234832930006	-2.986513483409178	0.700037832537049	0.48244730554582366	0.21057214476792507	1.077674679861931	1.8272068766073297	0.25231990598283144	-0.03258189804320534	0.0959411763607697	-0.10269369432055137	0.16620446298834304	0.4911151784286686	0.5873427324085286
-0.9142972202257575	-0.4279097869327834	0.16629431380932588	0.3758429380466325	0.4201837600346571	0.48217199576297687	-1.1539935864504738	1.1640260805085851	-0.026165272413214324	0.27683344498479806	1.0042524806783737	-0.4041689182596005	0.9914232722980201	0.8042338582566249	-0.27471283900948573	1.0481585501864712	0.6241837711888952	0.08387438860911439	1.3734553249435213	-0.62547044543952	0.266767480785237	0.801939515086322	0.9294873224857355	0.5987316604208754	1.0551033404441816	1.4096328583618374	0.42293838835017206	1.2459806784641834	0.3988797715683877	1.032287022978378	2.0916552553594876	0.6708040505227153	-0.377831935288389	-1.455950645137794	1.4461960649198329	1.780329937789744	1.8663027394445024	-3.261833881735071	0.3151640802946492	0.8936551897722084	0.5349014427523252	0.7720171678414454	1.1333937080739431	0.6693325179807426	0.9004842765515554	0.3915543140079319	-0.42929509237546337	0.059783397143256777	0.7343247471826291	0.7092646262134854
-1.1944057075991152	0.16892106481793406	-0.09270915985796281	0.6672117847434705	0.7124667775354331	0.46977832018161375	-1.3795124395767369	1.2415470751268158	0.026117375575195695	0.17998229128584015	1.3559103392916554	0.23808615845840758	0.862646424608216	-0.030953899351401373	-0.23463015717057337	0.6267564475453764	1.1763768478436414	0.17958576722324945	1.2925853292161886	-0.30975728845539524	0.9446097998083416	0.4245747194524349	0.9231267877353371	0.8190070855632994	1.299461260407554	1.362004217081833	0.7161323258646666	1.0618656943778817	0.3890656611375877	1.7061454538232526	2.010366742767437	0.7594607851126608	-0.13895167125020727	-1.484970618002138	1.3086958940420903	1.173374512738624	2.308295039573322	-2.5905518900743623	0.15410734665325473	0.8963021892088227	0.7519263002719628	0.18336230531178205	0.2910657866006685	0.7212466588119979	1.4834805195597751	0.47264536520190126	-0.3837365759687277	-0.4802974242464027	0.7239088470465558	0.5608859486088557
-1.2935607672881628	0.3342535889819361	-0.2903926464633623	0.6890561914982027	1.094653709205608	0.4737543879087799	-1.2575839940484985	0.793184608430198	-0.007621771233127609	0.21622336273573792	1.088653284435692	0.35814715556640286	0.19285158485350953	-1.053155588472998	0.08501791419437224	0.09163345289744487	1.6074411706190141	-0.002127191713860185	0.8683948637286718	0.016520698547240087	0.7920071094856234	-0.037915585868149165	0.9083662069095777	0.9321619073800258	0.9935849899072744	1.0138109420271872	0.8656996122270282	0.961739699124483	0.332461731699035	1.9165046065552676	1.1129839707373572	0.7452929627439769	0.1337968048825843	-0.9897480297348157	0.6419699382285956	0.11349869108189019	1.8678641418524469	-1.7555090983057309	0.46456354080356915	0.7571409748937719	0.598333176701901	0.0008920695218785794	0.0326190524802236	0.5746244065904403	1.2683483887446514	0.5561961839583006	0.10106696187725185	-0.984682526358506	0.6508403618781032	0.38833992937983863
-1.1491762800381058	-0.44108086755004633	-0.14609275218559536	0.3775598545207956	1.1629413240651212	0.4052446471052617	-0.6843751050061097	0.22400819834372387	0.13636262625931658	0.2613807391545034	0.7177001686752289	-0.13813098451040806	-0.3684830047342262	-1.2245169703362808	0.4176688904553603	-0.1942607706680027	1.5355202936796482	-0.2138604163597091	0.5496968355853409	0.3212982144206902	-0.009223387372782705	-0.2607246245839095	0.8491488395921938	0.8474200503802699	0.39591631757556595	0.6766128447206788	0.6830103817446683	0.7953403327541387	0.49168824065630695	1.3464961435010867	0.15848099248618322	0.4406593712872203	0.14088406998364666	-0.16660734645779712	0.01020732985868743	-0.5906964656702796	0.8614358959226588	-1.3909785790707327	0.9330387378590563	0.7639682044466848	0.18467818725331256	0.5029637087626208	0.3511861377822172	0.5596505827038627	0.31417434452816323	0.7494195949388561	0.7202658128317774	-0.9344620549152297	0.5962463484866996	0.46088663804412544
-0.8865202596588362	-1.6578250191325665	0.2493360998288611	0.002287208448443586	0.6529709271207835	0.0600932554414113	0.06756348210913873	-0.015201500188321608	0.5242420451584789	0.12578902265601044	0.6482127537289021	-0.7506069186198706	-0.42099849308223464	-0.20347979356031365	0.46474638774597976	-0.17896590467530704	1.0915041545445265	-0.06743242166925949	0.5567575120556633	0.7988959608548282	-0.6745792698868615	-0.17519493974751688	0.4685688084430772	0.6590218919151514	-0.10946224505668672	0.24199441562198115	0.21585453484344658	0.21492967173543773	0.7886292221016543	0.25649240531304335	-0.22427309259528003	-0.09246306331444189	-0.13619732318526565	0.47520401392254596	-0.19536825270613048	-0.586480376334996	-0.06173040189795202	-1.4058925115378542	0.8959406511586078	0.859571953016605	-0.06401155438946898	1.1980940590774711	0.5836509129277566	0.6930428864789218	-0.8127902443062262	0.9416152140836354	1.0886708467547317	-0.2841162721530422	0.4087987133627221	0.7400108192276507
-0.5832909894314521	-2.176393882449712	0.5429656892959717	-0.14716924322404698	-0.17072145120570925	-0.523831466496676	0.5337664905147081	0.08845585206767362	0.9367179382585046	-0.16664262094675325	0.7514727268548438	-0.9179773164058271	-0.17896492054313293	1.13958752568977	0.21901644239733045	-0.242169473432994	0.7554851762445294	0.43526356168331304	0.74354582801745	1.502905969051792	-0.6643159126073509	-0.06983600879733333	-0.3145061043735635	0.6055747351412367	-0.3876474551051744	-0.5562491835363021	-0.26187691650429673	-0.7036771337899809	0.877407800425249	-0.7206144593772774	-0.11970203792681648	-0.501994704169986	-0.39672638486613543	0.6736982954642458	-0.14153043230514503	-0.32560542816774624	-0.5522002939627275	-1.2066460902252991	0.02131943730596172	0.7371079336676049	0.10827159699177473	1.3290246157541286	0.1848051953328154	0.6162636902541072	-1.4323137250665625	0.9161500518786483	1.126377098384385	0.45991425338766073	-0.0016006175655942875	0.912311056875885
-0.15935363454965792	-1.454856464003081	0.510095850716701	-0.08892032296155691	-0.6847122403840425	-0.9498639020563742	0.43264838364442965	0.19293884756310464	1.0503350510817382	-0.4184157740808472	0.573607275289864	-0.5938206714490464	-0.13999793982835795	1.4476078307251203	-0.06742865600620714	-0.7320170676732352	0.7357949446079446	0.7688396165682243	0.8519356786890152	2.032461849432228	-0.179557636633058	-0.2549458991738582	-1.0584494430041589	0.7748918418370623	-0.5786412685397869	-1.50275021368829	-0.5214401484187418	-1.276224142146953	0.6121959273476929	-1.2035257802683024	-0.12970386175937104	-0.5353021594345827	-0.33396756625957275	0.6394788312142073	-0.28553360702035463	-0.461619297535993	-0.7378172178030108	-0.4009715018531957	-1.2154230092706764	0.2589311177325107	0.44503590976427876	0.6810599001891207	-0.6540432378980822	0.07866043642120682	-1.2558692934131968	0.52401855452529	1.0867438744919562	0.7148075865106509	-0.38653896190665127	0.7659052896462667
0.4067358563597532	-0.15303065060306803	0.263660723392222	-0.12400950849704698	-0.5228795827426741	-0.8171684072206477	-0.13321318760251336	0.11786267735362836	0.7150705305589067	-0.5041037039177071	-0.0786985189926217	-0.184692214615017	-0.4879373250961029	0.2586726328146294	-0.22958136912611346	-1.4433878862160028	0.6665214060257274	0.3961061287187104	0.7956216510766945	1.8034925943838713	0.22898941731660455	-0.6580331682856568	-1.0661370064199427	0.8924293088325106	-0.7936972087031366	-1.836452364098025	-0.6069336357954305	-0.8536258447741857	0.29447467259369525	-1.3768274631432296	-0.6073410533770748	-0.3840403693687144	-0.0036489257361952145	0.697546631268009	-0.7938297480797296	-1.0243073599284074	-0.8764776824700048	0.7963834611362444	-1.8525727639999028	-0.3173973424544762	0.4486262124835243	-0.2189955888282617	-1.1942360566513626	-0.6268136939425801	-0.5835671539423909	-0.20199852161231743	1.162987973369514	0.37696759504132643	-0.3527837790261105	0.4405138557956139
0.8479591334520941	0.6573124595294092	0.0833547916241599	-0.4888169834835225	0.026045801045971168	-0.17616751641852496	-0.784955317504458	0.09416918429916156	0.09240350377208606	-0.4464505901702131	-0.8473217279451172	0.037420347078239075	-0.9041643037135082	-1.4006813996194305	-0.4005085151232447	-1.7418355320998453	0.033249036749721905	-0.5908075412189534	0.6605944503371566	0.7063479751497072	0.3808482481066136	-0.8609352711693022	-0.06461207386649882	0.5140516554000081	-0.8887119056108388	-1.0386041302247861	-0.7554847795523865	0.3617485792101535	0.3251659479415023	-1.6163942626177001	-1.1899832268197261	-0.505216195280666	0.16696854501254638	0.8522255732712383	-1.341234533071064	-1.373271813750648	-1.0101855221278127	1.8040153043913092	-1.354407827093685	-0.585231856681497	-0.0076516039062444145	-0.7014400981044587	-0.9325789024728003	-0.8824120492977744	0.0006703961810603475	-1.0203033813188565	1.138350637522017	-0.11499867389090533	0.13151034703311604	0.21635694351456145
0.7749319870857725	0.6799236667940657	0.1148169542546394	-1.0637804243719517	0.3174521862951159	0.4625691782613223	-1.1260668371488418	0.4039285448757384	-0.4612584096372187	-0.2601267549895205	-1.1581025971858416	0.2767526989086877	-0.9538225261956416	-1.9568187575224747	-0.7984106128697964	-1.2884629840636876	-1.1522728329896499	-1.4511759909252104	0.5069425468074352	-0.6316212307983798	0.5971652674565598	-0.5828430005279475	1.4140013844264487	-0.49397648490035073	-0.614480293815278	0.4182961285697679	-1.0942135121393295	1.3463778626780738	0.6541760805736679	-1.9003071606855475	-1.1854748985642405	-1.0748740979221927	-0.19555059698887917	0.8431892489797383	-1.492918352155509	-0.9780364591143077	-1.017048371366145	2.19127779650389	-0.20644893439572073	-0.4323398591192202	-0.48406419251209	-0.6362085757043278	-0.1483710294771322	-0.4442496140493964	0.16157531080493903	-1.561084340871565	0.5601761809912081	-0.26327392587536674	0.5420264516613721	0.1049257992644542
0.12348402477292883	0.5115818665876543	0.2716665577755183	-1.4558793399538084	0.045582107901464435	0.6185057198605455	-0.9543144908329066	0.8845832274718108	-0.6794960171743756	0.11343554966465466	-0.8115711349962956	0.8567110862723571	-0.5790943684452622	-0.8502172020429739	-1.3500576193514109	-0.5230685257792799	-2.2374750383678736	-1.5051430830676416	0.26368836690283215	-1.3693026948189404	1.1209649288846275	-0.051277081007359636	2.4017788057845273	-1.6836500710558184	0.023132763876112277	1.370411957951501	-1.4504902368928192	1.246727371162757	0.7319804661078818	-1.776154672115344	-0.3890496872642925	-1.716356016137049	-0.9667424750076289	0.5793394344010748	-1.170337905525628	-0.0771556767156026	-0.8858351292640552	1.9341167099626977	0.4917882524001644	-0.1813810151732041	-0.49291433948701097	-0.4689441239380795	0.3560399849771313	0.19712239578801194	0.04638371678397881	-1.5296965144200636	-0.6815115359169344	-0.013469187801461264	0.23871084132860604	-0.200767817715656
-0.6862320644093342	0.6510681392557957	0.3726972952214086	-1.378299492324715	-0.4490409793109843	0.30168300654767793	-0.362219525778371	0.9774945790114039	-0.602019034073661	0.6017341481552602	-0.18845971243457427	1.6284210934272227	-0.16001036704168017	0.9439736896589451	-1.6495975776641618	-0.26135703776419084	-2.542660126672343	-0.838460020798776	-0.17904653034638338	-1.215680534598363	1.626112204839896	0.19756399639867853	2.284746944213433	-2.3108869411926456	0.6372429219801219	1.110800892336854	-1.4880256251354207	0.27289113675678717	0.09230353480634794	-0.9756438511008441	0.6047000228877177	-1.8530954698021624	-1.5659354511273393	0.3356999036404443	-0.6573764713275329	0.557508999390892	-0.795961627960639	1.3001145318268423	0.10223071888301663	-0.27006070559991724	-0.13285919909084037	-0.6742521341980153	0.0538001851497988	0.2831463082803884	-0.009944968485280991	-0.9370711636924602	-2.033337845825335	0.24752913615280475	-0.8698069003396158	-0.8977210590558111
-1.1586345263040274	0.7945205019964384	0.3040882234503711	-0.9391478596758366	-0.6198213123734161	-0.05541063367107173	0.2882341362487692	0.32057166627529804	-0.5126699863200926	0.834620358315878	0.12520339633291452	1.959324809437011	-0.10467795687764028	1.9698361853916766	-1.3562678549902012	-0.8025162506504048	-2.0223585947561915	-0.2162113719769009	-0.8350568975467113	-0.5903152839282526	1.5037921994393544	-0.12266489654359103	1.256386690854156	-1.9596083621688998	0.7691917580149533	0.10133769913497036	-1.0293626706485723	-0.545703977474702	-1.079254011697064	0.08052607855432771	0.9685199283565451	-1.3047936048101005	-1.5026197797815866	0.42941447287496537	-0.21757333750814262	0.4443735727171667	-0.9110423062889491	0.6365141865052252	-0.8948797336258235	-0.8163079964830323	-0.038388486192981554	-1.2849903713537507	-0.783061320217052	-0.3956942962442007	0.05040430847710082	-0.15204484692740877	-2.6700588317736664	0.14777263798703866	-2.1445897566574277	-1.695367353707315
-1.244354033203719	0.36250538406666166	0.06601731466592375	-0.5409834654597405	-0.3847637498469221	-0.09239799950164863	0.5625311656215216	-0.808868909415498	-0.6297288262034331	0.40112493334684046	-0.13660523039398914	1.4138096717241897	-0.4194637061409532	1.7038527478449081	-0.5864613098555423	-1.5740171307394808	-1.245146501211263	-0.271579188487548	-1.5945764891998524	-0.06789662420867311	0.6172063484217059	-0.7674328145790305	0.05412626375782606	-0.9048216305139285	0.3363543354680497	-0.592000540867174	-0.2328644050732325	-0.4965064145175527	-2.054435352278122	0.5813204616139229	0.4679346218935509	-0.46275890777815215	-0.8757533732763909	0.7935850282898553	0.1485170753652949	-0.15154314510637518	-1.1773802208282647	0.25293370396445525	-1.3711859987103032	-1.517330068361896	-0.6478142984671569	-1.9264802075387621	-1.3594610642046236	-1.258591323916607	-0.05727345654619308	0.3356043273716068	-2.2570115498032917	-0.29722163731144835	-2.7282166106385564	-2.0197977019058295
-1.3086081493264428	-0.49926684282902106	-0.2576770400666927	-0.48974760866914024	-0.219242127116281	0.1220588146817832	0.2749777715467372	-1.7241835627052646	-0.8493535808082451	-0.6357394193188763	-0.7741598641294096	0.3327463790703222	-0.6939178274225011	0.796392711985337	0.15948735406187678	-1.7466016760590626	-0.7563521175813531	-0.8472805526088675	-2.2749216931567973	0.17479050144821845	-0.41555115387594294	-1.2527857414775196	-0.6866183770166677	0.14239066555129265	-0.2663148679601553	-0.4821465827026126	0.5447171266313126	0.08207415189576057	-2.245413785110283	0.16387741303173914	-0.3504352130605224	0.12357298100811952	-0.27750422472038205	1.0100216790933625	0.5336839859041884	-0.5782547658177006	-1.3697656784522751	0.32612731392908695	-0.6914759462646688	-1.9531800418193879	-1.6423132212620497	-2.1709739325587605	-1.1429474319021395	-1.5571386190151904	-0.5282707768604651	0.27936452504687187	-1.270586927228157	-0.7821445482251187	-2.2452122401769175	-1.622472988712161
-1.5505240492809242	-0.869194985144828	-0.5438703652466743	-0.7078561529882165	-0.5435629618063821	0.23963370129786363	-0.31937502510230076	-1.9553282295770504	-0.8386022419622204	-1.6033008094253658	-1.403615290365429	-0.4342020866808369	-0.49482477670789315	0.07536435377566911	0.45833277013359874	-1.1152822287251962	-0.5702450182348479	-1.201084207233437	-2.6609396754589847	0.3012822374917576	-0.8177401749131873	-1.3401738133363121	-0.8442678850424753	0.6418317816062296	-0.5460186666311528	-0.08003151412624325	1.0395716630336667	0.28906211799161974	-1.7200806159688409	-0.6685715939806017	-0.7665750256194879	0.2584289386439174	-0.18233538176378558	0.7737460266485496	0.8505659590214822	-0.47344592268863306	-1.293727822403419	0.7629108384190145	0.6433074772393262	-1.9488834518343252	-2.236165514596435	-1.8120714766882118	-0.3652300800580429	-1.1569610157314012	-1.0765030416221844	-0.15447133733173118	-0.5098612627439272	-1.0850873069382372	-1.0385935526960717	-0.8717072141710065
-1.6156530545678252	-0.11122029083601097	-0.6985800067013813	-0.8360675945281918	-1.1408198048968394	0.06990243956852793	-0.7161972674260145	-1.5710806612451305	-0.4158618270578368	-1.7676290184112018	-1.763847627762212	-0.3949755187829234	0.2251525746066863	-0.3334640380945389	0.30919093064421477	-0.23929792608853484	-0.3252097458425595	-0.8216764761077752	-2.552146342994196	0.3831560834469649	-0.47945796402292745	-1.1596175168164544	-0.7209766020998944	0.5838944569141926	-0.38979300581925796	-0.12040218065806549	1.2232396774579615	-0.2505724783800701	-1.0313628057785542	-1.0608349596418862	-0.5831038276075627	0.17322376510115872	-0.4746556041466956	0.22438523682059947	0.8833598523770051	-0.014674904856766032	-0.9122291401882792	1.1805382687542523	1.501636988187923	-1.6372992897477716	-1.9885664454343914	-0.9366390763683403	0.247694386247209	-0.6005129600276294	-1.1253640736723263	-0.5643937560250596	-0.3211115457739953	-1.2244545410840078	0.19356719465943523	-0.346900448116849
-0.9607880340435128	1.2892356596524994	-0.7310748992380952	-0.6060124333686862	-1.3320697267520192	-0.20404063162938846	-0.6263299267809771	-0.9311337900728024	0.2022510169301615	-1.0422289542262306	-1.7418174194028075	0.1064028907226858	1.0810932955289834	-0.7619754512938025	0.04007108195454107	0.26360530915000463	0.16692749672617915	0.05820273375319932	-1.8752516874023961	0.2624417886476165	-0.060718141001673914	-0.9157227245079936	-0.6764640271331508	0.30946411737759016	-0.1388761352845327	-0.6128918327843978	1.1809721566702815	-0.9900765603475457	-0.6189511614159673	-0.6792673347648587	-0.18635832345578124	0.18046274435779885	-0.6211779625863619	-0.22961480752679794	0.6140828635132366	0.386691450217227	-0.3328732404340432	1.1638081763457726	1.227485161908765	-1.2258330717740737	-1.1953813758891543	0.09992348600160895	0.2127586424488042	-0.42294074249373614	-0.429883639041626	-0.6513773183064117	-0.3651441039510461	-1.24492120146543	0.9386632096583397	-0.20068492747389344
0.4170307800993534	2.1943278593779914	-0.7311773064654995	-0.09283871136944569	-0.7351982116838518	-0.24782800171966746	-0.24085562175342753	-0.28114114406378915	0.6086475939669923	-0.05450245644860836	-1.2535845869036266	0.3444686950242724	1.5892875725506823	-1.1903516533851741	-0.03571799231691218	0.3742433171304423	0.6626697121339805	0.7771468526776363	-0.7991985724401438	-0.13333187232155996	-0.24022136359434812	-0.6257391801981251	-0.8482906402056172	0.07919834799469119	-0.18390044380411233	-0.8881840123955878	0.9166411088145271	-1.1632126183414067	-0.45799865622164804	0.03845048600038857	-0.020380693911776767	0.3663305709367132	-0.2773752090315002	-0.3385549291821479	0.3548279739705281	0.4778506490607704	0.2502372205059385	0.6284993548867157	0.20655396674291573	-0.7784462594105622	-0.4527689788579372	0.7952419157343946	-0.27043674286675	-0.5504162592395512	0.5904964036021997	-0.39462788708183566	-0.12750778479253624	-1.0006626122483138	1.1197104041690897	-0.05527704649207474
1.7986575523799175	2.0041216116440532	-0.7251753274427334	0.3969162894436967	0.27965754267488535	0.04228445165876336	0.025106032751593652	0.31792039431823715	0.6614887747535338	0.5253450565119109	-0.2940367588125975	0.04622715240498051	1.5541218847772031	-1.1345159943729504	0.17607011567225603	0.5085256703522254	0.7862857422079044	0.9636790263565611	0.2968930066365316	-0.5542633035229481	-0.9520978044240772	-0.21925291990356952	-1.1118666017226193	-0.11425008568340438	-0.5218085461145087	-0.5146237853481872	0.35563462534464946	-0.6721925100748329	-0.26803520392701746	0.48226252735887537	-0.13160891641835704	0.6175909895620554	0.35175288209637395	-0.18648796329487458	0.436026104369806	0.26082898698461304	0.6256282460397669	-0.0970907307981247	-0.6273644612048946	-0.25443671899991915	0.01267221791010775	0.8099162607714755	-0.6053532477516407	-0.4711439665015067	1.2353468300599386	0.043740032161310054	0.45523853707205436	-0.3203461387382543	0.96895193866155	0.4408775568391639
2.401046034312041	1.1172920103258717	-0.5920334029358457	0.6472562675368133	0.9752827312914234	0.41593411060084906	0.038016441125977574	0.7654672310247782	0.6324791849687341	0.6166901889433668	0.8512481793327131	-0.37115086414694876	1.1583039615754362	-0.43329412629129466	0.5941231811463799	0.8234377508007891	0.47050649375579534	0.8303533118956772	1.0265047090799297	-0.6853190497510131	-1.455854098832038	0.20505109241076167	-1.2165482816348026	-0.35891618623224325	-0.7595912588611122	0.12105255579082043	-0.4323093793907919	-0.1079548525209354	0.05001896998998715	0.5501324086593431	-0.24067647841679693	0.818813146589003	0.766625981111998	0.0010237955967275208	0.7876791749130867	-0.12168120057241508	0.6914114871389081	-0.5957828962488787	-0.7450332508911457	0.28863129372274415	0.42525310786399717	0.3077051196903173	-0.4663189608759071	0.06805032752863688	1.2047511061151082	0.4976849572413191	0.9517892307713813	0.6037450563098974	0.7581633205320267	1.0782651041397304
2.1364223019954474	0.23687004467410372	-0.22256936349114884	0.699534047126037	1.0145798593338284	0.5099065854421121	0.09010949525974933	0.8278853800693623	0.8172587102750731	0.6042715455537031	1.5960968272661389	-0.3825581096566112	0.7072235388622468	0.21833039720166955	1.0547153218212524	0.9417493632094491	0.006247531788062512	0.78295052029163	1.1998715222616643	-0.5659753247743748	-1.1432728151581597	0.3855580131982038	-0.9824552665156451	-0.5862921647801846	-0.5636761107325876	0.29896091996334667	-1.078466847269682	0.02047490617252679	0.27413723556858605	0.6168148828234812	-0.14153147280658634	0.9161649172057101	0.7074458375359192	0.08314942815786862	0.9444995824966226	-0.46898516078820884	0.5735888619666458	-0.7427358242965305	-0.42102978054053464	0.6228417164033384	0.9297108867559363	-0.09372160507365845	-0.11594937568731832	0.692907458652073	0.7990842639272917	0.841917991760187	0.9553197416317308	1.1648835703387526	0.6157542426937753	1.2397274354888852
1.5880429276606376	-0.42023584085548094	0.22194432811764683	0.7075315575106641	0.721828255955222	0.18641259802806737	0.47465293484655985	0.3647302019098956	1.0634326572075679	0.6850602077532604	1.4615540959692244	-0.0011940058377163667	0.3156898268299602	-0.08456359592639144	1.3243086773401964	0.4817794063756033	-0.3033652867333345	0.8922374417245954	0.870272360995195	-0.5433018587502444	-0.19104354033801654	0.2071700631010237	-0.45443946603765656	-0.6180546958414708	-0.06134156884350901	-0.13098502219094502	-1.1095724182609172	-0.16442116781262534	0.14656066644551	0.9228428039313405	0.07450637135978387	0.8334471670852017	0.35828006349294556	0.0028562515456061945	0.5319632655320111	-0.5734459019032069	0.541141732130589	-0.7254701835668185	-0.2473205475584998	0.5451560510631062	1.21460352869136	0.0999079116225309	-0.04335485793098943	0.7970550180084689	0.4476812330542765	0.9263916033664217	0.5205596543409398	0.8709640122221246	0.4962117554014135	0.5874566172671526
1.269706448008527	-0.9910001597863326	0.34228722125888467	0.6976840403972536	0.5951832974001715	-0.35380279267253634	1.0057667610952568	-0.4187678749209599	0.8630679688319747	0.568765061234245	0.5741891708651684	0.28320623794420857	-0.13007464962014886	-1.2916366958843966	1.1523311610021274	-0.2872074744530913	-0.4224009304374198	0.8667608140206712	0.2581510831533218	-0.7549857002358086	0.6195290307173946	-0.09269752190704257	0.09721362042381146	-0.42169682682949433	0.25677421556752855	-0.5843216727745171	-0.3933608791812282	-0.20596662196078086	-0.26883950876547485	1.2128688112119141	0.16384518681537946	0.47164473074504465	0.05261642208019736	-0.298534340190281	-0.2890982360357255	-0.36548033893789655	0.6972608585735386	-0.7283437655605562	-0.3960841626218049	0.1406795686586421	0.8390094563762749	0.6837675293060191	-0.3501901011058857	0.23303311391832413	0.195099131216384	0.6026187682691341	0.04750815575567524	-0.044510988250007266	0.27327227042697444	-0.5041886744840187
1.0990394120077573	-1.3087091023267077	-0.06366398815389901	0.5461666205505767	0.7254319910625292	-0.7513789252390656	1.1307603854868786	-1.0527390670621837	0.008209325193599081	-0.060113231397396244	-0.32508908475884984	0.13473198276746226	-0.7083610466344462	-2.22005496766631	0.47062493449363546	-0.5615590683948465	-0.4849123058276335	0.4973398526355562	-0.3224618615151988	-0.8460987570733843	0.678552629012251	-0.13079750812224647	0.37415177920052706	-0.21240790557749062	0.04512031992541794	-0.4965705119465019	0.6194500215426078	0.03218436405833567	-0.5667772502457848	1.0779885911570375	0.004254611703497199	-0.12998462759509188	-0.10447335033715245	-0.7984196337708699	-0.9266172142808448	-0.04798870492225465	0.778062213948567	-0.7044355310099512	-0.46992987877065784	-0.20914394258755975	-0.11889348140797065	0.8970764499067483	-0.5923449966358676	-0.4920079908836089	-0.21080504442110246	-0.09100957757334009	-0.17318789503886703	-0.6784367598602845	-0.09831154177515689	-1.2618827460517261
0.7021502539303559	-0.8832467730226453	-0.6252076331540325	0.19388246134853482	0.8170473947728298	-0.766955196181207	0.5844013432482726	-1.1665434478569148	-0.9601694668389328	-0.9273489941027937	-0.49650193602010595	-0.2413188561506712	-1.2188431233475898	-1.7616263751623404	-0.44109643583504327	0.13693996015896132	-0.52396513721123	-0.023290446998190762	-0.5420540504871671	-0.386790030140374	0.09389943641764237	0.2175717081233225	0.30608162244149784	-0.2338749685891669	-0.5152213853594234	-0.009778470186828212	1.1972879340102813	0.23269665581177273	-0.3611574256454192	0.5333758558981297	-0.2988605739665413	-0.6980689308690619	-0.251037723366951	-1.2250749547847284	-0.9199596225667783	0.048325569821294725	0.39791600225904844	-0.5012445479109253	-0.05909926905227716	-0.14499320185874848	-0.9334449558538113	0.26741148733233805	-0.2751831011633368	-0.7169781452435351	-0.7918307109165903	-0.7982223664920662	-0.19407691912125838	-0.279352204843913	-0.46789533287344826	-1.2234697398129826
0.0876651044403328	0.29591016208648957	-0.6424625104498474	-0.19156379482567715	0.6889283894452773	-0.42497858569095753	-0.18457188103649225	-0.7543114912390162	-1.1667195546219897	-1.2687501847337892	0.1257714783538652	-0.397484700979611	-1.2865042635402626	-0.1330263958806436	-1.099553661082015	1.3327435546616433	-0.42026096357434556	-0.2997056928997264	-0.23628235094985933	0.4848147564557184	-0.5027667302956621	0.696481426436785	0.11115030383193117	-0.4689411427262082	-0.8702114474655007	0.26875897847388686	0.9652974783717305	0.12556329960582485	0.3192257227039315	0.07175904830392066	-0.5109808840941025	-0.9033839157876054	-0.4707712539572703	-1.143210015427653	-0.37821018545480295	-0.14447960518041209	-0.4303840184034153	-0.12316872147007632	0.6754852684054644	0.3239815511811154	-0.8726179626333466	-0.7552619158885049	0.543492056512183	-0.25518528292285375	-1.1265848966543552	-1.0197981844645574	-0.2155371665153337	0.9563623897590046	-0.5662220529674371	-0.596461690048237
-0.23243668237009	1.299678578997611	0.164608279460043	-0.3380477175938414	0.5326718287903963	0.053106777092135495	-0.3990514581636514	-0.10781981087418627	-0.34347950470357524	-0.6443009057147426	0.903125445913265	-0.19919864955538213	-0.752777837499614	1.3157369704039654	-1.2117674740995412	1.9764072260725747	-0.11851761325304905	-0.18314961139992963	0.389081615166531	1.0608326023680381	-0.6129220357207537	0.9670774727597392	0.06615070650096169	-0.634643728816149	-0.6255350629956927	0.08275406118441518	0.2557455407648522	-0.10846713751422625	0.9955422606253365	0.11203592741972297	-0.433105756318342	-0.6660955039418811	-0.607331486674928	-0.3632520875141985	0.14067783681661544	-0.25807616414757534	-1.121892583322961	0.24368769575906468	1.0848115566482197	0.8183821309393762	0.0637523467119165	-1.1792538731440945	1.2352298207949086	0.49911191819562295	-0.8028190375882454	-0.5284934381909979	-0.2850284714323704	1.990620883447783	-0.2699647876085718	0.043802453838269556
0.14231908333762555	1.0562480979212798	1.2243758707556573	-0.14542862768845036	0.5842021156222877	0.42609640049768527	0.2097397275305719	0.43906964829676715	0.7636876058271974	0.47191089947425846	1.1501137462380358	0.05613319376047988	0.07083770710467303	1.526980729739063	-0.8988664752612231	1.4775150484180413	0.2252330854911403	0.08179228889122146	0.8192114841696707	0.8090862951925665	-0.3038370803756601	0.9527503686891295	0.20875131780204617	-0.47547886724727273	0.08379967033672166	-0.15065088514657707	-0.22159405206032542	-0.08768043425657712	1.1406208259906108	0.5217105392382383	-0.036272137104003614	-0.2297850082612417	-0.4271446577960426	0.7393970545094195	0.1584976048346602	0.1327360856384482	-1.0288903345442995	0.4569600234383227	0.7158308388461752	0.9636542582621594	1.1216634099882887	-0.5304776716986116	1.2274574578446036	1.0159069445442206	0.007098189792406439	0.37027026431654964	-0.2701636544658132	1.9226571884616728	0.19958687507843847	0.32312085883080716
0.9397636356558748	-0.3554068076417204	1.6021558012075825	0.21856044623552914	0.6900450534699928	0.5655330917276715	1.062874588324205	0.6848571290044668	1.0858062935152317	1.0877932522299554	0.7891793579067145	0.03444194684715711	0.6150578357053966	0.7445673058307349	-0.4816334758896005	0.2892205975864695	0.40461003456638533	0.1604944641354226	0.6726984747109318	-0.006831406532671233	-0.04351228982082371	0.8297185638065598	0.294665131038142	-0.017432379597483928	0.7363015544918863	0.08963236774141516	-0.08495523254050318	0.21783199116651145	0.6772709740815822	0.7851795409987774	0.47356891101698023	0.10187352147268335	0.08886100137789205	1.4328900987414626	-0.31591968880779014	0.9262650031348869	-0.15487870394869757	0.5478922124480633	-0.14625511910502312	0.7632109429248314	1.5110876427931426	0.602807104653808	0.6114832694637453	1.0954939310198053	0.6152188774076661	1.0452799298456752	-0.0760290679182365	0.8637342969660126	0.41896948369934905	0.32222916293641995
1.4421394449179024	-1.5554562057637706	0.9703464700277938	0.5175752406630303	0.4153663123027633	0.46706570378403456	1.3187199558592109	0.5852129114234205	0.3330020024231382	0.7081189422618192	0.3287314008663684	-0.2790400115527694	0.5595061355140386	0.027789077559890997	-0.09795309392711214	-0.5661027267420862	0.42973428876396474	-0.015364528170349612	0.145782384568439	-0.6119703122507213	-0.18430285412995157	0.7300765687734144	0.06168032926619475	0.4832428429704302	0.8969398522861267	0.720644394106046	0.3610438596467652	0.38930838902372683	0.0900482126763075	0.5924723495315228	0.7400434755071884	0.2586326380884036	0.683386970525037	1.2446152963155472	-0.8508574100426782	1.4403705802082016	0.7627833962878457	0.5642956858234563	-0.6923866346866135	0.5674625179030692	1.1064100075207919	1.1994988159987492	0.06250670546552108	0.9088396433991525	0.5291172841240838	1.0631239136619695	0.21768255169195222	-0.19798092395211694	0.17771534895878133	0.3506717225441176
1.2351455077427678	-1.2597135173261897	-0.025618618755609827	0.6835214054156806	-0.381183913646118	0.1875367821898624	0.7518015330102724	0.23697241275555747	-0.7114403820692216	-0.14710257292341697	0.2471888737546571	-0.6707967858220389	0.10893225012881219	0.0005642687829077809	0.352752598456627	-0.4983248379718015	0.5175470487072172	-0.2493624212132606	-0.09910374193879343	-0.5864660012704701	-0.6305221560108395	0.5770919104118722	-0.48690907374328674	0.7845834425122844	0.5465919785682654	1.116597078942673	0.48307506127184946	0.06978802763442435	-0.016200700362348774	0.14705839920508687	0.5289861470178712	0.3843897326881503	1.044185543160255	0.371745279418891	-1.0026209710847647	1.0872319358400895	0.9830343336114877	0.38282630984800103	-0.38205718648991843	0.6626472311026496	0.4527107201701584	0.9008785463552381	0.13668232011257367	0.6916341287595095	-0.014732187143802396	0.525634534093789	0.45794381696356407	-0.3986182728036399	-0.268108930470556	0.5538504462565996
0.5670059174769472	0.29234236819700277	-0.4675789184098764	0.7923656747089272	-1.240482498721435	-0.19285440618705146	-0.051475010337470366	-0.13739005327170994	-1.0488683927796143	-0.506541752748616	0.49884774269935117	-1.0026754071516046	-0.26190537318964513	0.34812919655335184	0.8781248513185244	0.16256488332784003	0.7709422230367704	-0.37351699680610817	0.3785702987623093	-0.2707036992623746	-0.9714978937347183	0.2662815714016504	-1.0714299508530087	0.795036310197323	0.008803040234852809	0.8516770277084775	-0.004100303445152242	-0.5630373115037309	0.47285864559253676	-0.1181155873623533	-0.0004092460411016186	0.5614861325459327	1.0428958725837278	-0.534666599684251	-0.6728093304278994	0.06603417673895359	0.518413524231018	-0.16664283470756797	0.4860564778610884	0.9314402428857707	0.16784833975072003	0.3028940663502948	0.6861548421057625	0.4989639289646857	-0.3406613818738854	-0.10529456929035015	0.5792263341263777	0.177916368456823	-0.4403266975572365	0.7434148162776942
-0.0671102447894858	1.5526978973557166	-0.15393989057071114	0.8364349239714086	-1.5122902672979015	-0.5496122650091316	-0.3720882099608045	-0.2856660251563247	-0.5132497691748147	0.020696350883690956	0.6602700750087579	-1.2610690057034575	-0.31447196848125986	0.4737334942413232	1.167827696122081	0.611558174637035	0.9508456309795935	-0.4311234700159824	1.2404984771992678	-0.25135480861918397	-0.8896180746454309	-0.07159443579662847	-1.3699130540140751	0.5141897368145891	-0.3640594084797569	0.19401831211017354	-0.7660220862118623	-0.9562417944725106	1.0280359310429088	-0.01989913912578488	-0.35575452207872277	0.6570110332426876	0.7704262051586653	-0.9639623227345748	-0.13540651183703203	-0.7668483365193434	0.04704599034407099	-0.9637726579188943	1.0238738562392415	0.977991208009071	0.3921663956896985	0.1402483778123168	1.010258119038409	0.25530508015796305	-0.1150804056162225	-0.4833685273035343	0.6053710529637176	0.6818581262878047	-0.17054335461775488	0.5730331012151785
-0.5156100267466337	1.3067047012945212	0.2632782914919883	0.6427479921763073	-1.041123527387102	-0.7057889974641962	-0.11244680981336554	-0.10805573622628747	0.15159299986907593	0.8596190521709725	0.4739992902898148	-1.3376977278480602	-0.24338694483171328	0.2863467734368916	0.8737736141610649	0.3855607431067599	0.6870202002139697	-0.5454414959913015	1.6367987439224148	-0.6132016129935314	-0.4267736148937385	-0.11286613968711462	-1.2301131994832948	-0.02286338949759979	-0.41774532867317427	-0.22825371373252898	-1.2303219039923117	-0.7709921918312397	1.0011734817624218	0.25142732290577396	-0.16105437777138165	0.49819876482788805	0.42046031163218295	-0.8998800653392433	0.2235077858437759	-0.7721406379831253	0.08276805136756644	-1.5224971756492454	0.6013306790793079	0.5960485622850694	0.767196510246153	0.3909680550463009	0.5781594215095847	-0.042624709847788614	0.2992169973083504	-0.6362323761953795	0.5397478370693052	0.43660161658217667	0.17521527850122826	-0.10760608452868069
-0.9803243035752137	-0.12385135428079135	0.13286971689054405	0.10775342660146246	-0.3287839149776461	-0.5154545092702073	0.21309316803074427	0.24322865738930816	0.20373712194079083	1.1108624250106631	0.1226570463929842	-0.9740586534797947	-0.3591212779600783	0.1276142148014877	0.11064022831767568	-0.28460306635386806	-0.056632205421078274	-0.6948488933886482	1.095527218381586	-0.8861430390867958	0.11819928706951954	0.3110074105752982	-0.6967360662953354	-0.654114496667826	-0.19865603573335192	-0.1322065428706885	-1.1483872668406292	-0.1965649285189974	0.321811748912988	0.4171987765014318	0.43068654312447247	0.14440636080680616	0.18535718508244928	-0.642170359170822	0.20487758267959297	-0.16841246806932028	0.39555708586297295	-1.3942895329968792	-0.5358893439931816	0.05340570570129937	0.8442295810428162	0.39886373919336465	-0.43081959847440504	-0.2478785461588772	0.31822126381862337	-0.7653067260823512	0.3508481313097278	-0.3775335038577936	0.08326406422293772	-1.0097902228342428
-1.5251049360482742	-1.3929221022409821	-0.3917207271620555	-0.5318774442765702	0.002123733250659209	0.0038979154428596223	0.1630490057093701	0.4915349995197188	-0.29575695891670545	0.4974419552717664	-0.05396061225159945	-0.07497805683266646	-0.6421770465354051	0.13039207983306722	-0.4948552455883423	-0.8200747466805343	-0.8083812151225446	-0.7105916819753348	0.05862470768411093	-0.6867531267362759	0.5091171400970227	0.961698278115504	0.06179150772656663	-1.0188878781192081	0.15870812268407058	0.1980099115357691	-0.7249534873779291	0.3272890903333912	-0.3922236046371973	0.3970839443586246	0.863200479221121	-0.11306591901964672	0.19719772614936582	-0.3980021588144906	-0.08522546874033007	0.29221682971405616	0.37204014495609605	-0.6446466309745856	-1.4797262408275547	-0.15298953258609047	0.480125627308731	-0.17099808579601683	-1.2998248427322434	-0.19440819555221117	-0.13890512673708674	-0.8859628640253422	0.08905806917432943	-0.9726928393646838	-0.5035106562219007	-1.5060004697615006
-1.8409360571339783	-1.59910553745391	-0.5615039681254759	-0.8020371357571249	-0.19504934496352996	0.637145103367812	-0.12736949972334735	0.48496546284203257	-0.6737658437864933	-0.3709487701560807	-0.0014489109567337234	0.9967479425897938	-0.6992758344317371	0.018902286472111406	-0.391075098297296	-0.8574848894346501	-0.9726582566715227	-0.4941812882456552	-0.5749449931963101	-0.18393914041579124	0.762616477562889	1.3541414081701681	0.8007227613220298	-0.7570938410326604	0.5182307628268594	0.35701858068605724	-0.26725311000840235	0.5769235490731696	-0.47390920059598	0.295421826211989	0.7743920686911312	-0.05014772520618118	0.44795065415150276	-0.1217921446164911	-0.3467010765442638	0.20868066119679748	-0.14517584166033454	0.17536709228545078	-1.4826921598241882	0.17533912404276272	-0.09241909543881233	-0.7733813952050204	-1.4356748603211835	0.12243299133558291	-0.5273288690003929	-0.7763866490370039	-0.06513903853265518	-0.8027870784760325	-1.0530970409840046	-1.078644463063331
-1.6374222819959434	-0.9846171356607115	0.026199979901558954	-0.45597337124972387	-0.5749365602217935	1.1100339965289838	-0.20093542701159045	0.30724399076914277	-0.4843276380999109	-0.6293518329800732	0.004428552944711698	1.628074366601076	-0.187601820946917	-0.38470530183069074	0.29794274667588694	-0.4673186783247623	-0.40690825574186185	-0.16199924293791151	-0.4037254836942381	0.18432885590777698	1.0297709687757337	1.1778818296996574	1.2564569581020553	0.10876862411589737	0.7843350277962796	0.3010122869096941	0.14287630213750235	0.6559499639791496	0.08711935551565296	0.20562182851834768	0.3993494582235729	0.24375324216245142	0.7292267659430373	0.2853914316596987	-0.3133846881305743	-0.07786095045568255	-0.5911718480821252	0.5769810330811284	-0.5854986762213312	0.7111042242116742	-0.49877767363331543	-0.5626060121659087	-0.8352026093210747	0.5095286517592958	-0.28115018024397676	-0.30030018283980037	0.041582816084974814	-0.09548076194535687	-0.969638998624401	0.1990970243179938
-1.1195304175306366	-0.2850987504738877	0.9100952176264644	0.20157015163125863	-0.7598300389395165	1.279061105416685	0.07212963381702453	0.15289099378691445	0.057594930108904624	0.009214757504783478	-0.2566245136915517	1.5345695867293898	0.7598384608469311	-0.7473840033562548	0.8762831167153143	0.05252274069633181	0.4247031843542685	0.0710101460461696	0.1103016255716549	0.3030525031268821	1.3359256385966078	0.5433918094498174	1.2997682697830772	1.0454738539086315	0.9347309931943554	0.2861264393453863	0.5681552915184706	0.7268434994222269	0.666360286983431	0.11176077079980502	0.27204238572611134	0.4614807782994903	0.7393691932209893	0.7214771600680758	0.06863878421863921	-0.008802188902261112	-0.3322021809628351	0.5843106926552771	0.5213689897241873	0.9363277358620897	-0.5298548517515791	0.5611681787325051	0.04404845337048753	0.7163557183463288	0.555455235338635	0.3196893409144742	0.33124523035581177	0.4399572455435009	-0.2089531621311018	1.6108112374927979
-0.8337561075620414	0.19611009942462934	1.2809338497699159	0.559118714610274	-0.6615812687698998	1.175167441270645	0.2741914303809096	0.1418549789170143	0.4855783898023727	1.0257512491310916	-0.6387738037820518	1.0419469866956699	1.5746567750824532	-0.5773722262718326	0.8026033952784594	0.47174552186062413	0.9004002704213413	0.12333994054431308	0.25655695707893333	0.47349929167773375	1.5003763158105032	-0.17099866048388945	1.0832100725468663	1.405469103759345	1.0173756043472022	0.43300853906128683	0.927354399563526	0.7818688518903916	0.727895780942715	-0.05045884138511367	0.5487180705327855	0.3939111446368219	0.3604110268838001	0.8871249088609349	0.6195320018394076	0.4504400174631522	0.5495222811135968	0.5765780624101153	1.191041582912731	0.6739626939995027	-0.28895654141312677	1.7082933679402321	0.7666394673345285	0.6231501453631747	1.3538557917344454	0.6683178782674697	0.518369330008086	0.3500015824536879	0.7029221423124487	2.3298091539523633
-1.0015189058139846	0.6238034223368338	0.8823671422766057	0.3177025224400957	-0.3701915777904868	0.8736335589003915	-0.06452059797730605	0.2757873124379275	0.6919187360882363	1.6059017574319274	-0.7905029805754952	0.6992016970938906	1.7217193804192823	0.10053643053613331	0.2232800072810238	0.7262104926357331	0.8293260750012823	0.12055839866980458	-0.0931152755681171	0.9262825888464276	1.3446532938705644	-0.6634675833780412	0.9511708489216913	1.0334452018911928	1.0714180594292793	0.5319978101650206	0.9769401727498344	0.7148602931109694	0.4035609317712089	-0.31647786220917096	0.7842463261293467	0.1064207317130182	-0.15618764322026737	0.5406827955756218	1.0546965263209298	0.7789212810405791	1.296936705449605	0.7488624778721198	1.3456511645383402	0.23484831293694772	-0.0731398712341821	1.8855480528307274	1.2239056116924791	0.32307467907913723	1.509512100383541	0.595658849893707	0.385073275372761	-0.1628032621107588	1.2570942583515796	2.1104102947510204
-1.194349953632644	0.9843854981220647	0.2334293871830586	-0.1721557576643705	0.07039035026674909	0.3844770836316749	-0.8315003933586412	0.5112384373899508	0.930348676857947	1.3359967492773432	-0.5793842867533866	0.6649241306305906	1.131811875393361	0.6982065683683444	-0.2628644532084088	0.8477362435064705	0.5789091430902051	0.246201553052531	-0.4155710607890874	1.466460912767327	0.9460632942123737	-0.8787659366942727	1.097629718818516	0.4482325380023123	1.0400962554128361	0.32627535057453394	0.649298647703999	0.5148618439297888	0.2593879478290921	-0.6727360087983043	0.4831852560097112	-0.17757718062410802	-0.3499525862328997	-0.24989550808385214	1.1700626712481779	0.5867012110665798	1.3051943983686884	0.8750379549139317	1.3648538410379518	0.0449173852075418	-0.08062865532278513	1.0156863171227783	1.531311111170394	0.04281163236073477	0.9745763346864157	0.42427117678113685	0.016605577034148996	-0.5249165827651162	1.4711224999851835	1.4586369894360693
-0.8265363580626077	0.8609619406064788	-0.013750907448318254	-0.24497394063301348	0.6197613209553616	-0.2690601626293783	-1.308082610492785	0.7834189121973864	1.2897139559374835	0.4673353211563687	-0.2377747054700568	0.6037680296044381	0.22003504867252163	0.7665122484997061	-0.2701168433646946	0.8990630039762856	0.6433276125825377	0.5597372270754507	-0.23891123987378363	1.7451241813755949	0.611562404072818	-0.8882397614973557	1.314281689686931	0.35697174797809345	0.8102303139800964	-0.12335806806454318	0.2935238975462987	0.293387530097971	0.5672604233587931	-1.027850809694845	-0.2226526237148812	-0.29145243890599093	0.0444777132357991	-1.0781274899120066	0.9704902707084118	0.132615025516525	0.7591382917492681	0.6570734692859167	1.5601235625326961	0.20139878521788726	-0.2022427137742978	-0.03178966378109299	1.7551803103889332	-0.028600327607558533	0.23052367870619506	0.6174168489066726	-0.26804186699799254	-0.38555342711095547	1.7422316639886941	1.0758656878425858
0.10508813567489028	0.01982812107463599	0.2472097162958242	0.4068574765909642	1.0584284456091908	-0.8909782485843281	-0.8265598324971138	0.9497943970578226	1.4372414139906367	-0.3856901288216199	-0.03850330035553117	0.20179341358894948	-0.4598407206812256	0.5350765167540344	0.06827376999246544	0.9619759519296459	1.128622097036882	0.9673538886602547	0.2998192238501976	1.7494701398180963	0.5590762428132491	-0.6944213107637243	1.1676178842919354	0.9716257274112636	0.3784506888660251	-0.46494160055164785	0.4063890212500675	0.14599832198112322	0.9898585806463661	-1.174980451268824	-0.6392424905749192	-0.19458538062348285	0.8488964620975621	-1.4222108790976649	0.6656447814003267	0.017845711174392192	0.35354702718578107	0.19036915617576475	1.831830378390615	0.44801883985656166	-0.1215021824053289	-0.3650192429244315	1.8084558183104886	0.1295199588997911	-0.17414360037691723	1.2515205535856238	-0.2166795461514143	0.1015762827027093	2.2442218566401606	1.1423932043654839
0.956471504446642	-1.0379562521503154	0.6128238366442302	1.4155812617503272	1.068479610495211	-1.1466893975310088	0.5538145374485497	0.8061753858777032	1.0358108128505108	-0.7620233831434746	0.08390515238910752	-0.3640440841483811	-0.5912642704951283	0.5760018619163069	0.41456376857478594	1.0903223781851807	1.6668691716278057	1.3264167297488543	0.7014378441014683	1.782830183450287	0.6551844114406369	-0.2222909838154531	0.4748255707033488	1.82071376425053	-0.05810747252681676	-0.4359874743608764	1.0632282214654727	0.0655675758794713	1.0426793255251356	-0.8867154556476086	-0.3132009112651212	0.0919750505870564	1.59267033569486	-0.9894818197225573	0.5240293566929741	0.433761223362452	0.46135742913223693	-0.08175412907412986	1.8186594441807669	0.532818183804425	0.33783859130099037	0.10660936548987926	1.5691023535506465	0.37047413878427077	-0.0511842050500749	1.8911260089187392	0.13852035741341112	0.5172837887134121	2.5999587279990246	1.2052790150501933
1.14036769963532	-1.4346064294461198	0.7218617568724667	2.070377875738143	0.5928220828352457	-0.85834681054747	2.0143640214968883	0.25484638751155114	0.2830950765264692	-0.6466412487916489	0.45147706936934234	-0.6039953793869736	-0.2458547368104642	1.0482956935216199	0.6435056619266547	1.2084826129303534	1.7875640691657013	1.5395982060241766	0.7574431210314898	1.9292539084823828	0.5310534157348143	0.4873263632504646	-0.44794015645087504	2.2164521404790114	-0.25916958410436797	-0.14883041275605535	1.70061821605928	-0.007288207179521962	0.7054408803213491	-0.17593159304480122	0.3682291450122496	0.5010590857931343	1.8710542727306965	0.030592616527956456	0.6608600741119809	0.8847734200738151	0.7264174962359881	0.09408890479155463	1.2953011391287663	0.47089582584241807	0.9667079260595411	0.7580367253539325	1.0140821635461659	0.49339825355046446	0.34536071453192785	2.0173603002787797	0.5366121110874204	0.5976957780474975	2.2317546441827982	0.7684264444833797
0.7345679923393525	-0.8462878289261002	0.5703880140581742	1.9142584730992782	-0.00458176580390244	-0.2603835402137595	2.594403709499078	-0.5405040473240886	-0.20044709444019349	-0.37456661615590087	1.1455880955256648	-0.3218984055283883	0.21232016362497164	1.5239589483314009	0.8152226463899623	1.0911128434270998	1.3284398047614487	1.565884152325378	0.728611449529593	1.7720023360430615	-0.0200427294089025	1.1170808812265105	-1.0773250600619673	1.8575007766705829	-0.21939441964346876	0.01888292775291642	1.5811876557088744	-0.1234474675177092	0.38502812076615694	0.5456169369694128	0.539607315266597	0.8466205932622256	1.5405587368294635	1.0145786764329394	0.9108353926370879	0.720807342783527	0.5089406988087499	0.4129436338183749	0.37799342423672255	0.40586354919727063	1.3170413857380754	0.9741434245804949	0.22094394653709282	0.365773794105475	0.5526832742602489	1.5280407467101742	0.7087006583936162	0.39346929389211166	1.004058914849677	-0.10839458422689303
0.27439128092072657	0.1354094198464166	0.3009468699480298	1.0222666646112726	-0.28612635283085486	0.13198810370368766	1.8864095818331688	-1.227027870025764	-0.07408242397124928	-0.3057979793805231	1.6971542355449505	0.10752570512193696	0.3661874362861013	1.5796618646662353	0.8448411150296504	0.5360680358890791	0.5056789018307103	1.3925161845089558	0.8519154535990207	0.857105981492845	-0.7959209947748195	1.1789475593977539	-1.2007184419185801	0.9760492805527576	-0.22738609731604215	-0.218617105802299	0.5145603855781259	-0.33725587639190635	0.303037532703557	0.712852268630307	-0.19010988160778078	0.8386116784640714	0.6584968897479209	1.305926600280691	0.9206530190357237	-0.1448267537397234	-0.3748656800285206	0.30650409761574127	-0.6043648886073087	0.30535985482542904	1.1161094627123473	0.6558562858243298	-0.688106688418986	-0.02726225491795339	0.24300122920678574	0.7602434792181092	0.5408841833126409	0.09113838611433328	-0.55440487396647	-0.8786412472787026
0.05961928883221061	0.6681883089286855	-0.08576741428156698	-0.19192523423391983	-0.2253613827787047	-0.019541062009161184	0.26176165131391427	-1.5189553492897832	0.29152044271321015	-0.5554091945489849	1.4247305359982758	0.1325719962250129	0.013576298097829816	1.2987529288116444	0.4412964922516345	-0.38901762031322823	-0.33775232446968684	1.0199567452341682	0.890347362886748	-0.6245606910106974	-1.3695120131265959	0.374822020243046	-1.065866467549456	-0.006587198189552464	-0.5678769487341071	-0.8049287700490775	-0.9141460012318079	-0.691567234414034	0.15386823567690502	0.12574866542038277	-1.2893484680651084	0.2970935339868812	-0.6033082042633153	0.7210279457163002	0.433329820232791	-1.1389686933066772	-1.4458401939056953	-0.3954865637116237	-1.3520612931755893	-0.061436752800895986	0.5088036477694675	0.09420902356318463	-1.5341566805955569	-0.599755574912644	-0.52948753237144	0.05958645812137678	0.09268190334224738	-0.21266826087953813	-1.6818995318919785	-1.1211590753933847
-0.10770300658214017	0.5337273318643742	-0.6479252767517207	-1.311691296278013	-0.20024722052227137	-0.561434157873326	-1.4505186124918854	-1.3680501303815265	0.21612206990752958	-0.9564186348569619	0.14894980126335605	-0.392526482252025	-0.6768122572603688	1.00372847172597	-0.5191195294505317	-1.30425214981212	-0.9981394865925565	0.45649485127545353	0.37547760262863356	-1.8558472126921333	-1.504596101672874	-1.068642069080688	-1.0057733902448833	-0.8562240415497175	-1.1666481391731913	-1.3844444995083476	-1.8614333631902993	-1.104626628927581	-0.4750540876653683	-0.8094171250800023	-1.8768524181453263	-0.6168554492179416	-1.9173868431269874	-0.2732716359096709	-0.46728652707887985	-1.6177356564248995	-2.049836649078065	-1.1977222979384246	-1.7102548368341652	-0.8026155505929506	-0.1356422187900919	-0.4391856356216224	-2.047362983457176	-1.1957774395821967	-1.3383745631108224	-0.5607140794049311	-0.46499617651373965	-0.5223382663534784	-2.0026659692663333	-0.9570226454589582
-0.4629980424002306	0.19258391473511932	-1.2409877132280147	-2.0697255343505767	-0.45978855179548084	-1.0316231624488559	-2.5074974630311084	-0.899729547749417	-0.5277545525623656	-1.2314882723978122	-1.4835706803581252	-1.1128521215896634	-1.2672875433660713	0.6680690322130247	-1.6822154362726338	-1.7959342635277575	-1.466177316197186	-0.28102832899525193	-0.74654006377496	-2.201992915547068	-1.350242833169356	-2.421119479208899	-1.0168014094107485	-1.5676005552683723	-1.6107643931834068	-1.564341345866796	-1.9699811435298844	-1.3155123498941192	-1.4624955977968472	-1.4563314717991878	-1.6442841834680177	-1.4506879555166377	-2.806034892699398	-0.9338190450434954	-1.399151070203678	-1.4652913121469922	-1.957797808856664	-1.4033936363676909	-1.6632521067939947	-1.6584672926190587	-0.620807895286783	-0.8785982689020323	-1.9677433894810303	-1.6264107192133088	-1.6940441254136434	-1.2807588694668548	-0.9324395677454848	-0.8009818803123316	-1.7313763837825613	-0.8308643196709856
-0.7900338466856298	0.06355838011407781	-1.5702157448738991	-2.344370365216666	-0.7402979905852745	-1.144906825026783	-2.6410598739741813	-0.2673527829982549	-1.5072866817723645	-1.21403891462883	-2.488317042213029	-1.6044176691179717	-1.3980297954722083	-0.06695194802484009	-2.4484851915763177	-1.7801919209356922	-1.8161489675883096	-1.1292942541846933	-1.9153064703820308	-1.86952936591129	-1.2210655472385474	-2.904009935685113	-0.8093184592771339	-2.164883227043254	-1.5749750426771199	-1.2026735001880813	-1.6080676974430606	-1.0753755183373785	-2.1734529589039746	-1.5767340686660853	-1.0836382849249886	-1.8116363152252482	-2.906722429541352	-0.8784863356971568	-1.998645298417108	-1.1010356190789554	-1.4763875652083616	-0.8276939002844188	-1.3345272362893446	-2.192751014655806	-1.0626087157077502	-1.2608749493034517	-1.28506459977832	-1.7477215800378967	-1.4573270639175144	-2.0778183611098777	-1.1815227537110322	-0.9275453821225078	-1.3587122213660308	-1.0026959533329753
-0.6244987101844535	0.009193324087091347	-1.5617702673410314	-2.1901717173569613	-0.5619792977236284	-1.0354960290213033	-2.1052042820588412	0.3699744010750338	-2.1743524082623864	-0.9608410544907527	-2.40885860351716	-1.747041131979481	-1.1012688683346608	-1.2282194689001156	-2.5251442021393036	-1.5719597970080235	-2.099457791430353	-1.9136257719623213	-2.492913187719124	-1.5976052716777525	-1.2303834766179338	-2.271610057753818	-0.24522611744446085	-2.5779959054419845	-1.185200005056005	-0.5308369962387954	-1.4099085643491176	-0.45031251691221524	-2.1778791672799516	-1.4905777657715906	-0.8304820626916651	-1.6798378348023675	-2.3258511707210663	-0.3924614192752158	-2.199564665682322	-0.980450552126847	-1.0570529327542943	0.0024478041092066884	-0.9880920830805167	-2.23294173790941	-1.6291277621067166	-1.5996283341498159	-0.3795028699930694	-1.5608194549397774	-0.9873441736941615	-2.6055924162790713	-1.2342030881030075	-0.8415117531116975	-1.217849282124905	-1.3703583054740323
0.09346516176778566	-0.3551464140293629	-1.5045698293101315	-1.882234781235295	0.14157983339907457	-0.9979928483449466	-1.4151705007302422	0.8006684893194383	-2.420541292799638	-0.6953986813915296	-1.6888961569737457	-1.6213128611176315	-0.7508820166112621	-2.1769428361306535	-2.1308515776139902	-1.5555979291980604	-2.3132320090064566	-2.3603046813798105	-2.384180668360481	-1.7399794438339622	-1.1760129121427418	-1.025544798535282	0.4109002547292514	-2.7019040498188747	-0.8756046872221613	0.011320908311011067	-1.6136138505623159	0.1534219820555845	-1.7618074532741594	-1.5644986185081604	-0.9499758325161458	-1.3546806521084276	-1.629466121280937	-0.09471131338518197	-2.1811184123693974	-1.1507709941294952	-0.8629583777628447	0.3701294872256137	-0.9072578310275818	-2.0301274798920246	-2.2212496174249763	-1.8720345092524264	0.16510386446326442	-1.2280255154383128	-0.8203253522029944	-2.520501550008654	-1.2207903745834159	-0.6749631584838409	-1.319949470327277	-1.7219560735812456
0.8196617664648478	-1.0147005788959589	-1.6578201752520783	-1.764529148384991	0.8806966040892004	-1.060941365515723	-0.9664042549861195	0.8575690593208206	-2.4537123783235093	-0.629551461410936	-1.1622147289385514	-1.19065073041683	-0.6494049750652385	-2.2419263464634045	-1.6214359863151047	-1.783900998864563	-2.392381749498342	-2.2656561798841457	-1.9921980568139386	-1.8571743324193166	-0.7695444499541136	-0.023680739782558195	0.756428197016392	-2.4791875273642208	-0.8734617342210942	0.1562552702068815	-1.8415138442371997	0.3757056084929742	-1.54520247893117	-1.6488990808019799	-0.9694009198599579	-1.1057199844086398	-1.3381098722383908	-0.29306382595885305	-2.0577071232305375	-1.2591712050071608	-0.6839860630019663	0.06254912855326565	-1.1597591998426657	-1.9286238326816463	-2.4931881925398076	-2.0148430690561825	-0.011849985692193839	-0.9367675505442596	-1.134873169509668	-1.8642341667316584	-1.2095847316545942	-0.648713742843715	-1.4684707253562186	-1.9608506767318097
1.0008047307101722	-1.44797835132058	-1.793274821340942	-1.8983702517049248	1.1729005876061502	-0.9170275395504685	-0.7877289558739784	0.6394346884285043	-2.261491423045503	-0.779709474394285	-1.185437124659404	-0.2974279908855355	-0.6750783912426935	-1.609591828742871	-1.0539437778401497	-1.9321452217131978	-2.1998772676110443	-1.7084415567517939	-1.6220363942865748	-1.3120935902701403	0.058209960142948027	0.21865027834678885	0.702580722517766	-1.8892999218095043	-0.9091365918361809	0.08115035943704357	-1.494289556212291	0.3005635653857221	-1.6671366177146691	-1.1894745323623317	-0.5161353428632947	-0.9197638207758998	-1.4118869354992507	-0.6775536104772202	-1.6923068661136682	-0.926169237760317	-0.2038797471768493	-0.46108246052985624	-1.4808436551097255	-1.9368650906379306	-2.18919449230409	-1.8864629616575683	-0.7494856114419285	-0.7170706441634593	-1.5364174056805318	-1.0453430613965715	-1.0852825712359235	-0.8056526160089086	-1.4286896661806743	-1.9981035176905848
0.7376212458201554	-1.1844137405780673	-1.3570806659214092	-1.88047709686268	1.1009255708998784	-0.29587385602138605	-0.6041536986012783	0.5320086240706009	-1.4989751127479967	-0.9113775941126045	-1.3112104474917108	0.978034490148529	-0.40660997089823553	-1.241692040774357	-0.26592435009691295	-1.6572520335751957	-1.5842188958438783	-1.0550353401620085	-1.1293948226966266	-0.12535353704735677	1.064150650231078	-0.08580433057651171	0.5510163779637302	-0.9439993278433263	-0.517597342759608	0.24053640606567306	-0.35532642504519923	0.361387412868286	-1.5877385258204468	0.0670355535246854	0.24954815580316822	-0.5986259030552644	-1.3279687464929049	-0.6503175027997156	-0.8774053333167255	-0.11465837322002527	0.651639056675209	-0.5592956444298283	-1.46546822033973	-1.7212790748018865	-1.400937932420327	-1.33890155615259	-1.478290546574863	-0.4196058775062083	-1.4153202593601033	-0.4504677418920787	-0.6636589424865974	-0.903444039828863	-1.035293692629715	-1.5941535801151396
0.6386937872532016	-0.31108724856617925	-0.18195736634585422	-1.1695212020106733	1.1261030128656164	0.6652742042431562	-0.15139935233343368	0.8418667098952685	-0.0469345000679168	-0.6886534900371813	-0.829833844599175	2.111092695495559	0.3671877867699034	-1.7447960829931861	0.6717261533387326	-0.9636247567728534	-0.5434394881494331	-0.6665503914847758	-0.24521706613206962	0.9581969778418717	1.8428793911436967	-0.2832398877981758	0.6079204788789483	0.2055437330436467	0.3898407205574245	0.8400143845345917	1.1472080674204699	0.8067540628760774	-0.7890378481937823	1.6129389954042161	0.8624515220032569	-0.04753529525104353	-0.7112670167625568	0.0601824880505	0.32280769745652954	0.7995900328633353	1.5681189393295925	-0.035711588099908764	-0.9324955634666744	-1.0297908920341543	-0.4711082886766026	-0.44421453510896475	-1.649206915742988	0.08704707659517219	-0.5401314386009708	-0.1365565478321755	0.035287732450220544	-0.6465616338803067	-0.2874549463340348	-0.563752137527453
1.0079874527030872	0.657909733184289	1.1155812239214344	0.2873080089346251	1.3817915362823474	1.4866165507111595	0.5394872258956154	1.375308047554267	1.4984928713225116	0.04093438933179357	0.4029808678809358	2.4710157711922425	1.3139427344287506	-2.533249629098554	1.3026373598801564	-0.17690574201474923	0.6284871236341628	-0.5604870780790546	0.8944952168255553	1.2556861409164453	2.056198026134663	0.04714667945603623	0.8180635872366083	1.1813089896784892	1.3413877001081456	1.4982914368941151	2.231682128204061	1.349537323296085	0.5008185869241762	2.5630636105270215	1.068181886553723	0.59455955059387	0.1931174637649355	1.114646401324875	1.4922095031710179	1.2994443870055643	2.021783694708888	0.703918096759591	-0.0999398503307931	-0.029593147531062715	0.30510448207077395	0.39243311139965603	-1.1138491384297418	0.7049365519108983	0.7110133440934826	0.0881883336820035	0.6789934145378389	-0.03383433935618052	0.5676428468147414	0.80454296489683
1.400983299665583	1.307797859298819	1.6513695770581158	1.7911603338793036	1.390760194074656	1.7659101411622855	1.1515386576337712	1.5115882849413462	2.1864030051806473	1.0501760537718199	1.7247179635772014	1.9156071195484827	1.811819175931813	-2.4088211461843883	1.222343301172199	0.4099268635502724	1.4182180655576235	-0.39820632954318	1.7361202204635815	0.8273628065213952	1.6061610758450677	0.7008440941724599	0.8532789548564584	1.539001788677558	1.7373353967017833	1.5528412641558726	2.3420596665347544	1.4498235325632147	1.481714386113768	2.4920916273198284	0.9947288807866059	1.0966849510077725	0.7664060357948884	1.8553210254647752	2.1650999996849896	1.1414825640095683	1.682496977024569	1.0709749834703126	0.6030225925407143	0.8364024900064191	0.8369451293741357	0.7061391759660327	-0.182069902894219	1.1362856101821985	1.6972417121058203	0.3668621181748164	0.8731230439664509	0.5812073833144462	1.1006644347889618	1.731554965649819
1.1584833641300831	1.5919673557131098	1.1959662986521873	2.389176100435792	0.6468603312175097	1.4897453196561272	1.3691524253218945	0.8227467605864913	1.660476924907602	1.8372711161483912	2.2594816712381016	0.9764762467116763	1.5530921860605384	-0.969501200345321	0.5860088535527757	0.7743663479897271	1.4298310656780775	0.14243684850785698	1.8428865314647624	0.285177931188706	0.7070817614054019	1.1092542386997282	0.516019897859466	1.1330600601691658	1.427083968498853	0.7691381571271554	1.537449770216733	0.9245375826393278	1.6382262259999323	1.79363198893399	0.8744226699048753	1.3345810371522857	0.6998555919193589	1.8572510181757984	2.1750956677168105	0.5819495928513249	0.7304757669295522	0.8425894377200561	0.872686734875112	1.2724782020859648	1.1458147803884582	0.44003607779879933	0.616299555901781	1.1449961198735115	2.0567100875656807	0.656186084898996	0.5507181568486832	0.8185542704287883	0.9823596657366556	1.5750375462754984
0.27792197671533375	1.6381267734825613	0.4232893095204101	1.7305718404281594	-0.6296861979986635	0.9504363416859284	1.1556947189059286	-0.40065236079580485	0.6050149641701108	1.996298554212112	1.7310356375648401	0.3842267191526562	0.8456254195248457	0.8222586708084556	0.017990342422191326	1.0174971630022005	0.7317884894766683	0.9805923362783678	1.3098876033985571	0.05599043529873615	-0.18700819041102326	0.9475484389993971	-0.04159690630895176	0.31576270975096205	0.8041751356334385	-0.32287040683747104	0.4037528442548183	0.16520405362852697	1.2123821127918197	1.1885764805030907	0.7591157095279536	1.3182821472037334	0.31520461730457044	1.2314526040481069	1.680341174019638	0.17538163383603805	-0.22675337720424574	0.31341618908608576	0.6838301366152173	1.3185244185935712	1.2271627295315746	0.05322866515098711	0.8539587694479593	0.7665930048790578	1.9023447027680054	0.8506054428576023	0.07132184214812742	0.6366645149975839	0.2800847304589849	0.5042532295665899
-0.4964362991972854	1.4872051142011682	0.15308361385077832	0.4272774400240487	-1.5551206729879703	0.44777163235587086	0.7578665711935471	-1.3559317286481078	0.0873429414578525	1.533936917478587	0.6836361435723328	0.40676282894263843	0.28254384783950004	1.625059086174008	-0.011163299079966446	1.0853703971869766	-0.1228826252433394	1.649549142208536	0.5869043332476293	0.023739733440453464	-0.6371448830861173	0.4439600455744901	-0.508578188150041	-0.3073899056268126	0.35358885566827497	-0.9011894739294233	-0.3986918591233482	-0.289699521962716	0.757548000006594	0.9862871900706495	0.5727735039259914	1.0914228215144828	0.16904603652382005	0.47081203755445905	0.9205855850651234	0.2697400030342075	-0.6317729582461232	-0.051567277836428206	0.1996007062629068	1.142257495399889	1.062968929190567	0.043490771297988465	0.43861794481106026	0.24739611369235784	1.5523544489082124	0.9324893279678199	-0.10629161665568446	0.3276166100976476	-0.543729024216995	-0.5796994891672952
-0.5337769428355439	1.1240997656030352	0.45979628599227934	-0.475834113107881	-1.4827115037847665	0.12589642827695538	0.4628709314855958	-1.503082040773161	0.4815655679931447	0.8239096478541986	-0.05963863324225232	0.6665622297064757	0.15279959998913317	1.1202928532849863	0.3952098169745075	0.8045996923986354	-0.4820276848780002	1.7141268004044394	0.005979976030379478	-0.11113523662286068	-0.5417441660575576	0.09879244390980264	-0.7320483842831969	-0.36767515984811733	0.18932722407085115	-0.6548828009786536	-0.56361605203083	-0.3104669127422857	0.43357949337859464	0.9235599851715915	0.3399144470937479	0.704187952412025	0.44587048206752544	0.04122552323990784	0.07704137361847503	0.6742747308345465	-0.43370523258116117	-0.07898291437604527	-0.34673894227894553	0.7987139326585405	0.7246915184128381	0.38547770772065937	-0.32053517835883405	-0.17661943867598484	1.166060208285807	0.9461342533307278	0.1593160285956261	0.17039328606780682	-0.9810840574099173	-0.8780251208296885
-0.0825304884106019	0.654799476584763	0.6953606575013704	-0.4061185583817704	-0.703444174854346	0.02805602537234095	0.37072363954018805	-1.0655482724215424	1.1760709474695719	0.24917735362625743	-0.10784872402678614	0.576859091988434	0.2365749163103026	0.22568502472931945	0.8097989739273707	0.24623823820150198	-0.08661376151075005	1.1623065257157739	-0.38350644161907277	-0.34546036851889783	-0.24173987801085137	0.15745906964156736	-0.7817916552144831	0.0224842786498098	0.07394659903779761	-0.02977903567241193	-0.23161829499775088	-0.22018232900712875	-0.017016954214307132	0.6579549685720976	0.22650287864432714	0.2974049393707262	0.8507185133586515	0.06714244004770333	-0.614355145013511	0.879258245003266	-0.07112890719459361	-0.0003308458267446189	-0.6664593365546776	0.3117947493732397	0.3788649788326714	0.5780904607179164	-0.8575730988292007	-0.3841766177996796	0.6816419825701177	0.887285132017431	0.6140353258679792	0.17292173857386187	-0.8573691484961645	-0.40263771471272336
0.037623050472345494	0.2829354136785945	0.37295898383348763	0.3408744719058444	-0.10601892583984614	0.16280557439055035	0.3856482916362241	-0.7064432071640242	1.358639551372924	-0.08422660280768517	0.29932795142034824	-0.08166976124335854	0.16317055740028835	-0.02810940647761776	1.0193191896375413	-0.09872187195105327	0.7482922564257005	0.3907181944073366	-0.5786607286491976	-0.4195518899036306	-0.2295267967162893	0.40479402886152344	-0.7601258856140525	0.4881020867164441	-0.18322081922665717	0.33551273908907414	0.23518628964542224	-0.33582562574082914	-0.6529777770728468	0.23350802258422182	0.3404126642962038	0.10563135012028585	1.0468245523264015	0.3094735585967812	-0.7869890139951884	0.6301721761626957	0.0018300142345798692	-0.13754607526186868	-0.46523749017500654	-0.08660279368498902	0.16124275382581704	0.29740098176942514	-0.6999360439921851	-0.29358356958264903	0.053747522882570314	0.7090721926759342	0.9002613085481452	0.197564124456911	-0.388093170847602	0.18859223567810773
-0.5152646239397919	0.08828300845274979	-0.18143131615771618	1.0357614827847692	-0.19034853577227623	0.4447444325530183	0.3780781325476521	-0.7754552808361894	0.9234345968012272	-0.2753106817237122	0.6799013335571693	-0.9845649308035371	-0.1317451845793355	0.4347496609451048	1.1530314481174875	0.2691175890934185	1.4127244004852557	-0.1585554996681031	-0.45426293821656877	-0.2554396663101406	-0.6720330946683137	0.4567206059807557	-0.6612847249830032	0.7736797648890963	-0.4644596568799478	0.29448453247784395	0.5299485335825327	-0.5960443092279246	-1.016625444242134	-0.030172012801159297	0.5758838358976442	0.25764317901065137	1.027622140317972	0.39834046058423317	-0.2034440657743761	0.21160870479564917	-0.2617209570801122	-0.5241586485707164	0.3305239090400585	-0.01751711069812641	0.07544185154416846	-0.13166341181438854	0.15640887594593664	0.16914831318441842	-0.5430017287952759	0.43429777324261226	0.8608226472488621	0.25381570870260994	0.08772929719055135	0.3726236997628592
-1.0979605193937065	-0.055066571757645476	-0.21028861633754764	1.2486290911490525	-0.5873812649840436	0.6482009576409118	0.31840795139433603	-0.9922426970194779	0.4578227248453592	-0.3528496958920744	0.775365520095811	-1.5703077215433763	-0.37724772512429433	0.8952762333285144	1.312364816122867	1.2052902397345138	1.4894958056184826	-0.32730442297295986	0.03673742102767708	-0.10170255604032052	-1.2166075444938516	0.1959072074899371	-0.4444529033469795	0.8640327546812873	-0.5049490988028348	0.213525180621568	0.5221055419424736	-0.6816185078553288	-0.6395059584242393	0.0008507642123968522	0.7057583056369718	0.5694162461437418	0.9885168744552941	0.13568405372228967	0.8563091522674615	0.08310241053501997	-0.5615140674271765	-0.8654267425970715	1.3583396572930184	0.617466733992098	0.035869365496965636	-0.07573699217081836	1.174821130880291	0.9114394596965282	-0.7998699016178819	0.1767028806029869	0.5682052297232405	0.5184633106540361	0.38315183069988057	0.24285900058908322
-0.7895754599261822	-0.270665354395064	0.5236524512142403	1.1304618921245473	-0.6037693369199774	0.5575581816873106	0.27032802651989296	-0.8774585345821533	0.4201415899052501	-0.1959687969783154	0.6369625175202096	-1.4849780938147703	-0.34250391256285145	0.8357329865360471	1.3006408033513517	1.846872964460601	1.0415136978090065	-0.26253261238636755	0.6110999460516837	-0.14002277143099354	-1.3109182403661013	-0.1028207396750665	-0.15758400391514477	0.8112530031743466	-0.22790780312242473	0.3981440097864592	0.2514739792474599	-0.399130432290539	0.27602831781993153	0.0982663530466735	0.5969009970937383	0.6442280613204637	0.9763047181161368	-0.34253828153344745	1.6262274481417156	0.28948614275297413	-0.6483094628879402	-0.8482112326420023	1.9782308185376913	1.3637306370629096	-0.011892718192068566	0.6136503208226725	1.6774363922875597	1.5396736336369097	-0.560203442136542	0.009004555666616527	0.17278483387826307	1.0230717351402416	0.5071359647263409	0.22676938455110676
0.4707120623433815	-0.46385379650065695	1.3698882910764871	1.0672407229760525	-0.0896332014654169	0.21686891603345698	0.30360537378599234	-0.36509536436474965	0.5813633358523569	0.23188662911097616	0.39888893230819916	-0.8018564300369502	-0.11733821950012413	0.48177029358338563	0.8843235820546309	1.413902187535082	0.4951805330349649	-0.19999572947948446	0.8209286415076624	-0.11597805226076861	-0.7352414101624413	-0.04625924830982626	0.09048162769360275	0.6023424624916222	0.17161325310678055	0.7060379398515714	-0.08674639433408679	0.15078251210428747	0.9684406136357718	-0.010997505649290397	0.308938832516362	0.27336743164051897	0.8590597503077166	-0.6685155249767257	1.4670618280298928	0.39572581703804494	-0.5442237634294728	-0.4336178243362573	1.816201806123649	1.564356608759029	-0.03328042646123688	1.328251083049665	1.4358901034527365	1.574077218470614	-0.0013316445969689156	-0.12549901069878325	-0.1737342090735071	1.4483012909922124	0.5490782452777334	0.507316245852512
1.6512769173854742	-0.4199199811957435	1.460790295963603	1.1918671747001235	0.3939111583833162	-0.038204311958115265	0.4331261804728095	0.1164979015570417	0.41057865572773405	0.6768261538930911	0.12494110710531424	0.07491652590148423	0.034800884814023214	0.35907589044817023	0.2296470676736018	0.1337126814010074	0.2628127427585037	-0.2576869832006979	0.5330669664157404	0.39560125327817103	0.18506123591934556	0.5009527382439782	0.24770411636143752	0.26406018198481696	0.46366012865371986	0.8059740391889141	-0.19118522027244844	0.7220081224664978	0.9706942921498359	-0.27715027981731993	0.025198147510541568	-0.2870509152715503	0.6388445010071734	-0.5524333119903683	0.4921827389613836	0.07515904706339051	-0.3647717740637435	0.16860550835605292	1.1676391496562102	1.0546530898979327	0.05534105270276585	1.3455008577086565	0.8860009623602603	0.9275431746959518	0.48035895880515306	-0.2919587806385857	-0.2939741349432829	1.3893585299040185	0.6052267580141157	0.8675671156609287
1.6145891731689428	-0.11316122924278342	0.6489489286154267	1.2791127519031602	0.23489973026690167	0.10570786791126913	0.6050036857996257	0.12159848112076026	-0.1383543464631748	0.7681985708274669	-0.11068135892395722	0.6806677666324726	0.020842461373204682	0.6005468189240067	-0.15382083393712642	-0.7974465118210136	0.4270348247603385	-0.38293654475916156	0.11161342744470484	1.3188417869376206	0.8705829912232164	1.271503520485337	0.3210924099303477	-0.012751760588337583	0.6082025005952804	0.650917215070986	0.14319423502237957	1.0882053080631833	0.6296084282768372	-0.39538584138067373	-0.06780813387164589	-0.5431842995486413	0.5810970220611718	-0.06398121863842038	-0.5063839745217416	-0.38481178622170575	-0.07856350738125574	0.7360105425971564	0.7393150162105467	0.39357510208362456	0.3128960963594318	0.6592572319648157	0.6891414057882495	0.10664251291610798	0.5806604920963336	-0.3898227592276326	-0.05900032252501838	0.835906474495782	0.7730419974523365	1.034284438319834
0.25360078877479125	0.17673879365129563	-0.3494385151168552	1.0397212122191295	-0.5668162544972168	0.5674808658477187	0.6927733736892971	-0.36923834830076946	-0.49448295067260806	0.42141060953169407	-0.14399500213412347	0.7430971582569026	-0.00980595324755501	0.891183073949892	0.0022724042674095338	-0.3576588987602918	0.7149374167673662	-0.4278770376153484	0.006555789732199053	1.876117634036757	0.9449286080075822	1.7670354807104447	0.2584582463515631	-0.01898935898828234	0.6871491618259667	0.4772384933070893	0.7456797858529159	1.0406888711473168	0.5938282262484644	-0.217078069267157	0.11280887543349573	-0.31888502519590095	0.8647836317455531	0.365286823964067	-0.8179165018877756	-0.3744351460166799	0.4006010606418099	1.1435378825396811	0.9002142055099008	0.2737143299749698	0.7062768679048071	0.0005229809082107687	1.033989401641142	-0.23022155148187068	0.30965021654737906	-0.2260971454274938	0.40236319620143296	0.2426505840309748	1.0813219693037117	0.9785270830678888
-1.4306973774378646	0.10800975970662094	-0.7267334925962456	0.42204890387940364	-1.4491887982050056	0.8617995864730527	0.5176721391579717	-0.9760635201356609	-0.20956102002909024	-0.044710972736303825	0.12091522271303981	0.2903281700182417	0.04504645986913249	0.9640128639688291	0.33514091099232857	1.1798403848648256	0.7481517085218168	-0.27790923317095373	0.22580899156291823	1.2885266618342617	0.42348330641188975	1.594072056497589	-0.06347396236434445	0.1751067259689573	0.6705142608020483	0.35189981639458895	1.0536284813159815	0.4051974791776634	0.9201232258132024	0.019965399180598666	0.4425135593737779	-0.016470640794978238	1.1871211631308187	0.2585518684132524	-0.46426796669412307	0.2264258677280355	0.917472036986093	1.2547036403621004	1.23818889599095	0.7325734719335358	1.057037885668625	0.0009732995251474257	1.4090575029495642	0.023712064613775324	-0.07562482037675415	0.17758105682599387	0.6535703532679455	0.014440371501020762	1.355945647824593	0.8145258366247423
-2.3162145228838305	-0.3981618655729669	-0.37724195423924306	-0.3680825867173409	-1.8609745329652452	0.5224969061953167	-0.04538100689444904	-1.2571631229083924	0.35564298809104855	-0.2759907463731522	0.4789909735505395	-0.4168087455190257	-0.00026508861722835336	0.8795925385581725	0.21688613878458265	2.3920071052766536	0.36180683073982023	0.030981170297180675	0.3654679109919136	-0.28381249301003364	-0.4216586150324562	0.7425917009077776	-0.6405454792539415	0.20382480723944854	0.3693138724693194	-0.025517264524155793	0.5679653844648035	-0.7411042570410274	0.9891942134494568	-0.07081695968509569	0.5703124621997662	-0.21179886766481842	0.9548895509290477	-0.507051980041614	-0.06437161940416672	0.7448101169529897	1.0697545599966634	0.8722633745227618	0.9742156166462365	1.1000823552839238	1.0710889458175623	0.48414199916736966	1.1318750388601615	0.2703181974132333	-0.3509754654631328	0.4529914718908308	0.30311682479727925	0.002992623824193581	1.2454660674820672	0.5603016551178471
-2.1072401550582938	-1.0958587999910823	0.12166456759261185	-1.0495659620020603	-1.6496841971214655	-0.43400733147104426	-0.8986565239441946	-0.9590135683536167	0.3334127187750698	-0.29385646349075883	0.5015131661701576	-1.0547394553663658	-0.4319993254211305	0.7710234641056812	-0.501146808087631	2.0647300779859687	-0.2501367385407883	0.2963866871968802	0.1769553442976814	-1.6468593874598016	-1.244875570904043	-0.36665322320454186	-1.1738186919411333	-0.18519939434667973	-0.31595736503787136	-0.8805817119096581	-0.560494059872395	-1.8828690817347375	0.3865412257696686	-0.5991054326178771	0.1383080816372338	-0.9653113857865475	-0.016313032806611883	-1.5446252996381362	-0.12839758347917277	0.420172006853632	0.6341224435073544	-0.02573052514561609	-0.15250506063651748	0.7898423879895672	0.5412922643253979	0.7149857580002564	0.10902889540551879	-0.11896302368699808	-0.5241515905535121	0.22105434409310842	-0.5042214943921286	-0.3045335658095224	0.5411113209341775	0.17442299337384393
-1.3332913675755689	-1.6150925917648624	0.20893713113815596	-1.4146176282173266	-0.9582188752010692	-1.4635445334330488	-1.6559399876153693	-0.07688057294753076	-0.6111966477942617	-0.3997435353368827	-0.02433002953973097	-1.378595762106171	-1.1942195973302052	0.5439413245597705	-1.266353276137305	0.38589908997142924	-0.6796594756958156	0.30910016103055804	-0.06068954164312887	-1.5808626026073624	-1.687197172704841	-1.129790265434973	-1.235815297893542	-0.7423448371757467	-1.1457324277991296	-1.8334887882902646	-1.487798200380927	-2.3091375367893314	-0.3976236574495441	-1.2589779619168187	-0.8312112041198263	-1.6322370451375154	-1.1213443262557492	-2.1878489312908904	-0.5973784724575325	-0.6447883875170086	-0.07731319479685334	-1.0079752875607138	-1.490917773644617	0.014868107204425033	-0.3717214438193043	0.28506624240125805	-0.98593907044443	-1.0096191044702136	-0.7343535500948525	-0.4070599395851372	-1.057220026440087	-1.057408959074497	-0.4727630804448653	-0.20761294146182874
-0.6166264728620022	-1.6716711190648819	-0.11204790185028886	-1.3681107079811694	0.026213372816798225	-1.9239043685493857	-1.835657714298545	1.1136570726515171	-1.718403000100357	-0.6761516635027203	-0.7613789592747572	-1.2655894143448612	-1.7511407323703079	0.024294061682708798	-1.4259016240544913	-1.2620860841613821	-0.6394083876638819	0.09441578004603185	0.12597730685885208	-0.007531199261198795	-1.4426796574482341	-1.1805596937341503	-0.6836752504644575	-0.8847770458180177	-1.6383072715570368	-2.0918056347284293	-1.40116929832561	-1.7257747999956952	-0.4357320310988836	-1.5964426107017888	-1.7856851158503828	-1.4703899182380704	-1.4775664948144451	-1.9533804773470356	-1.0582498135407408	-1.4722802041062435	-0.45773475783858086	-1.3541160463715451	-2.0442263290309723	-0.4466014400640572	-1.0993768903275971	-0.4301611042113844	-1.3318848205026836	-1.5466463888302016	-0.9681600760789123	-0.7998781131058171	-0.7140977496772613	-1.6864465427215716	-1.0958205153050304	-0.27978257421374275
-0.12217869930300898	-1.1630235807466995	-0.41344548550747184	-0.946868252652601	1.091196393273916	-1.5902741292777727	-1.2306631328736268	2.0574398107724226	-1.8096244811263094	-0.7789991824342504	-1.0641947825249174	-0.7176505744428003	-1.523007928069201	-0.6770637703347745	-0.9501679675339868	-1.6610880847541978	-0.2180162050723637	-0.03293313771435264	0.7577822003749131	1.863269752059031	-0.46647163391454477	-0.6772543843600314	0.13494952469830668	-0.32899507877684936	-1.4790966554023144	-1.3035236966837376	-0.3538716156067646	-0.6167293225875559	0.49836549018456383	-1.3780254889524381	-2.042664377710346	-0.44694354314521895	-0.8492115453309383	-0.9054651355124334	-1.2365408883492242	-1.2594264470334704	-0.24869773434515233	-0.7018542898072613	-1.4230119537099009	-0.18175001740294394	-1.066750264995951	-0.7495210101780201	-0.7416200374213142	-1.0800434436580224	-0.9611381224207953	-0.42451233234273367	0.37971821416600204	-1.4844265570916244	-0.7940424733328436	0.0766095645149212
0.3153694400595525	-0.23404120551282662	-0.3888337838965931	-0.3474963245407648	1.8973516299161401	-0.8088260375216754	-0.13303982721415267	2.1748817719582934	-0.5536904585197797	-0.3944954765386053	-0.6359670161988158	0.09733818335965874	-0.4909845019830243	-1.1606675120547578	-0.4267247869291247	-0.8386293868335758	0.17978559435054206	0.24515090872551396	1.2628569125074818	2.5781195109473307	0.8497536875083709	-0.1783274572423392	0.6661271108372262	0.5248775251732859	-0.8291817348752162	-0.07639394452298158	0.7203510212900341	0.1327112900816803	1.5308855337352787	-0.7288738998602213	-1.4475751914540815	0.6460125226856056	0.06924056591992411	0.3498722813890123	-1.1449665590270053	-0.2952216964623557	0.17228819795718317	0.4637517409366404	-0.19844205638199902	0.348302131580939	-0.24979215759926177	-0.4745429485807129	0.19169358177736184	0.04747128025545068	-0.48592070559131667	0.5080384662120573	1.3093881985780116	-0.5203947974159153	0.24114229406906412	0.5449166441527714
0.7542631677190129	0.6842920380571197	-0.15194352302329758	0.14038327508769274	2.0946350396336593	-0.18333045760491257	0.8480019770688851	1.353260445921567	1.0674171255304752	0.1852044701896327	0.10862844289244795	0.8218109861988878	0.6969350145734639	-1.1455735492872927	-0.3611815984937733	0.1587030060586389	0.1818246304669232	0.8607538088139193	1.054326709305846	1.6700328377652187	1.8432470639333	-0.16256959745715585	0.6496348008368497	0.9555884591966639	-0.18799606324313667	0.5553776509815419	0.9267730740309759	0.04371285670208971	1.5785520018559385	-0.0001980187131171873	-0.5621565178945938	0.9482856550224094	0.38089965419419564	1.0697306258471277	-0.8436877316525618	0.36832870499524667	0.2335736725561605	1.1333050531034274	0.6656823821085803	0.35539859633542314	0.7103837973431054	-0.045015456093827864	0.6848415099578745	0.7966997970640329	0.25748313930286687	1.1486113092095376	1.234201844467399	0.2663140000391693	1.1772064496591668	0.6450638566153217
1.014282318210776	1.0520646235505633	-0.02767261369890401	0.334255858782472	1.6341064082314785	-0.08689877100404435	1.2673273537130136	0.18650329570556554	1.6694848890800584	0.218656956276625	0.43426397171584197	1.0524427300444132	1.2916905246183301	-0.7327944876029107	-0.6394942698459982	0.39042337195830595	-0.22424569784950957	1.325769346530635	0.15361650582374467	-0.062218064835408565	2.0584825039042047	-0.6143670106201943	0.2975998712515091	0.6626212442359899	0.07843326471280167	0.1933524561446103	0.2996290586896153	-0.547534722218331	0.49589609562891745	0.4616623564363332	-0.07308320472702802	0.3795341648838835	-0.07656682926242829	0.9148418650230621	-0.29737052496797695	0.1334503677789038	-0.18493699173443295	0.7177875731292691	0.6599453487383404	-0.3253697452408314	1.0681733798454096	0.05261097971789288	0.4360979549121883	0.5378902960447555	0.6743953700799885	0.8538541482283329	0.21169467107128215	0.06995503873759713	1.2567970958330523	0.25603355127248745
0.9453339004160202	0.6546912251580983	-0.15972269079156728	0.3169706994410549	0.8700778533676933	-0.40868917956895	1.1919486956111889	-0.4637785741720044	0.8327357406416452	-0.5986959701641876	0.050628628790215166	0.6487316549871162	1.1244573746236382	-0.1869054526188432	-0.7589390708818161	-0.19768602497200596	-0.7034394682937184	1.1881274001517668	-0.8560537416624459	-1.3804196196034224	1.5875099089186926	-1.07247662243597	-0.009797967574467732	0.04055605009222248	0.07499256974061952	-0.5423390676199619	-0.3400782636684165	-0.8937978631506632	-0.8547562893553162	0.4996690746609977	-0.0358293348268869	-0.32884475879508157	-0.6371214544930288	0.2106083682811351	0.41785099946013815	-0.4860412141852255	-0.6840849885059642	-0.3538161441313442	0.020981870005334184	-1.046012937453671	0.6851132273476976	-0.1555143496604935	-0.2645183168218426	-0.27364142179858825	0.35284772290208655	-0.11839213566181629	-0.8835568686550671	-0.7719436678655421	0.44805229656428014	-0.26698742099466444
0.6679607056382166	-0.0928643544617603	-0.3761134052303571	0.33684867738339325	0.25067175299301	-0.723606501965095	1.0713954686023686	-0.2680648001493412	-0.5135954446128246	-1.5550361324248305	-0.586568331577953	-0.06800101401025803	0.7016687232629876	0.3874875000358133	-0.4762777856094248	-0.9917693069657076	-0.9162750572677378	0.5273953439425809	-1.4337187880427842	-1.6610776954890876	0.9047538016635011	-1.0846412450392977	-0.11513959622103226	-0.3284821284198028	0.2354384349778842	-0.7497777297214065	-0.3988496076313171	-0.5799277999000656	-1.6003341124923511	0.22888352278188528	0.12795740151453425	-0.43819294078740667	-0.6211202008193933	-0.32842333501148135	0.9169107962156839	-0.5555101199529424	-0.8876387943641006	-1.0664051819049165	-0.6697807767910917	-1.1546303109573313	0.11530257415532187	-0.25585185330831084	-0.9389764521078247	-0.6315811272509303	-0.38575592879083925	-0.8520863582246646	-1.2592441565533081	-1.026908201769338	-0.6084540236313842	-0.5421117902768323
0.4647059476907491	-0.4357104171833251	-0.39086615537259256	0.50161920679719	-0.06341717628778355	-0.7106631314777995	1.243587614788338	0.28343974209826805	-1.082860407464419	-1.5107408075725697	-0.7805730688650734	-0.509811677998238	0.6272681110926315	0.9600828810118139	-0.06047109967454572	-1.4251475131117457	-0.8336940108388653	-0.09447302498914954	-1.4973220740994113	-1.216555225974393	0.38944741684405587	-0.5930020575574414	-0.11243729398954061	-0.3468025934985084	0.8356284058018189	-0.2296391210562663	-0.1936729311218143	0.1808561401475444	-1.6464076160096712	-0.029397738278673483	0.8015473730874432	0.05204441658106183	-0.08363644157501468	-0.23021042606451966	0.7526621793758713	0.09442324719493922	-0.8393007257285505	-0.8363402414627957	-1.0124396941761273	-0.7924287821790902	-0.05189325693311337	-0.008360714179275522	-1.2819395715777624	-0.1139235075977145	-0.671987729364556	-0.7198492744552015	-0.9342146490485342	0.05345400173007668	-1.233876497302692	-0.5822154629133675
0.49048236961459935	-0.03020482784385067	-0.07599166305259912	0.6006201948747959	-0.19736821671219817	-0.43209803501417043	1.5642756692557058	0.5002943025429111	-0.5312630441512262	-0.160750264369556	-0.3366424543544209	-0.318570876366439	0.9727795172260948	1.2443179203784331	0.10401742256735713	-1.3367556771537519	-0.6893985808561391	-0.22917502770528164	-1.2406918335782406	-0.7450636755477137	0.07965817914551473	0.12098672879478967	-0.06179796418816641	-0.42650101402245155	1.646698671326457	0.41016104177015383	-0.46826547584533385	0.9008720894800085	-1.3830448441321301	0.020541279189021013	1.502660318026515	0.518586520918581	0.34126795118447906	0.3013412890507768	-0.07563040765892538	0.6494793672969446	-0.7330316713027842	-0.005419165892506511	-0.922252152049622	-0.6592494464706292	0.15831654424386854	0.3993528834838762	-1.1505535597976468	0.6794460531750298	0.024404125319898173	-0.005391879334836389	-0.5266195856745235	1.7447502835548272	-1.2212291859159168	-0.6205721608751051
0.6652633173555481	0.6249674304270751	0.4457647462775054	0.3022540027136693	-0.23142533815695943	-0.20898010321334748	1.5376020345553685	0.329359598374095	0.2938091294715234	1.4632834989842447	0.28277395607379363	0.3059028051245718	1.247080179277519	0.7750382826697509	0.00535345997342384	-0.795247245420583	-0.6403654806627351	-0.022940808446330466	-0.740985692734281	-0.5912768501533109	-0.12247746612893795	0.787789169810957	0.16659224011646245	-0.8559880538554951	2.082731919793252	0.5655454276088979	-1.3198806620367642	1.3073010391343942	-0.9028054720759351	0.3878772858497027	1.2952845369063093	0.4953840444179642	0.23587661989139938	0.5964020686755956	-0.9927449123211918	0.3359904525994087	-0.41880553975987894	0.6788884659038881	-0.44471511019081406	-1.0181658797640394	0.22426621096420038	0.661449188711887	-0.4319218434469486	0.8613374119990391	1.213679821593087	0.464182895175796	-0.42380388613176945	2.4599306923447717	-0.7665453407271168	-0.6050118579767739
0.818922546741768	0.6624720793463188	0.8987088945244228	-0.44283302453064793	-0.04234846312127132	-0.21693437115409575	0.8218625328524188	0.3733737897770162	0.35560174539592376	1.950137098399236	0.5198598917237855	0.8040352519162386	0.9577810980632194	-0.4753467903379037	-0.02381085933332049	0.10493513482922918	-0.548973257896402	-0.008046877759417908	0.04793770532669383	-0.5440315975241863	-0.16538287157606102	1.3374967321917504	0.6831421988399511	-1.3152076421084178	1.716526512026556	0.3274712768236597	-1.881177693233102	1.436933125088816	0.08564027338412047	0.7577207002645292	-0.0633952734114514	0.18700543345446	-0.14588035300527508	0.21632134166948397	-1.3442463089021042	-0.5706826407905111	0.4967015844396174	0.9041115332994452	0.34154410588252343	-1.2180414502985228	-0.14897034196746162	0.7314342102551867	0.8330430227590983	0.2773206538706893	1.7477768989319686	0.234089072146686	-0.34841654534894	1.3913959795330946	-0.09116996320619175	-0.1450466626972242
0.8377535321328144	-0.18411859861232735	1.0128465265790523	-1.2361209047970976	0.4295011344867031	-0.23362462140211343	-0.3968577952258163	1.006559979176432	-0.4476850628199199	0.9562757185617592	0.3110097914658223	0.7944182226928345	0.13957727498002967	-1.7105832907177148	0.2409305954187951	1.1300899644750804	-0.16602174536686745	-0.4361356320875455	0.9419563142551165	-0.24945753033498672	0.07266926088282533	1.7286597598278208	1.2898139974233724	-1.1753102468220735	0.6770341909734778	0.2554323929615502	-1.2385407225759457	1.3879579196431169	1.5114039373978365	0.7711204455430444	-1.5849383594924142	0.1407739966237101	-0.2568790804544767	-0.550612361667793	-0.984478240781754	-1.0036035858277497	1.9364429543153694	0.9475130800380103	1.2025362386519145	-0.4397115125343005	-0.6164428154858234	0.7501875864223136	2.1670790321954154	-0.3688823279453045	0.9658359454922337	-0.33803934061808405	0.17815177742553484	-0.5972002188862952	0.6866391620246327	0.8774140111568792
0.6429482129103938	-1.1844644552351578	0.6564202277777039	-1.5278702186534416	0.867809441706076	0.14700822067750732	-1.5314938696442288	1.6732476648918175	-1.2290753426922147	-0.45537360614364786	0.040794721179383354	0.3952791949422958	-0.6928719496895656	-1.8720275140448734	0.6409026320223207	1.7698587148161378	0.489530293029839	-0.9529662856838835	1.408775473844746	0.29593848220935554	0.45003374054544165	1.7271133307359985	1.5421771786102318	-0.2563381429119315	-0.4457493088421167	0.6086462918895189	0.43766318097220597	1.1557006749699261	2.480230710131291	0.37630895971687583	-1.891773519643554	0.5198605230218365	0.05791449615159212	-0.9347411655616	-0.28739900620552317	-0.3391243927372319	2.9777706266963415	1.0617405331588394	1.691715155556833	1.1531571881076568	-0.6276662085067861	0.6873519356331614	2.7172142754009205	-0.37790659425431616	-0.5691091418094829	-0.5565987374225952	1.0718118707458018	-1.8214943370793217	1.3375041537776768	1.8059528739036212
0.14020093193823227	-1.305703558748332	-0.07733389459151677	-1.1055453286147983	0.7479387780458587	1.012229924050556	-2.079432001592371	1.3465862367729726	-1.115348053161044	-0.9611295572050916	-0.0025771364915594883	0.02299930254714916	-1.0634406535028536	-0.7240076176014526	0.8510832274543947	1.5099010443433827	1.0254827619574103	-1.0175325667360176	1.0062167931630606	0.7036524848271097	0.5157674580583239	1.0346192876344664	1.1650867588599616	0.8624009511898201	-1.0892569882908822	1.0269295494191473	1.9017411769213635	0.737341676216311	1.9602991317497653	-0.11693252384735749	-0.6258717357508757	0.8773691323013865	0.4031213587575074	-0.4547472386492297	0.3651319177268396	0.8601936271403354	2.5411667923607193	0.9904819218752426	1.4069173219826954	2.2920076270909613	-0.17013477862329793	0.280491582290803	1.8662166174540173	0.14649888899063415	-1.57498338375029	-0.17979176057065155	1.5927086727658115	-1.4413885396659243	1.423772117099908	1.636049988637967
-0.6662307545827387	-0.29109206328708687	-0.868207438448393	-0.2843588629209129	-0.09022125075071269	1.8889405026561894	-1.9827707140717403	-0.25609150961570587	-0.1702824744488786	-0.3136200472962686	0.04316730991957098	-0.05719532055293492	-0.9434847387487554	0.7766787250026729	0.761235155994354	0.3653846227438828	1.0235766287304398	-0.5580811848124331	-0.07622449674054114	0.6052851949847173	-0.034522914371575716	-0.29687742384622934	0.3649337814002393	1.3742743908215542	-1.1335455077536487	1.0092774316057211	2.0418351990663774	0.2694154316612645	-0.024316699261435815	-0.3482617680599549	1.1276088814654153	0.6998444773571385	0.33414957390320854	0.581454479267919	0.9265434515133439	1.4623964181496896	0.5688051977000298	0.3046932204481159	0.3772997522092592	1.8182693413017925	0.14189465128415502	-0.5651327755689598	-0.10992022726054301	0.47709479415759176	-1.2948818100867596	0.3654372284727876	1.1018827850351356	-0.15793650567671527	0.6501633401212967	0.08814088074802781
-1.496265079838185	1.05348526077926	-1.311770300420922	0.38321796379180295	-1.1310898632053794	2.0998034246350508	-1.5510019349993107	-2.118494677718731	0.7328633319236711	0.5780462467935413	-0.11839718703284516	0.07546063084829199	-0.6577688484636907	1.3789082884016688	0.5400387219138149	-0.9656031193861176	0.480591510498037	-0.0588334686557287	-1.0662540648344585	0.05317338293736068	-0.8993224325572657	-1.672587860312271	-0.32933745595713254	1.0334341894268995	-0.876535342511858	0.5310690316269471	0.9634672716918159	-0.047167387522624706	-2.1424982968671595	-0.247294637424833	1.9071228308878208	0.047618992397647816	-0.1311983780589437	1.3700598480131916	1.4623259517303044	0.9938445399491631	-1.6598520170930868	-0.8722249115711262	-0.8517230911923545	-0.04761334476632447	-0.20197053820662178	-1.4446937416702188	-2.0798896103939346	0.14584467910258958	-0.16851485571376432	0.5194144233450235	-0.17547571115874416	0.6935342900986835	-0.6734684577553823	-1.8806258321694935
-1.863408552619342	1.67239142952217	-1.173881083371279	0.5721862718558856	-1.582768544380884	1.4123425470733184	-1.1025747786010203	-2.7923472228795716	0.8660449521538941	0.7754682407832463	-0.47614310956150757	0.20065067480844145	-0.4762164765646281	0.7747814315845378	0.36550287308424806	-1.6358175477102705	-0.1572013434914062	0.024071559024619785	-1.2897560254689504	-0.506844548796414	-1.3460427684222718	-2.3229142055131224	-0.5357507717422718	0.33219394403720987	-0.657099427060256	0.03793238719604055	-0.22169374544797946	-0.13477395543722145	-2.9029176438577724	-0.04249281395500155	1.2824601394247186	-0.48984595518620594	-0.5752662530757964	1.3784749153691909	1.776923254636709	0.06088676228136149	-2.596123444161744	-1.7546880606966782	-1.5923365370662923	-1.8233702735377049	-0.9426047862091341	-1.7205364158131573	-2.897424860724477	-0.5360496051264849	0.7287566875606349	0.2052969243339362	-1.2714760913710939	0.5271877033249496	-1.6991070544867688	-2.8417319888220107
-1.4639989564069993	1.2670733606312818	-0.5782496605310657	0.37611172956508443	-1.1193446162129035	0.3036299815352207	-0.7292949054005223	-1.8176792394427423	0.3408324870787287	0.26828386881518723	-0.676766514972522	0.2297064303862388	-0.3808092669754507	-0.20031365430779033	0.22276494401626312	-1.3750165309302314	-0.423440357089019	-0.21642294232922188	-0.7701285410776606	-0.6446689621763747	-0.943061689614442	-1.940863572902276	-0.30888387118482596	-0.07655646239189538	-0.5462263277830443	-0.10714751272896057	-0.5856230994466006	-0.07783679814653073	-2.019999700691131	0.03214524304956069	0.11057354594315197	-0.4647642933112483	-0.6684054327093008	0.7807319673983677	1.517731469687566	-0.43013112819106714	-1.8301247933299027	-1.6579738436194014	-1.5240785918334963	-2.192310382082322	-1.299560700257695	-1.1738695293569001	-2.2984586067281416	-0.8841328463321307	0.7839975475326246	-0.16060424918862676	-1.3893342562875084	-0.1266421132247578	-1.7381592775292258	-2.217870645180356
[truncated: 72 more columns]
