# Supplementary material for: Diagnosis of autism spectrum disorder based on functional brain networks and machine learning
Source: Sci Rep. 2023 May 18;13:8072. doi: 10.1038/s41598-023-34650-6 (PMC10195805; doi:10.1038/s41598-023-34650-6)
Supplement: Supplementary file 1 — Supplementary Information. [file 41598_2023_34650_MOESM1_ESM.zip › matrices-bold-time-series/ASD/ASD190.csv]

-0.08191662576686531	0.6503827724376384	-0.267899633597328	0.2703727774430349	0.7579253959374425	1.0377175397048135	-0.1550637095901468	-0.2672952698477979	0.598732719029954	0.4600121773886726	0.0	0.6235045755792341	0.023644954191078222	0.0	0.12956393987047804	-0.38533476033492975	0.3481070915300638	0.0	-0.15040080389653915	0.28127636133948164	0.5553508041382059	-0.4630694884140392	0.48366987778581316	0.5433788897220408	-0.23102281608832784	0.7318830238793668	0.623513345166138	0.7141170828563972	-0.5513087833502002	0.7635429473318656	0.2735271875608078	0.5105674442831014	0.3203437859742924	0.362157675680557	0.4407271350667785	0.14632604616470177	-0.14131810796581573	-0.20741208505785985	-0.4851356868447507	-0.06855107556706978	0.353261232133956	-1.3842982199721339	0.28357656094643563	0.45800884202190645	0.3478830144319617	0.0	0.2221268951760204	-0.34256626187809386	-0.6009284496876767	-0.15408107792621087
-0.317033621353822	0.13796529594594903	-0.5287127398183761	-0.018606580888632103	0.8460934235739968	1.0885715451250568	-0.8012066688880731	-0.42551343954877496	0.47188815140161267	-0.1561366932504857	0.0	0.7583858376268635	-0.5491682994402457	0.0	-0.03888043009534305	-0.6433272278491596	0.06265803318885907	0.0	-0.08736787187648432	0.22775228872844547	0.7086353133475145	-0.6852791123388007	0.5349659521540545	0.5306422353208057	-0.8043310514806368	0.6644542406032976	0.22480674948258983	0.6127494010269383	-0.4945992664016936	0.6233180764890216	-0.03772556922762642	-0.017808737114766035	0.04977591644847986	0.03283702167976834	0.2021528865112314	-0.11908675801778883	-0.3347734375887555	-0.3648407586464777	-0.8442491917538956	-0.16591788970763607	0.2749713816311382	-2.142584868612782	0.11870753727292807	0.024810954459269806	-0.1290870153339412	0.0	0.283479380426277	-0.7287172560855596	-1.181324969222158	0.10473031434909845
-0.6036276121734069	-0.7062630957979865	-0.5981379204364234	-0.34916736158961953	0.85101371548549	0.7730573862315459	-1.1833148315467938	-0.4347177974108884	0.3626173888634762	-0.8250821762302121	0.0	0.5363100468319147	-1.074245301020977	0.0	-0.06282138678371672	-0.807763851928311	-0.2143894286012315	0.0	-0.04962354053403521	0.2014564586119235	0.5400308768738185	-0.6039579188874674	0.5996344039125767	0.3288612606366779	-1.1758151189237558	0.3723327722469212	-0.45895110346877843	0.4613122921224859	-0.32004950002317684	0.17298668479428375	-0.1809747875638018	-0.6043019278245239	-0.109616376114649	-0.36824945888406235	-0.2967610681620782	-0.3064940263258013	-0.41785730615543115	-0.2663795573269493	-1.0361901364255743	-0.2714248720427106	0.060133002823913116	-2.404919444931805	-0.1509815200873162	-0.42277571434938455	-0.7329130555420889	0.0	0.2888281750516307	-0.7391866343307019	-1.3812424011778857	0.6279347109674556
-0.8543948749603834	-1.5117067652407756	-0.33388705335933117	-0.3839724658015956	0.719090127633723	0.1695171391227816	-0.9646045211688732	-0.3428774960398206	0.3691229337929341	-1.2136306455117571	0.0	-0.06378189859264193	-1.3472496241017091	0.0	0.13556325605693578	-0.853907706779809	-0.1558102616257977	0.0	-0.05716937036372102	0.17557677188792914	0.03758419629711948	-0.1624315886150162	0.6146251236525604	0.14537779477647708	-1.1738186172999951	-0.11015087059450747	-0.962146749348826	0.27677315095746907	-0.1084732131923655	-0.3541993707395774	0.04685552081330894	-0.9307841936394885	0.017367227261521415	-0.6294897169537796	-0.7830812970200891	-0.2483707292547658	-0.41838809688170053	0.00644159476464512	-1.0431114910174522	-0.3457185759583085	-0.21431894184108	-1.8990679069291616	-0.425131329720572	-0.624611916773592	-1.1983362701887776	0.0	0.2718393698434403	-0.26790639519828663	-1.106759040231544	1.2235159836508998
-0.9821598650074894	-1.8559099172933113	0.2378197236343723	0.05234686914197474	0.3982083358121228	-0.5133257580160377	-0.14465127305754005	-0.27511235572574644	0.4922310172619342	-1.1506801508146114	0.0	-0.8496832717378612	-1.274027339831914	0.0	0.49930215705164827	-0.8037424862634069	0.38187223561329375	0.0	-0.09987073119579531	0.0640987384094143	-0.650853861407332	0.48938754173619836	0.4691370094284909	0.17972253021424708	-0.8137763380477739	-0.6778585305204675	-0.9038654522894918	0.020942925917991552	0.06885295616328274	-0.6662578354057971	0.5904940162112615	-0.79139553126965	0.422592089253772	-0.6395120666413655	-0.9518177906748848	0.06902462687375688	-0.42518098917680297	0.23410614007383873	-0.9287770484284908	-0.3402679976606093	-0.4488118012467889	-0.7042865045076063	-0.5969404489798874	-0.4601354760401169	-1.3090828384441273	0.0	0.28587216661629494	0.48119946764836735	-0.4922717917433362	1.6158041874751103
-0.9376678224855628	-1.5220164661097433	0.8881953521145256	0.799438036535481	-0.09548966787135219	-1.0366452627879872	0.8749360158801395	-0.35024598134604035	0.628171353351269	-0.7334664144132993	0.0	-1.4935074984885146	-0.9098872606586457	0.0	0.8363474487506938	-0.7045662415539503	1.1964800048327726	0.0	-0.15793645427387465	-0.21447590473525294	-1.289195722961742	1.0403537700025194	0.08907856384044772	0.44320473388803655	-0.27719128637367846	-1.1762846923842183	-0.26226162464892516	-0.34904485496663223	0.18552333858831752	-0.6093553365575494	1.1326644208419903	-0.24934615088892245	0.8823003181380656	-0.45608644086003025	-0.695437274901186	0.4809454489290078	-0.5314773692464457	0.20298804690748212	-0.7950301534690322	-0.23496726193566755	-0.589578733028203	0.7292010305985056	-0.6104051925550368	-0.050618208954653014	-1.0344055763971236	0.0	0.3406571199675603	1.0846992583517094	0.16006466772611325	1.5889583296387064
-0.7289852573781705	-0.6490638041962777	1.2786509673314548	1.4196250769648824	-0.6304548677811654	-1.2423604651448965	1.4999206510599452	-0.590900886422474	0.6413681674156075	-0.24275940126488588	0.0	-1.6980529132613782	-0.4122152821565687	0.0	0.9161026201054439	-0.6010709322176555	1.8172021775007885	0.0	-0.22516746331801854	-0.650112809505629	-1.6560016644492395	1.1798137544245253	-0.4757935026874093	0.7136956844431941	0.20868646850454067	-1.4410117458634348	0.5919133062265495	-0.7982436418895711	0.2517415416204509	-0.2714496526256571	1.2884136986332528	0.3741573620729287	1.0824598724272851	-0.2536448535592244	-0.20654430224889955	0.7475307707987585	-0.7634323678782718	-0.14926086926487028	-0.7261662959497914	-0.06794032764550059	-0.6563850379262272	1.7799334273907836	-0.48676608424266277	0.30099017445883053	-0.5466765837431078	0.0	0.36972175746112573	1.1475402569157829	0.5317570610840449	1.1085456649364804
-0.4140171859828556	0.33328281946464955	1.143982576501065	1.4695338035840833	-0.9893194918578625	-1.1135655518604708	1.3130342950550753	-0.8892148915157149	0.4642289007986268	0.07026112840477232	0.0	-1.3585480494181743	0.057315554636783714	0.0	0.6116288580893933	-0.5180498579048709	1.795536591751657	0.0	-0.31142704040415076	-1.096282214893348	-1.62252582448238	0.7885798301830619	-1.0338736533717956	0.6803495592655977	0.5066911415150437	-1.3515441830734847	1.1379287718001971	-1.1740195575488868	0.2772470285556456	0.08113477948674375	0.8739026633897174	0.6872482892616985	0.8255181456624083	-0.18900458879525542	0.13626651497939557	0.7145406292329162	-1.0370943173060745	-0.6817468453473765	-0.7510334051388394	0.07167839858179602	-0.7077678435684122	1.9802397938648295	-0.30613190846391597	0.30480915234029204	-0.10388335555254087	0.0	0.26917886011391035	0.5528212209384517	0.45263382725253365	0.35197472805975516
-0.07336304152294688	0.954773066447188	0.4607775263748851	0.804377615702828	-0.9815837767427098	-0.7560498472014944	0.36111621220811024	-1.059026524830866	0.1485074075421573	0.16409294036677502	0.0	-0.6253958973041513	0.41350956034145087	0.0	-0.004907678257599162	-0.46023663479123783	1.0191476353677766	0.0	-0.42163071962414855	-1.3141175099247027	-1.1805963609361647	0.036314869851229656	-1.3329354604366688	0.18467074414624274	0.630553670028396	-0.8863533921039009	1.0597382563532256	-1.2605208343376926	0.2430463657940826	0.18725798276986236	0.05940327178008186	0.4740660511104062	0.17357394716425348	-0.28461503904978597	0.02939211673475108	0.415743006263453	-1.1789862988762607	-1.1211749685427752	-0.8380022340010939	0.09190051247372136	-0.7741687902709822	1.2810643599211522	-0.159306787629377	-0.11410619753720996	0.12113147912684485	0.0	-0.010017723319585337	-0.45147315256611087	-0.008266807978949797	-0.3707506447349517
0.21969304834737438	0.9827801846946183	-0.5098566145219394	-0.3012019615643504	-0.5765096378505528	-0.32064150348686354	-0.8455636637079608	-0.9498092163389895	-0.1721147236653999	0.21563126502729654	0.0	0.16979252670642492	0.6604248793584219	0.0	-0.684427505533306	-0.4233106572118527	-0.1781623556609636	0.0	-0.5323850951268071	-1.096114715177662	-0.43131563775562143	-0.6924411269148638	-1.200303896806086	-0.6227132069311127	0.6965810851994777	-0.15460401127425485	0.46279963851605505	-0.9088910954986213	0.11009127773275351	-0.03748838723627571	-0.71368753833961	-0.1649487449412293	-0.5799924993622544	-0.4148861280745968	-0.5338232461185894	0.042880733801292946	-1.0130108990835847	-1.2059058635739204	-0.9194916903890967	-0.04246297314922719	-0.8180085820561835	0.09070988243739016	-0.10186835291123225	-0.7487742441780905	0.14175977877958498	0.0	-0.38741329575903516	-1.3901842364530812	-0.5771050961567776	-0.7647988966429428
0.4173746725245039	0.5480433220379628	-1.3462295824016492	-1.3086007990260684	0.039524224750567966	0.08042573631807085	-1.6394032946096115	-0.5530420470159665	-0.38117723139691734	0.45009075272412874	0.0	0.6835486506090933	0.8369690230595975	0.0	-1.1361613577449237	-0.40438224698274466	-1.2050143755868372	0.0	-0.592370891947443	-0.4014075802039303	0.4421761120042864	-1.0155178367689142	-0.6537347538850904	-1.3415115306583325	0.8101205740286496	0.621015566392534	-0.2026058427018212	-0.15907673743358575	-0.14004380841615716	-0.4600662017557643	-1.0087874490274675	-0.8772397020639718	-1.0969852343582358	-0.404346926169601	-1.246007457399671	-0.19279808048211416	-0.47426449414505234	-0.8158814997284827	-0.9305912323408538	-0.281931875794884	-0.7594058292762623	-0.9491923682893715	-0.13680455157672583	-1.2334128126043078	0.1157375621765978	0.0	-0.6674367702239266	-1.8372203103278617	-0.9221881787313504	-0.6906817894532518
0.4998889521640517	0.0358072570126589	-1.6926160705675988	-1.7446090037415232	0.5399409817262405	0.41178052848462904	-1.6128486429065556	-0.029225558921273997	-0.4645727977854775	0.9251933135834582	0.0	0.73079145169417	0.9454286272891216	0.0	-1.192468019241016	-0.4037468862537316	-1.582692683655237	0.0	-0.5528873917652051	0.5839596364193187	1.2094750588491832	-0.7856551863749011	0.09334176725431723	-1.5731521703201654	0.9741347633470994	1.1781947205240189	-0.4584587729201146	0.7388432842078919	-0.46660752322235727	-0.8392195839421123	-0.6792729779977708	-1.2852164163385393	-1.2082266776186805	-0.1639033224234313	-1.692786460465046	-0.20351400010833665	0.3166674406836548	-0.02325503129144213	-0.8433304540074513	-0.5197484719420966	-0.5510051816556524	-1.3248255009494507	-0.22956984733663074	-1.2807373345882824	0.19358905334457147	0.0	-0.6532050590707059	-1.6540267121089183	-0.8387629425371508	-0.22749491529583793
0.46893144391035574	-0.18317098517069236	-1.4536811079826546	-1.478512038322773	0.638981190425212	0.6911121468139698	-0.8683784896977816	0.3709465376798274	-0.5143507440956023	1.44350362911036	0.0	0.3646436876683261	0.9239372375282777	0.0	-0.8951822207923806	-0.4181937418943147	-1.2437805498804708	0.0	-0.40679388038039954	1.510285591837817	1.6452192336104916	-0.18734804308124917	0.7419264518806977	-1.1909978203237916	1.0860366820247258	1.3220546732898821	-0.13129376310427385	1.4344180388748442	-0.7687281587091861	-0.9947022178820559	0.03487227435493702	-1.2216445831775278	-1.001087212369818	0.23567060346544635	-1.6370905109789557	-0.0680387013371606	1.0754476426311095	0.9453784910072799	-0.6817815377119277	-0.6573946121450254	-0.23974863603599997	-0.9322935924030067	-0.3377480583137802	-0.8739208156427055	0.3756080093020391	0.0	-0.2896925109132	-1.0421242074604795	-0.37049114267847505	0.3686727602310394
0.3418039505561924	0.0006187238189993325	-0.836700516687279	-0.7610082033249218	0.2670984738879683	0.930137988764244	0.06907534059902326	0.45050485716167926	-0.6451370691311484	1.672468602230758	0.0	-0.17099941861300605	0.6885139866460599	0.0	-0.4465578885532608	-0.4329824768796104	-0.5499997010662689	0.0	-0.20241608892900587	2.0260275996538635	1.6047064856750295	0.3748718412318909	1.0665969014590844	-0.431191751511199	1.0207419079865714	1.0154326354297438	0.5352260349582009	1.658410364083136	-0.9299022192938811	-0.910238937919654	0.6690820675520303	-0.8143070757969892	-0.7198917164737318	0.6065760280835203	-1.1740551291619967	0.05049282879404789	1.4789200954741735	1.7988369654026146	-0.5106133458820695	-0.6611912678851954	0.04289136249040997	-0.10949318989326043	-0.4319224135572126	-0.27961363035329895	0.4930670151875638	0.0	0.2698629129589043	-0.3874593285682532	0.20585238619554946	0.7870357797946507
0.1499500563621095	0.37730707661710444	-0.21603598281544195	-0.013433412651213067	-0.37787713049341326	1.090222129832403	0.6171272888090163	0.18808415819489246	-0.8858954530781041	1.3908520159865467	0.0	-0.5818516745570602	0.21491960766176565	0.0	-0.06152741669133012	-0.42052136473206186	-0.018462710834277196	0.0	-0.016184437501568005	1.9508497576184545	1.099657395885709	0.5351363727376975	1.0251205791418763	0.26931000890851403	0.7339569343663271	0.40170008129733586	1.0627936057260887	1.363492523292184	-0.880983809966844	-0.7043771500120247	0.8446968765830792	-0.3690435422461774	-0.5596296134601403	0.7713238553659302	-0.6440287476558626	0.04089449635758014	1.3356860303361098	2.2781888429415473	-0.4001141806874166	-0.5689905988891739	0.16628875167831714	0.5972423863719879	-0.49678155589581313	0.13063736048770044	0.3375451013715942	0.0	0.7368861759835753	-0.010220095645663861	0.5328409821458908	0.8045320761848787
-0.062469364569036075	0.5845295437302616	0.09253833135137673	0.466090840712703	-0.9467395583979011	1.0897120154818258	0.5269521458432431	-0.24222085633857143	-1.1331172892471153	0.6757909381029394	0.0	-0.6757322350730395	-0.40352447678807246	0.0	0.17234375110754022	-0.3491508963407195	0.044837835813811316	0.0	0.09835180986312263	1.3622740001101592	0.32416515071531693	0.20798087224691789	0.7538777105142542	0.5750308025208737	0.30669454500617155	-0.259445280066491	1.079656138916028	0.7348361918790611	-0.6400400716406383	-0.509375070285675	0.5135892861707712	-0.1430041525246858	-0.5153720809929472	0.6826504835557577	-0.37078856886062084	-0.0752293543679063	0.7051013682801744	2.2342105619492036	-0.3827603761849093	-0.44521192270504617	0.1015601299603537	0.7791996566408695	-0.5200449996431413	0.1302456832217455	-0.15278661938155821	0.0	0.864025110675134	0.012670587694214799	0.38102275966588706	0.3821957841244357
-0.24705734816137942	0.38083224670079896	0.00455353647061981	0.6636631030619631	-1.1528996703555638	0.8605651100900766	0.03261981337146656	-0.5725938074872166	-1.209245770065228	-0.11978769031750797	0.0	-0.4475044013676728	-0.9728247069040035	0.0	0.32703440652285465	-0.19883842291899237	-0.26002788677875593	0.0	0.14504637958995326	0.5476747123376962	-0.410497744591089	-0.34820997193693803	0.4602084627187016	0.4747525159205367	-0.10219152009543132	-0.7150602732448754	0.574721807065808	0.06692703758089719	-0.30352509004708766	-0.3653257137348554	-0.029833659926195587	-0.17390644848807227	-0.40699861636933354	0.45221025676744864	-0.4221487018357475	-0.1786243467560679	-0.11539642112398582	1.6767371501305934	-0.4250215592261019	-0.3242250669437941	-0.04331948875799538	0.40313193515535517	-0.48597258794583686	-0.21279191145859577	-0.7928256153555913	0.0	0.6077836589322815	-0.15354352444041042	-0.20836120422930468	-0.3259323170115123
-0.36811098589760405	-0.1658234763364918	-0.3166425922876086	0.7750920682279657	-0.9452900650494187	0.4133762917493574	-0.3380459924845086	-0.6064632795381025	-0.991410582937157	-0.5961096422934419	0.0	-0.05980538701086489	-1.288755932727127	0.0	0.5380223040082112	0.024132184798769232	-0.5389758899924426	0.0	0.17305590900291137	-0.14859565625009524	-0.8218972913644227	-0.6951431268626461	0.2875176931216764	0.26072001486176855	-0.35965803571246235	-0.837499547372679	-0.11114313394388825	-0.40965953975410474	0.0033574889183840433	-0.21411580529662252	-0.370861458853834	-0.2836662752749315	-0.060828879815512965	0.27179510625514597	-0.5718568653657031	-0.16770540186684985	-0.7422702380365388	0.7863494307967852	-0.4354960561338888	-0.19149354177146266	-0.09182869195301621	-0.20359943553918217	-0.3833492564997015	-0.5897935816676465	-1.2251527909736513	0.0	0.15925873145998412	-0.2589899475561456	-0.9381596756534111	-1.0510763777831311
-0.4197770836484307	-0.7067523258495897	-0.5958309980966161	0.97874436911395	-0.5257257649989983	-0.13999992079983897	-0.1512386307744473	-0.3432030713340961	-0.5186236052846888	-0.5809264876049118	0.0	0.25979079159635526	-1.24644409476664	0.0	0.8560681039404757	0.28213330381515356	-0.42997316414326664	0.0	0.22522907645944598	-0.4952180276598983	-0.8096467441243592	-0.5044260348356454	0.23955124146282009	0.28115432593219675	-0.44198313528535504	-0.675747398115639	-0.5382884190297526	-0.6398447770932248	0.18437289094754028	0.012087756031924123	-0.2689572157674641	-0.24286487295612091	0.49819037802830707	0.2861908528520273	-0.4883355229428858	-0.05290331186001595	-0.9171790491911391	-0.12980896277565937	-0.3128656466785554	-0.019051085719488048	0.07091273034950162	-0.5956235502754632	-0.22187611110759584	-0.6710817443817373	-1.1344753849528997	0.0	-0.18668882941665899	-0.15796426416165057	-1.4274095288239772	-1.5353409062655627
-0.430179254951577	-0.8409925099881792	-0.6312230129040205	1.2523128560134484	-0.2013687757842569	-0.6302637382801726	0.6208283320536465	0.02086781915014086	0.005355028300244291	-0.24744677529601217	0.0	0.3442517148990484	-0.8986203128289488	0.0	1.1645441448277842	0.5160522243564969	0.1071420459429665	0.0	0.2895100643558504	-0.46979217466442463	-0.5176500940142188	0.21584132076021711	0.20339696387620973	0.6541477368969875	-0.4387703561396975	-0.4147562341309007	-0.4744028837278501	-0.7313920845911581	0.20621348753300472	0.2944684043469343	0.18262717391803784	0.03533345326636722	1.006532079074654	0.5055303575044547	-0.0037371100438596066	0.05213421366306889	-0.6518028297212395	-0.7470632522743018	-0.01132779626540211	0.1777606217639026	0.401606967598973	-0.5072475540415359	-0.04019393525021959	-0.338637242230037	-0.46155969109829403	0.0	-0.23703415655490084	0.10467062098311242	-1.4400243301952376	-1.6444992406734238
-0.44447537527842373	-0.38937308586434854	-0.40251129402910635	1.3854804357934694	-0.17569121157245418	-0.918979240473349	1.5773378737191983	0.22204644947997978	0.3249402722833552	0.015363793922438133	0.0	0.16916663423656997	-0.4249700509378028	0.0	1.2341001096863378	0.6687228724437954	0.7556131054646242	0.0	0.29866168598102333	-0.23858585893159784	-0.25100702447230944	1.1092748588773969	0.04294329359922976	1.1618137035781835	-0.47802081492033355	-0.2698818706392967	-0.034785455548397445	-0.8433678418866568	0.09900673386939862	0.51544191871381	0.6364109707337041	0.420377434604635	1.124153412106162	0.8101636775213048	0.7431559953733557	0.0364393098685377	-0.21255437217178666	-0.8685176319145619	0.41639874341969657	0.3197125780331599	0.714575531256056	-0.0057129989942183495	0.1069754002623117	0.22936618163670744	0.5319611094775004	0.0	-0.03558954569960103	0.3577973854420799	-1.0258757536395955	-1.4155460082759526
-0.4922091193182807	0.47025854396586514	-0.040341886629854745	1.1754771534708746	-0.4216729635675776	-0.9760197314435767	2.160960205612211	0.11020644156174786	0.2896333092559915	-0.11100613667014606	0.0	-0.1463668559006418	-0.0332921332075738	0.0	0.884381663136616	0.7130768176419601	1.0839725115354613	0.0	0.18736922792410407	-0.04595840384273533	-0.28520982027226627	1.6854105591171376	-0.30650704390934513	1.4081823045310577	-0.6298777805359541	-0.3770883182577536	0.42999183851347456	-1.063745776309941	-0.0635860776474492	0.5485843991809222	0.7411968415700513	0.6632341193446859	0.688929763349185	1.033081710248123	1.3991512379863278	-0.09636360638343085	0.05170651735598654	-0.5351010828861114	0.8319681631389623	0.31139950085643203	0.8081925559373409	0.5907792080067285	0.17873517629214222	0.6791793071909926	1.3990104950149636	0.0	0.17173607358680176	0.45504055956978984	-0.4790040857360296	-1.0193208400086324
-0.5570711643896069	1.2964007570947378	0.3008381586436857	0.6392053522917536	-0.7200410929914995	-0.894124509507967	2.025574432606661	-0.23682583579599376	-0.05129927181480762	-0.6405671048446617	0.0	-0.4137671670692401	0.14445171518761524	0.0	0.1385518429619438	0.6709239332856674	0.876919698077092	0.0	-0.033573433750634075	-0.08345869408328312	-0.6840190370283858	1.6213823966882892	-0.8015995334700644	1.123691209792458	-0.8587297603180398	-0.7353532370966211	0.5987759847506335	-1.359405876690028	-0.18657719189946081	0.37666339806082044	0.37941038223913237	0.5908726222458022	-0.12893125257263297	1.0556610530458932	1.6530698851336656	-0.21139219370640708	-0.06609898512747253	-0.0224430242160975	1.0817509232908888	0.130455634190479	0.614491346455177	0.9557795977126543	0.17577634926563188	0.7217099141075544	1.7585013052423273	0.0	0.11958592952392715	0.3910393995514257	-0.134715863719146	-0.66118694167379
-0.5697833479536137	1.6431046245413228	0.5596805962744582	0.0565496633488557	-0.8272855398269445	-0.8279742439541831	1.2445884057922711	-0.5462549081892103	-0.48181166663581937	-1.2726484859325522	0.0	-0.4804108215252545	0.10037992901631958	0.0	-0.7464318292052847	0.609175102521978	0.3006907154422098	0.0	-0.24881311412210264	-0.4066848530915559	-1.2478094367862589	0.9550563566835709	-1.3239037451765778	0.38554072573129805	-1.0536526053496365	-1.2216092993236212	0.39482340170080715	-1.6192198280153534	-0.1729306576629643	0.13251145526033048	-0.27135061142353595	0.24667778957824507	-0.9022019175545932	0.8549768694088383	1.4609617691607408	-0.1458889979368829	-0.49863214561261376	0.29969298682864726	1.0866666764301816	-0.11404048575835027	0.259879576334261	0.977977601883668	0.14515571093582266	0.3259781444724224	1.5011670357418068	0.0	-0.27639200782742845	0.29690349324044724	-0.1379835261025826	-0.4741114629164327
-0.43397755816556544	1.3164831229555158	0.7865375206137682	-0.20849537640640758	-0.6483418112884316	-0.8947801195059746	0.2301493254935171	-0.5184305214319358	-0.7573003092428938	-1.6117634073923985	0.0	-0.30984148137449014	-0.0751072833581753	0.0	-1.407623122506749	0.6094167177640422	-0.22228643149143665	0.0	-0.2918000728186028	-0.9291619232103892	-1.6341758951757592	0.047508958536583615	-1.7474225658962932	-0.41577343891334456	-1.1079346342762801	-1.6566303610798905	0.002451976285543814	-1.7417835342625996	0.0513745954288301	0.01563633832087845	-0.8789467267058573	-0.13077561972738394	-1.2145825121239322	0.48640551985290936	1.070192453124989	0.14555572347984258	-0.9512480735132156	0.1801211937718529	0.894104875667859	-0.21673133965552624	-0.015277473776819095	0.8105438477917828	0.15547260633314747	-0.264403980094584	0.822643826716908	0.0	-0.8463267325382381	0.3253971909764107	-0.34237108150134204	-0.4612690836366549
-0.07624829556431979	0.4696780465853524	1.059870208080809	0.018000798143652685	-0.2913615788778642	-1.0993357604395304	-0.5579223960047964	-0.027788543434986282	-0.7533993713308839	-1.453191456544004	0.0	0.004096380234536801	-0.26184012221149616	0.0	-1.5847731804969274	0.7215358137479634	-0.3310394742866482	0.0	-0.055341662115479806	-1.4770523038002141	-1.5772688836187805	-0.6528526420303614	-1.9916559347134497	-0.8428318285498801	-0.9852176262365362	-1.879291334152296	-0.30414435046701327	-1.6953560761048245	0.5002702449127443	0.14023466209361732	-1.1806335914850352	-0.2759908216258248	-0.9368060282771041	0.033834383534257884	0.8270925639566472	0.5262630910110467	-1.100193767473787	-0.3571426770053593	0.6529117501158294	-0.0020998710786941095	-0.026897452711233418	0.7246512963757847	0.2558485659498932	-0.6967550953435857	0.07629110297020755	0.0	-1.2740420123063698	0.5200417797233725	-0.41624185981995276	-0.5165656316440356
0.5039625779271586	-0.5098976788085738	1.3790728768777367	0.5631467681237917	0.02716378099952864	-1.3306431924997861	-0.8958948093100543	0.7729097189191834	-0.5257357136921231	-0.922717927522506	0.0	0.294014326607913	-0.36891612013632946	0.0	-1.2733037751675134	0.9249624635624467	0.008559085897733803	0.0	0.4154512065709973	-1.8646556870065503	-1.0616917555142353	-0.8831314724753395	-2.033694249256919	-0.7138526937383146	-0.7263007331173637	-1.7955343909609736	-0.3707852438911706	-1.5116995888797804	1.091916324585932	0.4337974208550112	-1.1241633632872352	-0.0876732480509762	-0.3117502679369556	-0.4258352387056677	0.917060900879402	0.7593551592469511	-0.8118338793902098	-1.0213820858469593	0.5210044585975625	0.5366191192119236	0.2147349725867457	0.8870351955812392	0.44348806542113967	-0.7376114203896712	-0.44353750719126706	0.0	-1.308995758730042	0.7716973906151988	-0.09123702065532788	-0.5063864680328298
1.2118661450131494	-1.232841787999204	1.6293624574233854	1.0011998893504925	0.1482137886120578	-1.4301731412218577	-0.8805070081582822	1.5180642348892566	-0.24622511695822863	-0.37055488779022244	0.0	0.4136267348478351	-0.3518907889062032	0.0	-0.7202191940099318	1.1228227664065475	0.4921484157127361	0.0	0.9212776343628353	-1.9561457395044477	-0.33349974387806003	-0.6975833148291147	-1.8880989842887776	-0.21746380654623834	-0.40127954864053855	-1.3940773020024928	-0.2482981693404986	-1.2348321178472375	1.6458602478934286	0.6746403153942533	-0.8390402208758674	0.2972093611875542	0.21683616119919047	-0.8230608185200433	1.2343186437656337	0.6852599154654915	-0.23677552805635874	-1.4362125074532959	0.5628015015590012	1.1896325722157568	0.503508785027361	1.22999692169495	0.6594965796823421	-0.4076851817325539	-0.6426282150262165	0.0	-0.9307257380627236	0.8972153245658953	0.6168585472889371	-0.36048053764834365
1.8775395920526172	-1.5057638049368305	1.6540431108540796	0.9443191684380846	0.08004585992695153	-1.2857990711189	-0.7817705294102933	1.831219737509225	-0.06895750549101107	-0.1052152256145563	0.0	0.3174428914174886	-0.19623412073148572	0.0	-0.26672109409431954	1.1803725613507698	0.722805077774704	0.0	1.2135335127160662	-1.7001654370144865	0.2600510764906124	-0.3835145056348523	-1.5825991803796056	0.2423694251359916	-0.054817239339163285	-0.7408151381311519	-0.10169951069505437	-0.8801639548135763	1.9384967596425156	0.6512586665700395	-0.488206160234272	0.5987708006518124	0.3118568181843625	-1.07909844006955	1.4759198903876976	0.3582106586325082	0.2845758815831575	-1.3811336877099993	0.7058755390133661	1.6262677685494167	0.5806541511839799	1.5064074230250197	0.8152634701367418	0.060089211604698274	-0.6153045775849657	0.0	-0.3510740286453099	0.7812203321937369	1.3758016441708654	-0.11590020109751016
2.3137190148894096	-1.3816754657194559	1.3802753636828902	0.32353670459872536	-0.02694926555487336	-0.8917858853922492	-0.8005479347233114	1.5424947943087246	-0.02518543925838124	-0.17212048812956882	0.0	0.08187600000112866	0.09846308035954554	0.0	-0.14207720241801375	0.9945478348858006	0.5200109722141166	0.0	1.145692922738446	-1.1403219756958363	0.4935051506037434	-0.23571860762996857	-1.14976435250783	0.35057899119435776	0.3063756643764641	0.03539318577675788	-0.037080916619732535	-0.4428186317589781	1.8075306117797452	0.3278258545012429	-0.1369152383709225	0.5878557748376865	-0.032871680389120216	-1.107645696690735	1.3823328890786828	0.024442566734899536	0.441908493055964	-0.9316378247955982	0.7906200802357465	1.5880549071873582	0.32429884476073295	1.4818830142624986	0.8343640357548954	0.3969889397554549	-0.5174100453255718	0.0	0.1409491609943441	0.4741048710479039	1.7305393075606512	0.1115716055698158
2.3875485496144115	-1.0585088588383154	0.8974300029030586	-0.5465563322660717	-0.013628020450418322	-0.34211155288400596	-0.9209608142632123	0.788743416495385	-0.020108388871990054	-0.3440016311614662	0.0	-0.14206441423369875	0.5079868770559312	0.0	-0.34023901742335977	0.5598908139437491	0.05168453400794102	0.0	0.7718305184132696	-0.4062942055951	0.39798415415101335	-0.3537617423521735	-0.6324829390512209	0.10447292589171932	0.6753068425305284	0.7657148236994743	-0.00033880317055781656	0.056337674201891695	1.2540332252301614	-0.11209983088156066	0.2531981765656362	0.2393300161485277	-0.5092438412801835	-0.8509648026419522	0.9380655766698147	-0.05781047879033219	0.1532499196865944	-0.3992858300804005	0.6843836804572649	1.0574938873145867	-0.15013820540235423	1.116284933039535	0.6883525531383821	0.47834793009623855	-0.4360193209396716	0.0	0.3741240112667776	0.1713986471520653	1.4031788054315513	0.20780460559389757
2.0751337461858723	-0.7188032253775175	0.4201299821149112	-1.170855842941145	0.15516460993585193	0.22875783500625824	-0.9563491987697157	-0.06342215907734254	0.074089945702485	-0.32526078430681576	0.0	-0.214963371256139	0.9559104328145875	0.0	-0.6486163325832578	-0.007987965742305548	-0.3092500492186975	0.0	0.32227725068077223	0.3163024685982129	0.21904524846404363	-0.5983332771029554	-0.08680330068184904	-0.20729646754357942	0.9953110930909206	1.2818038473367759	0.1659053677337492	0.5371442393551803	0.47509260939614667	-0.38391189202460807	0.7122675379909423	-0.2584573791131593	-0.7324364292114228	-0.33010864920987487	0.38207005181010106	0.1720648569270417	-0.3889322058900524	-0.11157168537416152	0.3846785154555691	0.2865277818932729	-0.5534348888537513	0.5990258841840388	0.4109211969882107	0.3841948700004253	-0.35212213541544835	0.0	0.3895050983713298	0.08659021830746512	0.4985169974068927	0.13917055274167645
1.4743811173156058	-0.4253061038958991	0.15625735794502743	-1.2016123440661022	0.3639394611599354	0.7109077122614682	-0.7310773995942443	-0.6216485852709495	0.3051551478607868	-0.0070079018832014724	0.0	-0.08296840515815714	1.306364732772778	0.0	-0.7952320197154953	-0.5112541318037106	-0.28568563420665616	0.0	0.06698096149485804	0.8397108821395385	0.23203094995100584	-0.7222722007588958	0.4286726153881606	-0.24525864204673162	1.1538929997959824	1.4735658682930035	0.5579097485352936	0.8818804374288162	-0.20943175204527506	-0.3001786748692739	1.1453964496396696	-0.6344976448611204	-0.5190776339654133	0.33245415143993834	0.027218721101681366	0.5033596513539859	-0.8490961460063338	-0.1867627599870962	0.038912645883921876	-0.342338467679328	-0.6087604295692121	0.21457356635829572	0.08710014634772899	0.31114939903654565	-0.20609511580752238	0.0	0.37519333113823855	0.3065450180429742	-0.5301244152670261	-0.02149709794404811
0.7690892353339714	-0.1287566593668475	0.17477956933255298	-0.6598786489800265	0.44623370056773637	1.0472379085640295	-0.24204484028383225	-0.6733397347177918	0.5950379609811494	0.429567819840088	0.0	0.2019697294575833	1.408071380561405	0.0	-0.6098806626714026	-0.7573006478872025	0.08526299607587742	0.0	0.1535242948036465	1.0414718741055982	0.5462291527953296	-0.5682128334267241	0.8702221515841978	0.11132459439852654	1.0410701987634539	1.342580960925672	1.0828364519589515	1.0067448602299967	-0.5093653623450239	0.09605927551198042	1.3321485423386963	-0.7059775259379213	-0.002162221284095757	0.9457531892582836	0.03275671941987599	0.5899343324738611	-0.9629344053421707	-0.4643847487798174	-0.138462987958801	-0.5370037255438824	-0.2325828474480438	0.14034436989504093	-0.17591431785347855	0.4120230553818535	0.008745903500662653	0.0	0.5026824297744459	0.7301250291422063	-1.1417009273847845	-0.13809770016123593
0.1579843224972986	0.24287800864349365	0.3703034373072731	0.09870505466885633	0.330193657645668	1.2175591271010262	0.3263240923366303	-0.2738260603463172	0.7942760446485335	0.6463079881706545	0.0	0.5223154362523036	1.179644607117237	0.0	-0.10189786269132968	-0.6519577969507541	0.4878767715190844	0.0	0.5246330098890006	0.9182142443549698	1.032369528021828	-0.18552636034217015	1.2163646683211875	0.6724766966279211	0.6370908411795533	1.01551790248821	1.4844597339529861	0.9289832082714239	-0.3141707631781352	0.5607868458987613	1.066742568638324	-0.47186319716433434	0.49201199108417587	1.3278231628582553	0.30226667567581067	0.2108076725724582	-0.6889615221770644	-0.6393322588776748	-0.001330331112579581	-0.2573375994863366	0.4125936086698126	0.32570494695564833	-0.28566783205514185	0.6824773643758231	0.21530401768465002	0.0	0.7940891457297056	1.1299656948434549	-1.028404095288009	-0.09496487723545213
-0.22219276406040234	0.6949805942058527	0.5482049102778777	0.6352031479980076	0.11157569065420303	1.2081951638080877	0.7344243085552646	0.3207018564273877	0.7916449723109981	0.4182544538840157	0.0	0.76493884220943	0.6822413786039971	0.0	0.5724536682860677	-0.24892337761768257	0.5854362090697502	0.0	0.9659449652896387	0.5934609084953075	1.417614411004759	0.21239661343628874	1.4564845991380153	1.087128395235326	0.06041858361461018	0.6938108128828584	1.5148538832654967	0.7696190976726676	0.24809560939608216	0.8174819890083315	0.3387802179908136	-0.08004419527602617	0.6980250091541371	1.38373816645656	0.5746198288276004	-0.5355537971692189	-0.20275080283563995	-0.49753912880305706	0.427825019990457	0.2833012187334197	1.0244491502130493	0.5365407553568147	-0.19808556876132277	0.9687918434158564	0.3138942689538918	0.0	1.116329991831139	1.290544186183303	-0.2886170705838802	0.13283829021786045
-0.3468273324313762	1.141959077770388	0.5626190534460225	0.7057172804170571	-0.009679629612227679	1.0056691685573944	0.8516747734450271	0.81540033107233	0.5930640585615565	-0.16809285435674606	0.0	0.8746409450287417	0.11745773893040108	0.0	1.2043651606808137	0.27282745726748814	0.2902226965471763	0.0	1.246650821612704	0.26509395559654086	1.474679840129749	0.4084466769943812	1.5715626017236286	1.1102362798114327	-0.47373345888008306	0.5530145583846211	1.1219767781405758	0.6773134391133382	0.8806187620914033	0.7376760663095715	-0.5958365163280194	0.2861612613802336	0.5949449293949028	1.1387219892716065	0.6236613280942854	-1.2610598885476072	0.24722279981079706	-0.07578713107301639	0.9596683653329015	0.7681260620416441	1.3461648344014225	0.5263613281762088	0.06312624353670399	1.0777656246728482	0.2794126784395142	0.0	1.2943003317196207	1.1259868336300494	0.6563855006358993	0.4662714962038817
-0.304456712998964	1.4533708191963917	0.4014534661363178	0.37217720712116764	0.11332422320846595	0.6266750527041332	0.7209810104529608	1.0244947896080208	0.30969022942733704	-0.7473279819026173	0.0	0.8609421173567535	-0.269497409454264	0.0	1.614373044626288	0.693799396435991	-0.17365026268965775	0.0	1.2554469945627778	0.11214452687870363	1.1705899832162792	0.33426317156800633	1.5293226583266295	0.7760575062158903	-0.7709022242855136	0.6442477764549752	0.5027634583962709	0.7221346342337733	1.27689215475977	0.4016992528466641	-1.3339542265139273	0.5080822690007963	0.3809754425679915	0.7113908085805563	0.40472276245403466	-1.5422068823300943	0.5098239741816003	0.37386978898301565	1.342940647493389	0.9706413447644955	1.3020075051078208	0.20565767973853827	0.4112492562684748	0.9007560543135981	0.20139604160503943	0.0	1.2441121928613945	0.7025739511897379	1.3381315653691999	0.7719229598721598
-0.24737338744420995	1.5238708669569747	0.15835010358034335	-0.11058963857295123	0.44309077055123386	0.15687404896455065	0.4825929253181533	0.9224173261638904	0.06732945385544649	-0.9243060986973846	0.0	0.7630539155054612	-0.3335989544947156	0.0	1.6824031684458063	0.8576775737658656	-0.46723484976194773	0.0	1.0434987791105919	0.2085795670933155	0.6762029486798129	0.10262989170857606	1.3061368546715109	0.34578382880880587	-0.7760954739119045	0.8604760485243041	-0.028248713074547804	0.8382938812070057	1.2760923855296713	0.0037827559813407015	-1.5721157932764767	0.5539722690338004	0.2708567788274598	0.25000182873649096	0.04076198059764072	-1.2283550077931868	0.6073347111574062	0.5851822174882225	1.4070803089728658	0.8640586655336285	0.9995074984924365	-0.3095822431477067	0.7293103198823188	0.4665339979594629	0.21779519956478954	0.0	1.019688004894805	0.16456581396669456	1.5206054934490911	0.9405908257095257
-0.31368871903835477	1.3144941452753782	-0.07502754653738117	-0.5180044967542796	0.7594197361506531	-0.247460134877888	0.23510406254105162	0.5942528805070157	-0.08854763888391982	-0.5602115642312944	0.0	0.6066908558494843	-0.12876538757531783	0.0	1.3437601914414194	0.7409688013887702	-0.43405980342006417	0.0	0.7559337649256452	0.49230841301972766	0.24003816987298177	-0.09698003084169667	0.9228049687153217	0.07903430945340029	-0.6076094816525115	0.9980742319667728	-0.26108404351159864	0.8651131734531047	0.9275229683818895	-0.31300256951841937	-1.3126583665402962	0.4343198861006489	0.2904631018101627	-0.12838808259594903	-0.321064443175901	-0.5783787630766918	0.6754519627426993	0.48651554436800915	1.1540824197203576	0.5881336416877891	0.615870443520356	-0.7936133366439575	0.9215058587530098	-0.09807889678256529	0.3843721550704236	0.0	0.7435460585571624	-0.36868413768203445	1.3032168679495166	0.9450320070204606
-0.5572294699404152	0.8493107215924931	-0.2972719217244445	-0.8049339508132693	0.8058452470104468	-0.41902460635377214	-0.04040292046668013	0.14974856427039934	-0.21440292746393105	0.11658270282518725	0.0	0.3881899309203615	0.1135022285592495	0.0	0.595769573113597	0.4543902273058442	-0.25071307147910993	0.0	0.5119352077371556	0.8069319972378719	0.02325039715120683	-0.15282495568453575	0.4628167060597938	0.017988422940665792	-0.4725841625066918	0.8852571425447915	-0.23557021319129823	0.664921580346661	0.4363545726460962	-0.5553345634750076	-0.8741802493269211	0.1556995661869989	0.2454472518357795	-0.3685450705592528	-0.6453103571756442	-0.10897841590309171	0.8279800358996402	0.2523692926157573	0.745840857991645	0.31920423680287474	0.2662072399742986	-1.0682331666705684	0.9593730616559031	-0.6506408644064211	0.5858444940025841	0.0	0.48965914944363864	-0.8525769991616833	0.9966055575679104	0.8435044278898111
-0.9192365463352102	0.1925254710645382	-0.5839202487793197	-1.0733960573891133	0.48339259195170897	-0.2751023218533499	-0.42692344662358533	-0.3245764873841671	-0.39776409689804254	0.6608477735388868	0.0	0.09616998508154113	0.12659815933145577	0.0	-0.4657016357635942	0.17795034997711134	-0.2945761275791705	0.0	0.3245093306953906	0.9903643387933536	0.011720142481071043	-0.11387659780216636	0.048921657301352055	-0.039174257955396044	-0.5142283461964219	0.5016166223624531	-0.19712995175906456	0.23739058419542575	0.0349069224833162	-0.8338340524035589	-0.6827104223459606	-0.27161185969755375	-0.10053024301444353	-0.4767448192884364	-1.0121880339070568	-0.24058518120165767	1.0572081570872902	0.15407507870172288	0.4005063981627241	0.14985569776575813	-0.04777806293164399	-1.102429985143598	0.8943316793768193	-1.0883381865418829	0.5764266509568081	0.0	0.22333146225472247	-1.2822511207934753	0.8775866487776198	0.7317116479512153
-1.2561047942763486	-0.5605523452200251	-0.9791248911377053	-1.4071735220401869	-0.04779941854975409	0.11486110570611856	-0.9387772665972144	-0.7501269641382435	-0.650874731124705	0.7171165801428865	0.0	-0.2510639601142157	-0.21077225174743994	0.0	-1.6123005466538856	0.06501096682798241	-0.819000905570585	0.0	0.11466892325028408	0.9571592229766667	0.057801886352353574	-0.13809357618265117	-0.21514099431772452	-0.35195698119129326	-0.6953255146560691	0.01138713196448501	-0.3942086488445566	-0.25255909731733295	-0.13889431335659808	-1.2160767009699156	-0.9762323579051739	-0.7794561936351759	-0.7774506736523746	-0.5051770665546018	-1.4852928430564418	-0.9797550872148727	1.2444745266114143	0.3247768811519253	0.265762380160333	0.060885607283568295	-0.3829125147316148	-0.9911880790324318	0.8225387695125592	-1.3449642694748476	0.1441126668446323	0.0	-0.14883460678400245	-1.6143173379489169	1.0021413702820805	0.6771190529625393
-1.4093922195335835	-1.2740161884201207	-1.3883532935580682	-1.7298580848328293	-0.4406026776924765	0.5478775847653202	-1.4338676985917713	-1.0173764584295628	-0.8595868766047153	0.26391691862854233	0.0	-0.5877957564052778	-0.7743876552072602	0.0	-2.510509044965328	0.1641148650520502	-1.6905757690161243	0.0	-0.19905015649956073	0.7286335936118762	0.00919077120461083	-0.34751503989200866	-0.2998630930938463	-0.9874727718715708	-0.8062199346308414	-0.31757540602819984	-0.870472086578149	-0.5581815954796561	-0.09157549266378671	-1.6078499329124942	-1.6232089042485993	-1.2051234960749446	-1.4994896500850026	-0.5321997691218892	-1.965714903935396	-1.866805497319522	1.2645699082087918	0.6266183181140867	0.3444978957920382	-0.014569422040208337	-0.7538875490260479	-0.8495568765995294	0.8170473947379732	-1.3591005448171496	-0.7070322242536319	0.0	-0.6622906039165446	-1.726052659179774	1.197926455318825	0.6774277378139051
-1.2827401748645755	-1.7736047290100412	-1.5819897241690204	-1.8184325613879384	-0.37012860281991355	0.7968142923730602	-1.6641218908263016	-0.988280116776302	-0.8408009396259644	-0.37632583912036255	0.0	-0.8228493178613366	-1.249177756168102	0.0	-2.837628106366066	0.39589634807024865	-2.41142838594611	0.0	-0.6102975680976787	0.4011547087170991	-0.1746650968309299	-0.7036639611722189	-0.2604165707687623	-1.711305487398582	-0.6043260859859022	-0.2663689681444319	-1.4112122489995422	-0.49380507977922034	0.05834809552843567	-1.7732347982982468	-2.183976809498789	-1.334260562811163	-1.8076613165351867	-0.6355137807053783	-2.1802798906480687	-2.2443041622675994	1.094474966956415	0.7353831287955666	0.508903524066204	-0.10754887391959558	-1.0790619743749754	-0.720331448425376	0.8681833486305425	-1.0701897588093279	-1.6914609218808119	0.0	-1.2148271245952291	-1.4656770637516263	1.2197936296923872	0.6669295361534726
-0.8873828093004579	-1.8940528859139012	-1.3383667202296834	-1.4707678404063107	0.25231296786390117	0.7484902047179406	-1.4433325073623988	-0.5684466606461757	-0.4783358255519997	-0.7630962232014171	0.0	-0.8889552570562083	-1.3154801987226155	0.0	-2.442532178592233	0.5938976014403259	-2.438273853834807	0.0	-1.005619703257926	0.08246161119376536	-0.4000466762003378	-1.00256177354084	-0.19114379397617964	-2.1176386914722913	0.0004498638789100371	0.20005872085645093	-1.6882743256080108	-0.045198340102882185	0.15765278914831862	-1.4933202815843303	-2.1810351146698967	-1.021262851554843	-1.3844368562462201	-0.8524751010530526	-1.8481784249940985	-1.682424503569629	0.8370746207143538	0.3913024993627113	0.5830159315618759	-0.1887083877727744	-1.22082050686752	-0.5715600390243081	0.8751686968294548	-0.46869024192337877	-2.358969745249036	0.0	-1.6003206821593634	-0.7727685007069786	0.9379108548532763	0.5640916518877847
-0.33556278043152055	-1.566558742336243	-0.6360059815244672	-0.6926227986344148	1.1994622671618815	0.47801901431101623	-0.8067160755411945	0.1914842818829453	0.16026435089689947	-0.6336327696475752	0.0	-0.7838627743104721	-0.8547364996643931	0.0	-1.4524999068988225	0.5876650580065547	-1.5774728213294311	0.0	-1.231661607617527	-0.15867500267075468	-0.518021468549372	-0.9999030123084909	-0.15636034103511884	-1.9108191636395515	0.8397444769820426	0.8963721199150521	-1.4983715232040387	0.6204036683075748	0.08942100684217401	-0.7476370940645574	-1.4038753916332267	-0.3099282424939638	-0.31595513643851175	-1.1382448018535658	-0.9173488164790791	-0.28323110328138695	0.6411114443561032	-0.3695699851616539	0.43853953067513357	-0.21932546248153112	-1.087349478728412	-0.3757287659002904	0.7032103123720326	0.3351216099695259	-2.3360996244725984	0.0	-1.6391647560308853	0.21793770905342696	0.4188654113411097	0.3299759487521985
0.2107685797227096	-0.8917791308383975	0.25671105171848835	0.25405218095315085	2.0353845823557126	0.20064677359683183	-0.028198854643352627	1.04989319740824	0.8215022395286965	-0.06109585029190884	0.0	-0.5719091924878463	-0.04328243366122997	0.0	-0.24019215283412024	0.2880118113468178	-0.1621002341275493	0.0	-1.1986088524888636	-0.3017329517219943	-0.4407114867862196	-0.5800632527224614	-0.15119841397689435	-1.1293468834125464	1.5418689909043644	1.5009198588079944	-0.9188874031957066	1.2437035980506557	-0.1911354784468132	0.22552035185280694	-0.05256654576301348	0.5440068662581496	0.903515769981351	-1.3532465065568384	0.3159720499912761	1.3417258004978114	0.5823633751835676	-1.1859722766592555	0.05252571058701581	-0.2212046969819719	-0.7112117584349812	-0.1880846105728799	0.2759215964099295	1.0960487097124403	-1.5446432221032451	0.0	-1.3057030258307476	1.1805803290171974	-0.14587882687088932	0.002404156303073326
0.6065409029866946	-0.12983884476633176	0.8922726143506419	0.9945589054949502	2.3440003384396477	0.12296824184902362	0.5378208372020176	1.6461038096883132	1.1985685605484204	0.6239342223847335	0.0	-0.3440081171328813	0.7309654296071519	0.0	0.7526624192752427	-0.2652736962511987	1.1342605673207247	0.0	-0.9435751333069334	-0.3499997045680999	-0.2105313946456942	0.15118084562658338	-0.1253567746460784	-0.14170354611550318	1.7281697747082505	1.7120098626045543	-0.2659880060799446	1.5989905505275384	-0.6530926745141656	1.0487022785194877	1.3666623199901626	1.1889500896337273	1.6542118662410292	-1.3103604846213381	1.3238090682682229	2.4150270695978726	0.601796127091029	-1.5834565781245886	-0.49226504814577005	-0.2880799315808309	-0.23911322767096463	-0.1402262383344879	-0.35667899461467434	1.5188935667382437	-0.25829458636190433	0.0	-0.7502159280413092	1.7350711805639354	-0.5906321077176269	-0.3146008146303724
0.772348964024714	0.4163394163001051	0.9116318887324356	1.2787985480741098	1.9416536433065954	0.28923943710152106	0.6883394598397835	1.6734433198625212	1.1214822619779374	1.0741674440227624	0.0	-0.16536035495068782	1.0838819265344364	0.0	1.2399022630222793	-0.9152450551070297	1.727811907610613	0.0	-0.6089102208159347	-0.30454244414332665	0.021479962092431294	0.9172316436048308	-0.0522931295753486	0.5874759770146072	1.2372663931209642	1.3894511893588741	0.1145613065445958	1.5799164867413866	-1.2012948728243382	1.4290740946545397	2.3196972033586514	1.3736273735547424	1.5822018611944884	-0.8779111524502201	1.6484765740000877	2.444858254343847	0.5510309518178452	-1.2881923544299099	-1.0496570658803885	-0.5122862435418085	0.16032315909037212	-0.33915662659386964	-1.0250311599068442	1.4141162765192958	1.0389227487300137	0.0	-0.19530152961414515	1.6481322461247507	-0.879208943918136	-0.5020614613116527
0.7074137367201944	0.5695084224138824	0.2968665079666648	1.1376354562649194	0.955549161455761	0.5315034259295216	0.5106446939199429	1.0564826047003713	0.6777079752099773	1.1457339016173582	0.0	-0.04887525357403132	0.8543439030976762	0.0	1.2269680285057933	-1.4540718927231537	1.4967925580130836	0.0	-0.3533835808378108	-0.16457134908101714	0.08691472375856797	1.431201728820599	0.014727928255994593	0.7921146853434688	0.24030520674419306	0.6095694953991613	0.07245723874657548	1.209177256199596	-1.6951541275854725	1.3297536679899076	2.519610366302887	1.0986749519307017	0.834004992484508	-0.08601891126977013	1.1933580908592447	1.5041848694649402	0.31071055728260816	-0.4218479594862823	-1.4662069484521127	-0.88103924359771	0.39802156411818546	-0.7504110894365221	-1.5254212988073956	0.8275074221648946	1.902811215445175	0.0	0.21186690100081285	0.9748160677339573	-1.085252299145867	-0.4920279459718413
0.4710703939504904	0.39017256347285584	-0.5769561590437525	0.8414821697698445	-0.26048032326653914	0.5694515396395273	0.3208705578116393	0.016319353301736284	0.17393144312442888	0.9470882552335145	0.0	0.02870570637828833	0.196519597908082	0.0	0.9721043042956831	-1.713666794037174	0.8313524214417385	0.0	-0.26102257493134057	0.046233224094071476	-0.10239212176039271	1.558020714203766	-0.04489993391317575	0.5494579414861448	-0.8266867824329573	-0.38335996490878466	-0.26525077049610996	0.5929163912914406	-1.9823350260054047	0.9681247865172993	2.0398119426781687	0.6191357311672699	-0.030527338047096956	0.8390378033588658	0.29765116300987476	0.17202219839600438	-0.10973372490712302	0.5636813554422204	-1.6294910593497223	-1.2364746862129417	0.49665273101667073	-1.1710977397987865	-1.7330044757378573	0.04568753752579427	2.1347636085750072	0.0	0.47294003879824276	0.0435094948983232	-1.2789535117712196	-0.31284341486372386
0.1517781098388422	0.14446799882176012	-1.1528245459602444	0.6926733323935969	-1.3055456806743762	0.2052802977963071	0.4375187173450735	-1.029596296415778	-0.04695431866213341	0.7057049719177156	0.0	0.08512560348513386	-0.5068913579442346	0.0	0.7995366308541909	-1.6384135135595512	0.32978431525260377	0.0	-0.30950752040147156	0.25638222934281435	-0.50771302075735	1.3722717923430294	-0.33281997560705356	0.1800207349712639	-1.4777286268628829	-1.2896390740345751	-0.6063149597765107	-0.12981881806362308	-1.953580121004683	0.6468890203517318	1.2227246391033566	0.29008354534024566	-0.3935364493367757	1.5567905218675955	-0.4670107699104942	-0.8138400514365789	-0.5674934771104179	1.1696427787478432	-1.5005750372377742	-1.353328417172879	0.5335972379071714	-1.3365910789715791	-1.6682024221744802	-0.5457862886590614	1.8296079783911272	0.0	0.6798783891244337	-0.7171814327059287	-1.4258781155380604	-0.08564929847480607
-0.15843453397279073	0.13086153249049262	-1.0449897287837626	0.8068570456220802	-1.898157904405339	-0.5122459573502092	0.9464551157858906	-1.6810610172303262	0.17995374574309153	0.5772674385654489	0.0	0.10264871794601559	-0.8545794345933722	0.0	0.8890697113759083	-1.3049671331365504	0.3658163821468917	0.0	-0.4124679076264301	0.3591333656356245	-0.9844348144670977	1.0812567374223603	-0.8278328211814073	-0.009326171215697761	-1.41677679839796	-1.8665822672789827	-0.7095927115404503	-0.808648102853169	-1.6028374416062665	0.5445297581810027	0.46879413335960923	0.3532417090585972	0.03277438082771941	1.781269660729145	-0.6477082788884656	-0.9705784391170219	-0.8793295949529307	1.1568148858237446	-1.1284957668687556	-1.094371360707355	0.5489821832063766	-1.0978355968227442	-1.4700158426403847	-0.6728967577998327	1.2615975864918205	0.0	0.8785968338752167	-1.0090171397582488	-1.3898651618748572	0.0332697335121634
-0.37883210306801174	0.47061950532993413	-0.3013851811262545	1.042972304881752	-1.9516262883357791	-1.2704777254513056	1.6233547315464667	-1.7544108542664936	0.7359410171433811	0.5516230174974439	0.0	0.03708648044736192	-0.6349888839215067	0.0	1.1793216697753937	-0.8791117593370869	0.840675741278478	0.0	-0.4956637715551301	0.2677301666542063	-1.3467852085141574	0.8750573459312524	-1.3456580458499923	0.0586695854246134	-0.6696808878834392	-1.9932437674592507	-0.5462836126252776	-1.2824602114767683	-1.0542288922295626	0.6162244557254162	0.04524183078500772	0.8011929040771733	1.0385455076791585	1.439255888081315	-0.17669448922993286	-0.3047157170439576	-0.9397637639153489	0.6682668642799621	-0.6411437061980155	-0.5308828767539895	0.5015780830753505	-0.539450883260964	-1.2928343826543434	-0.31927101112554307	0.7051890410313373	0.0	0.9793884947244498	-0.8118840296710823	-1.04263536442075	-0.0598078708072304
-0.4508428436613785	1.0046530562656732	0.6115334048353096	1.1253902940193146	-1.5499014532048974	-1.6490919525724337	2.069636250863446	-1.3482675757346838	1.2934652903429655	0.5175963755342345	0.0	-0.13921814271402147	0.08117618553861136	0.0	1.4400494048334391	-0.5316008820216412	1.291143764186979	0.0	-0.5466230946345217	-0.01721442824574927	-1.4381964204405104	0.8096015695207971	-1.6079085222460905	0.21104887276309572	0.4557799803866635	-1.6779617906017068	-0.2960205295349822	-1.3944608646981276	-0.5215609602564459	0.6676398086852212	0.011908438285536525	1.4001916833914858	2.067154789273936	0.7135047120979114	0.6171125649461335	0.7500720068844223	-0.7754016193625596	0.09740813986867118	-0.2056368390387636	0.07297584759697598	0.3137378907538915	0.05969995184077643	-1.1983669994421087	0.28724494748222573	0.31150845422007256	0.0	0.8058581079381535	-0.3602778413758387	-0.39179768775232054	-0.3446594879766127
-0.35257271794416173	1.3776716520994843	1.1060317350662021	0.8571174515755153	-0.8711565770637967	-1.3639052322033771	1.9687861893671421	-0.7448263631717548	1.525091493052049	0.41381132839319207	0.0	-0.3943591814194384	1.0015740144163914	0.0	1.4511284482561915	-0.3572452355753315	1.2595251602330741	0.0	-0.6037742805292953	-0.37773365694556693	-1.1816155120684622	0.7973095928545387	-1.390685134245474	0.19667129326294588	1.5437820356190661	-1.0296121060669194	-0.19317748552659444	-1.0446134855930111	-0.2048927452110526	0.5324403961322108	0.2678890997431603	1.8439230482026283	2.5679294756287434	-0.06585743159871713	1.2426133486485453	1.6218189774165712	-0.499211815208658	-0.1894911742090721	0.037262452817405214	0.4178152404432099	-0.03171701913356429	0.4088827000482442	-1.1206156355853996	0.8355194575173639	0.10087305000494733	0.0	0.2583840223654623	0.029498361478683788	0.3799471322053704	-0.6685538850178567
-0.11446148519889777	1.2653977468812383	0.8610286396486972	0.26085189895909994	-0.11572049570705262	-0.45009198423409397	1.289086960801433	-0.22279545493776529	1.311111287303448	0.3237610817214708	0.0	-0.6300762841514833	1.7729903473737374	0.0	1.1560856682459173	-0.34051944325661987	0.6422722359686491	0.0	-0.7013372221134733	-0.6184628182688144	-0.602918425532615	0.6997238792059912	-0.6617414055658933	-0.09781971114857094	2.2692848683046405	-0.2186714979591439	-0.3448670506084582	-0.2605543898879641	-0.17839854788841245	0.2108660780030535	0.6502077641172405	1.927354807113846	2.3106079087336093	-0.6167246260642302	1.3534395266042099	1.9219290076300901	-0.2082550694223397	-0.07437703041153695	0.039271686949934936	0.36482820928685267	-0.4298884702078209	0.4047867820777623	-0.9315735014660599	1.1264706510036515	0.03879474347118797	0.0	-0.5388499473307805	0.16385616065734188	1.0036355928447316	-0.8184215841137379
0.17742358602090189	0.5976477266533183	0.03872602291217697	-0.45064871871149254	0.53550464810073	0.7324233605083721	0.3013812037257761	0.09055206467104683	0.8105916249495589	0.4235325319980142	0.0	-0.7213525474215611	2.142090205239513	0.0	0.6852083099790894	-0.3848539649215875	-0.24012609265265866	0.0	-0.820363292263125	-0.5646511890405367	0.17211996485879072	0.4466934154040454	0.3857458972006086	-0.5598760224217983	2.5129346926145146	0.5605544479646937	-0.6532615874317451	0.7657506339835136	-0.3441224066892837	-0.13474548908845915	1.0090987576978023	1.6293137559566744	1.4685596783007602	-0.8584384592770566	0.9206656002136199	1.6135207529598705	0.08859999881068979	0.29212337881015166	-0.12703382165232174	0.027750711230946322	-0.6928069487890782	0.19933461681885192	-0.5618075136961805	1.1685217820917893	0.10855113324953097	0.0	-1.2450150940840579	0.07414586775532615	1.2800682313304093	-0.6445110243445706
0.403878281536458	-0.3750959678905022	-0.8218919500777174	-1.0372117984682294	0.9422164428311617	1.6820130386420566	-0.5888388592466306	0.23905538342662258	0.35056064378130164	0.8172590523777676	0.0	-0.5784515458151311	2.034635386404799	0.0	0.24446231959656622	-0.3851917239628144	-0.8928412434985756	0.0	-0.8888305448950704	-0.16445487830928054	0.9504612386214217	0.09478271975011343	1.4304253868768357	-0.9507843331761606	2.347092099730425	1.1301423636838532	-0.8899071965927362	1.7211220326604708	-0.49294965879196634	-0.31494959540659867	1.2320971273330368	1.069075897726511	0.45026245366639905	-0.9194717547624434	0.1788055654390952	0.9578526304586131	0.45351903398159293	0.6576449715595617	-0.3037729005452597	-0.312051250204864	-0.6742651733390754	0.0779454124849173	-0.08583860995985289	1.1143447877076424	0.3139992776804887	0.0	-1.4923750643014593	-0.043988942872998524	1.189763391148678	-0.16668987480717035
0.459773497286503	-1.222427381297541	-1.1670139998284645	-1.3901308677978024	1.026734566767412	2.0221499319151253	-1.0734202345208466	0.337218349594058	0.2076860601497717	1.3957502056189337	0.0	-0.191856309256619	1.5343550568095468	0.0	-0.0348649312004944	-0.2969763130349662	-1.0162340605350264	0.0	-0.8322275214135697	0.467382539448348	1.536138195439771	-0.2127189945686165	2.192046592924527	-1.1002888243447717	1.9297220652603957	1.3741912589150045	-0.8576700343349402	2.2909777384651786	-0.4428759551511337	-0.26453274628552054	1.2412942430903073	0.3945964824979056	-0.37347644645779554	-0.9972023970379865	-0.5790537266245788	0.310279265662799	0.9284363263039355	0.8743631190129115	-0.3368952724929512	-0.41091756965091286	-0.38988094815596186	0.23109232362716303	0.29833143635102727	1.0976507708979244	0.6188530014653035	0.0	-1.1395966275635563	-0.0019753404879162793	0.8797058422611159	0.4086097116846837
0.3052528935043658	-1.5922146019582448	-0.8003134589433422	-1.5641730336555966	0.8004996426499281	1.6960113547241011	-1.0863576753536	0.44195322141186366	0.4264270098059418	1.8462679365011139	0.0	0.36535609430923793	0.8029359839879636	0.0	-0.16787633691952675	-0.1573233285994842	-0.711805941604585	0.0	-0.6341839994705603	1.0951950953521363	1.8114925935205402	-0.3498781747702529	2.565563769868211	-1.0315076847892923	1.390143047556153	1.2782109916879962	-0.520116545219766	2.297080521106193	-0.16477220540741266	-0.08809167863612447	1.001222240172491	-0.3011010725072206	-0.851976180487946	-1.1752143412140954	-1.1857795640939415	-0.08860106568169722	1.4474953547764233	0.9831821024957799	-0.1699402020341582	-0.23894746885457563	-0.033093549374470024	0.588687968381845	0.39311147881598607	1.1018326052062526	0.8916634915901883	0.0	-0.40036576617679753	0.22624037131419195	0.5446830784199285	0.7883383855070653
-0.009162343090942193	-1.4150106293769942	-0.010735765205177451	-1.670367580688153	0.3745337267260402	0.977137683741536	-0.7853456653966738	0.4995893291524037	0.7916865854999335	1.8294322750054945	0.0	0.9721361201348427	0.0030924976408908582	0.0	-0.2590489348970729	-0.04590928010364324	-0.3734694099194651	0.0	-0.3573513843660015	1.4746876397188309	1.796776950103199	-0.2992930161701042	2.6375495414720778	-0.9155219372502832	0.7786812661476086	0.9383907666638848	-0.01345166492258338	1.7744460385598364	0.19474564486822146	0.03335763722768434	0.5454650680941037	-0.9778979225305715	-1.0464139057159265	-1.3374016695843582	-1.635159358682268	-0.20659004829877678	1.8312748114571944	1.1246561720067731	0.11758822073145674	0.006236223242307037	0.14122260369703812	0.8500164837309672	0.14911990322564103	0.9660041475275355	0.9278745293537479	0.0	0.26845492657434683	0.47657353421025084	0.29889817901864063	0.7648858666495036
-0.36284417972736654	-0.9201127463245748	0.6316949147359376	-1.7330795577080473	-0.07081043068165847	0.2951250360946825	-0.41089225647963645	0.40417847362098525	0.971087004270069	1.208089213730089	0.0	1.5029370221793845	-0.7372748724103897	0.0	-0.371431242966484	-0.014477181080161619	-0.3564477472542987	0.0	-0.1049707598011978	1.469272212500188	1.6436065003829072	-0.16684771612653976	2.58285240574444	-0.8992539095159208	0.09660187918876703	0.5234103289780278	0.4523474010070058	0.9419660975173497	0.41700408599212063	-0.004842130842631349	-0.007294133067777326	-1.5839020538619637	-1.0828943944041363	-1.2492985280958444	-1.9735092203075977	-0.17078907642467656	1.8783814698859558	1.3672624698556193	0.3570599585919551	0.06208666159564645	-0.0066408463511924976	0.7021943317759304	-0.2682824188467884	0.5270938515634596	0.5593570529929168	0.0	0.46402516545897937	0.51404160940545	0.13357068139336686	0.35945879443512313
-0.6236064790958303	-0.45899547194695467	0.6702087893383111	-1.6421745554894869	-0.3583039685636269	-0.016671269273833833	-0.13616654539015044	0.11187295923464287	0.7313932777681066	0.1639087723669718	0.0	1.8545882797945399	-1.3239846114333027	0.0	-0.437559811166761	-0.036939290056361596	-0.6843377526011861	0.0	0.05015015139711874	1.107179942176762	1.5471420620468523	-0.11225414511327773	2.519149543621346	-0.9563222486102911	-0.6351096462360935	0.19741377199681753	0.7213752176202809	0.08616558018725268	0.3741529995475999	-0.14507082959893136	-0.48344933268618595	-2.006247242917783	-1.0120543462998164	-0.752249428147387	-2.1703740808012757	-0.1392677916621917	1.4935344901046457	1.6053733479621277	0.3973331714568098	-0.18020657516476854	-0.39012301625071377	0.07663998654174893	-0.5515501014788691	-0.21140295983904892	-0.2146764008373823	0.0	0.11972596708682971	0.21233747637225017	-0.01920520140834253	-0.16174405541061862
-0.7125237093860134	-0.264023890942526	0.0729007636506896	-1.248996582708607	-0.3969925633236219	0.09615503154889077	-0.00405100351613981	-0.2888531355636362	0.0880487685851266	-0.889957527898098	0.0	1.9535252447187315	-1.688890534619387	0.0	-0.29602247405491805	-0.0195415150183753	-1.0222391619822166	0.0	0.11585737494193944	0.5535538663211553	1.6161056830834117	-0.24438886860557893	2.4209432184163386	-0.8924855712306449	-1.3312630573106272	0.0409681651563079	0.7603458528959073	-0.5713018145743315	0.1347210946814558	-0.21924832974003974	-0.732895238760008	-2.1012156484841213	-0.7912487518264971	0.07365666841649009	-2.0971123829413156	-0.19147095296224204	0.7603140376442497	1.6164568458056308	0.20278789135324982	-0.56896809287466	-0.7386804219542391	-0.7473645353667199	-0.42911824687338923	-1.0207669766280918	-1.173055616294353	0.0	-0.434242707495046	-0.3367117665167648	-0.1841576677968216	-0.4277419427827383
-0.6373980519940292	-0.3107822588903344	-0.7520969436767032	-0.5307838249374199	-0.22893755935979446	0.39618766507133757	0.03259867842529967	-0.6160477220984705	-0.7058282211897781	-1.549592979412995	0.0	1.7601365797798496	-1.7996529300288577	0.0	0.1633434060909197	0.13111875582110313	-0.9386099794036279	0.0	0.17026677044505456	0.021400131399605612	1.7813003704523942	-0.5505915055978123	2.1482118693592303	-0.5099092318058837	-1.860606382782483	0.014981728126391494	0.6370602975909898	-0.9489654289748144	-0.07130683203896034	-0.09734794355462137	-0.7124636380639342	-1.7962320732594406	-0.3881935497476287	0.9076505284037956	-1.639589437403947	-0.3026772358935612	-0.09502346602763612	1.2340815731414965	-0.12369358306157112	-0.7864579716387617	-0.7752467207779352	-1.284781162679466	0.15853461865238966	-1.5588185149579297	-1.9511422300870127	0.0	-0.6909752719553989	-0.8655055781118081	-0.29860812173831974	-0.1890245125538158
-0.47628012570208894	-0.37315334036171816	-1.2440488844826167	0.31696272768097256	-0.008677672688484725	0.5092864331229973	0.027341169890190368	-0.7192372974295167	-1.3182870826757758	-1.6557146208822047	0.0	1.2851681313277568	-1.6830020717605294	0.0	0.8561049686401203	0.42761983583189817	-0.25815378039008074	0.0	0.29523777633871834	-0.3248103358385072	1.8144546415990574	-0.9031532002384961	1.5635796106206243	0.19923009140089248	-2.114921563843505	-0.00890126904922434	0.44739100138098614	-1.0944840579202455	-0.013261468515918319	0.18730723756398482	-0.5151222907002485	-1.186177871021775	0.10169562693573571	1.3648034709860837	-0.8478878701762628	-0.4003771663254826	-0.8246423447068422	0.4976128924330836	-0.41029312772076953	-0.5838546007979419	-0.4117282142546492	-1.153419322503958	0.9984133341686794	-1.5862614130909691	-2.221967569474061	0.0	-0.32625543281333513	-1.099392955419951	-0.26925360306246077	0.5063756182524919
-0.32416285144407514	-0.21983574042223764	-1.076009303913132	0.9526445255413205	0.0770970306783744	0.15171561690771204	-0.01080188736206362	-0.5954300031644388	-1.5386036459446963	-1.3689492851049634	0.0	0.6113792524617009	-1.4345442852846206	0.0	1.4847102437909996	0.768070446631444	0.7617940368407006	0.0	0.5007384902040907	-0.4248942496803841	1.464530198003938	-1.1356208679724311	0.6533474226439907	0.9909593660435294	-2.078472706643685	-0.16711593694052998	0.2565653768567857	-1.114886802085473	0.3625845391296931	0.4393440032432081	-0.3169236987279426	-0.5355980552017292	0.4442615251072499	1.2375036287067358	0.015644269510578093	-0.4459840645335678	-1.283134604204822	-0.3440336556855484	-0.5319450365638736	0.0138441786799236	0.1735327847603466	-0.3451359579007731	1.704914192877519	-1.1383538009110656	-1.8765741372525602	0.0	0.5521578520641672	-0.9363189703208871	-0.0817378901272882	1.3060975292965458
-0.23886956495552705	0.19849697021662188	-0.3714080304518406	1.0921144725617302	-0.0925038662450827	-0.700011665005789	-0.10477389104920237	-0.40156140164423637	-1.390846171724563	-1.0414504980019943	0.0	-0.10628370663353046	-1.190779498765299	0.0	1.6847365314582081	0.9809177413756403	1.5686129670686488	0.0	0.6968224896957452	-0.3222781354680255	0.6362463404888693	-1.140390728832497	-0.4296021203299999	1.5029715910023251	-1.8455455882980545	-0.5191621204395852	0.09160260975600801	-1.104730330439254	0.8683544026099173	0.4342006316420541	-0.2711247010513755	-0.15925252838989265	0.39360193335036747	0.6347864688465761	0.5938016660876616	-0.47584480549377894	-1.4760890854021336	-0.9836439584706825	-0.49199573651612427	0.6896682194793113	0.6352298025699837	0.730676402271715	1.925637404365495	-0.525178975092239	-1.0930024238612106	0.0	1.4468954736720678	-0.5128577396827465	0.13774115919085664	1.7369502775157
-0.22033092074328814	0.7093035759575079	0.3944694993028401	0.7042596208913493	-0.5079646710458329	-1.7855688173985476	-0.2627070191258122	-0.3437514042955333	-1.0952476840901666	-0.9786270230835937	0.0	-0.6841806223272296	-1.06610477093609	0.0	1.2543939446192094	0.9270797052847993	1.67254936137518	0.0	0.739145380983248	-0.12446314803800518	-0.5058058258298868	-0.9306231477902641	-1.4260462632647695	1.495093001718571	-1.569101225591825	-1.0079231193284162	-0.030689447781286308	-1.1139638639117302	1.179793930541099	0.08480806884826331	-0.4185536340663562	-0.24302143597001996	-0.1275294400663762	-0.08192943826526185	0.6493021414549366	-0.5711852228967912	-1.5137373605531173	-1.2510553076020752	-0.41172947947187943	1.028675253643905	0.6762418369814047	1.4745826608114276	1.533013066293818	-0.14914761821353684	-0.24837146778730132	0.0	1.786126658578791	-0.11056356444431832	0.177589593657526	1.4785963343719413
-0.23220342951191553	1.0497669226075408	0.730834104105287	0.05540444151065049	-1.0287623254041296	-2.6880556282588777	-0.44997275905118084	-0.518104940027384	-0.9123767785436787	-1.2516720619969954	0.0	-0.9881691158907766	-1.0881424769163237	0.0	0.3141607462678877	0.5958188519290416	0.9740374308567616	0.0	0.5236496594591633	0.044802244717898274	-1.5881199240619677	-0.6338601730117978	-2.091291640679976	1.0215591934099433	-1.3708700848175839	-1.486251570970993	-0.08408675710821668	-1.1569498853874511	1.0493763770769284	-0.482805956079209	-0.6734325584865993	-0.7190123324740729	-0.9310104387200465	-0.5277729302764108	0.22519661854071865	-0.7803697757894529	-1.5167171157380155	-1.2088428161199862	-0.43375454517444484	0.7953198116984278	0.23812461739083274	1.45740626792114	0.6911930258014979	-0.2556743516860708	0.27693693972465966	0.0	1.3008475022019745	0.0326183623924495	-0.11235352638879283	0.5624755428111218
-0.24414344170356245	1.0651831839410475	0.4647683681396737	-0.43745236082589606	-1.4434525672640486	-3.037962963454741	-0.606036955115981	-0.820221160222179	-0.9771725052893918	-1.6762528264387735	0.0	-1.003063882870105	-1.1743838893329905	0.0	-0.7228263139828119	0.129101936991312	-0.16537150688758023	0.0	0.07057376737990571	0.08136201805101108	-2.218337286368406	-0.4234655943667356	-2.302344869993103	0.4061670209978538	-1.2705355397816627	-1.7912076851395582	-0.048116389060403275	-1.2333414129329612	0.4841971163115978	-1.001655193950835	-0.8905820467776352	-1.2826498725157398	-1.6349835209689505	-0.5338186305445918	-0.36907085414435664	-1.0531864863640152	-1.5454403549990865	-1.0822862728088596	-0.606847086427706	0.10122661243716015	-0.45679643228143924	0.6836771728376486	-0.23566356275036748	-0.7816595034031958	0.29096905709625676	0.0	0.20793406237356807	-0.12396192709940798	-0.6889196086247025	-0.6303544156577574
-0.2590701723347082	0.8213661988591323	-0.15973359586367483	-0.45057042180040613	-1.5601382374792796	-2.6872774397943298	-0.6850209929148008	-0.9969709667705724	-1.2284030513801356	-1.9542648914792733	0.0	-0.8431984864512515	-1.1724265845439228	0.0	-1.3684294698884467	-0.24790340473833322	-1.1489487252872885	0.0	-0.4587839497596298	-0.07711665702261737	-2.203953970509165	-0.425022003837595	-2.0967934313034537	0.03578246494356145	-1.1808950409443755	-1.8220572616857145	0.058441569901935886	-1.3330800764376294	-0.23738288361362084	-1.2308416607504917	-0.9628760356753017	-1.5512447332990953	-1.870375365559769	-0.23539888017765775	-0.7420023081237591	-1.2425070229573996	-1.5934593561220698	-1.083063593159041	-0.8349208068578409	-0.655826683442726	-1.0363260432282444	-0.4101093161586436	-0.8742264485463201	-1.4014533089480907	-0.1274522085252515	0.0	-0.9237887080137293	-0.4086169996318377	-1.3068046053494835	-1.5765641619604642
-0.3026831935498644	0.5460818300199317	-0.6764596438516949	0.06571430024058056	-1.288457211920557	-1.771301755168146	-0.677057827739042	-0.8137149197715678	-1.4696918503244438	-1.870630930905051	0.0	-0.6869535299793439	-0.9472790259373985	0.0	-1.3375361413830957	-0.35199136762968714	-1.503794498783964	0.0	-0.8291877247983235	-0.43533898844863955	-1.6631680518394214	-0.6449424137775774	-1.637940843825289	0.11961925115107218	-0.97397304662899	-1.5812865989970901	0.16809377242690066	-1.4247993901875	-0.7294536353107883	-1.0979742835263924	-0.8794474204034369	-1.2729602414506043	-1.4923611701998443	0.04629031938532546	-0.6492443931269652	-1.1851998049405215	-1.6291798798885029	-1.2617879642992134	-0.9296464346344332	-1.0418407385188855	-1.1948927317382276	-1.21854452159642	-1.020550139122298	-1.7369252105433528	-0.6924804953800282	0.0	-1.5295268050399244	-0.5666474170636729	-1.6561803908204715	-1.8987295213721547
-0.3831532696180186	0.4463688882598552	-0.7358165495906853	0.8818167682487558	-0.6820750590154294	-0.6371266806783984	-0.5900414018978289	-0.22490737140369996	-1.510651902194695	-1.4150236279965709	0.0	-0.6706234401203829	-0.46756903519903054	0.0	-0.7134629315502046	-0.1466133014839846	-1.1316070409084849	0.0	-0.8481912392534472	-0.9306574841539067	-0.9555222023921541	-0.9569660838727798	-1.1405595847953232	0.581523415001903	-0.5769137720038199	-1.1636611356778301	0.20443202464123333	-1.4511222665314445	-0.7379553251736655	-0.7217018143488617	-0.708167660682211	-0.46325344786627143	-0.6612907305914552	0.04156749642156155	-0.1142837222053338	-0.8175448496466882	-1.6363269199069612	-1.4946027906506505	-0.7344881980179773	-0.8555649858564126	-0.8588561758259871	-1.321238237244537	-0.7125631574837472	-1.5901302104851995	-1.073674765741306	0.0	-1.3842633039770285	-0.43981473381730435	-1.56053864148827	-1.5597369434131882
-0.4548880361597388	0.5445056019723593	-0.3414901715480323	1.6485481174593761	0.07372154143692135	0.31806795993717785	-0.4151531736898547	0.5716946514510088	-1.2893691791656547	-0.7641630480706965	0.0	-0.8094526715747624	0.160968363298905	0.0	0.1039708075631232	0.2390531182746547	-0.3047129203053029	0.0	-0.46794801209635106	-1.440855552398135	-0.47370429464959113	-1.1561587514632914	-0.7980475568007585	1.1482790343833928	-0.035721963658098585	-0.7073615212670065	0.14953798814270022	-1.351724304294485	-0.2973402272708671	-0.3111292251214816	-0.5240926989714452	0.6075360161705476	0.2552316800686843	-0.2781357950952571	0.628682617963321	-0.24735199770798644	-1.6162300427545448	-1.6012845595825262	-0.237683414273951	-0.23775509790362853	-0.20584250364661588	-0.7063517724660411	-0.1725226531550069	-1.04776411887178	-1.0610509824614087	0.0	-0.700430848010819	-0.07029518362579182	-1.0977255050415928	-0.8506695343636165
-0.4218203805292474	0.6622054819522564	0.1796500048885503	2.1030767246179485	0.7273890696401148	0.8185406720724248	-0.12124953357102594	1.2399810349807334	-0.8986458194440274	-0.15820929109735765	0.0	-0.998218034893492	0.7384592132603349	0.0	0.6352220855664616	0.5881688412370716	0.5533961633860185	0.0	0.1843263584129817	-1.8210724749349854	-0.42513814321267307	-1.059555145221539	-0.7312109022670445	1.5517237463730784	0.49669276147423935	-0.33575395780379635	0.0825133834134054	-1.1070985708166903	0.29889972635099094	-0.025451802937229713	-0.3445279987586573	1.560008853579939	0.8911029650163907	-0.6860092566991616	1.3100737326527025	0.27840377429847496	-1.5580103105468484	-1.4930949406990799	0.4020098475689358	0.4425870717616745	0.45797594588641466	0.2636176740741383	0.3299867899984313	-0.39923422930385544	-0.6477985008439531	0.0	0.057449176309065306	0.33892334765524534	-0.5557633318913124	-0.19233479362412018
-0.18989608609323125	0.5693332230795024	0.44149031591738636	2.1852368069790273	1.0595085536320887	0.8138618179998433	0.3010712396766473	1.5039249817118305	-0.5090440596740181	0.23537448849581066	0.0	-1.0884602394861098	1.0709304595149058	0.0	0.5948715798560705	0.7216773030373147	1.1268071241378967	0.0	0.86341842679476	-1.9639692805782856	-0.7347036149783734	-0.6083172756512298	-0.9576427078926993	1.6877150603678461	0.8448407228411605	-0.11421019968915874	0.144182542557234	-0.7686238475512368	0.6911768507606421	0.1057469215485911	-0.12269441903209347	2.093353411291573	1.0679730810796018	-0.862453940842249	1.7828196547694157	0.50858826071364	-1.4155556399051656	-1.233712175534882	0.9349121778756523	0.8343413106494133	0.8728718326351323	1.1009272613153644	0.6091981397581763	0.06302936721847711	-0.002046760519284823	0.0	0.4926261598550033	0.5718134185102918	-0.24954877814081197	0.11418916980574766
0.25806266642308595	0.18505989850950538	0.29481062810850145	2.005502295851636	0.9773526289773816	0.47434744468106066	0.7765986496770331	1.3097018406880405	-0.25119325663467534	0.38858355258698646	0.0	-0.9849732332504136	1.0746142807766934	0.0	0.03614156404540098	0.5928990219082976	1.3323176697729187	0.0	1.3190218681014396	-1.853752905395877	-1.11844679711214	0.0810255815387388	-1.3789258002209606	1.6237416728238454	0.9173705213467288	-0.03284700193541168	0.43735066496906694	-0.441558975651774	0.6782863617394118	0.15937608104325401	0.19596745663492762	2.1087545895200637	0.8511139219845899	-0.614968390124935	2.0569791294812427	0.350271732711069	-1.123830378965556	-0.9727668407917769	1.1543500126108066	0.8096789741269267	0.9440736260493289	1.482723153653186	0.6224606162684061	0.21992957204747574	0.63825410583573	0.0	0.5045338240725663	0.545631861885706	-0.32165595544804765	0.030709747577500255
0.8140572506133182	-0.3262180379918527	-0.06474725634168116	1.7144135255489517	0.5610928045342404	0.08852879628912365	1.1271693642490113	0.8461515447906469	-0.14144912660215375	0.3896429198977549	0.0	-0.6929490432036824	0.8269139063684531	0.0	-0.7130456789989388	0.2957234474239829	1.2621881539691713	0.0	1.4046267212659458	-1.5767454783068944	-1.2698668985583792	0.751379639697466	-1.7965915439078848	1.474693542792808	0.7691139758514715	-0.015371878100026872	0.9282391504664677	-0.22139509871995147	0.3246298754341757	0.23192650211076543	0.6005575258817896	1.7122958396164862	0.4587982059115634	-0.003902856295746508	2.2104477128400286	-0.05028475527275638	-0.6487309073806156	-0.8145508489610964	1.0009622128790272	0.4986360782202108	0.7466269872186239	1.3994184959642022	0.4445352153563402	0.165795269769339	1.080420923037933	0.0	0.28530442247807913	0.3531733553080888	-0.6599938431709613	-0.25645065081202034
1.2632182158147063	-0.647703506617361	-0.2548397629730182	1.3830485322432373	0.02997489190663011	-0.08398433061414508	1.139748664983785	0.413521134067471	-0.09745273032807408	0.36829987246395046	0.0	-0.2890832705496364	0.5330346482089647	0.0	-1.268750830228717	-0.011333752320184694	1.0348908659550105	0.0	1.1284694546047127	-1.2717330679005678	-1.0377526475416476	1.121103602762635	-1.9738404002767378	1.2689630148393172	0.5757720290597649	0.049241652775428156	1.4263292387243123	-0.1254924647982732	-0.1130537789129906	0.366697982448563	0.9843767248303724	1.117229323869662	0.10114564292908251	0.7030354878250343	2.269885768804483	-0.37849245149915595	-0.03016664651034089	-0.7324147991593482	0.5773480977993227	0.15252689948728354	0.4382670689397582	1.0880716098473888	0.19296341435495606	0.10185056666045636	1.244554352157479	0.0	0.11987991468526293	0.17844699366714434	-0.9817310315260764	-0.5060801111747231
1.3721367102820494	-0.5341567918336957	-0.010640257550023418	0.9786154308956441	-0.3665131349433376	0.06591484213476437	0.6970470405135247	0.23035620560281309	-0.02303425684689265	0.4256316538975774	0.0	0.1478892935998563	0.42134144075379903	0.0	-1.419379963409141	-0.20913913419171373	0.6933710961996498	0.0	0.6272437861934999	-1.0432135391444752	-0.4941913540343906	1.0300764223442453	-1.7401464589816453	0.9246447736452706	0.5310226487021057	0.2572689606405363	1.6723687770813709	-0.07542703238795125	-0.3767273475263993	0.5447366422513932	1.186302526518281	0.5186049218858984	-0.14219454539200907	1.2031003135943044	2.1681517217399344	-0.3487446370190627	0.6205385193424084	-0.5974229287172611	0.07443362238862489	-0.04586383500676808	0.1530856885367791	0.8240072790094568	-0.04169415979917081	0.17339421415422346	1.16348465853299	0.0	0.15889715185791586	0.15559663963664416	-1.0188868046881947	-0.5915023801568497
1.0077999906465196	-0.005929348549955304	0.5938745286741235	0.4372226832698964	-0.4817633950522303	0.4555621641592338	-0.11340959424829594	0.30558563109984827	0.10641840039321335	0.5999195920481273	0.0	0.5803178539245036	0.619258471625051	0.0	-1.2243025602025077	-0.2796872310248884	0.22415582446307006	0.0	0.0857939158342945	-0.892154767970858	0.12864144334294098	0.5381664438650757	-1.0973984236902035	0.35449110159736447	0.7250389501494311	0.6351799234704286	1.488798212966229	0.0456303972895454	-0.375796034874184	0.7255808911488232	1.0805612056035476	0.015111517183511022	-0.3352423855070544	1.3327016201212638	1.8108139487921835	0.09161780354035193	1.1707595923279437	-0.2953610805981036	-0.3340846363650233	-0.08411367446154257	-0.05576333585067034	0.7276660758278973	-0.22409584514328784	0.3702077200539997	0.9340267465175983	0.0	0.3321842993449734	0.27760817787896497	-0.6780145210043197	-0.5542984336887468
0.22485862662891676	0.6347334332807437	1.1772623795003347	-0.2364568132544593	-0.353228212957938	0.8645006326606	-0.9987219264876865	0.4548216456947091	0.2235324735730713	0.8648717148127212	0.0	0.9884908476596008	1.0748891800836657	0.0	-0.9355688605268142	-0.28854293110105744	-0.34486924172703687	0.0	-0.3475154515408182	-0.7153690941729505	0.5739400892514875	-0.08674236077440106	-0.2607281170803932	-0.39621785205080745	1.0786277411161793	1.1027770068470628	0.8979065845174664	0.2931456188845705	-0.21736999096050122	0.8835198274299506	0.6566399335081751	-0.3891762882153803	-0.5969477373282001	1.1315689466242371	1.189067644515245	0.6952666286102333	1.5261137423519455	0.1639834531835334	-0.560841085012213	-0.0734244019951564	-0.20275977470327514	0.7148723180296996	-0.35803754699591184	0.5530325871936911	0.6574254284967033	0.0	0.44709034743314996	0.41787186710422497	-0.07522468607386301	-0.5219049637308856
-0.7293159993339609	0.9890528871898001	1.3198387706733625	-0.9246606080048139	-0.17463961083028057	1.053132607684923	-1.5905188073918706	0.4424226589966501	0.22809746232848316	1.1416410540352901	0.0	1.3062397429694192	1.5696330717549163	0.0	-0.8094544216996581	-0.3075988023518722	-0.8771787496324588	0.0	-0.6036367419109956	-0.38242120860498763	0.6803520511712448	-0.4981577994736174	0.4146025563032976	-1.1081018639270521	1.377349568465065	1.482673907071972	0.12799543847350825	0.5919266213665927	-0.08678181785101073	1.000950489637589	0.03737861363666207	-0.7242479756079455	-0.980410725057318	0.7733563597425968	0.437330977057899	1.0522131778345072	1.654843310198685	0.6330854086843909	-0.6040908350882543	-0.10982931732000045	-0.3146858201291398	0.6068051260159918	-0.45007392467988044	0.5736200072002395	0.4010699257228167	0.0	0.37202259961665507	0.43970966537896605	0.5591082476238795	-0.569814370090284
-1.5017663867239217	0.8264888955051392	0.8800330964871789	-1.4399763230962137	-0.16426479043372325	0.8859100108370198	-1.6370100824990315	0.15066030557439536	0.08001075793593397	1.3169242161513834	0.0	1.3881990077532833	1.8221654915920202	0.0	-0.9364451274134264	-0.33867213421082265	-1.1679602212457942	0.0	-0.678071915882993	0.15616784310678317	0.4306823533290152	-0.45568060409389083	0.6058991111877062	-1.496027942172003	1.3913209947780405	1.5693428134119867	-0.5015030794322559	0.7590495649459087	-0.07609595122869012	1.0333698869412309	-0.575634009510632	-0.9877586163758797	-1.4022130310204683	0.432726403001566	-0.22002686573525954	0.8624900804415803	1.566123773278407	0.9195461370573117	-0.49686080615135586	-0.16445992032756215	-0.3823489411181805	0.30346622543901164	-0.48297008768762073	0.39256856631625014	0.19281474766574153	0.0	0.15095186334106933	0.30432381730048996	1.025350801686177	-0.6429583342921036
-1.7761422496483952	0.24485719685026783	0.12709301667272657	-1.623156162690031	-0.40450717143392895	0.3993363147551883	-1.1392905248581835	-0.3344516358780022	-0.1461354485775841	1.2751948665978419	0.0	1.0668534318045524	1.635543188566806	0.0	-1.1939886151810717	-0.2963663988778585	-1.0712707834280248	0.0	-0.5809456933731938	0.8044613292596856	-0.06971866021770491	0.03741788946680096	0.20987465632961266	-1.3970252379681145	1.0136764940984626	1.2373312782384203	-0.7468892602212166	0.6199713944756909	-0.0936908834751765	0.8978117183187492	-0.9944531845395576	-1.1208315954288925	-1.6661186342832284	0.19075271975654107	-0.5973797469787959	0.16895230026869743	1.2749986511817408	0.9144117144059704	-0.257468189607819	-0.09231432055037936	-0.35291015815088944	-0.11259707528585872	-0.41637558341808384	0.10994639897621236	0.038641627607426614	0.0	-0.03661461246738582	0.0942883591542446	1.2488103388079308	-0.5968927957727326
-1.4045914331234155	-0.3889131568689415	-0.4146741691546385	-1.427717663153447	-0.7584302973553744	-0.2155149042249137	-0.34433874417378996	-0.7716520585302038	-0.2904241625533898	0.950513200996172	0.0	0.2839173486366877	1.0120038139731877	0.0	-1.33950979154022	-0.06605583144170508	-0.6138093304640839	0.0	-0.2968070996632026	1.3532462197080872	-0.6470605671331141	0.7276636915980255	-0.5692089627814196	-0.895284552611849	0.3363636309051954	0.5344572861172573	-0.5578536904475729	0.14847977095360848	0.07379369890425082	0.5199707764838616	-1.1203074515598215	-1.0411017000567844	-1.5664032068412814	0.03519886793611928	-0.6553708957778885	-0.6193549468577327	0.7988199460772184	0.661116425541515	0.11715514308076344	0.24838456073151033	-0.16328175642859094	-0.417917171728109	-0.2123795711871427	-0.10591847768296594	-0.05543177629435727	0.0	-0.02598390134685749	-0.06005466838813499	1.2746215758594446	-0.3225743771825065
-0.468988367793767	-0.6796230565669353	-0.3116926641873881	-0.9405805153860944	-0.9306583899936017	-0.7035040983625959	0.4010036714997771	-0.9109740427528119	-0.20591319572590497	0.3805277797350052	0.0	-0.7960971718851327	0.17085050033461482	0.0	-1.172603012577059	0.400545782504939	0.00033742504541038235	0.0	0.20919301914924363	1.5987096402916385	-1.1115282558202926	1.2474606276049582	-1.298207745908728	-0.2813321383775508	-0.383930285513839	-0.30173575100454314	-0.07932887408733488	-0.4673280195339632	0.5887865760556859	-0.08336409112738412	-0.964145617617715	-0.7094902124510226	-1.0111266860692312	-0.0675371034270739	-0.5074438066483538	-0.9548128799067752	0.19613607021410084	0.31982472854506594	0.6145462473159999	0.8602125058926946	0.21076737419383715	-0.40420234940595895	0.13105993479146477	-0.13203423775645268	-0.07331725554808793	0.0	0.20159357746884526	-0.08662411903302485	1.1917319235928896	0.1465344329395706
0.7544362035375727	-0.46159519730868426	0.4780441985787668	-0.3348373849788866	-0.6499971143233746	-0.8623515934928465	0.8412537765887479	-0.644226742465328	0.1406314333470334	-0.27528739188488255	0.0	-1.795444940864354	-0.5481907152392708	0.0	-0.6603838303085852	1.017954030896011	0.5063863712942651	0.0	0.9371051944707968	1.4751471124991085	-1.3008308532105113	1.3202044309842909	-1.5320403195970271	0.13452471355566023	-0.8537491190591225	-0.9329121017740505	0.45323831783512664	-0.892269287631102	1.403917215419543	-0.7575008527580418	-0.611994092604914	-0.18506393356214484	-0.09600784309321986	-0.10292040453676339	-0.32451113350557337	-0.49929750855363425	-0.39270837340120257	0.06177919508112969	1.1637479667464137	1.5595733555506242	0.7206923754184588	-0.03784962887037377	0.5595184711718975	0.036898317869168855	0.004095959626755529	0.0	0.5130129906126106	-0.021879010259152416	1.0571889223031248	0.6317203675585243
1.907726889739449	0.10193881794477491	1.5571540741542513	0.20986085091604217	0.1348929633253399	-0.6300962234146319	0.9300383256471221	-0.06981578108736798	0.6372233848282698	-0.783548947243574	0.0	-2.287883122653817	-0.8526141146841978	0.0	0.04586428615304749	1.577885178008303	0.7357670795867767	0.0	1.788106696239528	1.1119750366919123	-1.1244294285935257	0.9162025250311876	-1.0517631597514037	0.2225099234720658	-0.8940558137485745	-1.0819728853637605	0.8509089693721784	-0.8193985338825844	2.2359214799370246	-1.2577697965291004	-0.16725886299538406	0.3725826694543119	0.9143380534212836	-0.002539793993724861	-0.21366613472967202	0.6343779274874026	-0.7637380387890329	-0.025066541268657518	1.6307498405886756	2.057818631656143	1.2458548901054334	0.4896705862488592	0.9683725085727064	0.30274208399410446	0.18117234818412503	0.0	0.7407199974214107	0.03473071308879434	0.8749791558263496	0.9167000464776632
2.6882270409542723	0.6407381664224526	2.3302686581971406	0.5752409336157525	1.1769906978395375	-0.10506816992187533	0.8108291221555682	0.5602945562500415	1.0900303586144124	-0.9421385968976035	0.0	-2.0362005183159493	-0.6497434831216718	0.0	0.7010251980925126	1.840334122892172	0.7022630516855589	0.0	2.5456488543764495	0.7693623623658706	-0.6068695142703872	0.2676716081320719	0.013829275245286	0.10184285311939732	-0.5304763923883266	-0.6835246901150206	1.0537064141133594	-0.15337318460274577	2.7019243715440555	-1.3812121600478893	0.2907460472917082	0.7650391068382316	1.6943632869263208	0.29595782748021066	-0.16148592480852544	1.9189518179472318	-0.7475005432755006	0.043064472400254156	1.8680032592321156	2.1183256260790864	1.6307978505721537	0.8590045762943909	1.2370103587723909	0.5434706544668624	0.43178597416298536	0.0	0.8196968433474916	0.02162958487557323	0.6299107784083128	0.8878630547827303
2.9503261674980297	0.8292756506666084	2.3740790963133693	0.7345278831139035	2.0351620179374255	0.505981991675844	0.6904199807367847	0.9737515738265958	1.3414820723006255	-0.6887260022011595	0.0	-1.149777346488093	-0.10038081384941676	0.0	1.0991035323080947	1.6562112493583678	0.5617663957211259	0.0	2.9357801237860626	0.6856981917102986	0.09589533318633828	-0.26534104391153995	1.255272880886404	0.028217344683500106	0.026031177690865062	0.06795204925973664	1.1156470725593701	0.9120579986555953	2.5371198346452086	-1.0969202873505348	0.7115137130208199	0.8544799220417242	2.005777014035478	0.7765208854086539	-0.0767903491302524	2.717715392329214	-0.33452189676575983	0.19720765065385212	1.7915959282518363	1.6882004544599132	1.7459066333504072	0.8087522873080698	1.277993273676566	0.6930365340942157	0.6970822808428927	0.0	0.826899252242928	-0.017010007291790412	0.3339807263923898	0.6052812169812384
2.7331067152533297	0.5907730340846075	1.6901243254709917	0.7422876356961539	2.312180360798848	0.9838354191489002	0.6998629866998147	1.0130628542146023	1.363380781446099	-0.14454107643747424	0.0	-0.044318806303032185	0.4608268898955412	0.0	1.1692997713246784	1.052333050635698	0.4845129988511884	0.0	2.750567706563389	0.9311823608474146	0.7393946253928823	-0.39720593744499466	2.198449874917066	0.18521447443213512	0.4940618790380865	0.8111468079492256	1.116900978364956	1.9768305837828921	1.7566756640804109	-0.5761686332275775	1.0497951389939832	0.6472070235092868	1.8130253532487044	1.3216358744189396	0.11077034710629134	2.6637239917341007	0.2713341765058567	0.38477120448416485	1.4357087456124977	0.9262604412408577	1.547651186726185	0.29440191488979334	1.0785862873343508	0.7654645308359338	0.9005841574510827	0.0	0.8901308386658807	0.040140468074614556	0.041990683742223554	0.25513522976558906
2.2113996226261574	0.11761172124695075	0.6778953183129646	0.6951736977934386	1.8867041208137423	1.1922412638423605	0.83218790648988	0.7024709097985083	1.2607063515196184	0.44122418982927036	0.0	0.787676579326369	0.7003313405897903	0.0	0.9896931228505478	0.23012524809580145	0.5382759676695887	0.0	1.9703645843893551	1.3620389291905397	1.094948228296752	-0.06773252627434213	2.5426823806041745	0.5351730076216763	0.6660286348015617	1.2080843682511997	1.0730553048828586	2.635445018904667	0.6594669882667158	-0.08957652107218428	1.2419692646769793	0.308255896901138	1.3036815815967882	1.759651140205141	0.3785293643944308	1.8623231310810833	0.7407386555088464	0.5988290395518806	0.9455274615351057	0.12006941441734846	1.10995651440257	-0.47704568686459725	0.71227038838989	0.816104359792627	0.9746966587868788	0.0	1.0450834736837404	0.28254462651204004	-0.17230801533925288	0.021712128534357826
1.6014373262127775	-0.29203013969021674	-0.14234318210003166	0.6786255014299218	0.9946522535615083	1.1313939655970846	0.9815965634803031	0.21974357009929588	1.1830760756344016	0.8190624621302116	0.0	1.0548626151220137	0.46337158492217423	0.0	0.7270120708199371	-0.5226201247085324	0.6628892282916378	0.0	0.8081686284224069	1.7066827702245324	1.0683882282486123	0.541864795742644	2.2868180422838167	0.8396976264242484	0.5038086759981388	1.1244433812860357	0.9077361509521398	2.6815148426928235	-0.32851714377075814	0.1619158001022795	1.2096072912131137	0.08647964943813671	0.7956054825307505	1.9496269485147097	0.6187516877531483	0.7846729461677867	0.8185596441664797	0.8535898868495359	0.5084610883063058	-0.4501122963786597	0.6040798466401152	-1.156397222860704	0.3101435668572288	0.8810381530183239	0.8861159111833197	0.0	1.1667979677598233	0.6655676200452296	-0.25344752851402375	-0.02647876119301134
1.0681927395745594	-0.451661317003819	-0.46143256817797285	0.7175810458042006	0.10411659869432305	0.9273480491459694	1.0369696978392517	-0.20300278495645965	1.2062408891230054	0.8641334830484	0.0	0.8121313767022981	-0.14232793126451904	0.0	0.5486015123257758	-0.9611106857554749	0.740359685303287	0.0	-0.3638004231129411	1.7298509624662137	0.7587512748128702	1.1268206834098364	1.683902772562486	0.8337371126520388	0.1404096547388352	0.6932838935906775	0.5083538211572937	2.199297467640116	-0.8750342568156765	0.16114643169096587	0.8979600478653897	0.18046937816308992	0.5723535007910254	1.8459542086918086	0.7127025537962647	-0.06521200942582037	0.5085440462321096	1.1401877589618263	0.2624136360812534	-0.624646225351294	0.22498351167011868	-1.4388033315398068	0.0025565847271132483	0.9464268703889821	0.6481064518939132	0.0	1.0450094462054644	1.0059868907210336	-0.18340390947251128	0.042764880060028425
0.6742133178545404	-0.39771687462476213	-0.3448551349289077	0.7539452939753964	-0.34493252242245803	0.762446127088848	0.9549084700458722	-0.3940029783143319	1.2695519587444744	0.6256459926917598	0.0	0.37893935346146096	-0.8028975600507785	0.0	0.5548782633606882	-0.9888833370914807	0.6935891923222317	0.0	-1.1773882328056124	1.3706137964813605	0.4076050559739243	1.430391205029956	1.0702400549055238	0.42469534401894	-0.20314449061359982	0.22315960760753634	-0.17230044543815434	1.494027837275809	-0.896941485718903	0.05120450901500484	0.33095537204245423	0.616950036029187	0.73217614763892	1.5046866708016733	0.6069857933084973	-0.4694856427079383	0.10138546484486534	1.4086165122914835	0.23323053861086743	-0.40926668371015884	0.09302288609252458	-1.2186391870816817	-0.14059218152994601	0.9687488053635801	0.31482071015397894	0.0	0.5554921021482443	1.0947827861622927	0.02500084522352341	0.10478468631305843
0.3852395699943291	-0.3212688313239292	-0.1304405216429458	0.6706610089035814	-0.18120255501471397	0.7773864663171768	0.7674551460604274	-0.31591276654659795	1.2186828734499915	0.27796152436469307	0.0	0.09455035687003961	-1.1633710691103831	0.0	0.754829246659061	-0.6897823801724123	0.5344978901424484	0.0	-1.4365770293102407	0.7691497614984167	0.2583654563984095	1.365556042797808	0.6820159159579297	-0.22835249584250783	-0.3334111742744209	0.0066375642097153955	-1.0377214121537064	0.908434115513491	-0.5679954469639152	-0.0026764392300201007	-0.3534222612894397	1.2166677356432316	1.135527350822661	1.0375106500329743	0.3347353943867956	-0.5770814477664882	-0.0009760131831262556	1.5910733909274775	0.3341389435974079	0.048842903292518086	0.18365524863627608	-0.6283282978554423	-0.13862621395140662	0.9226208598011738	-0.037742127685906096	0.0	-0.20511895231206587	0.8524914380116294	0.34206775516392585	0.09061410935238494
0.1196040993494231	-0.38427036719780455	-0.1496227564420373	0.3617794434143895	0.4183108381398345	0.9903530802192607	0.5365126288741171	-0.06780557700769185	0.9291913317116313	0.013427048172967315	0.0	0.08849790299126653	-1.010792461364163	0.0	1.0775001256880608	-0.27644831088481847	0.3328392601324663	0.0	-1.1970694536462367	0.17177165715092757	0.41011431670286963	1.02558862722811	0.5633944532212936	-0.8112909151360689	-0.17151150876653407	0.1472065378288546	-1.8503530225935116	0.636432943708879	-0.19015188431262284	0.04808169977990629	-0.9216274380547868	1.6790279744300982	1.4850522387459524	0.551440161394891	-0.023653898096883643	-0.7026696276874724	0.4344333712796993	1.6409997916409735	0.4226435484576599	0.5262488372029767	0.33387539607634803	0.05123443924620254	-0.08093971504008804	0.8314792740483621	-0.33395972671962637	0.0	-0.9361296501476649	0.40923015572567967	0.7220431918141541	0.04582916623904717
-0.18980821893517738	-0.5694696944652944	-0.47863541954087246	-0.1847138228023061	1.0496608032471828	1.2751836009281168	0.30418781606883416	0.18050901409634215	0.42582542007849145	-0.05214339097839104	0.0	0.23016895373854285	-0.3776773186305221	0.0	1.3997139552898643	0.014735628657621442	0.14438393693289417	0.0	-0.713497370170893	-0.21747392469468058	0.761172642136222	0.5972830370019616	0.598614306426789	-1.0570444077435457	0.22457043233551827	0.5103510883004475	-2.3262102421411686	0.6398663930547713	-0.0165631439564349	0.11083637075261735	-1.1272900978298817	1.7464810080839657	1.4958970752318255	0.11118948372965234	-0.3955817590021834	-1.0143527008586213	1.2777857203263947	1.549549277571715	0.37947826271406704	0.8021916551980711	0.3350036369800891	0.5471961434631537	-0.07011623153875751	0.7533017693254679	-0.515357301195327	0.0	-1.30639656452718	0.03770565554955498	1.092776435593263	0.09429527720004745
-0.5530114518915814	-0.6841297262689694	-0.8947201678717586	-0.8458400107128166	1.3220848525987379	1.4163846166070833	0.08043744496146446	0.28600234065367025	-0.09185922121363364	0.0896482376821457	0.0	0.2853893347577252	0.48397156584693213	0.0	1.577557447741036	0.030766929205707953	-0.034025935740998166	0.0	-0.28822655884966514	-0.3406022469411952	1.0805467696925874	0.24672744799590485	0.6208621881492498	-0.9112556757781517	0.6998117204395756	0.8247987140188161	-2.277243914852189	0.7071013138426334	-0.13059620265411193	0.0622085047131448	-0.8313857315086285	1.3552351824375812	1.0585752134571285	-0.26513495643880014	-0.7372260403028117	-1.3650705876273637	2.0793768230643157	1.3274745277312272	0.16720337898791207	0.7344330449384807	0.06566443465228536	0.7246082965151671	-0.16018032265691143	0.7327422366998803	-0.5498452509171484	0.0	-1.1696744851087553	-0.026266594098688426	1.3582269866353887	0.33861817913743886
-0.9172147781855842	-0.5180546403437125	-1.0599201688387403	-1.4044669308277111	1.069450703438838	1.2209020582858152	-0.1305431272871301	0.21112428794345497	-0.3487020602999351	0.37210779873314687	0.0	0.14959283647803065	1.2350354198555158	0.0	1.4826555491713642	-0.23600747565703015	-0.24492332010510917	0.0	-0.1129266597424934	-0.28437629901862105	1.158402241134673	0.05057917239028369	0.5153507158870829	-0.5513878480102009	1.0735932526693786	0.863922047021657	-1.724412438334189	0.6069781188958449	-0.43815402082280386	-0.10195594304192418	-0.1011922285306107	0.6786348317630231	0.29892377489696564	-0.5912446493114011	-1.01151702836279	-1.410105597018715	2.342890723769437	0.9786257825828244	-0.15704272068013772	0.31694040401732054	-0.41678811354502443	0.6211842206220033	-0.32604600746763474	0.7596013959673039	-0.4369025238036857	0.0	-0.6682012780494704	0.24717770337199893	1.4331693410753419	0.7740600557403536
-1.1951103119620394	-0.03621636378630936	-0.7919445789696173	-1.6616117250147548	0.41454045275324714	0.6322716657901402	-0.29901105313710385	0.04148335221589819	-0.1647526304567663	0.7068076690482359	0.0	-0.03378680351870638	1.610439654720061	0.0	1.046965064773554	-0.6542207853183457	-0.5081673941188779	0.0	-0.19391619973781093	-0.1891018498650237	0.9331234919556316	0.0009595261008644757	0.25893489308292106	-0.25562705542978165	1.20733376687986	0.5877175695254206	-0.9130965101851778	0.2395581668802405	-0.757276765480505	-0.2153516813541638	0.7758515322409308	0.03006769350015681	-0.49817722828621985	-0.8966439075461085	-1.1612605513699246	-0.9246136742260747	1.855551899980247	0.5025674512409342	-0.4735578469995036	-0.30415619390084453	-0.8930024863844814	0.3814064893448752	-0.48121319251214084	0.7686888318693604	-0.21175050704377335	0.0	-0.1459433875853824	0.6479708122631348	1.2974663691460886	1.2779569122605305
-1.3091768083862736	0.5448568226426361	-0.2225057414364988	-1.5546800575026034	-0.33400413166281034	-0.2169374852910384	-0.36914232424050936	-0.06956662281711684	0.40962145872293293	1.0137860889184553	0.0	0.02511471775969307	1.5247767220667472	0.0	0.3069102424533106	-1.0205829306322662	-0.7762804778637502	0.0	-0.3955917872916021	-0.14216930238967238	0.5124975728226213	0.05657640049588143	-0.10408075442552649	-0.2197881388684508	1.0461308208211244	0.1550251086181274	-0.21073345285410536	-0.3054280431756692	-0.9370652492164834	-0.054227952666014975	1.3943247753348318	-0.32070675048657826	-1.0510377033948908	-1.21313280144496	-1.1236096460695644	-0.06515298731490078	0.8475600715012447	-0.06577332510688175	-0.6562642527121066	-0.8800275077392122	-1.10878158770517	0.1445189063414955	-0.5316829281661968	0.6827680815161057	0.054304151380029135	0.0	0.07238375284096943	0.8604142500092524	1.0266317611853757	1.6776035672140897
-1.2302449023569315	0.8662586501297207	0.2729549795008893	-1.200383638082998	-0.8718921695895254	-1.0521110726013772	-0.2951221713948127	-0.0017452983818969352	1.0871584030843253	1.2182367958378462	0.0	0.5083661727803611	1.0779368540370524	0.0	-0.5788561201104313	-1.155962945596032	-0.9522436812459841	0.0	-0.5611067441789584	-0.1334752981030063	0.08519851674834934	0.18677441185733135	-0.5070979869239338	-0.44710291310939304	0.6291290353665393	-0.19631774167758936	0.06883823033454917	-0.8106069031071981	-0.9345656806876919	0.4569160567255279	1.4183939046648641	-0.30635125186618367	-1.2285040726912	-1.556201726823029	-0.8911060746514132	0.6554096831583689	-0.14002653065923468	-0.6163091355621083	-0.6279220013438799	-1.1722970619435547	-0.9399354373033721	-0.03793138776947693	-0.4337326871716714	0.46590646470007885	0.26521923666510144	0.0	-0.11535571662636496	0.6778547880736407	0.7593863406731135	1.8435579308640464
-0.9950719562060403	0.6557387961765853	0.3262052072717412	-0.8250798497298775	-1.05627762613317	-1.5873423280383099	-0.08590500898875258	0.2428480286074268	1.4815177477772996	1.2403430556180985	0.0	1.2799657715679962	0.47443805581786735	0.0	-1.364847212096357	-0.9887820294366193	-0.9611391273367718	0.0	-0.6252657334321343	-0.09715524374490996	-0.2037192701649263	0.37338341173395095	-0.8845657323157642	-0.7753210928531592	0.07268455044344613	-0.3160439166614974	-0.1763546037253272	-1.068573404995506	-0.8164560155339573	1.111554855819361	0.7655006836639183	-0.09674278943992917	-1.0971084814092784	-1.9003629204907442	-0.570014640046223	0.6980852695914241	-0.6003333244363425	-0.9767204205281892	-0.39601675394005964	-1.084105233395756	-0.48871550659568247	-0.20713994741434724	-0.22379129118169896	0.14654215832166326	0.32842068792338913	0.0	-0.5417052971047063	0.14767271388497744	0.6074041234345443	1.7436395469389596
-0.6984390177090057	-0.07965609218486819	-0.1679633996629093	-0.6237560954823265	-0.9470941228513458	-1.6727646642716985	0.17836816320009358	0.5185623811214829	1.3140283908974586	1.0116840416476953	0.0	1.8998891276830494	-0.08857349590874888	0.0	-1.8101412287447145	-0.5903403119367477	-0.8197688523729615	0.0	-0.6483121493139529	0.002549086072365495	-0.32170900762837784	0.5781700035797834	-1.1660492028770715	-1.0076675480654325	-0.46810594534745414	-0.2406930979449009	-0.7848886769763355	-1.0084530048520954	-0.7013516431129087	1.4909532533607357	-0.31992575423769215	0.011944057984394822	-0.8518937770749219	-2.1660120190226793	-0.3700082927694884	-0.09247600127974047	-0.3880692559758103	-0.9960083507680327	-0.060208444254404594	-0.7330286400203356	-0.042286342396488354	-0.4325555234421998	-0.007435175622056371	-0.20640041633256495	0.19354657546059809	0.0	-0.9057034120542051	-0.4585133090908005	0.5654633804682461	1.429762931851808
-0.4642718520039231	-1.0338722563286005	-0.9698874461624806	-0.6444603321133432	-0.7313629656688544	-1.374794466656953	0.3737100818297752	0.6049441606309487	0.5674779315255909	0.5221613536416708	0.0	1.8849222261118062	-0.5050113569014091	0.0	-1.7904882687215598	-0.14613712914334218	-0.6462958375847526	0.0	-0.7578346483727196	0.11448522696861037	-0.32336897005760634	0.7155151602717158	-1.269002495553807	-1.049291263359502	-0.8526751678676374	-0.16007517147875344	-1.4222144663193883	-0.736515010657674	-0.6871888464076558	1.2234866844734726	-1.3629228249972336	-0.21720807388801225	-0.6884316137994009	-2.2429817785598956	-0.5026428583634024	-1.3110345535527712	0.19427534778853214	-0.6538506918777095	0.21162191087644577	-0.40634883199903477	0.08909988825731728	-0.7318229578727554	0.08301730371964003	-0.5346172697264177	-0.11745378536687334	0.0	-0.9903032112399507	-0.8319160228285427	0.4952252639712641	0.9820459282767546
-0.40519608707422045	-1.7750851215842622	-1.6445809143435204	-0.7811573096139345	-0.5971665404809802	-0.9393071491062572	0.38634583507207	0.33402615319368095	-0.5051612900886631	-0.13789896435137783	0.0	1.050923420471926	-0.7824516610587329	0.0	-1.3698884615590847	0.12670771819455984	-0.5962871636868836	0.0	-1.047071283152139	0.1202546900957997	-0.27098698296273516	0.6662850496590252	-1.1216938663311045	-0.9587697412008803	-1.009486895639234	-0.27740018633890223	-1.7667134846534582	-0.4708482478021412	-0.8045233184664385	0.2658400536427346	-1.8925259734898248	-0.818926738192495	-0.701537972449003	-2.0558599736487877	-1.0403583827556133	-2.210976861733157	0.6098820246573922	-0.11340382429112834	0.23698881023127	-0.40488778455516605	-0.24392916513789564	-1.0359289284186566	-0.05888608055485793	-0.828831363064029	-0.5110075805642503	0.0	-0.8064750246711612	-0.8405336059372629	0.2115684389901089	0.4606995978495178
-0.5820707793891914	-2.000556493130612	-1.8408055115044089	-0.8789008098718253	-0.6385906164968644	-0.6552755481311783	0.1599358164862141	-0.29549928781409474	-1.5210130940473452	-0.7879883502520415	0.0	-0.3065871837456947	-1.007303593217256	0.0	-0.780499114168225	0.08211982687328961	-0.7666305049606114	0.0	-1.5006600450181766	-0.0831730392888422	-0.1806459550811116	0.33444875090734794	-0.7162588311086289	-0.8905167065303379	-0.9695608412988461	-0.6615695407696655	-1.6848638052987503	-0.4135121608339142	-1.0113313001854993	-1.0022875910664582	-1.6946074057192708	-1.6112598441260595	-0.8638973275378364	-1.6376670320712845	-1.8331713508834229	-2.196298029149596	0.4517303162698412	0.33862249124369337	-0.10788500028112803	-0.8581048155592873	-0.939389528775124	-1.2251301820381062	-0.4695650334705622	-1.1255105704789308	-0.8621954695182236	0.0	-0.5674165251223099	-0.618505508778332	-0.37645313892256077	-0.10083752436870015
-0.976117676277377	-1.7070289703440031	-1.5111198970656243	-0.8680992163951766	-0.8351857609744938	-0.6969197491902898	-0.2873191499704561	-1.08859823764252	-2.1699610876823647	-1.2364860788814283	0.0	-1.5399234923280534	-1.2805719216825628	0.0	-0.30769513205838045	-0.27772959802589114	-1.1320344304399756	0.0	-1.9923037222615447	-0.5003507818589006	-0.04180869824444236	-0.28877784118580996	-0.15336524061304105	-0.9770221699316435	-0.8569047943958792	-1.193447362615214	-1.28970675067281	-0.6378466645381763	-1.2192394159101048	-1.9639386922937194	-0.9375477855053458	-2.308711817608833	-1.0752068520528948	-1.153897402122329	-2.554535556229142	-1.2480080579863282	-0.2933103051690555	0.44273707023465636	-0.8177305244557393	-1.6249408879409821	-1.7028223770393736	-1.2095355025647572	-1.0896022763240183	-1.4653043050262786	-1.079001928069276	0.0	-0.5198771552255109	-0.4665588359913955	-1.168830125490343	-0.6690708318264345
-1.4854350737772728	-1.1688831104899593	-0.9279138517472189	-0.8186042101784919	-1.0941914399356276	-1.0362756027087383	-0.8744908089636059	-1.7347948750362818	-2.357842236940338	-1.3907393231240777	0.0	-2.0221226028455987	-1.6564972715314803	0.0	-0.1370104724001881	-0.7891252439896901	-1.5543720028050716	0.0	-2.3468497983169883	-1.0165612499350787	0.11638555582098871	-1.0985199055864745	0.3698379938794125	-1.2315854394981445	-0.8301164458484794	-1.6412019245089342	-0.8454421420603773	-1.0551334549274742	-1.3304521732058485	-2.1295868459638867	-0.08697895915311246	-2.6808429901342534	-1.2289827686169033	-0.8373302629737154	-2.8630809819845724	0.029560326771122098	-1.2550494968776817	0.11429885408278985	-1.723668755592321	-2.3515231485465566	-2.2143260755365226	-0.9960858245839788	-1.7616816317418322	-1.8449466730540212	-1.1547790597848853	0.0	-0.7583374801640919	-0.6328322746104078	-1.9006665970657535	-1.185813903383111
-1.9520435028116407	-0.745310304725663	-0.4908705862872381	-0.8650488009783183	-1.3105004385186005	-1.47432266731747	-1.481440202592218	-1.9603893682140903	-2.2101912103901227	-1.3250015461892333	0.0	-1.527839698563368	-2.1067292012828136	0.0	-0.2520137244755121	-1.1899180681074244	-1.854355133454874	0.0	-2.4207077657656053	-1.455088495483893	0.19030077384330946	-1.9086206028606691	0.6440320169798363	-1.5294542476204949	-0.9971543424086988	-1.809943564099142	-0.5787539933599065	-1.4739982952062496	-1.2698015261913487	-1.4433829045380198	0.35391331276896715	-2.653506077345683	-1.2494021185693012	-0.852912895384599	-2.583645072119399	0.7987252606747989	-1.9429201569163337	-0.5127199390397232	-2.523520431938618	-2.660271188213306	-2.2949405165131935	-0.6931143371913125	-2.2590517987646592	-2.197782045041298	-1.1730805886703795	0.0	-1.1532449130186806	-1.127851152923283	-2.2861925177420224	-1.5746935758247527
-2.2139666136118152	-0.6482025090567671	-0.4603076055372889	-1.0596955362323028	-1.4047363058779168	-1.7648154017817812	-1.9709675654445262	-1.6677572584893199	-1.947255105532287	-1.2486668453772714	0.0	-0.3708585395506253	-2.520063302378697	0.0	-0.45029828726301274	-1.2361051717930713	-1.8970260728866255	0.0	-2.153553845333603	-1.6708468719556104	0.05582775883300843	-2.5243439666614873	0.5651832581013893	-1.671947986674146	-1.3472474150503706	-1.6604548518797857	-0.5212437776031759	-1.7102020674191	-1.0069052952046424	-0.3212845976173271	0.13409818473824645	-2.3005967632819706	-1.0921423503640808	-1.172296387618852	-1.79276809560777	0.5580590325934024	-2.065138376654955	-1.1765997573461249	-2.882475688914919	-2.3586332823228164	-1.9713721276468144	-0.44742667741333947	-2.3498910990987167	-2.4159742360632985	-1.2534339436412696	0.0	-1.438016925942655	-1.7028450657333085	-2.188114430891052	-1.77493568719943
-2.163306307638988	-0.8212253276801134	-0.7946471606957937	-1.2759606969268977	-1.330260296679084	-1.7494106694642775	-2.2118509748275987	-0.9826735960765727	-1.7211213322327588	-1.379098304484295	0.0	0.7930668069898085	-2.7377143752214237	0.0	-0.4759391099334641	-0.8202081386510675	-1.6424767988838316	0.0	-1.5745077881879126	-1.614723299011543	-0.3126538863926612	-2.811938027501361	0.21066273504652477	-1.4917099579941986	-1.7421757201019958	-1.3156535205878401	-0.49074772202761685	-1.678010610930448	-0.5685890858854243	0.6101889327318255	-0.5958654809630878	-1.755493292443389	-0.7397009058313663	-1.5500325552239764	-0.7572058442998605	-0.5042888749461566	-1.6813650562674423	-1.6475021359525863	-2.5730462502403046	-1.540415024405271	-1.41312222579477	-0.3556761954469597	-1.88905889339331	-2.3984501855563254	-1.463412148106061	0.0	-1.387290229723931	-2.00561739683312	-1.6956507905290092	-1.7713697716593557
-1.7844268252073747	-0.9997922501010653	-1.193349646606546	-1.2567498355504656	-1.0669337611763978	-1.4223166539994705	-2.1119544951644804	-0.1842409152815608	-1.5240552560108773	-1.7909774966867955	0.0	1.3658088785393458	-2.614880322816917	0.0	-0.19159903314548757	-0.0336238958201718	-1.1446697536125283	0.0	-0.7789328388158315	-1.329582311427866	-0.7567963696817875	-2.7286930933620406	-0.18574557297771113	-0.9417943838237132	-1.9794220817274262	-0.9544348224626906	-0.22778115975775556	-1.4121555220737474	-0.03919729843284689	0.9009517017227628	-1.3669153093606425	-1.1223338026486267	-0.21937313467021496	-1.6383571621508302	0.22604528396432233	-1.627263093745408	-1.1003789198711167	-1.841388134426526	-1.5930521140796445	-0.5213808856748939	-0.8028168973785942	-0.408717284393835	-0.9045791208408149	-2.094538871021543	-1.7488755058995973	0.0	-0.9609342835378761	-1.805629648752677	-1.0568014228317866	-1.5930627553836878
-1.1534276990480092	-0.9006268022883811	-1.306155161186319	-0.7919387516979712	-0.6231430701078653	-0.8961609335896304	-1.6589618137180004	0.439230341731692	-1.223796391371859	-2.3391790609109413	0.0	1.1456937482885283	-2.0883884949360505	0.0	0.3183125367143734	0.8620403495096343	-0.5154970239083227	0.0	0.09804708355893503	-0.8935464017517962	-0.9788352586232649	-2.308795584894393	-0.35908485749448554	-0.12674784938101297	-1.8973634673894144	-0.6734518594298213	0.40414188917220795	-1.018025298196308	0.45718102890232976	0.5316731663014387	-1.6616490593409972	-0.45269475111163743	0.3653661044992613	-1.1857045776102315	0.9765519931674018	-1.9894991985171424	-0.6242495860274516	-1.8130002790819484	-0.1978498409856524	0.3428155411159092	-0.2371803535025329	-0.5034241967430897	0.37066891641848637	-1.5219942674434237	-1.9314010673944895	0.0	-0.32086439090121194	-1.1361392582338956	-0.5153198014529689	-1.283575151574786
-0.3999842893513712	-0.41053729900328834	-0.9625821610645319	0.09935012519907788	-0.04993999533581175	-0.3091796576943552	-0.9465352424976817	0.7244421784635598	-0.6939261037837569	-2.713512339893303	0.0	0.3933833044256327	-1.2211385865534483	0.0	0.7850358468114886	1.5463307157269783	0.11691032880808848	0.0	0.9008890256137546	-0.3650395878827564	-0.7223394429035632	-1.6307110472720012	-0.1699122310017908	0.7356141836036539	-1.4644500998505128	-0.4206709202373116	1.2939938420311676	-0.5940371614971128	0.7949979372027847	-0.12648601516431004	-1.213519332462131	0.21074131695179898	0.8336372029166553	-0.19937895730247165	1.4716877217131348	-1.2640808248312096	-0.3436650875162342	-1.6504942068950308	1.1832965142763292	0.8374192770814617	0.2799013758892692	-0.5096293097652363	1.560155189424143	-0.7589625085367703	-1.7874430126408458	0.0	0.2792184417324689	-0.26398267069375175	-0.17158465822799437	-0.8745323853209688
0.3458080369795913	0.3445691804636685	-0.2716749823785513	1.1258855283217468	0.5490895353379502	0.251557198289039	-0.15803034113252082	0.6855085335854321	0.055743175705883254	-2.603453636436529	0.0	-0.3944408146300566	-0.19627948138648926	0.0	0.9181333653691889	1.7829764929834875	0.6391370524471555	0.0	1.4763660525502305	0.2234397068941839	0.020919209350875052	-0.7976339376724717	0.30436935137706256	1.4035682088374606	-0.8002734133506659	-0.052780056591604375	2.1257272917606884	-0.18324581830354647	0.8964177326535839	-0.6007382715199405	-0.16043263551110337	0.781611495468878	0.9919705432285546	1.0341991849783578	1.7746427624858874	0.1678867120052793	-0.1328871621993903	-1.3729123563346508	2.1195898815805085	0.9608164266496119	0.7675579534877964	-0.34459416562917716	2.291112674103049	0.076085386364095	-1.175452957892674	0.0	0.6469018087829029	0.48163477218609885	0.03456348697998817	-0.39258800895278945
0.9906366211868284	1.0826344253479931	0.46284113874882765	1.8725810694437153	1.0329393556799957	0.7585162926142891	0.49911302928289625	0.4669364286641959	0.8415861767426828	-1.8804814973275408	0.0	-0.8268907705531738	0.7460462024390393	0.0	0.5954931140245359	1.524679037922818	0.9743467219881843	0.0	1.7129468088918678	0.8229017665320715	0.9362014431770659	0.05909500046415394	0.8058112592977157	1.7139079055616804	-0.11512450469700122	0.5227168130577095	2.5635915377752427	0.21653727704086137	0.7691613375158698	-0.6389607091130215	1.0321941014938947	1.1332329843577098	0.7486870324002316	2.090327782144595	1.9255794465425928	1.4858311179809363	0.1726401746306401	-0.9262308458771509	2.361927102561545	0.8626466624216522	1.1939014841179854	-0.008245699779011004	2.3649705562150456	0.8445357730979592	-0.14329208420886674	0.0	0.7442903781084237	0.8984306957298425	0.21703354837310893	0.10357918200038449
1.480801483234097	1.5337769175484428	0.9425734813949992	2.0506178517266007	1.2685409147897135	1.1913610589325174	0.8792525452716607	0.23918395468244777	1.390059568108548	-0.6906653306242895	0.0	-0.8367813808027414	1.405109929690231	0.0	-0.04060141839289995	0.9269637195501381	1.100964969882557	0.0	1.5897879694143866	1.3243400988180927	1.5301556212253193	0.7732587766680271	1.0442859210927018	1.6524177053238915	0.3973275560840776	1.2261516482858295	2.454315118516014	0.602335797843086	0.5092615081051131	-0.3398737809419765	1.8255236131448698	1.1713990191665364	0.2049624878844905	2.622162562334754	1.8919170388394213	1.9822367952917053	0.5764905517008531	-0.286008673714301	1.9456284462116666	0.7123684572053819	1.4658329625120237	0.4340080497915441	1.8579263353969844	1.4085332747064585	1.049288541249844	0.0	0.6714267988492811	0.9949731526906843	0.40771393651559806	0.4959598348711966
1.7784943869782026	1.5817848001556827	1.0515141809270347	1.6772265870684688	1.1886123389884462	1.482268895716196	0.9539498651813139	0.1058798105787207	1.4899557463761077	0.5992152430190267	0.0	-0.6425073639698645	1.7006802887677148	0.0	-0.6478784104853977	0.26458857662901003	1.0629191835250296	0.0	1.2041594042645802	1.5690530890344707	1.4291779899683996	1.1647577776557734	0.8706940872909064	1.3568171814911711	0.6526087654296703	1.8031968339703484	1.906669620208829	0.9252404790614063	0.26000484116907385	-0.016620523409874372	1.8853818445537713	0.9230564699139564	-0.357991987825756	2.5189750281612486	1.6165837256561792	1.5093545030291644	0.8712123470451794	0.4251450004809117	1.1576665432640398	0.5978139002787404	1.4919529461176146	0.895504364690788	1.0845139723042296	1.6605202534608634	2.017753217987089	0.0	0.5692500642633802	0.9298045184019517	0.5080993374641145	0.6331275179871698
1.840520617881982	1.2977126516570014	0.8999406280734656	1.0554865759562004	0.8311406476039388	1.5191485533943896	0.800989140207224	0.07299758851541346	1.115102679248981	1.574097174290436	0.0	-0.513604521947349	1.6928552423646865	0.0	-0.8753240936261006	-0.20496685521664557	0.9560766991785042	0.0	0.7446098445436129	1.4261586110246989	0.6413726358577236	1.100776999703598	0.3694962469293487	1.0443766134444443	0.702574441421107	1.9602494146504668	1.1964582102318295	1.1008426215027047	0.14347379420729328	0.08316146123880906	1.229403925248713	0.561053349645038	-0.6160492431716678	1.917234242080265	1.1168987753850381	0.5204375664393214	0.7845547627797327	0.9248896792205045	0.3833946393882637	0.5138542813166896	1.2641392323570348	1.3007475085664988	0.4319669172026114	1.56152109426303	2.415914008112166	0.0	0.5197269954521772	0.8689177320147978	0.3723554155969391	0.41384431856237947
1.6271941422853524	0.8632174726029754	0.7225030831644075	0.5662119129706155	0.3359308986755682	1.2183610369765991	0.5363632797185255	0.08346157161200786	0.44022942170972224	1.9667191099754575	0.0	-0.5347023377832586	1.528074900524243	0.0	-0.5662164171102043	-0.3589066415582759	0.8834745672498907	0.0	0.40763243120900333	0.8911184639555415	-0.4072009110468691	0.5734707024972961	-0.18668199753359646	0.8954583715616788	0.6873982375066527	1.5583952073000047	0.5716605500498154	1.0694953943173202	0.20055935553566853	-0.020694786912247604	0.1785635659686674	0.32510652286449804	-0.3926456919555345	1.0785194449547917	0.5410083068693416	-0.2947920072186951	0.20767956257150688	0.9091406875198285	-0.08659657458467679	0.42441847444007463	0.886161483432928	1.5873096857234963	0.15396113731738795	1.1711949019997518	2.0974805799713017	0.0	0.5093186950076056	0.871900187653322	-0.04406404548531083	-0.12159785484424201
1.1435925385706174	0.450557058057827	0.7135139712984941	0.4207292269386897	-0.10483656979946089	0.616993336379165	0.24092235335922657	0.07982364704607342	-0.2569451455533623	1.772012322293659	0.0	-0.5473788154707453	1.3445186417244468	0.0	0.15107028258345187	-0.24752749638436655	0.8967212153964055	0.0	0.2988278228972004	0.12980463125123498	-1.1106885610576116	-0.2551885007777828	-0.4928703710120914	0.9548316848629632	0.7467483853740374	0.7371699213167626	0.10469326184659844	0.8601257475998106	0.3744280861144211	-0.06881754938177402	-0.8330822222203065	0.378082060564437	0.2215876010405477	0.23538868058443171	0.12001148320468273	-0.49493411460705683	-0.6779143219988963	0.2638138016643349	-0.18622378839697673	0.32844208269941805	0.5199922296062722	1.6926450302622418	0.24444305663095525	0.6437326149427061	1.193841672227347	0.0	0.4674357751702555	0.8808271836960059	-0.595820391754006	-0.7661069661502664
0.48308653155189674	0.14221377768664126	0.9126988310061938	0.5511016747160256	-0.3216621480326111	-0.09117084396553524	-0.06246709390989943	0.04820199923894297	-0.742253291428716	1.2237482998668063	0.0	-0.30387800887498795	1.1974355572557365	0.0	0.9383952736838729	-0.03909184630643157	0.961547975884479	0.0	0.3808035742799359	-0.5789181289237766	-1.0556668687190465	-1.0835075237854228	-0.3831839187311448	1.1114057691802812	0.944102409974902	-0.12435672842240313	-0.29938031843959634	0.6006410481499648	0.5487067227906283	0.20836317822484118	-1.465745370752742	0.6941712410832692	0.9109081811672034	-0.48573273719586135	0.03740965956723342	-0.14064012575036183	-1.4818217728405643	-0.8018334415930455	-0.0727369821869751	0.269735910568934	0.2873613456969453	1.558121993342955	0.46845784390547507	0.17634416094209338	0.06514883289909601	0.0	0.3383681625444426	0.801271142805408	-1.0039118486463592	-1.2267245275507375
-0.17006520397859284	-0.06740803033884031	1.2064330185712664	0.70996402343384	-0.23541908767317418	-0.6196378234184952	-0.366553694259521	0.019284718822283754	-0.9284782106967161	0.6549720009118924	0.0	0.29596118705135693	1.0523293903564233	0.0	1.4397148287589803	0.09093096421779703	0.9790680757862132	0.0	0.5070334621539405	-0.9794430859644014	-0.28419111034384825	-1.5774264072083217	0.0842628934836955	1.1756882931683925	1.2435565165501958	-0.6001820800845719	-0.7521740089884517	0.4533413130526011	0.6183375474941452	0.8423048126443398	-1.587817165262614	1.0641686282025329	1.3236240000741182	-1.0294623686683417	0.3073485916330933	0.3413437091786461	-1.8410644808647108	-1.8149077155392321	-0.0021982013810022166	0.2885452670119745	0.20133698826753899	1.1656881034133035	0.5302160750298824	-0.07274870486056692	-0.8547443973250771	0.0	0.13007883031180698	0.5986980847359253	-1.0290192167783618	-1.2782493551654488
-0.6015364077428949	-0.20838775582527158	1.4244405509881273	0.6935623196290538	0.11187317302270643	-0.7278314307246952	-0.6137026114658511	0.035882684929204225	-0.8779132109568901	0.32452131058530465	0.0	1.072880844267442	0.846832119447683	0.0	1.4704979075812594	0.05948693543505275	0.8584772560806911	0.0	0.5246291654514051	-0.9713308943732545	0.7322375160470379	-1.509393136503225	0.6747407884871118	1.0123746584298636	1.5426921777013478	-0.45371691592019797	-1.216946283053495	0.5114202882154044	0.5496786178526478	1.5549751985947258	-1.2630509648860366	1.2260065034949108	1.2886780790519168	-1.3247402968649573	0.753894359296348	0.5446960525588342	-1.639111430620713	-2.276198110032195	-0.15977031109040318	0.36730445052167787	0.1801528760721719	0.5852240119843611	0.27085762632994786	-0.05348600868989943	-1.2446224779311361	0.0	-0.08973877143388179	0.3329309283761552	-0.637392678335311	-0.8954931587531976
-0.6690575356260089	-0.27003819755498315	1.4523365831189692	0.5098956725012226	0.5764459797527552	-0.3530593330268565	-0.673394678069284	0.11651977178878381	-0.715644801746063	0.30381907095677874	0.0	1.6474184247399206	0.5721983464058579	0.0	1.0942529738972593	-0.09103394828244513	0.5958576144478689	0.0	0.37885419085547245	-0.6494713022805719	1.3952482630980947	-0.8586739882710218	1.1196064058235886	0.6432195643405435	1.7331199394277732	0.22528042065414183	-1.47441950232274	0.7289572910638251	0.39245286815064956	1.9263537264430723	-0.6583108788735059	1.039509507043839	0.9143615761555914	-1.2481865837738968	1.1134000115605716	0.40455398679773935	-1.050329547099441	-1.9310062972788393	-0.5464764931399927	0.4286660473265412	0.13096004830871238	-0.013729904069005537	-0.23082411187084392	0.16289697033650188	-1.0228165301383847	0.0	-0.23741903019038157	0.11152156816034123	-0.03159563626353515	-0.2721243671980279
-0.3859921635439363	-0.187633543045658	1.2837672201457269	0.360104362488612	0.9741938520302077	0.3472014253996829	-0.40052342836346183	0.24034583089477504	-0.5220462750935418	0.47828334038895304	0.0	1.6779930851709957	0.30922494625733293	0.0	0.5531126417656924	-0.23828442089230262	0.30085792001800155	0.0	0.14729436347024963	-0.22445830775303527	1.357252853865427	0.18015504512027689	1.2615074778797988	0.24670641378995276	1.7512918299394091	1.0683529048540614	-1.265998538697861	0.94077204126819	0.2374377727534583	1.6836770834465322	0.04945548733142502	0.588172471979173	0.5017637118447054	-0.6923755112025204	1.193512796860034	0.20832635336990166	-0.387692715589433	-0.8994169201802386	-0.9860592388394931	0.39671962467123884	0.036044212483858265	-0.41764949172471455	-0.7168860368980012	0.43811973127927817	-0.3556537669790503	0.0	-0.2591519030003606	0.008971734316607582	0.48434602823929973	0.295482918927471
0.07377983677549597	0.10872554979435818	0.9912916173310872	0.4503829508907799	1.1578822275043965	1.070959944046769	0.254307247668283	0.35881268076714157	-0.28059367051334866	0.6511614283356182	0.0	1.0901256253153806	0.18541327738445249	0.0	0.11136576712242181	-0.2678245635769918	0.14340588484090624	0.0	-0.020568687743838677	0.12222646307658287	0.7217233143016691	1.2849227302674706	1.114942095933297	0.045794868564031053	1.5971201667365522	1.6330356106995865	-0.5176798179987433	0.9672512965224789	0.150365337553012	0.9041020174712378	0.7164971373295176	0.1360591356432851	0.33429552787200595	0.30420112818766204	0.981785471567828	0.30705559491054896	0.12034270396329164	0.41411244129145175	-1.2398315233013082	0.27320757999658735	-0.02773155843549208	-0.47558372308703317	-0.9241383180296793	0.6554963402549375	0.44906654956917846	0.0	-0.14852334513078866	0.02046325795461011	0.7108040361369524	0.5884432973466941
0.46588089999247534	0.620214783064768	0.6561193349093403	0.7881432992894564	1.0762266701642424	1.5204790713183176	1.1626565654943375	0.42169994687500917	0.08685229822865356	0.6816769253369528	0.0	0.13760701486164376	0.2796831656152187	0.0	-0.08355931883821592	-0.14458567013174073	0.24807938291680304	0.0	-0.014618906045567258	0.3474940819141723	-0.0614075085401802	2.14298725692913	0.8158128133934162	0.15304314505914485	1.3219073216877804	1.6420265758155925	0.5298640442963274	0.7357807927567834	0.12915166939526504	-0.01587087153159093	1.2298797423303511	-0.03534378675325515	0.491072024568661	1.4782927024585382	0.6336191676029933	0.7757409972676775	0.4522520561559417	1.5619238497000836	-1.1518538314903786	0.16049769413982853	0.04767469670464497	-0.19354913540812718	-0.7541120715549605	0.7847316948799539	1.100747579265879	0.0	0.06680433034673029	0.0830665087762543	0.6786627553605646	0.5908999003079995
0.6139543126224469	1.2364791783395928	0.3185871144444714	1.1327338016311153	0.7878066349168558	1.53787398170868	2.037283637206895	0.40088105593545686	0.6284678453775931	0.5737548233458591	0.0	-0.7430194667172809	0.5449950167538142	0.0	-0.04445226710024357	0.0750552466117823	0.6043664053581888	0.0	0.15559239147186085	0.5451013114537031	-0.5200762083359581	2.5680928352438164	0.5073264577661251	0.47856380707505447	1.0022036369734193	1.1172731309740311	1.406117979637244	0.33317147930477586	0.11539121432122747	-0.6047083970125872	1.4984590473554504	0.1954795623893767	0.8120027262194167	2.4074020579938993	0.35483398310397246	1.3076022783091017	0.7333534822016414	2.279075472034623	-0.7327863833993687	0.20113200196652653	0.30532474873794563	0.2516082889740619	-0.3263902157225537	0.8791255928552799	1.4506195854993467	0.0	0.3486420585574016	0.13802319475940167	0.6030463301596858	0.4768562211870005
0.5119074479103255	1.7602851187392374	-0.01687904849220245	1.152753919240069	0.4234073407616767	1.1569236284287825	2.559154351415296	0.3028023995788553	1.2848095015356902	0.46366331994728516	0.0	-1.1823117777900445	0.8132841910612315	0.0	0.1131289158356446	0.29146922856687385	1.0551975083415102	0.0	0.37134442015644514	0.8382387298978432	-0.4704892630584564	2.5445787187060787	0.24685279542703914	0.7704893925454237	0.7150638874553177	0.33907465519957086	1.678709886238917	-0.050879042808800026	0.05175338465085568	-0.6060810276767385	1.4682688842106608	0.713384230440514	1.0305283763725357	2.7115866200855234	0.2651821440230204	1.4378441982673422	1.0620609984661824	2.554156371395935	-0.13601448405569833	0.4710049787013893	0.6713194552194061	0.6004877946233088	0.11414078763707797	1.008382477253269	1.5214858257765764	0.0	0.6598328794118076	0.17524724612532014	0.701790373115201	0.4695475461673212
0.32136635774414496	1.992594181762301	-0.3388620314260078	0.6791036675941792	0.11667666063156039	0.5575411614757034	2.5405416247584487	0.16943887188831466	1.884752168149182	0.5165515204312346	0.0	-1.0683095534021363	0.891609228325495	0.0	0.26922470350099786	0.4315423342153764	1.3757829433216306	0.0	0.4983045028628627	1.2486156223014195	-0.10072129083668749	2.1907525346831993	-0.0042492333554961445	0.7699458175834636	0.5194015008237229	-0.33090996767677816	1.23073135520652	-0.2511478103536465	-0.05831087568069193	-0.12135771137637955	1.156861332538458	1.2377108436273254	0.9693690135643375	2.2737059784062756	0.33568441483459066	0.9269591378250175	1.381145809027507	2.5286204597020534	0.44735608871277394	0.905576948381278	0.9902502114888092	0.6539826652900316	0.3647907274414829	1.1775711014118382	1.440497120905547	0.0	0.9588435296115544	0.22131542708594074	1.0181886688593556	0.6733161556385877
0.26086476923153684	1.832435652927351	-0.5954529164470045	-0.1381724561325262	-0.05894109003123492	-0.03458397498679675	2.020731765690066	0.06955821164046616	2.2235168951312003	0.7984212509675499	0.0	-0.5678138938680646	0.6909605355995799	0.0	0.3653247414573271	0.4903478812541004	1.39507381277222	0.0	0.49194621209904216	1.642177048339672	0.2136431929737904	1.6759896687540545	-0.31035452612969006	0.38229010947332465	0.44054468571628974	-0.6466946131702219	0.3508812463945905	-0.23373932728196928	-0.13704549930922158	0.48038437176330495	0.6719856234686049	1.4916680717457975	0.654896984311575	1.3273715651324056	0.4341914396528477	-0.0005781989363143467	1.5100006703417435	2.3317125077283323	0.8969457235134838	1.320171719177825	1.1235297578562753	0.3819641465805683	0.38838277369706875	1.2957941383747997	1.329561023853248	0.0	1.1910814638969995	0.2857099969896582	1.3834423844844272	0.9960557376063824
0.4557071053118498	1.33533776406875	-0.7061690623978776	-0.8957803317301205	-0.1117475456695614	-0.4416677700733303	1.2327543923026134	0.07923818314408261	2.1751210774305982	1.208135000214353	0.0	0.009726705132563403	0.2989420235131737	0.0	0.4042455968243148	0.5185135102301647	1.0852888230656694	0.0	0.4327119758685121	1.7959764496403188	0.20831798040130262	1.1429688128673836	-0.6732049489472167	-0.2491676399140022	0.4577077225428882	-0.5799706589160291	-0.43914049110964265	-0.10454111846014023	-0.08212526833202428	0.8096209336982201	0.18459110540847712	1.3604956467751803	0.274300334116958	0.3379795374027969	0.43610538223267753	-0.7639503498818208	1.314254729160622	1.9886627276790252	1.202109594663737	1.5178902756031618	1.03722269572713	-0.07118651415004454	0.31080339738930385	1.2250172614141024	1.228134130006792	0.0	1.2945238496243903	0.32003321234619975	1.5462671175979865	1.214532209145154
0.8471980757873293	0.6962909865244806	-0.6141514955140029	-1.1884104776727584	-0.10171914726158701	-0.5818731982023254	0.4661927390706722	0.250913592515004	1.767845293176795	1.5202745051145738	0.0	0.3964067999564157	-0.06051037169307107	0.0	0.40694549292497334	0.569131083753209	0.5685608514426039	0.0	0.460425950643744	1.5418439321882556	-0.08480769109550808	0.6714958958296795	-1.0001385210719278	-0.8184748449926081	0.5023578184373885	-0.28404156624517757	-0.713067891685494	-0.014299821357816288	0.15059891544820897	0.6888077965224001	-0.13960379578983073	0.9431977928981952	0.02137256181803584	-0.2609289932026657	0.316699644376879	-0.8196568575971581	0.8667666647984279	1.4610696988873424	1.4140860146050933	1.4126630679931678	0.814120636144089	-0.4840493614299277	0.30421375963807257	0.8814954232299544	1.0947797987692198	0.0	1.2241633047285219	0.23623018217450012	1.3683314715444572	1.1331226479694485
1.2236742228929096	0.16408985516636596	-0.3376167226061745	-0.8696802424874898	-0.08254448999820324	-0.47093609189100527	-0.08091313452905573	0.5785180096070925	1.1744574925381688	1.520778305040579	0.0	0.47896238819480147	-0.1621498703236492	0.0	0.37694938651709947	0.6461687838490905	0.044666280286536075	0.0	0.6542993658596067	0.8853124529687334	-0.3982762690113932	0.2876900726428445	-1.159449182685139	-1.0348431759890233	0.47810989925446856	0.03316885179884373	-0.40446609708200404	-0.034325868516446124	0.4908842928969433	0.2253037205866679	-0.21121829785848784	0.4760650958319138	-0.04293665645210025	-0.31215656093787786	0.162680772963461	-0.05875632436583212	0.4506542529671336	0.7603689767412455	1.559075603566165	1.0811124367636054	0.5831214572756049	-0.6894515069232661	0.4478069993771264	0.3198878212471449	0.8761839081217325	0.0	0.9816814853647092	-0.021446671876107923	0.9340164682317248	0.7224226290042232
1.3553229312714994	-0.0699675253964839	0.0221234354275214	-0.1394460993821243	-0.059206853545408916	-0.1988211400314941	-0.3684904858984848	0.9772138142273403	0.6222971425630854	1.1537815868125243	0.0	0.29344569701489615	0.07576854991091475	0.0	0.3044518676779232	0.6933891513146935	-0.309931656231978	0.0	0.9493211006337026	0.014813151630095073	-0.47461819994286786	-0.00532262189159086	-1.0846115374945575	-0.7901512465691123	0.3028500287772674	0.23187224727791278	0.17207877384298875	-0.10112849991689901	0.771714061491993	-0.29887946357234824	-0.04675507057309059	0.18608636284855157	-0.01019327987264787	-0.00427748410722067	0.1023562627601939	1.0873327579374834	0.37743602368207213	0.01606425062964157	1.587446553527207	0.7065977053658726	0.42176004115214466	-0.65214669192472	0.6688068301597917	-0.2649779017471311	0.5842711589790127	0.0	0.6288328653486778	-0.407348521116215	0.489957248083773	0.14278808474752483
1.144112869413571	0.04618738484009039	0.3259257362072185	0.5981920476400685	0.0060287788204905525	0.10197573757585825	-0.47286531620148975	1.297892214689993	0.2767313585009402	0.5818169204351114	0.0	-0.05609861597633309	0.5324018917440871	0.0	0.1983413801728597	0.6321546969743524	-0.4136564466678076	0.0	1.1571939772947215	-0.8056543038403933	-0.2954108280724674	-0.20552081647437245	-0.8464427999891645	-0.21346282381317444	-0.043861481930130335	0.2845591778471762	0.5541227472583193	-0.07656183034743383	0.819535371928212	-0.6224270477954558	0.2590460794907177	0.16726553016851858	-0.021175917228160427	0.2751530886086733	0.20894052876544658	1.9192774962107852	0.7464045254229009	-0.5737670036404664	1.4039311735702529	0.45543717172335585	0.3064826560731162	-0.45074026997862365	0.8026410027273961	-0.632113994517477	0.3170004033522544	0.0	0.27148379127900624	-0.7718027537124612	0.261664630714356	-0.357135234153301
0.6885792256177596	0.41149013272535984	0.46511310097192404	0.9968649744546675	0.1429654750898407	0.29620510790918475	-0.4901860120043957	1.381744331297427	0.1651007636264118	0.10858914523416409	0.0	-0.47260559471527547	0.951459450749716	0.0	0.10562603902508033	0.4209903728046779	-0.29333127886707716	0.0	1.0852021890025	-1.3846841673656831	-0.1086450120040536	-0.3141622807676901	-0.6293371724926887	0.4134369158124185	-0.4963931855518272	0.2342006306855751	0.4539825511006153	0.1207672438626514	0.5635002619024562	-0.6477834725725996	0.5937317067593366	0.3468120961247081	-0.13515776454420744	0.20108484861440462	0.4436142526873889	1.9329325759656915	1.332028650586333	-0.873354731137944	0.958234409842693	0.3723190149504827	0.146436265072947	-0.19461561744479294	0.7221931309904088	-0.6326099737756168	0.20077760382795892	0.0	0.01952261810574243	-0.9416561847280686	0.2888521714744052	-0.5896312500852391
0.2201405032464131	0.8281089797922465	0.40707883212137747	0.9624027974560856	0.3194189910151317	0.2970978845797802	-0.46886448592275143	1.134813622816412	0.18103258737997513	-0.00023639182236647225	0.0	-0.882937824722975	1.091377319027942	0.0	0.08914061643824944	0.09466974515492271	-0.050227574323687914	0.0	0.673698682621927	-1.6901878134308315	-0.2286946993866107	-0.3541019261416963	-0.6155502638937805	0.8175529292538382	-0.9229614917651005	0.12038476171968045	-0.052459229853134046	0.41757374619678006	0.09152828924877787	-0.4532769096426409	0.8763861847637046	0.546456169719334	-0.28384105583034586	-0.2861346225421577	0.6720655752067638	1.147991827092514	1.7012696814114376	-0.9076858681583918	0.324147117048444	0.365679734172765	-0.1285724370765878	0.049737569539674176	0.43757191026244074	-0.30630786493564993	0.29307628744009817	0.0	-0.05722321860948979	-0.8345611318637062	0.40521753072930317	-0.5212066500967302
-0.04532187767630967	1.0954919528330787	0.19255886531534788	0.6555856353525732	0.4338345986754018	0.11554404492488869	-0.41660994993203043	0.5838387232963278	0.16046643478816108	0.30895858810032334	0.0	-1.210196798679951	0.8608348079567436	0.0	0.17519514757570329	-0.2444042777622504	0.19050311431648023	0.0	0.05576503936259403	-1.8202901373240667	-0.763211673502182	-0.38185242102544126	-0.852848392282175	0.8713272704802726	-1.1866345453578087	-0.060016641536036745	-0.5945251625096976	0.6069354611156705	-0.38802159535083636	-0.19731132993520012	1.0663665544056409	0.5903290582352099	-0.3452241958852607	-0.9626080539452347	0.7389533770849007	0.07591480620982798	1.4927678704304148	-0.8362596359698276	-0.30213879650776115	0.2880242706809753	-0.4959681061771957	0.2671820499210134	0.09355559134404179	0.12783149268924413	0.5188859716961352	0.0	0.045085142222284665	-0.5245127401074406	0.37569346062047204	-0.25585075056716794
-0.03992655858780908	1.0936472813170222	-0.10336279389007108	0.3285768153717293	0.37350935470860885	-0.12611410687493105	-0.35512262014398877	-0.12128004127740646	-0.01853946475782201	0.8232558159840275	0.0	-1.3557954756035298	0.3543842057805051	0.0	0.3160169693500965	-0.4767756805077041	0.32271039555484676	0.0	-0.5059096300914097	-1.8898838698061395	-1.4835789231891445	-0.47442007401187203	-1.202413572421837	0.6314596446403669	-1.216929261002052	-0.3303523368687754	-0.7735937034030842	0.48516142663433837	-0.658984938169343	-0.004512150169086203	1.138426240009615	0.3951736999602373	-0.26808102806111656	-1.4839302057190877	0.5529449960627427	-0.6400466214467878	0.6641730752723477	-0.8145085143194618	-0.6969617577073325	0.04997532494199866	-0.8400397897885079	0.4446002210476234	-0.13035431176179094	0.3881115522153888	0.6962044913726663	0.0	0.2678154451041656	-0.20489382922581725	0.08296112449654133	0.06213497517825009
0.1275356894906899	0.8178495715012462	-0.41039674461258124	0.13782530812724952	0.10519777826933978	-0.24460065739016967	-0.3517939552605904	-0.7654088958375791	-0.3684838345507782	1.1736172978281336	0.0	-1.2306172495971663	-0.22700453816899727	0.0	0.40612303855799214	-0.5258734566261356	0.2879344069217834	0.0	-0.7666034034002003	-1.9242376478530705	-1.9511807067279254	-0.6901087388036269	-1.415261374718869	0.2763440920837047	-1.0506221582503867	-0.6787290307912912	-0.43440213846321835	0.00877208044630327	-0.614585681853687	0.08547392120664749	1.0584886059181415	0.0012539861902889637	-0.133473879519736	-1.6065301310043434	0.13592665854956765	-0.6519629535564454	-0.46941352659458396	-0.8553889637890585	-0.7394199109793784	-0.31274615979037373	-1.0231617312258838	0.5247546613167355	-0.1418819228800897	0.28704032547571	0.6437401287846589	0.0	0.5183282359771499	-0.06731269879941511	-0.3807782262687509	0.3428905206175155
0.26110969652038585	0.3565329967448187	-0.6744357432782274	0.07388600602893257	-0.2696123639995951	-0.10167025327615853	-0.48101724731770557	-1.1588021503514436	-0.7903204597414875	1.0504862237085317	0.0	-0.8211717816848249	-0.7079857149756938	0.0	0.34901810905066694	-0.3919566198319445	0.0917888505671745	0.0	-0.6373817094414126	-1.8413518335918715	-1.8183504105876167	-1.0230250533971896	-1.2963669277665797	-0.0035478985313898014	-0.8152944470154889	-1.0263711096999406	0.2442785197521708	-0.6483368561768525	-0.3065638527468416	0.09091460739765936	0.790828089410652	-0.45954160857984855	-0.09383331209195282	-1.3171357205911243	-0.3851249062569872	-0.10672282609122592	-1.4337476429751066	-0.8123770040425345	-0.48759832486970517	-0.6624701630424122	-0.9750408123442684	0.4215916195245867	0.00736093506664721	-0.16357898621878034	0.30130701546321836	0.0	0.7074791100284797	-0.17693185475404266	-0.7848666677699253	0.5749458426852698
0.21779455882463392	-0.1653753174305185	-0.8446042487468384	0.03756515106036009	-0.5487484926910222	0.29155083231077994	-0.7388423943647667	-1.213874694917927	-1.1313336133175325	0.3922006598331118	0.0	-0.23416435925651682	-1.0301349586012134	0.0	0.12581282300935856	-0.1452574047531626	-0.1962064664522307	0.0	-0.22846594464527653	-1.5342166865092943	-1.0863729608384696	-1.38060581028077	-0.8480987715684952	-0.09658937066323003	-0.6619766971854969	-1.2557303336540797	0.8864553265617691	-1.1901493992784318	0.1000194307324649	0.029938340394228897	0.336542217788924	-0.8329519403296541	-0.23810523649374654	-0.7978415971926307	-0.8360191938930014	0.5011109116985232	-1.8881909665636936	-0.5095761511937241	-0.1445626900480168	-0.8516085450951286	-0.7360647397628388	0.0968145177719468	0.1656619022281802	-0.7610163357777239	-0.2230014911946996	0.0	0.7782320812697406	-0.43047606355062923	-0.9354778733708641	0.7750719948460941
-0.0018160465064176665	-0.6416651251815938	-0.864946826369509	-0.03109967967383278	-0.5477497136536497	0.74672747351126	-0.9915641075683189	-0.9711239931348744	-1.267831657620377	-0.5744533163560962	0.0	0.3303633110572094	-1.2453032600154337	0.0	-0.19002125152183308	0.10998735741873106	-0.4700766492168991	0.0	0.22151314180479711	-0.986625388724177	-0.12752786236630867	-1.6054792955489965	-0.2895320681322636	-0.0067849157396840075	-0.683661117491242	-1.2830908717895642	1.1685781755586306	-1.386608387383677	0.4297530446489961	-0.10782661877690515	-0.22916421338605977	-1.0140937225621032	-0.5016654160237191	-0.2748851872021608	-1.0760208178272095	0.6933227643282429	-1.8072417248872599	0.08011151193299369	0.06647033999445891	-0.8181650995798494	-0.4285967483014067	-0.36709482560699613	0.18660569198643195	-1.2270472621398738	-0.7186851153450327	0.0	0.7141706306747093	-0.6262474710978644	-0.8182725280485178	0.9213777189851601
-0.2731806681678214	-1.0119555483333693	-0.695624246224901	-0.09772710304657543	-0.23222767606629363	0.9844751342034088	-1.0272678938103577	-0.5678542376470729	-1.1695727373252043	-1.4691263974368007	0.0	0.6750482790177286	-1.4286394791597754	0.0	-0.4874546120533704	0.2758642599971434	-0.6427637389205377	0.0	0.47773134446035975	-0.3298108179136642	0.5524432720803675	-1.5406727113390963	0.07207160463506901	0.1603779308243447	-0.8651728123256787	-1.1207187277192578	1.0005361899679925	-1.2217604846710322	0.5864510399129466	-0.3374729752693836	-0.7598902838587926	-0.9924455428529031	-0.7091131796889452	0.1258631124723668	-1.0670865732832702	0.31957981570025545	-1.434644613763414	0.7580246107508101	0.03445442558475083	-0.6231862206990805	-0.1836804364379555	-0.7744259548038113	0.01727799237164923	-1.3614319922894074	-1.0120912106388051	0.0	0.527922804757244	-0.5972862400637158	-0.6011787019585545	0.9352763869730981
-0.4567450463420948	-1.2577820433839313	-0.3567574644791209	-0.09944102943612393	0.2288302864321345	0.796326821749663	-0.7003277374913192	-0.17378741054978428	-0.9164428522215038	-1.9811705446310865	0.0	0.7123984567708087	-1.5869266166056002	0.0	-0.7006642849751569	0.28749715802482007	-0.7043571838757275	0.0	0.4200881069061601	0.20918192888784748	0.6458557781704719	-1.1118131814286527	0.03875619330788449	0.24268685851724112	-1.0917091340691252	-0.877510045716368	0.5258695108060405	-0.8931060374762598	0.5752987360670732	-0.631908825203455	-1.0938761398871708	-0.8528024735736182	-0.7267834193066145	0.41459728484467506	-0.8996851012283639	-0.3909898305298797	-1.06549609624889	1.201868657327558	-0.18808656482222438	-0.41195329162345684	-0.0778759573747051	-0.9233496222746349	-0.28847816762086564	-1.1449330569141039	-1.0828563779198788	0.0	0.24008979752336942	-0.31613108966232045	-0.5014331554499427	0.7307943124558507
-0.5105304499051314	-1.385035869353773	0.043661150601644966	-0.05913422485444154	0.5387753547755757	0.1827541172055262	-0.0722311871191453	0.07128353819723954	-0.662261426763164	-2.0360784092445003	0.0	0.5109550663703257	-1.6372324592692087	0.0	-0.8513909271623599	0.12461647902444697	-0.7396342231122865	0.0	0.07709043892017943	0.4363930691646311	0.23420717573385397	-0.38511509800571236	-0.3439340909569456	0.08261010338058537	-1.2100518305474506	-0.692176912882393	-0.027060790514329042	-0.6603955693696905	0.45746003754730036	-0.9017615025373742	-1.1354073930835056	-0.729985058355258	-0.6003705039816716	0.6563755819453995	-0.7556506115609367	-1.042057742608155	-0.8336583324053604	1.1833114251083388	-0.444689911762909	-0.3294050798954447	-0.11768087010158426	-0.7455292151987573	-0.6281240686217998	-0.7367069809679707	-1.0715052863329162	0.0	-0.13555469417058597	0.09738131337736479	-0.6248560253129145	0.2892003528734065
-0.5201230781406349	-1.4130457116211428	0.33726580147357654	-0.12258950139705126	0.44310964550663967	-0.629516773890772	0.5684430190365616	0.09410623513528565	-0.5632139764847578	-1.7999419760788742	0.0	0.2477922879312056	-1.4735407543216184	0.0	-1.0120929817747637	-0.18394351347507432	-0.8755249210789255	0.0	-0.4159063829091037	0.30947850015487904	-0.29308893308990847	0.43493550792557606	-0.8112640037420404	-0.400735785595538	-1.1083380969985486	-0.6444860701727212	-0.5065408139520833	-0.6542070074290238	0.2856701070743671	-1.028333637641063	-0.9108749338460981	-0.7338092308041023	-0.5500852340532745	0.8570872619062542	-0.8139942900185108	-1.3632468065307666	-0.6631298915833383	0.7381974036334951	-0.5964162335557579	-0.4423353102588727	-0.2659931319054478	-0.3689464698246426	-0.9243015444148994	-0.374382542991654	-1.166575983036496	0.0	-0.5883522268526502	0.4636154180182454	-0.9008245116032764	-0.30567099251112323
-0.6231845359721564	-1.3761582640277725	0.380540721228931	-0.4565419215158893	-0.11062669503058799	-1.31297427721288	0.8512109583350046	-0.10413274591714368	-0.7016011223093577	-1.5288889335512335	0.0	0.09868200726955301	-1.0688102839080595	0.0	-1.2170728278924143	-0.5597479958270627	-1.1771905677174188	0.0	-0.8900859160599738	-0.03406493215226451	-0.5269970766185831	1.0787550831197894	-1.0510544889741393	-1.1450964925533884	-0.7728194422896095	-0.7079242801672501	-0.8862493393582221	-0.78667102195523	0.0758860463769909	-0.930768997865451	-0.5601937235262351	-0.8795502922268382	-0.8032620360732943	0.921540891700403	-1.1393601925275931	-1.3651427172506525	-0.40243495688718145	0.15321448664379275	-0.6140501628326487	-0.7082170934282376	-0.4743846984032823	-0.039380769638260926	-1.1556675453442933	-0.23956694659564967	-1.447933479432609	0.0	-1.0885037568443048	0.6590471807077931	-1.1547909498477162	-0.9028505196188115
-0.8861032555783339	-1.325881153730074	0.15031443531420552	-1.0752730866295053	-0.9288665956818357	-1.631024825964067	0.5579968657377887	-0.458748371347619	-1.0372251900283198	-1.3767237413386348	0.0	0.13829689653724417	-0.5297225886353822	0.0	-1.3982251092734654	-0.8869289320251555	-1.5613995126654718	0.0	-1.202629302435975	-0.35480276231572705	-0.32221119752296373	1.3303485439107299	-0.90847241876023	-1.9214345471213123	-0.29503308640576986	-0.7771955368187484	-1.1850541246510333	-0.8318211128404215	-0.168386095461869	-0.6200821541711219	-0.26413401409628284	-1.0659023752825065	-1.3821010144444152	0.7255233786415128	-1.6164480649079014	-1.264249618387196	-0.013546808940417616	-0.22947798083373713	-0.5762890286124338	-0.9992304302923958	-0.6911096264183824	0.05773790625566802	-1.3294788505264905	-0.36596830803148434	-1.8008536317166797	0.0	-1.561761398874669	0.6798959408973986	-1.249879566679076	-1.3624109271458005
-1.2284983876826352	-1.3172393965244888	-0.2197990171384924	-1.746991436473165	-1.678162716299814	-1.5682487420302984	-0.2082864415078208	-0.8629025857225746	-1.409620861598678	-1.2991474941093115	0.0	0.31227063721005244	-0.05417719649322927	0.0	-1.4107943179288132	-1.0481431718644436	-1.8035262922296549	0.0	-1.2667533729122253	-0.4397507363126377	0.1257300577822819	1.1372470226790372	-0.48285120620379984	-2.3942109821762005	0.17066694044970537	-0.7487542253427565	-1.355020534230549	-0.6151909072293112	-0.4126389300351539	-0.20194088991354878	-0.14908748908941233	-1.1247758326249455	-2.0196827056116393	0.2475874624679458	-1.983880182944384	-1.2670670457283497	0.35205529203663377	-0.24533355351187736	-0.5833327656453866	-1.1633096899012294	-0.8486366076462261	-0.05406531143192921	-1.4326315862332482	-0.636791604358246	-1.9715422017913566	0.0	-1.8854295675594583	0.6170276816407294	-1.1792197444880306	-1.6140616867310713
-1.458272990554496	-1.3774256916501362	-0.5016921463736477	-2.08928219381077	-2.076606671042114	-1.309917620492627	-1.0477177572707803	-1.1984052070673101	-1.5962562465119412	-1.1189062391155014	0.0	0.49110269412301866	0.18641454146572103	0.0	-1.1449543617900113	-0.9802199501497597	-1.6606855211584635	0.0	-1.0654249765900512	-0.19860905910899482	0.4540100847312011	0.652595398050751	-0.04784230301878657	-2.2700539182234505	0.47628884862588367	-0.5941443395349377	-1.2591445539030857	-0.16751220782281234	-0.5812677441432684	0.17320230360908084	-0.22530682717013642	-0.9265269415437284	-2.2960115692240475	-0.34823671025453407	-1.9700548663328137	-1.3974685303938468	0.45924485706273	-0.0006571373049666727	-0.6604877185330006	-1.0936645018296538	-0.8623064993301706	-0.14629971293094907	-1.4146444678460453	-0.8640674318653122	-1.735876074561753	0.0	-1.9231395346205955	0.5718242894257417	-1.0390902541308622	-1.6541896217122651
-1.3990711151959978	-1.476578619419387	-0.5071673828018732	-1.8176327794979588	-2.0476839558553914	-1.0869286555553632	-1.4829481323699276	-1.375327807834799	-1.4086123709944378	-0.6966196438357034	0.0	0.5619248480188191	0.15974152423609445	0.0	-0.6428481821026811	-0.7218160315626079	-1.0472857590139555	0.0	-0.6631019119624797	0.3216962936780146	0.41693557787966007	0.1768754866255172	0.15040315930999865	-1.4743943100145391	0.5437516256205407	-0.37330209868338693	-0.7772306722050656	0.27847051603925316	-0.6035217314328815	0.37981167833541235	-0.39374107827555843	-0.4822654509526979	-1.920250845347105	-0.7586796374571756	-1.4648033628930943	-1.4970994040056302	0.19142668958855347	0.24420869264452796	-0.7323898393733906	-0.7807593273306035	-0.6653365194605952	0.04144150893114433	-1.2248531866846157	-0.8980262198355482	-1.0683444616233686	0.0	-1.5926982910154992	0.5809662007673172	-0.9167294833274798	-1.4965442581114023
-1.0219404824524183	-1.5293917199455962	-0.21096575267863296	-0.9750471927909827	-1.738774928634842	-1.0001269296680908	-1.2420239207057173	-1.369032200130721	-0.78756794103335	-0.07422113506046646	0.0	0.4952162945508994	-0.0014111293248623253	0.0	-0.12104748009818846	-0.415178330207184	-0.14339607868346488	0.0	-0.20754227745125137	0.9908816924790179	0.06601819873991088	0.015936236855659647	0.0743175994292984	-0.2493660796250681	0.3958669577400824	-0.18197515104913703	0.04213152048312861	0.4516195050210649	-0.4833342679559955	0.36629163931577274	-0.5147740131233222	0.026851474893842563	-0.9607135903499148	-0.7045972659570199	-0.6204066266589943	-1.379840335147196	-0.3218219952838254	0.3052861556691737	-0.6902881165049601	-0.32738279767470085	-0.26795224942349966	0.5761018632500806	-0.8742123173260021	-0.7036799952279857	-0.190209014889806	0.0	-0.9338956422590665	0.60287526888243	-0.7984113696546146	-1.1349876963496788
-0.48526694159381795	-1.4401378911528915	0.22384392352376853	0.04085088666698861	-1.398512042099041	-0.9547571508217566	-0.42265326533183556	-1.2322206555927253	0.1473828929421662	0.5207777722263857	0.0	0.3484091776123623	-0.08342981795289245	0.0	0.1410805691683933	-0.2432287910306255	0.6586054142405502	0.0	0.1036191916673916	1.6621128508925205	-0.30317227262529445	0.32014813170064677	-0.0757914836671287	0.9138983309731257	0.14294079477450633	-0.07743024600877596	0.9218561971093565	0.2466874854784516	-0.3282035639649553	0.16244440962269396	-0.49623353282445265	0.32785138357828575	0.15689024617486483	-0.11189212682729473	0.19843108857202907	-1.00116534173669	-0.7681249167833947	0.2289040402710785	-0.4975405202860899	0.08417283002779541	0.20689757839098433	1.2265717775940637	-0.464198301075962	-0.36690319339358723	0.5452418793468342	0.0	-0.13083272947832333	0.5661856171390144	-0.5833775285250837	-0.5655331467756534
-0.048610064417450784	-1.1706770712363503	0.5445982432628365	0.7015292176437348	-1.2021442915046041	-0.75537997811773	0.5687280520354773	-1.064453012860981	1.1258947659358676	0.8172012977996406	0.0	0.2143907679661694	0.06636448369416877	0.0	-0.015075961190192371	-0.3254152309380142	0.9624063516564924	0.0	0.10354734838175148	2.2046622602536323	-0.38714248687708575	0.9889324926179696	-0.00923803951014372	1.5043267457158935	-0.06869297561968328	-0.04109521312187536	1.4684437075665495	-0.18560123326852518	-0.2943932574620398	-0.14763551889982438	-0.34892270051233154	0.20874489205239663	0.9032036575219945	0.8101168486895163	0.6075653545680904	-0.5024630397868958	-0.8706243117960302	0.2373308508942432	-0.24322499485963686	0.2688642086610776	0.5566319905503905	1.5794526226161576	-0.14643743244918478	-0.0353544302601996	0.8596710209144175	0.0	0.5402254129066258	0.434021666783118	-0.1945826109846472	0.14463981374238985
0.08598655412789333	-0.7858378680150492	0.5736364206173832	0.6831300305136364	-1.1453704654797963	-0.29047102113709655	1.26065353536509	-0.9468651916133828	1.8283702560479607	0.6849197526840065	0.0	0.15642491136168904	0.43429176324756236	0.0	-0.5003511414242188	-0.6328091960899619	0.6120616164060099	0.0	-0.2444312638736081	2.5011005441529237	-0.10748723485619334	1.6997480230544582	0.43279587283883436	1.2668113413355226	-0.12438310047071134	-0.005071598353261372	1.402930116264453	-0.5353902371606575	-0.47139943545689095	-0.4646518378681592	-0.17870541138881618	-0.3432229563350985	0.9847933685817931	1.6515538478990412	0.43270106897575933	-0.10052892160885112	-0.5956283642692928	0.5034965140301673	-0.0905134958746687	0.13257832757442048	0.6007988435443627	1.3153530367829882	-0.0315201723526728	0.16559843968783938	0.7113823325841496	0.0	0.8255065999101034	0.2320726226419091	0.31203817734095146	0.8107432697980366
-0.10042697353098204	-0.43635729786697275	0.33016198914881345	0.07938053229505726	-1.0737534947117708	0.3361828685997319	1.3820460347744605	-0.8801367094205482	2.019984123591161	0.22573766898012562	0.0	0.17232255317873102	0.8419992837641266	0.0	-1.0100594273580996	-0.983656596642726	-0.1880841579874108	0.0	-0.791885733535516	2.4472613136070738	0.33725059999197043	2.058675992762	1.139507063735387	0.35962665190134135	0.0048939648501723715	0.082884556038341	0.7545885877393915	-0.5505188567450695	-0.7877878344059793	-0.7055305753899669	-0.12075999830086782	-1.1093069868976349	0.5307363304977928	2.003780242598162	-0.1705298071153303	0.08103116194310271	-0.1827599655110616	0.9399615655504664	-0.1494160150125178	-0.2643709490218427	0.29449442654751073	0.45609028162570037	-0.11016378743571185	0.19360826048911706	0.3029202945757314	0.0	0.6167349335434053	0.02398668568067532	0.7449873623470784	1.1765119299894529
-0.4358991198948093	-0.2780935574083178	0.023569559563103498	-0.6660850102093899	-0.8166294749642445	0.8367959208855467	0.9824629225914118	-0.7729405830049669	1.6545294588277129	-0.29674833222688385	0.0	0.2052302177514366	1.0550879577322332	0.0	-1.210696830367237	-1.1362831644793376	-0.9698043506934116	0.0	-1.2497920323233338	1.989842860856446	0.6362661533476874	1.801970127553594	1.7807802239910195	-0.7162587663621721	0.24902041254147902	0.21249007287772018	-0.1285718053940006	-0.21415175440534537	-1.0216474367340265	-0.8197960336403856	-0.25320723071241946	-1.7439214541551125	-0.0104999987500903	1.665063769248379	-0.7938537705935684	0.09987976395209339	0.03665711624825089	1.1917798541089049	-0.36915265660300156	-0.7187825511526983	-0.22531810957129386	-0.6044291519471832	-0.24723983894575963	0.0980108502473727	-0.06796694317388162	0.0	0.013800002574362402	-0.13763325084673902	0.9014849116081624	1.0557048739461026
-0.6725003527456467	-0.37301903821400595	-0.08329825261648931	-1.0664315998082414	-0.32274941234523224	0.9250206685403861	0.347628484067054	-0.5011037897332163	0.896181845600003	-0.635217490208186	0.0	0.18775787389401832	0.9286234370749548	0.0	-0.9613821753929497	-0.9317421414031888	-1.2668851622922912	0.0	-1.330439966994463	1.1918722142292886	0.6162353450784771	0.9431065069023403	2.0176778085346196	-1.3888801585213426	0.4757902503930109	0.32353947419020207	-0.7762549643294464	0.24980123371591625	-0.9315606564030194	-0.7926238295132114	-0.5383303335930903	-1.9597394334587661	-0.19344172636596937	0.7360997719656415	-1.0148792904655908	0.13479917157396681	-0.09844339344738316	0.8713014575727356	-0.5405274668533118	-0.9809051083266328	-0.7027392994562272	-1.3289689124782254	-0.2588834724026449	-0.019634359928348645	-0.20745598607839427	0.0	-0.7141782836062016	-0.23959458399239214	0.7293558080765986	0.4843018628292112
-0.6460203455431954	-0.6376702414723753	0.1468617913831867	-0.9201718802542417	0.2997271025425283	0.5292839492246835	-0.20897909883255153	-0.0071853207643277515	0.04707254318807032	-0.7111691940510435	0.0	0.08965002172856018	0.49742207010414563	0.0	-0.41472007999887794	-0.39822128241191485	-0.8881239853047644	0.0	-0.9136420525611533	0.27012787444230474	0.3802168167035496	-0.21810169826920142	1.7304682275165646	-1.3307546549187477	0.5635108651372113	0.3693023909520779	-0.8764541032447948	0.5493754979927793	-0.43209448895136626	-0.6381900373916289	-0.8259972433993641	-1.6813657022631	0.11356525466494605	-0.43932912373477495	-0.650973992321383	0.3307802674490839	-0.4372648840050494	-0.12302959834149188	-0.422245124296413	-0.8915622567106289	-0.9038286987154249	-1.381281132363641	-0.022623140016501453	-0.06380734566749216	-0.13484497581371685	0.0	-1.2542913056282778	-0.294062728100607	0.3945140646267392	-0.23668047828113195
-0.37366446817285237	-0.8793688389526547	0.6243682649801099	-0.42636815569410186	0.8608470512426752	-0.12170771593729801	-0.5249569378370726	0.6279754850942315	-0.5835896115654682	-0.6296589478483932	0.0	-0.058132944131487146	-0.04261947246418014	0.0	0.08176134631296601	0.2544201021100471	-0.025224687240024055	0.0	-0.13290822283825393	-0.45367263082978593	0.22563743418266985	-1.2363946343654602	1.1057848572152056	-0.627806856726389	0.472242544121303	0.3769765159073255	-0.45482868938273807	0.5474712000604048	0.30936764961038893	-0.38676912389774426	-0.9228259543671411	-1.0728932104442244	0.6526006188775983	-1.4442904954886497	0.1341594154861624	0.6756361806518177	-0.6121306123351203	-1.4486765578496008	0.08846950091928991	-0.47926461218530797	-0.7468214961842986	-0.8485385792512317	0.4534190276300544	0.011813809738401224	-0.028926805228393755	0.0	-1.3956473613759808	-0.30156247492888233	0.1860387434445992	-0.6714435729074668
-0.02730933372053097	-0.9034400152131172	1.0789089374221699	-0.008030251274116431	1.2187974699725088	-0.6135650225837512	-0.6261691475640536	1.2024427762583199	-0.8045747849549528	-0.5514326229965868	0.0	-0.1755179195217402	-0.4454954766714539	0.0	0.22335288003864442	0.7538311960294777	0.8705270885534014	0.0	0.6832677455195577	-0.6927621958909362	0.4013878345769347	-1.7411705399140465	0.5204375142845978	0.2974764849334095	0.27234701133347083	0.4486174977711961	0.16371377283316263	0.36743413679091147	0.9375949444444688	-0.07196228987860483	-0.6962315491933977	-0.4254875380920452	0.9866913251815493	-1.9719145984869513	0.9403062338027293	1.0038787351291896	-0.3090407465348042	-2.4680695780565327	0.8608730749945165	0.05052098548106595	-0.33637948252197264	-0.18006695537116968	1.045180027403194	0.19461912322576017	-0.05848554433833089	0.0	-1.1170960544174522	-0.2329004212428011	0.31578471586976925	-0.49799180487627126
0.1944831676584924	-0.625091801018147	1.2254432523700536	0.0189428392690082	1.3627994978073292	-0.5945664694337626	-0.6268828525628569	1.5033384152842275	-0.6047530916549004	-0.5297860052409167	0.0	-0.1773298814161679	-0.5470276029622795	0.0	-0.0376682931757534	0.9260039815370307	1.3588158655470157	0.0	1.1893144677824978	-0.35745158097791135	0.8895800794351661	-1.6184630863459348	0.3000026433923638	0.9515845547499214	0.10897226185034928	0.6902302549925803	0.5775075870675127	0.29930724374641104	1.1123372572348962	0.27233629459337455	-0.1606630998041197	0.01870684348056979	0.8372540675157251	-1.9333466127903434	1.382982941177726	1.1192888285655254	0.48324885302194237	-2.6313927723106465	1.5849085930546492	0.43775210747159904	0.11844585946930707	0.12239009520886684	1.5923139846184118	0.4320764520542908	-0.2292548696223556	0.0	-0.5739246902732019	-0.05500429636626118	0.7576352619651971	0.27672815463471395
0.20511308627300098	-0.1143432179917527	0.9411844904287073	-0.3187051153836671	1.3917693950721044	0.003424607664155946	-0.5973133400011683	1.4446502716717706	-0.13241552386237346	-0.4492438827920504	0.0	-0.030542036405229303	-0.34097881890260057	0.0	-0.453179986741101	0.7945225691575387	1.2533467332633217	0.0	1.212954213780313	0.3653950330647037	1.3837142835863478	-1.0563852676069643	0.5162821249310939	1.0512307967417054	0.11750512627504477	1.1155140897907836	0.5579981180446616	0.5729295014832807	0.7241017860184462	0.6001937097284787	0.5037908563047808	0.19250974318250716	0.29708374698026707	-1.4565190105235428	1.3203401665170005	0.9358125435218118	1.4327425397150382	-1.840067930070081	1.9457362046036433	0.5291186248432698	0.44211686228199426	-0.15078170962451123	1.979474251089314	0.6600268497502193	-0.36742704283772976	0.0	-0.001098905417841052	0.2168867612466562	1.2504213863381768	1.2854450075694743
0.08495812881955389	0.4526724376350933	0.33833332788016707	-0.6857542956761677	1.4147347278147955	0.9159371027549583	-0.5126947456242955	1.1364562969221454	0.3846917469725988	-0.1249636398310406	0.0	0.2038824200506296	0.035518026380470205	0.0	-0.6466604035665922	0.553050292790846	0.6917496229879202	0.0	0.8387492582846422	1.083328227447059	1.491502336258164	-0.43138773912589623	0.9585428897217486	0.6490616708716732	0.33694052759524534	1.5981645958749449	0.16150866804242706	1.1647192313134995	-0.021992419275798966	0.8367575794298184	1.0202494182350823	0.20568318887996706	-0.23728022453884925	-0.8014931786406209	0.9087859239825445	0.5287750279158396	2.0686720328789145	-0.5355582401521456	1.8045946806077406	0.3716184120245963	0.5887429917929138	-0.7798078790387142	2.162525203365061	0.822319640251427	-0.25749915227562764	0.0	0.4034442113991159	0.4895353675957764	1.4700466154008336	1.9929907698868747
0.01881442890519007	0.898919207128089	-0.3120030548311643	-0.7099547920656232	1.4578904534484836	1.6976396296671623	-0.31695201884847773	0.8263366868475961	0.7317079240367266	0.5072500447144432	0.0	0.37418364904416074	0.3851781002713708	0.0	-0.3721670538984914	0.4297293196797146	0.01013693232894659	0.0	0.3342269296309149	1.3949488711401534	1.0232869230326034	-0.10198345889466379	1.2908748028479793	0.0459439015352458	0.6738962631364631	1.9186665137603753	-0.3557872947239109	1.7829612332808416	-0.717731471562752	0.8799804769628102	1.1454163535033213	0.23651681949029763	-0.35937707114364364	-0.24799812437950886	0.46334160236365607	0.06596744679255773	2.087645911659619	0.5583621331068153	1.2667214518812413	0.17114238153564218	0.6330558712705538	-1.2817338074948252	2.1339357229415126	0.8773735742528194	0.16604202234592516	0.0	0.549521711761431	0.6236099112457312	1.2496543097655592	2.0037235984400357
0.16283387674726624	1.135001259639063	-0.7501606268217631	-0.27831666620834894	1.4530893692477915	1.972206370079735	-0.03187512215404922	0.7397136864978241	0.7717723570537565	1.2617433838932288	0.0	0.30052468033157315	0.5463101382775994	0.0	0.3155223465792726	0.5348638774175235	-0.47284666949258314	0.0	-0.027637520799134407	1.1014423716520672	0.15890660236101375	-0.22682360090101247	1.2800275508737726	-0.4263677050384027	0.9427081486016352	1.8857227709481763	-0.7382219065384051	2.0477165535241273	-0.992073829682526	0.6410171234958245	0.7971980534068579	0.39847172484259774	0.04915335147009758	-0.0030884932802420725	0.23336794765287316	-0.31573477548560225	1.5438515601860872	0.8722402974912555	0.5963137202692113	0.14041366251274504	0.6731612459549849	-1.2595757686076023	1.8744116644740616	0.8002247635545263	0.7206409388222669	0.0	0.4527626571442939	0.518768570019272	0.6895654572546522	1.2916122056558088
0.5338766495094867	1.1760874219392066	-0.8783922234400129	0.37065246388030815	1.3134527945323013	1.6217138727797782	0.19758344562752694	0.9222738798380479	0.47140746263141775	1.753755093522475	0.0	-0.12052386077276799	0.45090120640098086	0.0	1.097022958688318	0.7939784807720961	-0.6148858202252557	0.0	-0.12853659217801652	0.3053735060968336	-0.6331518439978799	-0.7054297438989278	0.9351640804067511	-0.5968426353851103	0.9615578663660447	1.4561973702274735	-0.8934975031676001	1.7410370965084863	-0.7254207174642563	0.1153825974975495	0.10840808236207222	0.674402526335533	0.7376128459109382	-0.14941665500508503	0.25545912623961353	-0.5856848176923904	0.7915089986886357	0.3164978654345143	0.044898007912207785	0.341436598890043	0.7280729061549406	-0.6836805036542588	1.3484948767678369	0.5900819188387489	1.0574606992084863	0.0	0.18378241075765858	0.19446887379511815	0.08076084159321316	0.20526780268919798
0.995274082783066	1.0901674729091002	-0.7962104868977703	0.8288285235902534	1.0296880368684975	0.8104856848157289	0.17827881897463202	1.196749527040097	-0.10236624373555546	1.6214468509416813	0.0	-0.8228364442086156	0.12882703927205771	0.0	1.6016304367939094	1.009017588782681	-0.4669536443054802	0.0	-0.043765968883200126	-0.6624671389361312	-0.878817554039321	-1.264535241566274	0.4709317691902756	-0.5066554529571345	0.6496326563811983	0.7729746847673991	-0.9090144676433144	0.9537112614078422	-0.1003857074054127	-0.5591620307705195	-0.6302805920387357	0.9528649908881275	1.2771463851650011	-0.6321287770178107	0.3786843867997548	-0.7926213396604487	0.22865496795678392	-0.7115706492789994	-0.28432379612937403	0.636830597139924	0.7149483567007798	0.09398756482326569	0.560473897688891	0.28266931976167925	0.8814857839996545	0.0	-0.18211299303729067	-0.19991377186357157	-0.2957854472782145	-0.753417388142622
1.344985457265046	0.9324947172092486	-0.7066649744088412	0.8328380999849389	0.7033022299514791	-0.14426112902283322	-0.18214389174168152	1.2748989353033606	-0.7976039086888842	0.7787042059038302	0.0	-1.5544292867168503	-0.3242515713551587	0.0	1.6448355218754074	1.0023740061974131	-0.17503233147531327	0.0	0.055052256087723205	-1.4380616386142577	-0.39829927757643835	-1.6275566441920417	0.13437304655358956	-0.31858492054342624	0.06940523528256129	0.09272449205116383	-0.9309951670641164	0.03056335893537495	0.5367509658161423	-1.1148205032467533	-1.1143109986215722	1.12476143806152	1.3737483887411652	-1.2767919710911775	0.42535513386771734	-0.9713115094589019	0.03225956539824649	-1.6218681674580726	-0.4474141946893968	0.7901854818477162	0.5271712601567122	0.5968228093697533	-0.37335339071300594	-0.04595130780375196	0.16479599473808498	0.0	-0.5796775925349884	-0.46775310661387387	-0.34300344989730586	-1.2298030994449551
1.4432657076870765	0.7255962451918839	-0.7653483768826655	0.46725587491955	0.48413217143535525	-0.9485685254387102	-0.767755199925378	0.9586387638418085	-1.4036508247239994	-0.479215845919933	0.0	-1.9730069463619146	-0.78618205126785	0.0	1.325220009093905	0.7432181627235506	0.13371156110661117	0.0	0.05263988098125535	-1.8153843880990417	0.5736492003539331	-1.6613109343889862	0.02975332459982846	-0.1780753650400105	-0.6074199771365703	-0.35126720848172477	-1.0163107239080829	-0.6408204506567685	0.9023131499792231	-1.2607165172420638	-1.17980690415031	1.1610381523712061	1.0660043030620794	-1.8356188676314622	0.3524496391866322	-1.0736893841780621	0.0729064887570427	-2.0064821205855483	-0.5539149434329889	0.6478616069253769	0.1532696199294985	0.5608555657652127	-1.20848121813091	-0.2986390231222226	-0.7963846163171859	0.0	-0.9365618348444467	-0.49373954319004987	-0.17219870602488624	-1.2009572725535917
1.2937051204139003	0.4977195146415093	-0.9760029923850775	0.09862294066238408	0.4586037680048344	-1.4403261894842665	-1.2828212364269211	0.2965172977751998	-1.6987961230463107	-1.605536932841526	0.0	-1.8220774880159227	-1.1375152309233059	0.0	0.9226129288144319	0.3711560045294592	0.3952564107970308	0.0	-0.01702683390953567	-1.818021120365486	1.5215518805083392	-1.4174070489397832	0.06741144948213706	-0.13206939432513182	-1.1847919962006805	-0.4641038392490254	-1.0768959649398537	-0.8485329583252511	0.9343802946228592	-0.8437826483638404	-0.8821102290216439	1.1173192878172924	0.663935673055143	-2.0599062005062194	0.2863744923070704	-0.9917536818070777	0.05838774014978963	-1.83879626007788	-0.6385586704302125	0.2715741416472186	-0.26002434060303603	0.10875501202416295	-1.6532096495516393	-0.3993120582342744	-1.5298726221857715	0.0	-1.157692612272821	-0.32934036313741044	0.024182845425673317	-0.9335930581513867
1.0271803660781846	0.33370105100395225	-1.1970030834945546	0.08953225279222359	0.5783818879438519	-1.5880059557455213	-1.413241451584646	-0.4158133799615455	-1.5243117163469357	-2.0983991894788523	0.0	-1.0929467888263982	-1.281991162480686	0.0	0.6842556435582443	0.10580679275116496	0.5770963306610168	0.0	-0.00284885911731516	-1.6217252519193313	1.9450837479849663	-1.057874222040308	0.06338338567113093	-0.14404807978391845	-1.5246298440537127	-0.31347664111570095	-0.955578768756019	-0.6395862265001075	0.7864481155472385	0.03157028334060287	-0.45378557584066403	1.0741979918584468	0.48615842275471255	-1.7855244310899296	0.40768115168656477	-0.6580556166383736	-0.21343095546198912	-1.386824445591713	-0.6161919309186642	-0.07858383333754156	-0.4607066519697544	-0.357221412912742	-1.5159412840057653	-0.33637369721254845	-1.6535259035691936	0.0	-1.1418419903093195	-0.16680181938842115	0.13758138157788208	-0.7614401421254225
0.8057802558157487	0.3722385045996877	-1.2438554538485835	0.5118886289137402	0.6906960178358259	-1.4249275205754381	-1.0175133924155515	-0.8008570049610294	-0.8646371422110095	-1.7797459555976556	0.0	-0.06570176556502376	-1.1670577409250862	0.0	0.6615687186815695	0.10892578888803355	0.634155622783406	0.0	0.23593012310440653	-1.3990271822063316	1.6280680015961488	-0.7275124078866153	-0.09738477108264892	-0.16025710046803723	-1.582144087876258	-0.058583210206562424	-0.5674415899758313	-0.23240107742935215	0.6792038456166046	1.016159674999835	-0.16838233332049152	1.0706013928081488	0.6056601575371532	-1.0024930366999	0.7811045805297241	-0.1388915040432272	-0.6856052816620791	-0.9440944330754071	-0.3555453525768706	-0.10611554532335193	-0.23673579610169374	-0.453379184341188	-0.8284731326740101	-0.17561415667946806	-1.0929719191544158	0.0	-0.8294791855439007	-0.20789244780157184	0.21134077028085116	-0.8457269521228871
0.7160924459147177	0.7242158077467765	-1.0109660488466385	1.0809526563148637	0.65239664564851	-0.9989743937296822	-0.21702609495793013	-0.6274965307572162	0.11103501625148435	-0.880865785035316	0.0	0.8172457096938806	-0.8046009073348724	0.0	0.7130294169349675	0.39327135091965837	0.5177806425166006	0.0	0.7059078425114937	-1.201525397390091	0.723954664453788	-0.4627540721004472	-0.36485772093667757	-0.15208350050627262	-1.3868269096404857	0.1579344207076235	0.007196900012406214	0.15482610554543197	0.7310952070385247	1.6790312201303903	-0.19134599885971112	1.085505343418425	0.803415569899303	0.12535983766181064	1.26895385904405	0.365811051482814	-1.0781110711232045	-0.601303143245587	0.1890031342059478	0.32401690856614396	0.43990774989900217	-0.07938282608201656	0.1434944560747682	-0.024193612412818474	-0.117006837000241	0.0	-0.24840051911769412	-0.511394327187351	0.36501029635671034	-1.0816364136842693
0.7240933354808524	1.3595908298821824	-0.5315664499287029	1.3650302226185909	0.44171954488220666	-0.3796234132197063	0.6766118399025277	0.04563408170108743	1.0883117816038195	0.11458987371655974	0.0	1.1873667143435391	-0.2788165251314565	0.0	0.6574630850410107	0.832850289308812	0.2400030344749525	0.0	1.252263904989583	-0.956357328638855	-0.3697676127843371	-0.19377534468413882	-0.5682183762900557	-0.10088719157222331	-0.9984287776623431	0.2796545480820491	0.5511565546252528	0.42635673757524306	0.8915144903326684	1.7381620479900939	-0.503146306204745	1.076576709438474	0.7642915265741144	1.3087345818256737	1.6013429136047161	0.6314770421456399	-1.0926166817497631	-0.2268340596247035	0.896698096349718	1.0882862641288338	1.3684929281835165	0.5389987927818624	1.023979028643035	0.04030838506125027	0.8246413145131987	0.0	0.4815587252239217	-0.9269981623011996	0.6512468159137532	-1.200859298318167
0.7180507370000976	2.0557249451053843	0.054930643665919876	1.1164604136172078	0.17969811150609372	0.30526597608773476	1.3468476107603577	0.9045273443408739	1.7322841680404522	0.7623085210168279	0.0	0.9579794942564844	0.274026805301787	0.0	0.44772868402030036	1.2547528500345138	-0.07306685510641808	0.0	1.64706864326992	-0.5639507105232804	-1.2443393193251815	0.17144530354300389	-0.5623232949960383	0.040350627110711496	-0.476804629404854	0.32991624204914	0.8396986614383959	0.6051178305088709	1.0126085884558813	1.2192508000154836	-0.9302046142687094	1.0347420613036775	0.35932904674304306	2.235421471770338	1.5560893427667881	0.5558655316258228	-0.6277642881378283	0.35250519073059733	1.5223899937503729	1.8744634693240134	2.208339452975241	1.044446097884526	1.5168188435364613	0.031969906280638324	1.3530611042914507	0.0	1.1954896742684207	-1.1708869725843742	0.9779262935821748	-0.9810122514905428
0.6046285367381281	2.4737087079612543	0.5939957364103042	0.4760833649103317	0.041168200014539164	0.8671333804176562	1.6446651873484288	1.567256633121449	1.8455031198338463	0.8958459580031626	0.0	0.3705551168756506	0.7146213921870638	0.0	0.22355224471571059	1.5392064213267274	-0.21268451681857792	0.0	1.7276361928331216	-0.012002401980830956	-1.6680869792160822	0.6482829796404447	-0.35767885240801234	0.3452015452800472	0.1175153594359119	0.3522391721117315	0.7774204119164532	0.7349938253982695	0.9876488570719164	0.43764492683084105	-1.2509777185870752	1.0026371636059481	-0.21088823307371726	2.683819716331339	1.117025756696811	0.23880022284694988	0.15159959307088888	1.1360171826028709	1.8386422189425566	2.36751813372093	2.648340150015623	1.2187881384042196	1.546913555265895	0.0628557784547448	1.3465613698278909	0.0	1.7537700212417724	-1.002124357514329	1.1708886206196638	-0.4063588456393977
0.38852972956498827	2.340996237413566	0.9979073765688163	-0.10466422649387468	0.12182544908916727	1.1245437211306128	1.638288875781099	1.8007210200708474	1.4726468487863638	0.671691754660222	0.0	-0.15726591282351823	0.9577440496435062	0.0	0.20060310650689794	1.6588634520152705	-0.011668258202828288	0.0	1.4867529939212591	0.5835080580560276	-1.6344299693087203	1.135918769360355	-0.12746067656554688	0.8472066251408736	0.7081097659132431	0.3573134947476963	0.44913363844136484	0.7933668626635632	0.8385729469116183	-0.19017664324178238	-1.3041204740133026	1.0395927495713473	-0.5325244116246953	2.596214159199189	0.4948642211426376	-0.06609884071024329	0.9309287373497546	1.8831616536581182	1.7765413130470542	2.4224153088146143	2.554783456835827	1.121986405593374	1.2664927333999363	0.2783576480143929	0.9618760125763948	0.0	2.0894047388521098	-0.3851135213762346	1.128835417904915	0.3273465706977866
0.17951530071932953	1.6306274629803816	1.267962376506434	-0.17249474217752248	0.36485288390951554	1.008544696998528	1.5211610224494705	1.6295196459645762	0.8824429744681966	0.41658519237945485	0.0	-0.288814403434231	1.0060839705959432	0.0	0.483667991967629	1.6426634833300888	0.5180778200122784	0.0	1.057022084252111	1.03786273613847	-1.2800568213706842	1.4669052306632466	-0.07998614480186683	1.4564210753288742	1.2037850052563988	0.3224569443145887	0.05766021982081184	0.6986197901449139	0.6844807176661601	-0.3851376505852663	-1.0381749566133636	1.1646153269276371	-0.27689151376778176	2.0807122682998513	-0.004210423763861651	-0.09917975412584819	1.4499803179273367	2.2554391714421813	1.461169723832936	2.1113368058440596	2.014490453314217	1.004545096508349	0.9280844270863976	0.7550907166022526	0.5022300937302279	0.0	2.204365830251861	0.47407240233934295	0.9346077573412378	0.9511988569233876
0.12131153219418343	0.6097622583730465	1.4551740202786427	0.4076532216718019	0.6069479769198133	0.625860600843664	1.4569663750369584	1.278269962241162	0.4245010562505504	0.3993813765072759	0.0	0.03590187561457828	0.9399657289392219	0.0	0.9538194135395007	1.508990001656031	1.1463590681050952	0.0	0.6109096335103329	1.2085355697295692	-0.7617592152703064	1.5124875399675297	-0.2904079392400578	1.9449740545247327	1.5305219866283002	0.23892957448224192	-0.19952876590319038	0.40672616349145346	0.6239644731733912	-0.13937227536995725	-0.49359207714486664	1.3290132255523	0.5377433370850003	1.3476751257733186	-0.16813332142985815	0.2537543246670253	1.6413017792839497	2.058052199364509	1.1140665392994482	1.6289554851672408	1.2609290604400052	1.078429059798052	0.7121200663539979	1.4271296347126643	0.2343318687025095	0.0	2.1277283657594293	1.2482488763405795	0.8125493882305825	1.2923830569506223
0.2896734827105667	-0.2935162103904007	1.599669679174744	1.3469513834157667	0.7104569145732097	0.21865420809426186	1.4749378761040437	1.0011301894020428	0.3369394854067109	0.682172632004507	0.0	0.5937606083155308	0.8683021823059666	0.0	1.325001631468815	1.2314101458940916	1.536690440624	0.0	0.2552414980597182	1.0746419036648671	-0.18261730603067794	1.2718001488235204	-0.6211817364826175	2.0484523443061056	1.6747950313274627	0.1574924572864106	-0.229336243339078	0.006293461909921757	0.6351648492660164	0.3353991655732504	0.2437163205035038	1.4446093033676075	1.517260052124399	0.6183985817581273	0.0035079534313557925	0.9000367952086098	1.6135302251864907	1.3961012024087627	0.8930475639659801	1.140800194137075	0.5415235722734904	1.3372827275718906	0.622736133214736	2.095606507089696	0.2684950022290128	0.0	1.878186532471064	1.6903214275226204	0.9452387249844842	1.352966204309799
0.6270632366156926	-0.7330425188132382	1.6957511562557939	2.111589655509023	0.6773269210503322	0.03307331654001983	1.4801792156336657	0.9199726183824876	0.6177697581956041	1.1305775415012573	0.0	1.0599174541218306	0.8697371550279114	0.0	1.336117592792615	0.7664076968931758	1.4508716900737377	0.0	-0.006799363122515685	0.7330163830185302	0.40206014687780073	0.8841706027060954	-0.7992499274535368	1.6369138488645207	1.698028958028941	0.1802795246805139	-0.06217111025902053	-0.2865012531757432	0.5819531789793342	0.7937928039670397	1.0693485925823714	1.444550352294216	2.123861624760244	0.05235243384495239	0.3251669433067218	1.5977958814832676	1.5145823673677414	0.6268699281960474	0.7857414732433696	0.6909588157189724	0.008819303047985613	1.568755907043365	0.514036353275397	2.5249654643232278	0.5535442452901856	0.0	1.4669026413511022	1.7801834094224662	1.2874783377060408	1.2568184846473904
0.9573170287395807	-0.6423573664284689	1.7019757023050641	2.2569633000614377	0.6489798525218706	0.1796059396858977	1.3541578457726642	0.9726842684795817	1.0393946627614326	1.5439942457200782	0.0	1.2446862941849453	0.9573382741571567	0.0	0.9393187911969068	0.11633236765289291	0.9089487249679647	0.0	-0.2322092912649692	0.3255551544996412	0.9362169389048237	0.5550235389528763	-0.6036822521506153	0.836880392990215	1.6963465708116694	0.39035801361151534	0.20149250433394497	-0.25433271167816884	0.3260551788840891	1.1320879025140853	1.8537847476928535	1.3246170888607263	2.009893555632856	-0.2788391723281446	0.5607649295844055	2.085127912903221	1.3963651263749435	0.14276683742676444	0.6328505941228608	0.22703908808174691	-0.31269255047948297	1.5424303142335145	0.21830437737426467	2.56926597475775	0.9546477195136476	0.0	0.937721718309874	1.7151472956029998	1.5372036950011712	1.1249201560972664
1.0727489275363742	-0.25501135215482146	1.5793676148324414	1.6889349266733764	0.7816583260551783	0.5784697947497365	1.0584305681455566	0.986954771301285	1.2980196883013	1.7915188099408852	0.0	1.2153533270780834	1.082845996942428	0.0	0.3442531229639195	-0.6310315099431414	0.18764462145435978	0.0	-0.4622452971449055	-0.03966898920662798	1.3332359278889325	0.441571138831851	-0.03448302827981413	-0.00017006326515904858	1.7226422214540178	0.7655124050961519	0.4643263900985321	0.1541684130407889	-0.14468597096390404	1.4227479388444066	2.4318823289142903	1.1298443005315313	1.224755548877349	-0.373970142016649	0.5651988737034163	2.1987060833453445	1.1875535102620327	0.1391299746342314	0.26124741435059323	-0.2974550208966468	-0.4887435570303561	1.2147795431319666	-0.31895803857844635	2.246555462146372	1.3384547774399256	0.0	0.4024728407273294	1.7469601582650638	1.3152826059789735	0.9846753442659537
0.8419368507028772	0.0672172873541796	1.3239972309880115	0.6894687993443013	1.0867195145122048	1.022744609888173	0.6629131291760437	0.8091326827796704	1.2036448850606989	1.8565646026514406	0.0	1.2169882859955263	1.1706939326716053	0.0	-0.11741170145032122	-1.3266563593346474	-0.34919409318217465	0.0	-0.6809361523551803	-0.31728591529385247	1.4969685896994864	0.5680861290682917	0.657857965681738	-0.4858926262745928	1.7264120874136608	1.1454173881386163	0.673758434661815	0.742200383303077	-0.6792851261691658	1.790978922931894	2.6311715730598944	0.900271186317385	0.16222429035798575	-0.26866139877097955	0.34032775068117654	1.9236070157521612	0.7838655708673474	0.5209996975313528	-0.372497915548525	-0.8416880942527349	-0.610800838535188	0.7802150520872859	-0.9902966153088819	1.710264750802747	1.6094039094033459	0.0	0.024108572136813895	1.975804071349938	0.4450252458229613	0.7787536143559758
0.2762053801256402	0.08016369449838813	0.9715955124685824	-0.2845845629454604	1.362739195768152	1.3075791911310946	0.2859568760454207	0.3926212295059746	0.7895867848838329	1.7795592515871446	0.0	1.4544469775291018	1.1563617087601348	0.0	-0.21141674896571222	-1.835788376453325	-0.4741314737837833	0.0	-0.837439399041147	-0.49750979229499637	1.3753930263258594	0.8190896371234182	1.108039956453665	-0.4256299547187678	1.566183479671664	1.290955386647597	0.8182285425803124	1.142483572039803	-1.0551803240478475	2.2418763174885443	2.3490370980777953	0.6277796562420472	-0.6997850075518319	-0.0147351385330509	-0.01055344283338519	1.370291117275296	0.16858515117768694	0.9933221294583655	-1.1323105935012312	-1.2899222797705192	-0.7493468553328055	0.5226795253463888	-1.5915071821653723	1.136222492016379	1.697525669879736	0.0	-0.06155227420272789	2.246693524896708	-0.8690072331468253	0.45201022125856066
-0.4793915654909811	-0.1926427505442657	0.5774381199365863	-0.8730796275391725	1.2882334623455574	1.331747153213146	0.0026310625527660543	-0.20353317256399023	0.2733515763951258	1.5711073112364415	0.0	1.901409585995955	1.0076624054781966	0.0	0.051559909774189054	-2.1085639888835477	-0.22052486919962305	0.0	-0.9034511048404955	-0.5659883603403579	1.000276027016447	1.009443718545435	1.050343226407671	0.06470147057369018	1.1026916936468247	1.0107734560999513	0.9016165217882964	1.0189013824120898	-1.1330432973503384	2.5875151198812314	1.6362995214758664	0.26798307911081626	-1.0787319523729626	0.31768642152097515	-0.3716773231577398	0.7145836790886001	-0.5430768440835941	1.2511452032802917	-1.779358075558393	-1.545347228680825	-0.9399204616479396	0.5841350036948213	-1.948338142451768	0.6045341867777589	1.5409975924879094	0.0	0.15936361566580481	2.2291732664620265	-2.108591889935359	0.03323539666079906
-1.2189952182940917	-0.5066583854763053	0.1917157057551755	-0.9751077491500295	0.6284045400511019	1.1096484242589137	-0.20256268439714425	-0.8806807510829521	-0.10053156137733762	1.1839727723799622	0.0	2.2838271698242147	0.7251819502300264	0.0	0.44112464621557307	-2.191119640120533	0.1720594697238642	0.0	-0.907548326677202	-0.49951259502498707	0.4791631409756801	0.9864030392019878	0.47353475848735	0.6397083188290348	0.318125422272349	0.2791570035756909	0.9269955567528222	0.2664200992263381	-0.956317165035758	2.5454240182102827	0.7185887750053279	-0.19884656795174263	-1.004151772363636	0.6305296397688839	-0.6731102730776045	0.13830783730570878	-1.1728802259522488	1.1355490616277788	-2.1161548153707903	-1.6197828559940788	-1.1878416591029415	0.8351821548824835	-2.0139798034229	0.06217444440860775	1.1026683148594632	0.0	0.5388450562237582	1.6376546389638327	-2.733272929495155	-0.3609453122670679
-1.766957142966405	-0.5991871109138447	-0.15269739653124983	-0.7257308516925354	-0.5802866505130274	0.708760900011193	-0.40308280611209274	-1.5630449216969056	-0.22671517900276333	0.5735187669820336	0.0	2.256320381960844	0.3334788259973204	0.0	0.6787689189808015	-2.1692487180835367	0.4402833210014241	0.0	-0.9116080934230258	-0.3058490194299166	-0.055543574009814675	0.7060815383113308	-0.3792031606542648	0.9500014690000264	-0.6245108813219509	-0.7311190818224499	0.8994952105182101	-0.9187126689262797	-0.7172055633089897	1.941834925957481	-0.08377516736939482	-0.7133549795250063	-0.7219640813146675	0.806604322003946	-0.8898558799848416	-0.21600137456286425	-1.6018344584878967	0.6729558935364811	-2.0948214407081007	-1.6344560479588652	-1.471788654749675	0.9541307309049137	-1.8740605278510831	-0.6039724232384772	0.4169965661697088	0.0	0.826247685226784	0.4496258814904301	-2.5112180547126752	-0.6030829626848268
-2.038058480595325	-0.3960483793138862	-0.439386546335119	-0.3484621509353909	-2.000116789281495	0.18442907268591402	-0.6483594918865583	-2.2065224493085784	-0.2010268265212949	-0.20618109721248748	0.0	1.6455159210204475	-0.12423543446638281	0.0	0.6257781919030616	-2.0911431002699232	0.467048954263646	0.0	-0.9491505265995047	-0.06599290471240737	-0.5052996959685925	0.2483497862464504	-1.1570396675915824	0.855629374039545	-1.4380489636162936	-1.7252778012754084	0.8332957882651915	-2.1403593339116487	-0.6142521198938121	0.8629803838521285	-0.5070112626097197	-1.147955173367151	-0.48852761266519895	0.7499992580116697	-1.0126544288418757	-0.28194717947580933	-1.842131485925605	0.013678093021990216	-1.8202132336538772	-1.7219178711141634	-1.7425335569668428	0.6570946247054729	-1.665464850959797	-1.4355897135142703	-0.37739782114212367	0.0	0.8042289043800216	-1.0282652929105163	-1.6687382061580796	-0.6472343581910033
-2.0441160926706305	-0.06981565268396263	-0.6654098980601983	-0.014123665892301835	-3.1503090016190938	-0.4261930448286806	-0.9019828253248968	-2.761312098135142	-0.2382131613632971	-0.9618033217973303	0.0	0.5821700409024748	-0.5869200585954867	0.0	0.3529791081914916	-1.9335918881861756	0.31833846575991487	0.0	-0.9836654334592055	0.07583652735260778	-0.8366117854504304	-0.22861817011529303	-1.595244198338079	0.48137823918334594	-1.8631744795661849	-2.427825028005239	0.7443949707382	-3.0059059206620113	-0.7117679613553908	-0.37051905468568563	-0.4770282061693295	-1.3898491654490663	-0.4156659762034976	0.44226583794109775	-1.0400395876757202	-0.09829153228480275	-1.9990799930197232	-0.6540403933347316	-1.4603914373513909	-1.9064916636833003	-1.9301622793403643	-0.09665923121629362	-1.475285809867223	-2.3132949768114397	-1.0661232345093108	0.0	0.41925379190541606	-2.3020688653657446	-0.7559666361490504	-0.5595931006254506
-1.8590324455619829	0.09049281484953442	-0.8435672271525558	0.202755647453801	-3.660662143020907	-1.0552173627931412	-1.0531395257115104	-3.14087282068631	-0.5056194215323819	-1.429943488897781	0.0	-0.5754859388182032	-0.9824685513331605	0.0	0.05237689367496633	-1.6413260969182706	0.1365627771484953	0.0	-0.9321419339487844	-0.010393385134760886	-1.0741532389516801	-0.5641706670169977	-1.6368743236096048	0.0852422575963548	-1.8233037306246183	-2.7053849360043274	0.6302679099049711	-3.3039858799064237	-0.9098303550273834	-1.3976389747979316	-0.13607342031663164	-1.4358662899912689	-0.46182177022706566	-0.0245344588925352	-1.0054332694630321	0.18813036535950486	-2.1571684743129063	-1.1556047004009913	-1.1417929904370772	-2.0664987455605495	-1.9714355969390387	-1.0791192598846322	-1.2947289622649083	-2.9858939108469116	-1.4524339972067688	0.0	-0.18159299963382408	-2.9604200722240654	-0.31594598901667714	-0.4633975794946102
-1.5744184741066864	-0.10233878650176183	-1.004239363950704	0.27838362602204275	-3.4621152022856863	-1.5659243297382162	-0.9970933880208022	-3.243354308326811	-0.9906224521357019	-1.4253613070874784	0.0	-1.4707017066231858	-1.249261939684631	0.0	-0.12993360626231798	-1.2082794923243525	-0.006979232686021881	0.0	-0.7434209559936553	-0.3423249128562185	-1.2709363787182304	-0.6641772035401734	-1.4218899300217362	-0.1517800652436659	-1.4768153251343312	-2.6039674667213606	0.45828969242845435	-3.059806463493131	-1.0452201287373912	-2.0376817051417317	0.2588564423890237	-1.4146022432188554	-0.5380173863603815	-0.4735581731080155	-1.0010334222714177	0.36890706611903495	-2.289260426698893	-1.3507115033270116	-0.9062313322955506	-2.020596816237651	-1.848678405274026	-1.9602129657311844	-1.0568140492098332	-3.212383123635453	-1.4653491548678688	0.0	-0.7385366658483943	-2.9050028425306382	-0.5716733018490593	-0.4454211668370711
-1.2724466924786983	-0.592335542920234	-1.1844359005794858	0.18447801162346525	-2.7969858742316545	-1.7903195310719795	-0.726722023617831	-3.020270248258241	-1.494727083063353	-0.9702742668528329	0.0	-1.961040168032201	-1.366179599106563	0.0	-0.2061136179253624	-0.7309027478969686	-0.1717108524886964	0.0	-0.4682717421168231	-0.7839458640662058	-1.4774573885730855	-0.5369817374085875	-1.1721820734550636	-0.2530514127987818	-1.1224565912969373	-2.290523067491162	0.18362228269796332	-2.4613545616698063	-1.0380725785587481	-2.369843419126019	0.4998241444431024	-1.4985899442249293	-0.6146135797935774	-0.7296681455916387	-1.1467277938510483	0.26828586880033645	-2.2696702247769256	-1.1644388100109808	-0.746536903936389	-1.6788493588130675	-1.6122831648430116	-2.5294567013667977	-0.7221985308157831	-2.924866517015548	-1.209516383180736	0.0	-1.0389095486588633	-2.394566461142776	-1.3239945383132412	-0.501070980940185
-1.0199417314208241	-1.120363355911795	-1.4013728371755312	-0.10845497518251898	-2.0507784469641273	-1.638898426705443	-0.3662597302751678	-2.5362480772028912	-1.7578408306198863	-0.30908379484775594	0.0	-2.161624737224314	-1.3692451126626208	0.0	-0.3197618261374359	-0.3799519075944867	-0.47039181939648567	0.0	-0.25456103206736896	-1.1077109759415895	-1.7200801965907708	-0.2870255913498918	-1.0581718333690506	-0.39885719229287186	-1.0115147725440372	-1.9458550462187656	-0.2079891757901312	-1.7297663682515363	-0.9611856125650502	-2.6102495827317114	0.5437286186142606	-1.7579659083800911	-0.7354855461937895	-0.7236178028067742	-1.497667838621865	-0.15721644099467488	-1.9848871904050553	-0.6445579286129239	-0.6695427277175875	-1.1389127586692085	-1.3617140234044056	-2.797927613912838	-0.34184187213349015	-2.2954753970807764	-0.9140151856455702	0.0	-1.0442409955281213	-1.8728876329885598	-2.104657314115598	-0.5593269496241629
-0.8678804243379954	-1.4115689635460118	-1.6269906202137483	-0.5741777472434364	-1.5216599179559358	-1.2003179348142532	-0.11692970044510462	-1.9594742853570188	-1.6257623919338497	0.21415713313203008	0.0	-2.2962487476334936	-1.3337318214732596	0.0	-0.606692773940583	-0.2985981366744815	-0.92543760459756	0.0	-0.25477465172923053	-1.1309328045239992	-1.985877195806852	-0.07051413312741812	-1.1255962699739717	-0.7499962121967472	-1.1873061465085843	-1.6764303302635268	-0.6644799209883595	-1.0234694823935147	-0.9712313588277021	-2.8855397476724476	0.5042422651851108	-2.067679419943486	-0.9418459711013423	-0.5463797513785807	-1.9526220638662708	-0.7771783668569232	-1.451279854708351	0.00015346120403114097	-0.7158076942837273	-0.6416794585026281	-1.1876129289045803	-2.91009771494212	-0.04345015951169042	-1.6488782149032457	-0.801875764045718	0.0	-0.8994203552308023	-1.6896082125414738	-2.4633920962102476	-0.5589959328936105
-0.8395119090381971	-1.3650323556406352	-1.789162944858755	-1.088161360842133	-1.2756376528634852	-0.7321270020804069	-0.14360361919007808	-1.4728211738526857	-1.1460189780771564	0.3457558280425934	0.0	-2.481003475593289	-1.3221640600504592	0.0	-1.0570387095819613	-0.49533149878789173	-1.3908519417522205	0.0	-0.5053532148381826	-0.8347436889130438	-2.211680448109175	-0.0272386040783431	-1.3060927687371149	-1.2876877696534246	-1.4593931240896973	-1.4882829216503668	-1.0736114364195535	-0.4179197880541121	-1.1556989930316743	-3.0903083320886298	0.5340387813426013	-2.1572720180121343	-1.1916798254296725	-0.4055286578062065	-2.252520695525632	-1.3425446440730058	-0.8374825427753865	0.4525002464014917	-0.9100595928599884	-0.40751512339694324	-1.1102722981730258	-2.9552262049831644	0.053589224124873075	-1.2673475832948742	-0.9565763966647973	0.0	-0.8183992817466024	-1.8914702886415249	-2.199684503230369	-0.5042349182850455
-0.9080831723517621	-1.1016596585774658	-1.8110859740242393	-1.4626150054455016	-1.1674620028184384	-0.5155922965965418	-0.4712425614484311	-1.1619317425184386	-0.5303768349336747	0.06295892032202222	0.0	-2.6155030164463025	-1.3278770148189292	0.0	-1.4900609422604125	-0.8125293883730358	-1.6223575158382726	0.0	-0.8702083878577306	-0.37680249575161995	-2.286905964589991	-0.21178786310198508	-1.4786773050862894	-1.800022344295139	-1.5321813054278146	-1.320258089640765	-1.3172973852828114	0.06218192850650968	-1.4242784944417728	-2.9565572260825066	0.690660513020821	-1.792185263209945	-1.361792343655022	-0.49448143654448495	-2.1080939294088745	-1.6164563398876228	-0.36233055107000267	0.45024877693724435	-1.1864381962227442	-0.47214300467193654	-1.0599219285848764	-2.8523874562512996	-0.06520206822650618	-1.2145649136368863	-1.2677924726230587	0.0	-0.9263912685031482	-2.2145046288759542	-1.4147448399936338	-0.4479513733677271
-0.9854045804984384	-0.838909307964273	-1.6689461048999026	-1.553698957180576	-0.991409663001123	-0.6592127199387963	-0.9551518466871303	-0.9637950424126291	-0.01707805995393116	-0.4213321080788897	0.0	-2.4706707445460663	-1.2573107075483507	0.0	-1.6658258313993461	-1.003445375551862	-1.4558242044242697	0.0	-1.1036334943029371	0.018332131272956378	-2.0856415268330126	-0.5545880798855487	-1.5300510641083278	-2.0285768674199667	-1.2039647586917483	-1.1004588226883993	-1.3415145539102644	0.4107810560817404	-1.5452031116559104	-2.2953731769109007	0.8881587617033478	-0.9687549797931094	-1.3406128333770388	-0.8490304107645593	-1.3954128715792415	-1.5048982784396834	-0.1402807515400532	-0.02120414743976257	-1.367452106782557	-0.650996600737295	-0.9199049127884622	-2.4205050055008717	-0.27435863394111265	-1.299088069280388	-1.4912378135085085	0.0	-1.169425665931092	-2.276038855747393	-0.3952591904310921	-0.4194671499903591
-0.9454747348754543	-0.6976409413739831	-1.4244473841734366	-1.364270343360376	-0.6445005395609134	-0.9965106200747926	-1.3457368101218856	-0.7210994936437894	0.2665365866264687	-0.7899251263227058	0.0	-1.9047748335508592	-0.9765768588652407	0.0	-1.4538601335757657	-0.8749089911150261	-0.9567532439210484	0.0	-1.0030851430855803	0.2157598137362174	-1.5294578845656595	-0.8799613444708665	-1.3840320754089364	-1.8621753936651655	-0.504813239084047	-0.7881645542424273	-1.1922148163989539	0.638849247314211	-1.3133407627795857	-1.2224517414368241	0.9680551926542244	0.024267767100042144	-1.1323218237655714	-1.2888490791493041	-0.2857654945913223	-1.105476429734669	-0.09417801900822396	-0.6521672661982234	-1.2416389769776643	-0.6692526208264268	-0.609681410079943	-1.58356503979044	-0.3690284636762444	-1.2080366449507316	-1.3878191310240784	0.0	-1.3554303246280364	-1.8361751200497485	0.5573622721083592	-0.36878413729058074
-0.6860970006574293	-0.6003552217639917	-1.1972113521688406	-1.055981009746596	-0.19036978649927527	-1.1744099180162075	-1.4147673130904281	-0.3093009870970292	0.34760629813042676	-0.8056270872898618	0.0	-1.0327129880363621	-0.4056612648726553	0.0	-0.9362752672497107	-0.40466680069706956	-0.41274417221285	0.0	-0.55142647125889	0.2582922091577372	-0.6539685152810147	-0.9866708907351661	-1.0064708948980907	-1.4266525539741124	0.31640633980494454	-0.3864698776773912	-0.9887184338164425	0.7888021940190565	-0.7253773409518037	-0.17103883503557152	0.8297097065401513	0.7443267893726744	-0.8743932520870267	-1.5001332346885012	0.8019322093650729	-0.6436985459055203	-0.009345836084201347	-0.9470327238492007	-0.7047529716098647	-0.36819112804104653	-0.15263262865562766	-0.533401576881136	-0.18997261352561856	-0.7260652226924553	-0.8605393838078668	0.0	-1.2984280512186375	-0.9569990485155261	1.2367408250799783	-0.19226963197674055
-0.19898356435276304	-0.3476398856899609	-1.0833867077575485	-0.8489393709846391	0.20655888196919545	-0.8934246516525318	-1.0767795055988536	0.25552573949585067	0.3385283102734961	-0.4382906413350662	0.0	-0.20240631208070436	0.39585314837311086	0.0	-0.3710970410823407	0.24354099768337412	-0.15498568478185942	0.0	0.05379767427680921	0.3169766783230284	0.36667251509970583	-0.7604380065259573	-0.4088379923992391	-0.9989636367243948	0.9431755416926367	0.06523301132039484	-0.8504859894784589	0.9282634012905405	-0.01898187335974977	0.35388869968769476	0.5142275143199131	0.8600997339134603	-0.7397216999181551	-1.2271904657313588	1.4239331366949808	-0.33956844759253213	0.3037628743594852	-0.5318567519784224	0.13422220109891397	0.16579690761704902	0.3210274603258507	0.3120160821485562	0.2655237977499001	0.10590614926201623	-0.011886078328656789	0.0	-0.9636470946357931	0.03963463370579968	1.545471195905017	0.1655467137663288
0.3994074764629606	0.18454608724634297	-1.0732263104816515	-0.8748082637285809	0.4132947379337666	-0.13782977720893286	-0.44181201318263785	0.8114998374099672	0.32059733466967816	0.1331693306557313	0.0	0.2218956663504449	1.2143301734578016	0.0	-0.04163894006660898	0.8170425561602749	-0.3281364577992796	0.0	0.5135105073667409	0.5377751715408423	1.2697992304908934	-0.25797413132370595	0.3393926543260171	-0.8087444478368793	1.176594237758439	0.5037170378984829	-0.8264931206936548	1.1075961718049052	0.4714814952294568	0.12414969821605015	0.1737894949274457	0.36962460080579446	-0.7944057298843509	-0.4601408161812289	1.377954023414941	-0.29053872720029345	0.8568474004576571	0.5578928639661331	0.9731973405104563	0.6522814700708789	0.6445657742476575	0.5610188205302821	0.8223971585686436	0.9997899328593878	0.9059096567551758	0.0	-0.5086190828685974	0.7788848259317525	1.46292648952568	0.6156956785764497
0.9092838256408375	0.8874236772676096	-1.0338126483462582	-1.088661668288656	0.4244277299257712	0.7777182974935685	0.23000577634002103	1.1584485764052066	0.27751075772263867	0.6323973414950748	0.0	0.11657616955684581	1.7648667382484724	0.0	-0.0947006347872792	1.1205517956498228	-0.7762155249817656	0.0	0.613729001740991	0.9010902096364529	1.8166847035988498	0.2965344733030921	1.104696256646179	-0.8759748451153948	1.0334665198238842	0.8549926613366746	-0.8726185547174947	1.3089136890261845	0.549056975475214	-0.6157539065527815	-0.04933226540954475	-0.3829328896607489	-0.9280875908557226	0.5092494821804998	0.8345275860877163	-0.4396651278753136	1.4568168550007068	1.8221774294122803	1.4730797296869291	0.8185583601537357	0.7169419098300472	0.14011787776645807	1.21854661353025	1.5928476003835499	1.6135857467272217	0.0	-0.18645262260485876	1.0605789815457027	1.0347028908252642	0.93025367433031
1.1502352169248191	1.4410170214397042	-0.7855616982650923	-1.3030926263927554	0.35724113605147756	1.3978733700408503	0.6532536372119855	1.202991368817928	0.13099107381758243	0.835991175677269	0.0	-0.29830313043292667	1.8362659246189237	0.0	-0.4707264506228088	1.120170988144279	-1.134216430722924	0.0	0.3630891952214687	1.2084938346257135	1.9083343910465955	0.6188318263678584	1.7144650844009937	-1.0045663913083622	0.7022374380084722	1.0548129967147384	-0.8854856387090305	1.4364352063652464	0.3065511573261248	-1.2712823618604778	-0.13561219067227206	-0.9145930466295986	-0.923322884960189	1.2209734034094915	0.2347116696924796	-0.6353949148095911	1.8293002286001356	2.5511620986659476	1.460513981637033	0.6073246265089428	0.572046543250281	-0.6013453192282936	1.2590446264135498	1.6696768538663542	1.9297750979840498	0.0	-0.1735351214659552	0.9576084891026784	0.39813010482109523	0.8764577284404536
1.0686223499124998	1.5192752284590538	-0.23319635281384032	-1.3174357857517927	0.36039217253740563	1.4330125744966447	0.6622122773357635	1.0338115755149233	-0.15488095989664094	0.6763702544170891	0.0	-0.5976544840269505	1.4168241695722072	0.0	-0.9588776823877864	0.9458442606779321	-1.0668469475828655	0.0	-0.010646644662602529	1.2195039465799615	1.6330143081498436	0.5271665281791067	2.0189439470021213	-0.9325146091544645	0.4017932933284213	1.0797359894187866	-0.7616604588839	1.3731408765641302	0.07560323825186815	-1.2808389903467168	-0.19844808094190436	-0.9029698768606996	-0.6206966120902123	1.3075155475033382	0.012517368241133656	-0.7297768766488997	1.8055313727487692	2.2540618669622434	1.0440747695397268	0.23508535132577765	0.36914097600776624	-1.079365717463141	0.9414181886490433	1.2878536894641226	1.8341201525156736	0.0	-0.43845628922476065	0.730156116408532	-0.2073681213006184	0.3999228253781771
0.7792700761091192	1.0358455693639157	0.5377695006592204	-1.046817122100153	0.5107850184909162	0.9666212224138702	0.3022917995469896	0.8671205903933091	-0.4937127093080211	0.2506036824617387	0.0	-0.4417491254481021	0.7211601325498584	0.0	-1.3257194370967909	0.8004554730752655	-0.48816340756322224	0.0	-0.20268957549687924	0.8451420427848304	1.2110558703547065	0.06516699863446015	1.9630976917487024	-0.522838136039603	0.2495034624426943	0.9749018865174062	-0.44040832333382957	1.073006874952135	0.19729831305195786	-0.5029688720177578	-0.37848197119955923	-0.37903297426117977	-0.055047539437052664	0.7277713491788563	0.32411550042922194	-0.6476025471648487	1.4374933160537975	0.9870954264345652	0.5588525354292051	0.05165712841063494	0.3075212161591947	-0.8472820800708251	0.47156854505572937	0.7283787384546901	1.445395917932909	0.0	-0.744129921444516	0.6289729222778098	-0.505927345197666	-0.2817109187742979
0.5048464030202958	0.24287162170876292	1.277403574203074	-0.5621496687011392	0.7723306638454209	0.4066397235063933	-0.18541798111300348	0.8964379066792485	-0.7000218809442225	-0.2522585477233426	0.0	0.18766253114363265	0.09169450092241958	0.0	-1.428672384449826	0.838819210749778	0.3897084317493065	0.0	-0.01765412738513928	0.25174931303849146	0.8676161601468743	-0.5000674465131284	1.6228160070943192	0.14537138727107873	0.2260538248070794	0.8522096338802895	0.08791923233564512	0.6186536471634723	0.774237816617345	0.6693010055488979	-0.7048228585378197	0.31381140706550803	0.5468564167719694	-0.17925672414165317	0.9646025243624106	-0.3946812434194078	0.95827068092653	-0.6483328261379059	0.3653988950450471	0.29628615122087204	0.514752900540004	0.10395138280825478	0.15273143094480832	0.310452771364969	0.9392134851077842	0.0	-0.7876285101968291	0.7319325520615154	-0.32543208280857494	-0.7692071555638907
0.4406832164471038	-0.40681605728025905	1.7071033838698313	-0.024750292700278856	1.035835152027897	0.20304200857278495	-0.4889337413620753	1.1525820093501156	-0.6142766767422378	-0.652381146234849	0.0	0.9764371131436692	-0.17690134186084067	0.0	-1.254141089325663	1.088507357649251	1.2050908327686274	0.0	0.5196227855661424	-0.21687133935638417	0.7118848082815394	-0.820300027246342	1.1746573867881385	0.8440641122137432	0.2442014201115542	0.8422801022660614	0.791623369878315	0.18929745364768752	1.5844126475722065	1.5620673102474112	-1.0396210987320165	0.7602223406763325	0.9133521185866814	-0.8716877954203547	1.5240996070633333	-0.02473353542541972	0.617726249296662	-1.8535198987552353	0.6272519105159345	0.9233732419735707	0.9725087232828967	1.3346750553795648	0.2071133855982265	0.197847118679565	0.4576445110942897	0.0	-0.39129226362823155	0.9242625438772144	0.2715138655617644	-0.7240018280412897
0.6264794653791455	-0.5512021528063581	1.6943262054885897	0.4222470378415029	1.1977239718276533	0.5260086637300794	-0.4015572719905758	1.4753323142806543	-0.24220786352547052	-0.8533201622516	0.0	1.5003731713396495	0.007479491558010732	0.0	-0.883573092729019	1.448268572049768	1.677244709362407	0.0	1.1926927082964545	-0.2622490604764174	0.6962893057598416	-0.6740884573128216	0.8091618625074524	1.3576428960650306	0.24985338319659955	1.0151820324292138	1.5973272082428174	-0.05138456476313997	2.223456499393728	1.6766060769380162	-1.163362335220876	0.7429364886703843	0.9131312577040605	-0.9186752767590459	1.6692153347709628	0.39165347391394884	0.5134839244039394	-2.1071982784246575	1.2081930978562585	1.6226932114200894	1.5201138752091474	2.2497335190738474	0.6347561330074223	0.3225164180219602	0.05901372234264022	0.0	0.3751541850591136	1.0220611734726839	0.9750903569493122	-0.10957873619190929
0.9104579109006343	-0.16234573979526115	1.3474912187057058	0.7207352166353534	1.2138982524936872	1.13538524485867	0.046368650578138625	1.6196021021650184	0.2036941115422828	-0.8614180506099562	0.0	1.5182884379777537	0.4895913192894655	0.0	-0.43570127079125665	1.7497865746650612	1.751804534721184	0.0	1.7299946801162802	0.14929650539429848	0.6739936987737379	-0.11364571087994318	0.6359217634526684	1.6089227914385784	0.26632550557714146	1.3165558603243632	2.372971963765327	-0.07140790240564311	2.3757163765727376	1.0313243211223664	-0.9482515081849799	0.3582887582209249	0.6394203277192011	-0.2629126994811166	1.3525122366625106	0.7715486240227956	0.5378713765660061	-1.4573967706032673	1.7535729354115301	2.0203221658076096	1.9309130837846664	2.491367949122444	1.1976951881168567	0.4650862904209928	-0.2730805407535186	0.0	1.217320923947821	0.9336249525659844	1.377407827692173	0.7414441640656044
1.0378665704640417	0.4340447029270363	0.9566180528452538	0.8840769203454462	1.095715298740891	1.540571716312108	0.5836739919604093	1.4230696493814015	0.4113086179712134	-0.7572296938200965	0.0	1.1227111486864356	0.958206420034041	0.0	-0.029434964578357307	1.8389450704002523	1.568201774583728	0.0	1.9513477964666925	0.7297283111951561	0.5073633566213136	0.5488145419839778	0.6360732348076206	1.658932602627372	0.3471396353649849	1.569680087658882	2.9215361664277957	-0.0009734750040242199	2.019564480927639	0.14591190941049043	-0.49034008008946833	-0.09051903235484032	0.3288162567172263	0.7336533844335691	0.8108532650677075	1.0121831382471762	0.4744347538443153	-0.44383624833802227	1.901840164559657	1.9189221143052078	2.0186272148762225	2.154147212619542	1.5464450489280075	0.42452672390892604	-0.5780556746456529	0.0	1.7681588345260029	0.7308016577550351	1.2099849816058696	1.302517357638863
0.8156149375073215	0.781218883388875	0.8083463408713083	0.9362906112646269	0.8681647762374032	1.3426486771552666	0.8405468555681208	0.9188125121536023	0.16831348980489633	-0.6459949620328215	0.0	0.6429312256301486	1.1200143045523392	0.0	0.22707327516539091	1.6364146426664574	1.295765532044477	0.0	1.8330662505338997	1.0306033717715084	0.1517531208950552	0.9185159568290967	0.6887356052627949	1.5982657969211043	0.4841133022052766	1.5595052603054398	3.0234027108048744	-0.04360093290651402	1.420744410274553	-0.32559323124567313	-0.08993003361873174	-0.3301544012640183	0.17689564586070575	1.4958963814645072	0.3688398738656462	1.0054792483266832	0.1690312741027147	0.2834453180211123	1.4925049220507183	1.4119661629138927	1.7199553549720517	1.674616848764293	1.420665895175299	0.15547782030713098	-0.8630071917605076	0.0	1.7761395197307839	0.578010046970883	0.5181928746415243	1.1737878704067097
0.25083793574100854	0.6007269591344082	0.995676840399716	0.8725429334011082	0.540504392991594	0.5181953974708822	0.5670545591142605	0.31662149631408065	-0.47811503259438637	-0.6136403456432488	0.0	0.38104515269913003	0.855097557756546	0.0	0.24824227687456346	1.1610721084404994	0.9818159887550626	0.0	1.4687709408418854	0.7290146299917567	-0.33329441095945916	0.7564661531358204	0.6524297067085206	1.4360633698957692	0.5599632368851173	1.160213902368007	2.5343767382160483	-0.3221581754760914	0.9245854222635748	-0.05556742258502818	-0.07541938203934671	-0.3046600061169585	0.192790290511532	1.5714071192702306	0.20112372259767558	0.6887034543687826	-0.3497863263336538	0.38060096373818053	0.6463441379908156	0.800863289944939	1.1172866268212276	1.4864056322850996	0.8077513740706324	-0.21516111415493677	-1.0813465790196168	0.0	1.2213716709646123	0.5813935607653895	-0.3515273440215332	0.34272997267149646
-0.4281617246227489	-0.029487346407166087	1.3551656889340113	0.6807148750466521	0.12298996552086702	-0.5551224701658884	-0.19835972395816542	-0.12983830136698107	-1.2187596107471992	-0.7015388351612719	0.0	0.38577066373286656	0.26692649615087066	0.0	0.005849384669589852	0.5205179108412171	0.5360510530175709	0.0	0.9785167318228476	-0.14666288987759535	-0.8342383541464787	0.13057434342539484	0.45138386130405517	1.0900369347920669	0.4028608084676551	0.43081205645360054	1.4933555417869973	-0.7682551950010102	0.706640296975871	0.7292982688872666	-0.5823790323686173	-0.18140181547270504	0.20576296576655126	0.8922734676109263	0.22776631762757124	0.10361663346550273	-0.8842588887267093	-0.017843442347447443	-0.3185197545608845	0.38486417565228015	0.3975690576685222	1.7002504746030966	-0.036647084637509895	-0.48987769485861576	-1.1595529888593887	0.0	0.3037474760949187	0.6862551987918298	-0.9544445579031274	-0.7912154964707886
-0.8881593416548763	-0.7501263490595137	1.5821953586006912	0.3993404699887092	-0.3243474733537093	-1.3462856547759412	-1.1200634293402165	-0.2743704064303165	-1.6536516200659808	-0.9000275314030473	0.0	0.4373293711582481	-0.39471370831439373	0.0	-0.427372911320694	-0.12131309935157021	-0.14073071477217883	0.0	0.44557695255782137	-1.2035492616897636	-1.2416141862702197	-0.6188386661163542	0.11861484534272634	0.4909295121409509	-0.0826283638407879	-0.38668746176067403	0.1630647888420571	-1.1400844815276177	0.6699306150081334	1.4153483512764122	-1.4403361874441196	-0.18492630346323086	0.01972988104970042	-0.1940833429126955	0.2094285829992078	-0.5869838302165561	-1.1983756714743794	-0.46638473662264696	-1.0676416152983492	0.27768566254326643	-0.22786474635973406	2.042732516109048	-0.7225772272677589	-0.5371147619283596	-1.054221677659258	0.0	-0.6720676084043308	0.7151956135086421	-1.0121655550679862	-1.6509178349379885
-0.8761367411038162	-1.1861831142227193	1.4511305396416507	0.14619312186564792	-0.6620612115968205	-1.513263265101402	-1.7359837006893535	-0.1447499225675876	-1.5341569955066845	-1.1550868190051582	0.0	0.25295267514533176	-0.883849175675342	0.0	-0.8697889428166568	-0.5926855649557843	-0.9957533670033523	0.0	-0.07725425267077102	-1.899514317152663	-1.4697691976823386	-1.0813640358176717	-0.2224378237776893	-0.2880468299794272	-0.8035303468047063	-0.9761046964809165	-1.0473937724066948	-1.1658879484235607	0.5635246753926151	1.44511023105075	-2.2517900539733633	-0.3967629014416112	-0.4037364144277937	-1.1361483068081604	-0.04196108470683604	-1.155284089399728	-1.1679765418716535	-0.5690806781817045	-1.4106059235004105	0.37415906047938896	-0.604214212884755	2.088942684033898	-0.9381461267020483	-0.36462069574847694	-0.7998073030126328	0.0	-1.4349529325865886	0.5270165729575809	-0.5665929937094446	-1.8247118342594835
-0.3594845958724947	-1.2041849437361143	0.9883918217815724	0.07240490396567022	-0.7053466428867873	-1.0998491195478985	-1.7155431443446942	0.11305861612459168	-0.918380194713559	-1.383817745924402	0.0	-0.24960868325219393	-1.088241567625293	0.0	-1.0929738652642902	-0.7707101298940613	-1.773069896895292	0.0	-0.5170486213815569	-1.8545400328341937	-1.4394068702482437	-1.02121342803253	-0.4206874066740652	-0.9969609252085352	-1.4804014652295958	-1.1052877531022907	-1.7566907767305748	-0.7201276942505258	0.22678970111537755	0.7195899633324376	-2.6182669147876636	-0.6791469117126037	-0.8781997809421976	-1.4938047411425417	-0.5026833133634215	-1.4137812126900327	-0.8454409273683023	-0.26254546046054794	-1.352096254593498	0.4734083256364343	-0.6807018605679451	1.604071386206135	-0.6155931099888551	-0.08739004117804565	-0.5100312449396498	0.0	-1.8317253286180117	0.17285822268190432	0.07299522892069323	-1.2961230433538136
0.464255204602996	-0.9741086711140836	0.47220385932188685	0.2632150309547331	-0.3183738815558064	-0.46012804169505334	-1.0503385272407726	0.3614748879802043	-0.13453858708797253	-1.4968695609209068	0.0	-0.8423169983814893	-1.0652037583250629	0.0	-0.9384499747578279	-0.6281828705490058	-2.130293088562969	0.0	-0.751825428949627	-1.0652495492152463	-1.0674733414629989	-0.5111630298318749	-0.36872416427332577	-1.3214426640992005	-1.7831301730994547	-0.7421739146688837	-1.7897557742010453	0.08691245416960296	-0.23488894319607423	-0.3274570581039955	-2.3689257238740375	-0.7801945199094591	-1.099631654257026	-1.1640234520225223	-0.946443689269767	-1.3045575484415044	-0.40310941981779047	0.17274160801812197	-1.0258389305538265	0.4521190297968438	-0.5078731734469881	0.7327290140982501	0.04646837774114444	0.1716599993612093	-0.3236684936273689	0.0	-1.8309446932064075	-0.08594206982075302	0.5437058756499721	-0.4171300664419321
1.289514349897722	-0.7993805981421942	0.2502039333458694	0.6610880659304172	0.48712001675940514	0.015824803239275136	-0.057403033029837	0.5703507436671051	0.42691331715420044	-1.4253673531190574	0.0	-1.1289442799621492	-0.9722859541513849	0.0	-0.42187990678576387	-0.2453394034576672	-1.8500794953849728	0.0	-0.6507964454155979	0.10463647095553258	-0.30664015024262276	0.12598560298856928	-0.05087644488237282	-1.076783490885834	-1.5231546047251034	-0.06107266717389737	-1.2539425454989708	0.9676066811611969	-0.4884140312281708	-1.0354253095619383	-1.6479425166846908	-0.5361838712779277	-0.855276355456947	-0.3915926627128562	-1.109533749280718	-0.9136642583349718	-0.00799702780951534	0.35599516597333347	-0.5769285691888801	0.3544899054613826	-0.19119602140345598	-0.10291803376490856	0.7141422026027233	0.36587068326193223	-0.3230358002959728	0.0	-1.476989688567501	0.06220562628593699	0.6522866543297892	0.34326248562451583
1.8741577212316727	-0.8534956909700092	0.49555280378901734	1.0803334691680213	1.519624029094544	0.1638132790133776	0.8103501680871967	0.8171702674499075	0.5568625003516797	-1.1461833188650068	0.0	-0.8439931285413218	-0.9469126088861702	0.0	0.2507520984080927	0.22843054933029694	-0.9956049092152786	0.0	-0.16852063448462995	1.1407126620396633	0.77391259888609	0.5266248500625688	0.4464796747575774	-0.3468053795077495	-0.77689925709736	0.661216721692623	-0.4652561300084771	1.6239198089028335	-0.2099007621210386	-0.9834867966414271	-0.8142539003537288	-0.01180988331893881	-0.18293088505074684	0.4174425185487771	-0.8813558738638927	-0.405239175303843	0.2770142152355655	0.10389167710344901	-0.07753520516930867	0.33842136799690287	0.1721779310756232	-0.5111219217192128	1.1176664639325478	0.5326553840253108	-0.4767084651755255	0.0	-0.8485775494034538	0.7393946350423595	0.46196103912115355	0.6959040381733274
2.150134596293917	-1.0302249927573646	1.0714770754275271	1.3154070805973586	2.4745568902931625	0.10825404752131915	1.2290728432266567	1.1945040412767	0.3470207699686219	-0.6960727806003535	0.0	-0.0857313675649749	-1.0158790581773214	0.0	0.7809682931282137	0.6485788405084523	0.10522309760718664	0.0	0.5780349251914861	1.6587685382786148	1.931629861834462	0.510392850766025	0.9605419451190248	0.5398483191482953	0.14531887014645603	1.19289413828124	0.22815282452102478	1.9105703773812366	0.648504445922406	-0.284916567914741	-0.22954586893722884	0.5326285771608905	0.6369144070115734	0.9425592211679434	-0.37683500864562336	0.07167925266503282	0.5002800832696006	-0.4416328617310354	0.47753577834575733	0.5297254739566415	0.5381986796575206	-0.40609718987170856	1.1935298465321507	0.7290512804109349	-0.6486231359008481	0.0	-0.05291280456214433	1.732508381038734	0.20351503878150926	0.6758813989916206
2.209461262519654	-1.025329138296235	1.6046291832883146	1.2703223122658436	3.066984290678251	0.10055465210108125	1.1781369962001313	1.699808012156827	0.10918918701768741	-0.1660301703028366	0.0	0.702811364655742	-1.0898648456657232	0.0	0.9397220926105624	0.94181872529987	1.0408226679491264	0.0	1.3222171020718472	1.581370931469492	2.792164085517969	0.17930651868132408	1.3034342655321451	1.19131811997132	0.8695081604726583	1.4485867895635343	0.613905219043482	1.8886584500303947	1.7613662261147978	0.4994245586499587	-0.07238577211613836	0.8252633598242601	1.2536107897927038	1.0984583299275357	0.15660402331683887	0.4357824461926277	0.7454612321430796	-0.9358603133696947	1.110514698320146	0.9018714703446982	0.9166256929290689	-0.04481266204813572	1.0837642786868635	0.955771551863598	-0.6756533852996471	0.0	0.758985526575414	2.565978938722044	0.09595120971875083	0.5543791568771048
2.1887484177975036	-0.5889691029300086	1.7242228075034765	1.0155641729986526	3.1520036106270415	0.27895014979739124	0.9173950682757411	2.1934913908096516	0.15279256027722674	0.3264623214365098	0.0	1.012423358402179	-1.0392717510364335	0.0	0.6961836567223915	1.119488864475395	1.5404176734824195	0.0	1.764539332537233	1.1225046206788871	3.005564620822514	-0.16230168985946067	1.3256143638953621	1.3754961327576203	1.1598729598290642	1.4896364713689447	0.6760173774479812	1.742652432682187	2.585502092015743	0.7652442993459634	-0.2815755428489101	0.7801035415494088	1.4638242106366166	1.0135088603903897	0.5174623039276467	0.6591434213058884	1.0406145975206422	-1.0913330585477636	1.7907514719922393	1.2725497786902225	1.3278080055624613	0.19243444720873737	1.001959791970169	1.1357244904670976	-0.469057305247035	0.0	1.3986282470655855	2.7695907118166505	0.21315545553085574	0.603514740400709
2.1428088558719343	0.24522693595828238	1.3060506780863714	0.7309143690541312	2.7626785413098274	0.5458867745392868	0.7911806278395682	2.4589618781184135	0.5727396529076748	0.6797848988579307	0.0	0.6211472082293439	-0.795002306126584	0.0	0.23398024286990216	1.226577724875412	1.594131836424456	0.0	1.730654153518005	0.6184786745524201	2.4429788389965457	-0.2062455952735225	0.9735570991001896	1.138295764215178	1.0265577986812873	1.435871935509166	0.5289808810363911	1.6270444231476617	2.672631033340804	0.29911286449474683	-0.6351694136640368	0.5587331234729511	1.3247740704534263	0.8836661811634565	0.6738961813610492	0.7215239932644893	1.3230234134171102	-0.8689442512680987	2.406859857032551	1.4162163035078918	1.744807801788043	0.09827887360824536	1.062862514836909	1.1657111686584458	-0.07424141111764543	0.0	1.6969724303060003	2.1741349685177096	0.4797178170081959	0.8936138095856567
1.9997990832545014	1.1353328786001133	0.5527373736732791	0.5777918877778833	2.0519207562941495	0.655046421792255	0.9943931482237033	2.3240566232260234	1.189009313749012	0.8487211329793309	0.0	-0.226864947019791	-0.4045252026933268	0.0	-0.15246889598006153	1.2651253800920672	1.3999824074933018	0.0	1.2690699261140783	0.32825191292764194	1.306896130132457	0.17204388834660433	0.31982529799186915	0.744234632784339	0.6805018589030833	1.3568827206061935	0.2932562878631637	1.5520837379370722	1.931798120559382	-0.5632544917576129	-0.8880547451858044	0.44825566297328806	1.0910030206047252	0.8221258227096722	0.7429800594059758	0.5960715798219007	1.4804092229365975	-0.46350319314567956	2.796631321697872	1.2069344477374981	2.0640092796962897	-0.22090824744158408	1.193680147702989	0.9996357017139385	0.35386328499801223	0.0	1.5938238466871086	1.0342031380541339	0.771011174129633	1.2624511670115184
1.6276172518227274	1.640929469044496	-0.1474815694181501	0.5958303346569158	1.188676090506996	0.42840685805505296	1.454286891911806	1.761302705558525	1.6735181562648074	0.8639535951402555	0.0	-0.953214492260142	-0.006313407352869267	0.0	-0.21359619961349302	1.15740490984478	1.191075820775864	0.0	0.6194930431514818	0.32182689357722155	0.06244013807491549	0.8480882177591782	-0.45303349261320736	0.4872545318800729	0.37968429250510316	1.2185657832066925	0.011448693729015672	1.3843495381425515	0.6696552258904405	-1.1640554949734172	-0.8762868019804341	0.6445316861627477	1.0267459334089266	0.806823286233519	0.8531514056300719	0.2941788603693934	1.4294659797367197	-0.11667668927434825	2.8124609354006074	0.6903456822548119	2.1335003573747304	-0.46302176037504594	1.1863759192696333	0.695744837983994	0.6474702210118103	0.0	1.1992144147840125	-0.1146431768010778	1.0174461562921644	1.4594738719046574
0.9596233394302026	1.5220422019828062	-0.4871330564858392	0.6955307056654955	0.2840721391687689	-0.07895805402642567	1.896480102565472	0.902568923337803	1.7728077375554017	0.8178869590376254	0.0	-1.0104180718948554	0.25852150520359213	0.0	0.141584629253818	0.7906936359178526	1.0718930981204862	0.0	0.06631880789119014	0.49842882343376216	-0.7931911544349458	1.5305939189471984	-1.1167103500118	0.5018784865045637	0.2768583209838579	0.9184537713100276	-0.340052278323964	0.9557001428577993	-0.6088395331741857	-0.9751900354191374	-0.5475517634622453	1.1002442942842807	1.2275813120516703	0.7420142792558605	1.0085544422021337	-0.07150881682441255	1.1693349716248556	0.07804751528231021	2.3845052829360327	0.04280427531266144	1.8317110374698198	-0.4034212010156491	0.8518665390433662	0.38830553315027433	0.7315299012630434	0.0	0.7663120755171444	-0.7781098805769019	1.2259558917535085	1.3404494893386252
0.08488017461920672	0.9113729368858655	-0.44562372609906226	0.7418559249290396	-0.607448674866731	-0.603071231987383	2.0372433031223216	-0.035130510875878325	1.4737564403340102	0.819271327640061	0.0	-0.2395322381345131	0.3366693138012394	0.0	0.82946074980203	0.12235184607051776	0.9722860039342691	0.0	-0.2305717958824992	0.6893450823719456	-0.9934973433289571	1.926257494723122	-1.4863471479165653	0.694278226816001	0.3639507781504851	0.38135127026672766	-0.7712267497500097	0.2023409168594447	-1.4960314129826628	0.038550821502367875	0.058211417271802506	1.5497403510761727	1.5695390207836262	0.5656236627451016	1.0687369261765776	-0.2861379229425119	0.7743788631678384	0.22036397333605554	1.5536694735733723	-0.5411260355741628	1.1514992034248877	-0.09790306681559696	0.16701279879612962	0.2027487460911843	0.6656777350671504	0.0	0.5663914377429042	-0.7935647740982004	1.4149518275313522	0.962431032798115
-0.7669125110625419	0.2317619744607952	-0.28983096240499956	0.6555542441055394	-1.4293304001312992	-0.866365410032377	1.7650784339745624	-0.8577828146006585	1.0035054293571126	0.9362804281422414	0.0	1.0186292546422462	0.2932128578522091	0.0	1.659855038302036	-0.7327881082739486	0.7350189750816083	0.0	-0.3187134530305711	0.7621569121068439	-0.6350034107947674	1.8841259179637786	-1.4935866934402868	0.8245765381099547	0.5293631374423968	-0.353610922281624	-1.2116252213788021	-0.7590983866871001	-1.876599607909611	1.3906127507702568	0.8304237788081754	1.6935122607322581	1.8090176770957351	0.31130376593001396	0.8622592361638506	-0.13870328653147426	0.3412912409542861	0.4724609345331459	0.4669389824764337	-0.9481722076904926	0.2337544493310374	0.15179071657757948	-0.6882672366866122	0.17666629409730342	0.5918938273405276	0.0	0.7274427593699797	-0.3967832250989635	1.5385995272273834	0.5176520667111909
-1.3418660010192056	-0.08750738978294033	-0.36720852327477355	0.4537210214199396	-2.0702516698932736	-0.7875480994087068	1.194560443674384	-1.4664255976707123	0.6705592689584943	1.1571743746259155	0.0	2.131813265827148	0.2602618234149122	0.0	2.4266142140169995	-1.512947101003916	0.25994495572504017	0.0	-0.3975368599241323	0.6681505067884885	-0.09381580621555732	1.4469499012169513	-1.20649491557247	0.6729123619761609	0.6635512115351886	-1.1172579353671241	-1.5225386590626266	-1.6657367899427458	-1.9103991908746472	2.3894102674360993	1.5932785974283497	1.4102392992617845	1.7545714763759228	0.08207668590049505	0.34419340929315295	0.4122605590544997	-0.06187475182755974	0.8737419341040518	-0.6578990895397021	-1.171707890570695	-0.6789011248459821	0.045852322320707614	-1.4289429537240408	0.24414097550296912	0.6234801167536465	0.0	1.138050457040999	-0.026529245512450526	1.4850453471213407	0.1738147515599082
-1.505575492556124	0.10120408781122263	-0.8364341509670978	0.20925627438202	-2.376609408456638	-0.5375056558790717	0.57332195877741	-1.8567881171191893	0.6601916323936247	1.3917766171939354	0.0	2.5636756965711403	0.33646282469636135	0.0	2.964543838914254	-1.935027496169643	-0.4005655408706154	0.0	-0.6644765713904955	0.4304334279342247	0.21923046963967777	0.8039339467060632	-0.7870679270694289	0.17891120843983346	0.7249297075759353	-1.6820868889356984	-1.5842921509906267	-2.229827784049633	-1.8466381862620753	2.5779043195600737	2.1212406998875806	0.8463876574735689	1.3921560288393073	-0.033222326199558276	-0.32998250207250274	1.1367697686727294	-0.40651463068115795	1.2647205716266083	-1.5871623027907173	-1.2659141741109814	-1.3481873133249365	-0.4496635309836031	-1.829721164264884	0.2925253363579138	0.7545093766233334	0.0	1.4918835192203437	-0.008955497360690958	1.1649821848053472	-0.0437486762230126
-1.3211105336894213	0.5701648668627831	-1.527640339899788	-0.021574436636310895	-2.236071106363883	-0.3964218027296082	0.12378494442622884	-2.0639285208951206	0.9222138891661577	1.516253908696741	0.0	2.1850363665660657	0.504883934042796	0.0	3.1619839470952136	-1.8649156560981663	-1.0539160457133376	0.0	-1.1673315689537644	0.10906204466504968	0.1044494945488381	0.19255535213634667	-0.41183535476915606	-0.523456409798052	0.7247291070377885	-1.881274801975259	-1.3886696443345172	-2.276122887909442	-1.823137444998601	1.999809288403403	2.201351359284314	0.32256410642097744	0.8883274200114162	-0.028108685290273376	-0.8796683304471559	1.6051819197602968	-0.6753921384332449	1.3907965912620555	-2.134619289253539	-1.2822244836383787	-1.6461470188016563	-1.038463698351702	-1.8451643524075514	0.24674650978914933	0.8565563267460695	0.0	1.4640308215837414	-0.34398060766821636	0.620400881405872	-0.23520816566757052
-1.0118917511191527	0.877762173393828	-2.0367156780575364	-0.23311664141623561	-1.6765075461566457	-0.5269774322800103	-0.06685533493664987	-2.103448585248679	1.2197866278279172	1.4387459259106148	0.0	1.313314394446489	0.6283525534689687	0.0	2.960196702372178	-1.4158490671504014	-1.4684186779444508	0.0	-1.7610155402410486	-0.22295428039993398	-0.3369772268835025	-0.19354079839487612	-0.19969457445034994	-1.180216746551449	0.6639303021528901	-1.70395606792119	-1.0581291755815503	-1.8227710793442915	-1.7950156225065286	1.1261454284052235	1.7390733758400025	0.12482314646159626	0.48218559999949	0.02154900110288858	-1.0762125782827976	1.4315074539019488	-0.8315621776469201	1.1058415952000726	-2.218197082429025	-1.2416167559986673	-1.599693173495632	-1.292304256299725	-1.609089108729016	0.117529870684421	0.7678371066097319	0.0	0.9200309328350476	-0.7388247732356152	0.05321734748599921	-0.4972087324049669
-0.8338898170260118	0.6697480180930182	-1.995658456923897	-0.439062195195511	-0.9016624894729686	-0.8457967385900925	-0.04751094774732705	-1.9544892425018765	1.2962820530991164	1.1497324020506055	0.0	0.47146147109022785	0.5337877127646156	0.0	2.3723267974531073	-0.8950937055611238	-1.4929873886390446	0.0	-2.1949465980293077	-0.488684281650129	-0.8153942700176533	-0.260375377101698	-0.18102637379157857	-1.5453729413455692	0.495923582369344	-1.3079439701925906	-0.7698216716608983	-1.0707942414272127	-1.6252195473021556	0.5109403324246686	0.8478737519974849	0.3251842468465692	0.3438016073180246	0.01919206859012989	-0.8964535389214695	0.5487070051885028	-0.8212460291929624	0.5099180789086073	-1.8892071868074656	-1.1535640119934334	-1.3517233111530147	-0.9695905364377203	-1.3242971781935635	-0.020315501547607823	0.41259226651576203	0.0	0.024348600356184934	-0.8551433897993693	-0.2713620223119357	-0.7983565430374354
-0.9358100541288352	-0.08486098071438475	-1.3362459334485446	-0.616367473851526	-0.2205701408541273	-1.095725942781002	0.07702585119350921	-1.5926878152583317	1.0415017971268803	0.728791834561435	0.0	0.04128564690776404	0.1389423079306992	0.0	1.517450465619081	-0.6205231336898281	-1.1281689357184577	0.0	-2.2700062998109956	-0.6200929436852342	-1.0729571996119693	-0.03376917548161427	-0.311886522325303	-1.492684178555801	0.16242133149763374	-0.9379892751071928	-0.6380103278858564	-0.3148587589128176	-1.2451802799390284	0.42080546735828733	-0.15489976945807524	0.7483267348576343	0.48476798177480707	-0.08366318372594156	-0.5422435576113553	-0.6789292437908467	-0.6155905957005849	-0.09600435663001361	-1.3154670314153118	-1.048183426567734	-1.0701542768714531	-0.2132705596401473	-1.1282128481497342	-0.0990516333538809	-0.13455725918458553	0.0	-0.8324481609326712	-0.5838780636315666	-0.192627206664459	-0.973142068526742
-1.2873892169946457	-1.0733194236554513	-0.36454896066278564	-0.6928609584388395	0.10067595782896473	-1.0585279412288569	0.2255249288856128	-1.0433047307734447	0.5481510688767595	0.3051879985264382	0.0	0.04371951421200652	-0.457668851581574	0.0	0.6268718854261288	-0.7241420735985087	-0.5226668625494572	0.0	-1.9602710685563933	-0.5870485298643491	-1.048828115474775	0.34666224362794484	-0.5099294984988741	-1.0664858916675768	-0.3204110897700372	-0.7917663971728629	-0.6424213254706027	0.17983364926186332	-0.7496787486290177	0.6853264666486307	-0.8745607142583647	1.0962355054378141	0.7619464643978399	-0.2655753641709017	-0.3102313813844877	-1.616365901327526	-0.2588784299153862	-0.41184598205640777	-0.7167840801397829	-0.9802219010935531	-0.8660842795850551	0.5271428773039278	-1.0290140412896234	-0.12073750729063241	-0.6851564376861947	0.0	-1.2562029225374247	-0.14472878405838538	0.2250254663424353	-0.8505343538117823
-1.7089695421892708	-1.8316977437820312	0.41025075742983613	-0.6072573992669678	-0.021467244177174327	-0.7324752723872843	0.35618282682797936	-0.4117435468524918	0.0321983411047241	-0.0027132663393433384	0.0	0.17928845685976197	-0.9881384927093781	0.0	-0.018710030444634755	-1.0767956817001598	0.08893055402392724	0.0	-1.4222514838263975	-0.42803206080111544	-0.8770609716460221	0.6610504083639803	-0.6842219629932512	-0.46187165667922664	-0.8042535505871811	-0.9068363430328683	-0.6550906432234085	0.28226060034808975	-0.3517048692320697	0.8533602947387215	-1.0304626394010268	1.13763222855426	0.9576250112759703	-0.4697420825151242	-0.39999210551064873	-1.7205448806618822	0.12057002113166929	-0.34607951446903695	-0.2772144964694174	-0.9952055409866247	-0.768174150257681	0.798721955754285	-0.9468966850125929	-0.16086036418111327	-1.0467484940483143	0.0	-1.0883871214895797	0.06395479178436506	0.7124118427578993	-0.4186177573254553
-1.9749354210260859	-2.0102740504214984	0.5839347480719591	-0.3954707605876	-0.44514476946932674	-0.32640073360506294	0.42501629483995906	0.13431582633865227	-0.31519944600608985	-0.13335361990132744	0.0	0.08160021225379618	-1.1361282805534576	0.0	-0.2140292442642945	-1.3885643863889034	0.47495875816171124	0.0	-0.8918182649312001	-0.25042696239053297	-0.7354018173789526	0.679016303315302	-0.7492362445693198	0.05255152483274017	-1.0493386760458479	-1.133004603685683	-0.5424421673100209	0.04156839753228522	-0.23611094038084737	0.5330395890320596	-0.5970852276993633	0.8359968701905499	0.8856958733834033	-0.6562272182152699	-0.787448854187543	-0.8818749543395638	0.35614283609359043	-0.07216387901428646	-0.07596261699912377	-1.0878687977743455	-0.7544956522554821	0.4537421006700031	-0.8137985211292059	-0.30756175881545667	-1.1258575479055235	0.0	-0.508389347287721	-0.24201818106372186	0.9522728517777096	0.11272759557218533
-1.927864603913955	-1.5415202214598862	0.10167532549783956	-0.21584458384622235	-0.8873560756469551	-0.07168688038225886	0.349228570424582	0.4254760696777552	-0.4368427358082145	-0.0905513536254766	0.0	-0.4002036260572361	-0.7093766479751178	0.0	0.050709285052115485	-1.415944280390877	0.49415185788121974	0.0	-0.5423352971468376	-0.18221131309078714	-0.6750745939040591	0.2583891364927398	-0.634988861227893	0.2451908575061763	-0.8615960701622265	-1.2101260816106003	-0.26300974348978473	-0.3432305179737777	-0.4266593648001809	-0.319570484193742	0.198126230057095	0.34413257951452186	0.474828564074086	-0.8220605121900358	-1.2412137051453191	0.4864074637734	0.32341693959342926	0.1076105626491439	-0.07227517262243968	-1.193970150558622	-0.8013668024844603	-0.2597295352039554	-0.6442745446529416	-0.5802902520977717	-0.9525850540718951	0.0	0.07433332224634609	-1.0071460302129538	0.7690519039166879	0.41828048905366244
-1.5458711470378868	-0.626763192844674	-0.7182799829497817	-0.26308217936005185	-1.0856917513008362	-0.0069375528238533445	0.032846124580183184	0.36367032161300245	-0.4105554619359295	0.0807354313658965	0.0	-1.0807495778716671	0.23159687354846076	0.0	0.5603013618526771	-1.1291427331058717	0.1593591295079639	0.0	-0.397974942566466	-0.2953529629726466	-0.5714643728149084	-0.5665814893178155	-0.3091558578574099	0.030272245586445604	-0.24194198657059987	-0.9142499637513736	0.11160055827910546	-0.6191899970976065	-0.7657676154736809	-1.350243623123888	1.0198698632988257	-0.11188101508563336	-0.19908516671374915	-0.9732871432853203	-1.4625172578046783	1.6854398118183826	0.006972249377535399	-0.014210165694869428	-0.1497139344934549	-1.228880843921339	-0.9028912179506485	-0.8856794564755256	-0.5197151310881611	-0.8887048371084713	-0.6185996042452304	0.0	0.277147356666996	-1.8406563660277684	0.22385598063143394	0.2707711424789175
-0.9404710534057925	0.41356730880179965	-1.3916218395148992	-0.6144102332948616	-0.939224011677265	0.07884744314144196	-0.5498090108658188	-0.02790241863892601	-0.3565143177102417	0.32607768708759266	0.0	-1.5524379555738763	1.3679050969492774	0.0	0.9747219345873948	-0.720148118112967	-0.34779016252536615	0.0	-0.35290709082065025	-0.5520332497066622	-0.23739491935197862	-1.5652397080330758	0.19130045883307245	-0.4724559164491388	0.5636132027802501	-0.19502931539967405	0.46159286448531606	-0.6018436231115711	-1.0181992506584485	-2.017424665006536	1.6146955606929723	-0.3699127280915172	-0.9377680330269476	-1.0808284624369804	-1.254591528218384	2.1496752838198385	-0.4872722493582629	-0.40724262788053467	-0.1904823773102206	-1.1448409312625285	-1.0478390511067646	-1.0818678715588037	-0.502657097968174	-1.0660719178602553	-0.18893885093744664	0.0	-0.011922272855874116	-2.252097163346842	-0.4450567231872339	-0.2901866777554958
-0.2995829181907596	1.3049330177308784	-1.5659400881894885	-1.125489896050285	-0.5453204810903112	0.48030345462890306	-1.281312547364873	-0.6017239948733317	-0.33147340664618513	0.5961170450400735	0.0	-1.4512891015267417	2.255413669550553	0.0	1.0124847382742612	-0.44776610156979846	-0.7351191710294818	0.0	-0.2726658212745475	-0.8180003815824792	0.3898173114253554	-2.393365072039035	0.7443827966655197	-0.9717161241005497	1.1685585157696263	0.772840551155947	0.7112945012688304	-0.26708904906217196	-1.0201748135301762	-1.9212284926942067	1.9185390860359834	-0.40311526998989666	-1.4950590378772055	-1.070879404761056	-0.6214354866664092	1.7746366763426138	-0.9802949793118042	-0.8420976689776635	-0.13505275467300543	-0.9607191644364731	-1.1836052812179718	-0.8387072737136697	-0.5578303435419831	-0.9611252095857232	0.332827818032199	0.0	-0.5632727961869816	-1.9600251642101298	-0.9865012439818363	-0.96219224138506
0.19046501321517573	1.8988766311951049	-1.2175477157112538	-1.4781891096521436	-0.11756916755769518	1.3046832264117163	-1.915709772590629	-1.1340189085100196	-0.2932012701773686	0.8398594090947835	0.0	-0.7007184466697579	2.5346900833987376	0.0	0.6069301580676529	-0.4358632691758844	-0.7299037678471563	0.0	-0.10046776281196193	-0.9424061403545483	1.138909058505391	-2.7529256635726567	1.1714269533502786	-1.1409766947982931	1.256210948687869	1.6586344479196755	0.8727270306377006	0.23732184092200598	-0.7699815105054428	-1.0453361353333013	2.0200158199830685	-0.2970816822927642	-1.6801547012253475	-0.8723550361088496	0.24746883895652158	0.9389778316376586	-1.2990825254111087	-1.0706481922112776	0.0030476180440852513	-0.7401119162721748	-1.2131479438433832	-0.44520042215700084	-0.5538392503206744	-0.5335065170756493	0.9537445422839216	0.0	-0.9585357701526547	-1.069732235086021	-1.2863569968497028	-1.3647883034270187
0.4115375102623874	2.154304792881004	-0.6308524466069726	-1.3761920439853936	0.15443359986562513	2.3113227522243482	-2.196703452476043	-1.40908743047993	-0.15934248740026621	0.9945590565485638	0.0	0.41594796586402283	2.1087046678784658	0.0	-0.06596379383916176	-0.5760777680160089	-0.23226177321978222	0.0	0.1062523189827693	-0.8529638323938333	1.6700270388188196	-2.544157985853779	1.3114204337894453	-0.8030925687522488	0.7671420642638485	2.1340581358296706	1.0086504066103277	0.6728241341534321	-0.40724848458108054	0.22511769241012722	2.0268431312491346	-0.17028737830482849	-1.452125255158047	-0.4910557852710289	1.077989513230116	0.2150085189062412	-1.3440799551989706	-1.0031110579154239	0.1643061349556413	-0.537084105895247	-1.0447350608453698	-0.24611836753802369	-0.3552230322482033	0.10462772214075296	1.599876512195594	0.0	-0.8710938261115996	-0.010331192774113464	-1.4042960268339206	-1.2812892256666955
0.3484455050003254	2.0805231194781384	-0.1911035483032057	-0.7635754240063098	0.21008225986374426	3.007254569940331	-2.0116923066953665	-1.3101646912372389	0.08970908763912432	0.9939831238578949	0.0	1.3903891859602255	1.1912475480236993	0.0	-0.708563762157639	-0.6085065792955398	0.5942350848731637	0.0	0.2300347027282785	-0.5999695455430982	1.6811928037036123	-1.9159259541217073	1.1047866169498843	-0.059565857138131506	-0.05996387503676582	2.037338543829129	1.1516289017046764	0.842479388773546	-0.10990054332531567	1.3043730175397927	1.9524651417430532	-0.10221518147336635	-0.9581550768649947	-0.04785947806252352	1.6304455978334	-0.02516046435149445	-1.1170850007769548	-0.7495023568241002	0.282834024677228	-0.3560879227935593	-0.6660159544583442	-0.3859366521779842	0.061041453539535925	0.725636357006772	2.0734632512943176	0.0	-0.2913601195105709	0.716112753610009	-1.4876600796718158	-0.7908705609409151
0.08358799226628316	1.7104842310177077	-0.13811818044294327	0.09617397630393887	0.12462136806276727	2.953760274385628	-1.474499329180798	-0.8791633064012799	0.34902923323892343	0.7985217779286645	0.0	1.745162819492204	0.19649648529860347	0.0	-1.0926185363848546	-0.32016358700627534	1.3687850015607872	0.0	0.19374918929438045	-0.31797850042925135	1.11317193023691	-1.176742964713885	0.6320605800127398	0.7299871263676184	-0.8266256276365043	1.4511977841986357	1.2514041166465597	0.6975900546932313	0.012650930427379165	1.6984481412170442	1.7155074925126788	-0.11139324270155837	-0.48179541659756614	0.2632167693901361	1.7795632001162145	0.1652520031647272	-0.7082345635766291	-0.5068444857875894	0.30885697765745773	-0.1595971982182168	-0.1837271672103799	-0.7306633115850693	0.5575174939485937	1.0824523198396883	2.119945653741034	0.0	0.45265487767512363	0.8055689772373809	-1.6413762300737014	-0.20190909446406757
-0.2459974679501814	1.1195376953108724	-0.43969857859469463	0.757002184473554	0.02540802801313893	2.071258391624973	-0.8708201849041983	-0.3122382771177223	0.42390650236076055	0.4257318053514257	0.0	1.2654147783998613	-0.4730455020560481	0.0	-1.1945887609647503	0.2884441876786662	1.6776776948312513	0.0	0.031222168170806953	-0.13485571032846908	0.20568063782386986	-0.6184425802987152	0.0753235158568231	1.1316339174654224	-1.2076185422417631	0.6490088653566014	1.197716103764108	0.3517050781159301	-0.03503997157312816	1.2282721547281388	1.2459155577477945	-0.18057903494403152	-0.31083488868896175	0.28235680781914374	1.5353211289690256	0.39704344743076664	-0.2585716769271141	-0.39496296568577843	0.20779511625289346	0.08535623968073716	0.21353768650079777	-1.0090951780966175	0.9043217538485232	1.0150832356436732	1.581193960193231	0.0	0.8950016595643671	0.2811638248493262	-1.8547000896760895	0.1605575831070062
-0.5138853263752277	0.44691727643804346	-0.8497249439939801	0.8646034557649467	-0.013781750147237714	0.7179051666382077	-0.49525211029498184	0.11968658877252455	0.14542855816198536	-0.04815541270961121	0.0	0.09083337005812961	-0.6259162949784873	0.0	-1.1887266933795289	0.9951182986346409	1.303836035553166	0.0	-0.12433374972144713	-0.09720266529501645	-0.6378072045738424	-0.364567733438595	-0.3780826353777487	0.8886177818569801	-1.1314640331292203	-0.05985793432762094	0.9022105656966743	-0.007027739064690841	-0.16011850251529475	0.08183660823446663	0.598498857039254	-0.29531473265819685	-0.5868591984949096	-0.012391759461976692	1.016640034392865	0.2674731364294985	0.08486968967420323	-0.3764276531594945	-0.04511520611214222	0.3654378290012613	0.35777126896549405	-1.0422723136632748	0.9251238927965146	0.5187148294524291	0.53368951535185	0.0	0.7217801935119527	-0.5713939219720768	-2.029857960228836	0.15933695827064623
-0.6629538990194277	-0.13108087695841908	-1.08894443711063	0.381765302208505	-0.021526892231122592	-0.5238471925621453	-0.48648200225496374	0.1998920647524839	-0.5091940573045769	-0.5257353325789903	0.0	-1.3612912070957377	-0.36035903884706116	0.0	-1.30936781599338	1.5131744270580634	0.3616617234801375	0.0	-0.12645211249660665	-0.16645841824006158	-1.083988149278853	-0.33942631768982684	-0.6269973782706133	0.08469013525039581	-0.7960539531665319	-0.49258710090868985	0.374720065896285	-0.24452140842651826	-0.2401989938739465	-1.303925406646689	-0.03579321554961373	-0.4632834072779297	-1.222670352864265	-0.47979053309117087	0.39943166129032875	-0.32747252576195823	0.21350445552339545	-0.3180826055688026	-0.4517373019776031	0.6240929640575108	0.20534985478292486	-0.8696653223346414	0.6215164548323076	-0.25266939348077383	-0.6965745915853796	0.0	-0.03687680080033632	-1.3868917774876075	-2.073352962117777	-0.0987016489875122
-0.7242896110957893	-0.4794764209526813	-1.0146871564202455	-0.39585488254308193	-0.08764124470316831	-1.205165431786604	-0.7681091287941033	-0.1150095853434682	-1.3742833176604439	-0.9411986192561896	0.0	-2.5850096703193217	0.017947638726959682	0.0	-1.6812347537909689	1.6952604721124331	-0.7570111483988471	0.0	0.08524343049785324	-0.28132286240726306	-1.0435919877656776	-0.36869502775994767	-0.6818168417725413	-0.8942257145025245	-0.5162738401725077	-0.6642315994838327	-0.2646449115184538	-0.3585234213335992	-0.1716349192569037	-2.4488227334855357	-0.446753571901282	-0.7054320551489146	-1.9433675948679598	-0.8919867367067205	-0.14455260300024364	-1.1157592317117717	0.09723967427337027	-0.13041740632444035	-0.9585065717136243	0.8093774740969725	-0.12979618069680396	-0.676031940975542	0.1862365053776727	-1.043770077798981	-1.6743356603524666	0.0	-1.0329507864689462	-1.8917377340681325	-1.965702452285022	-0.3792245618416709
-0.7789764849165138	-0.5795727214630759	-0.6722156307588993	-1.0461801190725177	-0.2673300992554926	-1.2593401423738657	-1.1253036578788105	-0.6528923962381931	-2.163036059395884	-1.2855248604889327	0.0	-3.1885700161360147	0.18807113755835958	0.0	-2.2325356434189714	1.6288776479911247	-1.6011653112080686	0.0	0.44342926962177537	-0.4262008710749227	-0.676641380505835	-0.3284816919734899	-0.6116889006852595	-1.5854377698108038	-0.5094799630050257	-0.7263665739324975	-0.8429060918435054	-0.44855169373305204	0.10629497058884733	-3.0164018178128273	-0.5638561528406947	-1.031867011322054	-2.433217534837934	-1.06501724936346	-0.5043193291827563	-1.6514221361755737	-0.1904000664623388	0.14244724678471546	-1.432450886966898	0.9243308829090895	-0.4399695337737849	-0.5927707379173409	-0.10819017838648448	-1.5911110480139132	-2.073903609506346	0.0	-1.8175730483682355	-1.9748207420922164	-1.7525153894210752	-0.5057226322520039
-0.8800489036600689	-0.5333286688727893	-0.21650421399362726	-1.2995863696677186	-0.5072895884556046	-0.9702437365939415	-1.350959672887459	-1.096169176226632	-2.6043889309387693	-1.5775980890701418	0.0	-3.0261864247897496	0.0028893144481498935	0.0	-2.7421553926557767	1.5508831926954718	-1.9059509943531583	0.0	0.799253695135662	-0.6391814997812658	-0.2462355458809637	-0.22708567273207803	-0.46271852272691016	-1.7184534378971374	-0.7605598884870881	-0.8193763556291389	-1.2128839413153665	-0.6018804918156463	0.5957499853486752	-2.908327975886065	-0.5236645769477597	-1.4205759416125532	-2.5007433368227545	-0.9566120546497927	-0.6628477128830554	-1.6353231083793958	-0.4808605163072302	0.3636343404752687	-1.6822052585064533	1.031308107941788	-0.5433109276707094	-0.5530639382666678	-0.0720130854400686	-1.7169716854448431	-1.8392187235476896	0.0	-2.0974035283329897	-1.6607526628666016	-1.4727765413192906	-0.46546482686530066
-0.9851441939941692	-0.4805328316748505	0.21564725721552694	-1.187296864807561	-0.6556346398558377	-0.7013006291589621	-1.3525934609440247	-1.138967387020546	-2.566412044687096	-1.7992743268352331	0.0	-2.2201743174801143	-0.43418259462614667	0.0	-2.9780904721720094	1.646965248624282	-1.7063194261680568	0.0	1.0239511899295035	-0.9452420042706169	0.057453266367792626	-0.15911222616396517	-0.220604058443651	-1.3494314746636042	-1.0495592277329784	-0.9448106633709232	-1.2963891782088675	-0.7875877667297847	1.219577222641285	-2.2497760551483705	-0.5739659125210573	-1.8084382416545124	-2.1601179133416495	-0.6683688423160553	-0.6870488105903974	-1.1149201490486218	-0.566585072126481	0.4408630295548614	-1.535474869801904	1.1990813939145704	-0.37921220587628945	-0.33555365767702783	0.29543903970240265	-1.391058928067574	-1.1826166361632704	0.0	-1.8628238535910193	-1.0508978428395566	-1.0969304262560338	-0.36064757527298935
-0.9548436856109118	-0.4861705272699999	0.5812187131321243	-0.9565604378533519	-0.5567978484170265	-0.6040471633014749	-1.1533304602941865	-0.65144022617554	-2.0970120623662853	-1.851250213806376	0.0	-1.084431340619395	-0.8462720550760123	0.0	-2.8275643828223034	1.8913310720814207	-1.251757383162298	0.0	1.0936670600982819	-1.271057924049371	0.1951385461981561	-0.17522121133826127	0.1452182402521008	-0.7750001898559455	-1.1144109604732635	-0.953282842343343	-1.0763159197928147	-0.8512145320660728	1.8100173988230068	-1.2983348358213065	-0.8716623576631604	-2.095701600285231	-1.5830841659537487	-0.3579945741568957	-0.6716264127823965	-0.42457943518255004	-0.2943667212510329	0.4372697756796559	-0.9405155829499298	1.4324821692998388	-0.019230644437419984	0.22760962649174699	0.8206790219224238	-0.7375992593360552	-0.42876988430488	0.0	-1.3206507376281629	-0.28987483130950775	-0.5408433443349967	-0.2598680107777227
-0.6347698188574817	-0.48891050697253996	0.9079347883218913	-0.8295748996255297	-0.16882308785155245	-0.5341116800971241	-0.8105502863075978	0.24102101143044222	-1.3702452294337033	-1.5838430382794806	0.0	0.007672193306817268	-0.9637133843190411	0.0	-2.3369569370801506	2.0523919587657664	-0.7972858512066607	0.0	1.0962409044201915	-1.427726033514458	0.22187936883922468	-0.183293923761117	0.5911937255217936	-0.2963983699449801	-0.8347127103158282	-0.6639332789471362	-0.5725251383406993	-0.6285811470549799	2.141599302601727	-0.33033062859633133	-1.3268579630726702	-2.165103164932666	-0.9651284068134539	-0.12967918000302414	-0.665632566271237	0.07286350300853181	0.3440626478494364	0.5471521132739836	-0.029493361813946514	1.64479090655899	0.40317991965591354	1.047342451265787	1.2711170539017718	0.015938786625661096	0.18444571292342726	0.0	-0.7056495533840441	0.44109461749950146	0.24279638788529884	-0.08990929677333766
0.020793885937932258	-0.3605716487325078	1.210545140766326	-0.8043885608053898	0.3806246793895065	-0.2340927912118573	-0.3403249972526442	1.2120834164947532	-0.5857019584501567	-0.9052311915250629	0.0	0.7581464702026929	-0.6970854838140729	0.0	-1.6523818668324386	1.863396316336376	-0.4332280522013987	0.0	1.1535341996113193	-1.2054195470909979	0.1717356226696752	0.021049621717884152	0.9491062696192042	-0.012251164915718248	-0.31529659587343045	-0.03492407357722244	0.15275460793644194	-0.10037805362990956	2.02446928590795	0.44782387099979837	-1.6269216206115793	-1.9191548046054092	-0.4074640353774653	0.019028457303136934	-0.6324531423920012	0.23804041014219016	1.1769575464377395	0.9375282458349877	0.9073527535263584	1.7026760146703923	0.7821808346194985	1.7594078269927407	1.4837347592978238	0.6292049242672588	0.6118105768804825	0.0	-0.12470772003668389	0.9466477917142764	1.1642868244786457	0.32211357297875554
0.8679953792054566	-0.03788358945041354	1.430979047497754	-0.6625760097992168	0.8455377114943743	0.37277850712598176	0.27728138817943193	1.8941524526253601	0.11094768204832957	0.09794282137780982	0.0	1.0367536553842425	-0.1975226852699215	0.0	-0.9215022769189799	1.229421160852617	-0.07989879344931793	0.0	1.3137460662811076	-0.5345623123530241	0.0012635437294258867	0.5966479946377775	0.9840996289719022	0.20691906689947545	0.17998137897818267	0.7413505633484005	0.9558976415954761	0.5356167798640411	1.4227176183653494	0.9385833699579904	-1.446519270986891	-1.3321662260681566	0.10166039825562205	0.16291852315088434	-0.48058013924422327	0.2119959095665052	1.9052656576331073	1.573801621901619	1.5378086031524325	1.514738579848139	1.0781357243601288	1.9355140627322969	1.4223953806073273	0.9403384045995534	0.9511500038066587	0.0	0.4512968757440024	1.0860500926045111	1.9752388892671657	1.0708304588872992
1.6064340559215402	0.3782977278477558	1.4622115513823835	-0.18269312441570967	0.9946183976872858	1.0287052393239844	1.0157935288144744	2.0537046566947605	0.6461761475222972	1.1237515618367497	0.0	0.9042311854494944	0.23167103964564487	0.0	-0.2331505209657457	0.31227032666349896	0.36182200369810913	0.0	1.4922694028928019	0.40124119001124187	-0.35134143184975974	1.482568552965295	0.5486531416392747	0.5517708093495555	0.39548981020953017	1.3025644184628036	1.591014876295164	0.9492717738114685	0.519613520279267	1.144022906340411	-0.7046372977956222	-0.49567133131568386	0.6042169488836021	0.3637360141543748	-0.15333238163100424	0.24904768515704467	2.228450924801886	2.1762251196306885	1.637647688406658	1.0961148140432515	1.2831420599187966	1.3863292210066027	1.1414807974805103	0.9175509814360976	1.2934442755557574	0.0	1.0581214189743755	0.8619640801109304	2.362780672191466	1.9968111012261067
1.9281428791097104	0.6476105205870973	1.2421824867419209	0.6122332606765301	0.7442579501654061	1.2738559737128974	1.7244831061048551	1.6861166920008193	0.9870346968078034	1.7594210058148378	0.0	0.5641531779798983	0.3180749150794819	0.0	0.37249423734577053	-0.5732018041452479	0.8428532614927595	0.0	1.5089162008147545	1.2046307145985011	-0.8462328134421643	2.35035936901027	-0.267679144146762	1.0568608585991295	0.2435356938504644	1.317559289445136	1.771185265550152	0.8810311527066981	-0.3370019933967049	1.1286294410386206	0.3208508833584283	0.37813352046503484	1.0684556091670077	0.6055988133115404	0.28648304184611706	0.4718073803062371	1.9832640982972198	2.3645098272076974	1.192762243715794	0.557429572818373	1.3565449218660082	0.33412203754898423	0.7057478821156468	0.6491949236333642	1.6003436923259649	0.0	1.5961987764985928	0.457493039155677	2.114353520313207	2.67298660520929
1.7012589042394723	0.5401038879605559	0.8410305490930821	1.3847865588023618	0.20756362905745201	0.7861229534556734	2.1462437216176586	0.9867430003528189	1.1061613162537254	1.6923852557007373	0.0	0.2659178705052726	-0.012610800762358184	0.0	0.853753505149931	-1.1736909034104765	1.1393054299654697	0.0	1.2034254028982505	1.4654674193509807	-1.2828960856821614	2.7486815236713626	-1.1156562649819506	1.518611488951982	-0.1393891817767182	0.701133968382969	1.3189151144622846	0.3282851900984455	-0.8044304290243728	0.979553946910495	1.121099792713627	1.0204660701541712	1.3618721795389235	0.8015489229600021	0.6517044862356696	0.750411342530983	1.2220524832284214	1.9052757155735267	0.3975512515306205	0.026507019299821976	1.201987846340027	-0.6853285428964736	0.14201792905890426	0.2833863461250396	1.7100859546107263	0.0	1.8156758547638723	0.1657587141468956	1.253199053058559	2.6081709172326715
1.069403415217743	0.012226729457830503	0.46209214357583156	1.673608169269534	-0.3703375758572839	-0.3260138903929494	2.0502113361762215	0.23121850295163432	0.9830974467629329	0.9082674894961547	0.0	0.19840863207713194	-0.5851345275588602	0.0	1.1384351389113165	-1.4598213805538662	1.0119861807440207	0.0	0.5547164944588688	1.0141831198658922	-1.3853627180197523	2.3693003456192705	-1.5424752802018802	1.6297175307083487	-0.4665681433066888	-0.30243112867063576	0.32405695976565757	-0.422404234636751	-0.7389574513870614	0.7810543450986859	1.2566337197365185	1.2245593119995108	1.3359764848942928	0.8623191623555491	0.7310090442966878	0.803919346463355	0.18784144939578704	0.8903127775441115	-0.44559038982294646	-0.43300701650898726	0.7240379825984024	-1.1400895355988572	-0.5392556615784169	-0.04504380470226525	1.4680514842629988	0.0	1.4683593937886217	0.23104224295380105	0.0575535390922239	1.5606759332450006
0.38989807266836646	-0.723003083371244	0.33773288470550705	1.2231085911139954	-0.7471968000460989	-1.5165434441153451	1.3989404477538592	-0.35374204120401376	0.6415777657230775	-0.2573779422249917	0.0	0.41585144563217336	-1.0692859853561487	0.0	1.1522176009160872	-1.6129910262591156	0.4361787704141461	0.0	-0.2781648470538283	0.062440990706676885	-0.9953585377328962	1.2648171215968056	-1.2540022549060035	1.235257225819996	-0.4554460097703269	-1.2343774307459348	-0.8176936548650965	-0.9544668650786272	-0.2884250238638073	0.6037783424443975	0.6323534869159134	0.9602029930254419	0.961301322205972	0.7691371561363438	0.43845312532880587	0.4418514592601355	-0.7992927174382801	-0.28765149427543735	-1.0651626926397277	-0.8384044477825866	-0.06841791393148347	-0.8273628592281481	-1.2811578111621913	-0.2602923973793325	0.8762921701859092	0.0	0.5263261282282654	0.6967399867882071	-1.0528412532937506	-0.24475088495799324
0.03525173316390116	-1.2975930678890297	0.5802471709269104	0.20903078519878973	-0.8027700313206829	-2.1182259830191312	0.4241875851842025	-0.6574033874465283	0.1828793685645994	-1.2684355486392613	0.0	0.8225902042364919	-1.164783630167143	0.0	0.884140448934881	-1.8489481318203747	-0.2934271659807047	0.0	-1.0270339377121385	-0.878629489051351	-0.23163049012054465	-0.13564944582921834	-0.32052176191910126	0.5055951256361931	0.025003505595084102	-1.6733597875638893	-1.5603335669927265	-0.9739196873290992	0.1889629662641438	0.49731080147949674	-0.44011897141148787	0.40919018241976296	0.3987419227016973	0.5911780877243612	-0.0951728026345048	-0.2504127580624859	-1.481494701415598	-1.1556005305372197	-1.3222133199913757	-1.2269987893417054	-0.995912606477467	0.013302605396420138	-1.9441326199060798	-0.34826621620310283	0.13661170773485617	0.0	-0.7051340887523344	1.3669011993510787	-1.7004611112942793	-2.161396013430029
0.17652906996328627	-1.4072154146030051	1.087161586141099	-0.824217413255375	-0.5726855999194819	-1.7777009803904649	-0.4641823617508144	-0.6734701960814211	-0.23022046108339828	-1.6677670289104238	0.0	1.2186086243338554	-0.7699465777162376	0.0	0.42976044257483503	-2.2175494328437493	-0.701943486308581	0.0	-1.4577901335633277	-1.2738054387327826	0.5262626178222518	-1.2402674500732183	0.8207110544272938	-0.13056541778715897	0.8857954377104693	-1.4694467170716194	-1.5019275078930128	-0.4864650765250989	0.34026034159817675	0.4754498126553236	-1.4357561513563089	-0.11807996620916313	-0.06848231200930555	0.4342975338185428	-0.5719971780138325	-0.937872850335531	-1.7550622874019375	-1.4326047779051103	-1.230934844015469	-1.5735895880020099	-1.7496743693199788	0.8699264059558846	-2.343508824581182	-0.3327360426032433	-0.45909915858123984	0.0	-1.6947930994582767	1.916703226126578	-1.7056442212474285	-3.4276453735984584
0.686833334001643	-1.0044114939622508	1.570284150795031	-1.293823968658294	-0.18951648444397073	-0.7045481403862609	-0.8961763798356118	-0.44989164908279844	-0.44863242216786864	-1.325379553634984	0.0	1.3843123280746332	-0.04020467350673903	0.0	-0.03525107013261699	-2.538031274832907	-0.4520202934799655	0.0	-1.4967860770937533	-0.8723949087215266	0.8530817596324013	-1.612854238745448	1.5908439041662275	-0.27052678351193743	1.8514441169678286	-0.8136741655896887	-0.6445898064164758	0.22087285072458157	0.03448050292907209	0.4978581354194486	-1.9327852380024009	-0.3514825938972365	-0.21263830030084668	0.36311551479314647	-0.7062649002232974	-1.2649685053050719	-1.6752023382010792	-1.1730849659303069	-0.9074728744121676	-1.7665290532542424	-2.0369214670559708	1.285996141509151	-2.3440905918827117	-0.25603364683822777	-0.7189268121578899	0.0	-1.973941865685702	2.082225598499113	-1.1405087721342497	-3.5621701056096815
1.2292190186729313	-0.3349560338367465	1.699603547845585	-0.955075186282339	0.21420283498696582	0.4498599030637285	-0.7502454329122612	-0.05548482835776316	-0.4296690584824092	-0.5031946819763016	0.0	1.1709172116880955	0.6923155947123879	0.0	-0.34350890349348967	-2.524856889132221	0.38137145140348183	0.0	-1.25959362749118	0.14299045218070353	0.5611619168008894	-1.1987103039717224	1.596663641242559	0.16004133980158136	2.5704849575869217	-0.10302160903111589	0.5633754394338547	0.7768827760165519	-0.559220835061544	0.4672985096676842	-1.840091736424584	-0.21822839677096806	-0.026001619577207664	0.35930953137605615	-0.42124655412651774	-1.1178969766365223	-1.3868191765644862	-0.6921089438623459	-0.4934079397956602	-1.6766714966099263	-1.7452331184763663	1.1207366542786603	-1.9419094558145416	-0.1800138875482445	-0.6817899431081761	0.0	-1.4265104857814075	1.8020686072817926	-0.26906260978247687	-2.607203528925238
1.4727064372328984	0.20993092536316957	1.2807232735754943	-0.057887855907066195	0.5678854999514652	1.009682445878931	-0.21302406784561884	0.41418788869117623	-0.27889586717112197	0.30638013620363486	0.0	0.5641511919042437	1.0898227017990196	0.0	-0.4258206645506605	-2.0101905920593035	1.299740993724632	0.0	-0.9631916167077264	1.266361508754135	-0.14987819363136537	-0.320513029541741	0.8580141183518787	0.8209541927996461	2.753280748702424	0.30640417405927844	1.462780818850962	0.9601916271397075	-1.0809416934110343	0.2626948379568793	-1.3934182278361247	0.11507996186183467	0.25704838708112493	0.3494406058690075	0.0775387060211728	-0.7179614385442855	-1.0332638975539716	-0.3355289222228181	-0.10028065629640061	-1.271067615780444	-1.0149824158275047	0.5796461346607634	-1.2661995993370965	-0.19144864293693734	-0.5868194536964403	0.0	-0.37984407059796577	1.220199615156705	0.5823769229432657	-1.0725645230730727
1.2950954371196355	0.32957521532053924	0.3655389833041409	0.832861679749885	0.8533296744113166	0.7049664252444433	0.3523840438804495	0.8190557727202775	-0.195757068010812	0.6707114155345086	0.0	-0.30010754908566506	0.9774518543637267	0.0	-0.3352492533141519	-1.0907060250192644	1.680685099184255	0.0	-0.7778151283186729	1.972641614018114	-0.80176382051225	0.5423302541346432	-0.20981626823236385	1.1767535536460312	2.287134835901932	0.2966906719847859	1.5715915117857513	0.8073699538024541	-1.2007067554623576	-0.19213167466236938	-0.9451725447028767	0.3532346258904209	0.315584735612829	0.2799729290039151	0.42141858875642846	-0.4657789311301011	-0.6972076987620431	-0.2591127756636688	0.20791345233418637	-0.6731696151432552	-0.16259217550328156	0.025796290174947535	-0.49432391997093744	-0.37882988442101767	-0.6954279172654881	0.0	0.5830959487024052	0.5643386948423351	1.1588124677498224	0.37697810532876375
0.8418909672774696	-0.01329105092386982	-0.7611125896276594	1.2305169125857691	1.049246643269901	-0.17630620676172273	0.6427411322236246	0.9935795556826437	-0.34030604721049773	0.4593990932331433	0.0	-1.1745036842996717	0.4252249981550371	0.0	-0.18534809213440998	-0.08108730769806428	1.2065722325932815	0.0	-0.7141459730007086	2.026914934294345	-0.9497902937257268	1.0397197847253858	-1.0486718598613203	0.8848891843149452	1.2911351168303122	0.016481542808655186	0.8842328990894638	0.5311870383946848	-0.8031535882477371	-0.8553359873790601	-0.7123245993748191	0.2747489383276393	-0.019524152455905882	0.17936026845887737	0.3266126884901229	-0.641889999058071	-0.39694570869870405	-0.36238781640327444	0.4083430298111894	-0.1018710861244451	0.5035236175512077	-0.26828830415774974	0.25780235645805005	-0.7667259989742002	-1.0899756638306777	0.0	0.9830403095822688	0.004915745640990119	1.362246518329327	1.2890212018928229
0.4102130658268012	-0.5854372384778218	-1.7041316306561323	1.0566960848595874	1.0938017812367948	-1.0080175839772612	0.5988589053338325	0.8226052336468407	-0.6997332541218589	-0.1040757253947812	0.0	-1.783027167861582	-0.28970740919569227	0.0	-0.048833043888227595	0.6957844369987727	0.12523614966804855	0.0	-0.6194150104024823	1.6058400950025773	-0.48944829968638137	1.11964043245105	-1.2840941281344025	0.07738309955952827	0.08919416226225943	-0.2587953015051494	-0.11778107568989424	0.3286128385383031	-0.022703722961747982	-1.5391422740479088	-0.6604708909945443	-0.10243024419824659	-0.6100614075475707	0.15615986209614927	-0.1914534546641436	-1.1795945917589217	-0.12180461910311283	-0.4048106238572602	0.5118024330394556	0.28268694712741604	0.8578357137354251	-0.24960720531041972	0.9843195956742177	-1.240535453879864	-1.594163069672535	0.0	0.7459260798226878	-0.3966866118307185	1.2665626872708364	1.620161320217889
0.24514473342529397	-1.0310992768985647	-2.1221005121577656	0.6758938906054351	0.9128633248894297	-1.2519231342767796	0.4195266281379651	0.33649996852292546	-1.0485565661274052	-0.6016879039982106	0.0	-1.921728469780744	-0.8131836209936332	0.0	0.10375462131295658	1.1243697057295647	-0.8604300932285425	0.0	-0.2868173304228569	1.1595568718493034	0.26297597991099453	0.9883058473675689	-0.9204144694551198	-0.68141032074643	-0.8995164477590377	-0.3218268131398431	-0.7617290887047592	0.2366125055469019	0.8727609396013355	-1.9626930640444855	-0.5873952665828525	-0.5052795376360371	-1.0581145685643818	0.3301584865381386	-0.7913576835595255	-1.6784978360916767	0.13103758571024804	-0.20450655861781272	0.5613935321710616	0.5112768818998138	1.0108240956410666	-0.030384428899955105	1.7370333354357559	-1.5303708777777771	-1.8763737051497416	0.0	0.24690805072567015	-0.6281486096662721	1.0646945485081316	1.6599693774900157
0.39014123030819114	-1.0691288274436819	-1.8574504603429884	0.6132615915954966	0.5020785453302251	-0.7902769603783975	0.40499171552688185	-0.24970151356129455	-1.0482409332763298	-0.6817019376246874	0.0	-1.5395116761210461	-0.8713220221120552	0.0	0.37340835217238094	1.3522136009042751	-1.0282952894705546	0.0	0.3889761300073808	1.1080246925641635	0.7859991655497127	0.9149991330679045	-0.29030638707211515	-0.7558080766762333	-1.3241698541604785	-0.14492179351487255	-0.6013650137817349	0.14712495490458388	1.6466101675230571	-1.8762688324752623	-0.31872963899438034	-0.5615847215756649	-0.9426925093544427	0.7431399919131673	-1.0014181407558511	-1.6574086236723204	0.3475973423307929	0.2261804305246721	0.6250101256067527	0.7972310278584042	1.20858931511187	0.26467174147961486	2.5128442821970802	-1.308053414094716	-1.668876568352527	0.0	0.06240519319033645	-0.6358755382021035	0.9691695285758009	1.7617929937520045
0.6864353543998017	-0.6197038394505158	-0.9895185293476066	1.1588613279349296	-0.005431510383268536	0.05182544115762351	0.7423069191965298	-0.6086276728042855	-0.4457366191972787	-0.25866771956565415	0.0	-0.762086443569487	-0.38772651188557905	0.0	0.8279959716293971	1.6408858743659918	-0.12069934508386809	0.0	1.306477612522892	1.567413929775085	0.7243936266575866	1.030505760558677	0.19181097963898497	0.11689391461419425	-1.0593876101195496	0.15550146160498177	0.3110332295938593	-0.041948799136839875	2.182689897890366	-1.1977175614704674	0.14447972891817382	-0.03747820443872357	-0.09934824793143877	1.3103836975858547	-0.5220584875657094	-0.877037535700899	0.517117772526065	0.6938077852782492	0.7669771720725299	1.3654046402990736	1.648480066497341	0.5999887020058905	3.174922365394973	-0.3800032089555494	-0.9554455744749423	0.0	0.5864562585949566	-0.3166878087882956	1.1018105903082849	2.075818550188318
0.9057374417146077	0.19259640155574237	0.19291328728310442	2.1387365748630707	-0.35942024263398115	0.7801412717567828	1.3750424126072063	-0.4680563523668874	0.7404518153688946	0.4575034125152114	0.0	0.15818650469901016	0.48131355939352377	0.0	1.402007999450123	2.125512937133162	1.4490893739036572	0.0	2.1684491215542785	2.2760358265175396	0.1566739915208525	1.2531314974140215	0.29941342339221344	1.6046110501499433	-0.28036854281627277	0.4498350511902488	1.4690891406114113	-0.2783546868183328	2.450737840323661	-0.08217940228835681	0.6327279403409685	0.9903554859793955	1.2392555780500627	1.8448553527066602	0.5596678544702958	0.48381829689539846	0.6568301129601476	0.9582683266637614	1.0038950707144247	2.2273430542561465	2.3321662258325038	0.9949204429430876	3.4827382164947065	1.1266958135903045	-0.003297332530135704	0.0	1.7559937579746683	0.37067600711057647	1.4196110087674534	2.457952062957969
0.9083702271390603	1.1250210897319906	1.2804162174287328	3.0105724872787	-0.31772363709619517	1.080413907726099	2.033168866057088	0.21787440088302842	2.1652615304344995	1.0991234918757165	0.0	0.9491234079674092	1.4012989137930552	0.0	1.8836234871666706	2.6708125616667195	2.815953206552813	0.0	2.607431736706474	2.757151520817262	-0.4381653545619319	1.3719662729314712	0.11086350158894556	2.9423271349566513	0.5967017852000519	0.7025178180774257	2.2339837555628037	-0.35063065163825513	2.4086429643748155	1.1246614469886662	0.9460422404733322	2.1386985690356455	2.5380147901334045	2.1376406846876796	1.7871658347263109	1.911624850034604	0.8130287222288827	0.8819666163340076	1.273644745006742	3.0758682110821454	3.047024774017588	1.4024299529368405	3.225934349879459	2.721222837773156	0.7780074554231291	0.0	3.0580979073170202	1.2593341300007745	1.7203213773685833	2.5940179738131417
0.7116055196263098	1.9158438023395368	1.8703401882076556	3.212097666305802	0.18914792950258785	0.9885588567706426	2.389340443198082	1.2058237157419622	3.284617433829581	1.3440655882472614	0.0	1.4319370002337246	1.9825575022576165	0.0	2.0143817991303252	2.942518618010758	3.173529996184407	0.0	2.3600583918953415	2.607580450799819	-0.5041307832174292	1.205823663523755	-0.08789154648742392	3.3790535219582183	1.1000178726925351	0.9664410506842167	2.2157333253329625	-0.05109168552417322	1.95578598082767	2.0347316574817262	0.9993966189153536	2.9021239859478327	3.2359286490745904	2.0463583029849626	2.578951100525554	2.8396304755767	1.0291932441653424	0.49380873417679005	1.4499352528965328	3.4091291901629033	3.4793389077289496	1.6361317728948355	2.374702109928747	3.724712087141149	1.0562041864403522	0.0	3.811598524523168	1.9433890425522127	1.7410705507395416	2.232196208659564
0.4314021235531507	2.3455269137776744	1.7084840747441468	2.519562330075494	0.9660573584820327	0.7808788186390915	2.2337606681982076	2.0641984937993105	3.6118468293928943	1.0639830857994286	0.0	1.581664770485679	1.9315334636226342	0.0	1.6465212268403422	2.6501025888841148	2.249480409465244	0.0	1.4011640698510945	1.7315732338357341	0.19567809683850637	0.7176796412580293	-0.029750502191924735	2.6194113240115837	0.9318857877961738	1.2765418593307698	1.4706468102069346	0.6146198553576531	1.005068276967572	2.3909043734981292	0.858200669971103	2.9127378257833114	3.0387021421381695	1.5472896496401478	2.551228436123973	2.944483206564385	1.2997776986090224	-0.05619356631631413	1.4082885248236419	2.8359262656961297	3.381465124970573	1.4460643284131105	1.1381271628360792	3.6079756706904256	0.7395844137178395	0.0	3.5467160248942755	1.9505479589581423	1.3115595343562099	1.3573198303502514
0.16125611106426885	2.2657921266983396	0.8072247583770624	1.1786010813584793	1.615624038930081	0.6997603997864055	1.5658826767055691	2.391651382482782	2.968602313603574	0.353294540392955	0.0	1.5020691548693923	1.1790977518507642	0.0	0.8569490194044365	1.7825167286759078	0.44704572339864135	0.0	-0.025912747301540008	0.3868797091867144	1.3862091390992934	0.01696385138046598	0.3413262146321088	0.9785222807380741	0.1233554695662671	1.54518204109516	0.40915456678927364	1.3492357984350751	-0.36988011860038217	2.1718348984960882	0.6475123223660327	2.1276699469025706	2.058223144373741	0.7368636335848813	1.7223216562295909	2.283290746663583	1.5444262177422505	-0.5966542117052708	1.109341442462709	1.3705526620311257	2.6926774298710567	0.7128715167450159	-0.1194045570105855	2.3112882621552995	-0.00020889116048809143	0.0	2.2568850184130245	1.0488523524173288	0.47889398138822536	0.1995873161936914
-0.10411510624727215	1.6329063653526026	-0.514369642463746	-0.26294708389334975	1.7414036214390474	0.7450158626530695	0.5701955911385759	2.027857971996366	1.590300618083371	-0.5432396250002822	0.0	1.3326858028769355	-0.06611381915481555	0.0	-0.06181535956775713	0.6565599387434851	-1.4196701329956871	0.0	-1.4927151198341304	-0.9657222511978997	2.4311118499215145	-0.7251678404899288	0.8375518273379796	-0.8324610290118478	-0.9771178237271868	1.56765162122564	-0.49423267415539957	1.709099237897083	-1.8411639926642773	1.5738542307127426	0.42703443500615873	0.8435846541188836	0.7310273976632162	-0.20321158004049886	0.4831561303841012	1.215242059490613	1.6292934844126674	-1.0101847801414712	0.6431821456399002	-0.493708413514977	1.5564254302075016	-0.3887393874101082	-1.0563887290883687	0.34274606886483905	-0.8339456381048886	0.0	0.38907827921457305	-0.5172669128038967	-0.479723169329501	-0.9060725076191014
-0.43751582921429555	0.5571025086278086	-1.7165130828000719	-1.2881743993321952	1.1794588260581975	0.6931226636883816	-0.48295124826358143	1.1307825579604078	0.02215455699343185	-1.338787260435866	0.0	1.149147864983326	-1.3745941139098186	0.0	-0.7379187215809626	-0.2679690659911445	-2.6060157665002244	0.0	-2.5423421576390988	-1.9024135636675263	2.730848355723402	-1.3650438247490893	1.1605410919964942	-2.1292112251542155	-1.883995040404812	1.1587511532580406	-0.979223349468358	1.395189968081917	-2.900336782641788	0.8874254031934671	0.1493021187372333	-0.45970265485178513	-0.418863833659078	-1.055366104405981	-0.6333107074536696	0.18786154829009666	1.433508736371993	-1.2457539564479043	0.19584166292093008	-2.011439897556634	0.24612063910166343	-1.4104932327006747	-1.5144887439210288	-1.4382190289813566	-1.427730816704756	0.0	-1.3976277961710697	-2.062325135407338	-1.1834607645735513	-1.6979974235893895
-0.8731384589997306	-0.6722800469574445	-2.2504750618133316	-1.6828352998640732	0.11352376236085218	0.3167639310628103	-1.3426031551374986	0.0761261972237837	-1.1429126079187857	-1.7924196911977426	0.0	0.923466026313728	-2.259214407250594	0.0	-0.9082946990138749	-0.6799008958178142	-2.820471312960139	0.0	-2.8545939705703876	-2.2224530544170054	2.101003964922713	-1.8153557142743784	1.0959666915704953	-2.605194318532428	-2.228555886726545	0.32720711687904697	-1.0927064264612973	0.48642524128358766	-3.09818888924725	0.34487094922802636	-0.2591803544219595	-1.3512090214581054	-1.0282699522935743	-1.6191416934375185	-1.2338854049415002	-0.47095344446987464	0.9271745682332145	-1.29003309463629	-0.051047939859017975	-2.591387961126395	-0.9433949201674601	-1.8632228916761298	-1.5626347102742009	-2.2577675429846193	-1.5600745451735032	0.0	-2.549411003177325	-2.8026306479651835	-1.353403134269023	-2.085970866147305
-1.3253297404194393	-1.6484955835921329	-1.81962498781517	-1.585487116495998	-1.0080151217998476	-0.38352313831304696	-1.8438149771365562	-0.7548182499679502	-1.5455034027019106	-1.7624280433127122	0.0	0.5708571652058109	-2.3884383748343936	0.0	-0.5510948697734627	-0.6075693107792219	-2.291666208600223	0.0	-2.359341774458064	-1.9916399012032588	0.8779085137033961	-2.0172094629788133	0.6364950433998612	-2.4077566831178974	-1.9437665321235655	-0.6546283085363523	-1.0720654757671344	-0.5671110682588905	-2.3160226147347074	0.026045722621990675	-0.768301826676194	-1.6306219000124011	-1.0258912012690629	-1.7664658125463297	-1.2347566284393232	-0.6533192000708702	0.213298474996744	-1.1473026168056148	-0.02759589791919383	-2.131352468048256	-1.7843274516960514	-1.525339769742143	-1.4085252218837108	-1.8423907349024995	-1.170608170251906	0.0	-2.8377558507022353	-2.321587501149487	-0.976408700768123	-2.128667496627243
-1.6145155757321565	-2.014114381499955	-0.5568537450095608	-1.321512358367478	-1.712633293149512	-1.1313021442580684	-1.932676347021263	-1.1664691737254143	-1.2118456688681944	-1.2397297398155442	0.0	0.04852765129233017	-1.753123413169183	0.0	0.11105071044087703	-0.37312025303165086	-1.525166519368162	0.0	-1.2607213811773765	-1.4517367763608373	-0.312445693606412	-1.9134308509720939	-0.03583945235702921	-1.9395411033902046	-1.2751909035441944	-1.366585220408105	-1.1392584159005557	-1.210362580751412	-0.8842443561122586	-0.1341937928967841	-1.19323788910864	-1.3761112595666327	-0.6033170656181283	-1.4917517918613445	-0.8425374834527246	-0.4529656016582151	-0.4991936288031835	-0.8530529114894384	0.1810673760829903	-1.0661274611971732	-2.1638818756957985	-0.613565833885377	-1.249701497444064	-0.5632904506126555	-0.3583531687919662	0.0	-2.392676300616625	-0.8561685414480419	-0.32000022927152866	-1.9405318158318607
-1.5925552720578815	-1.6630120972999018	1.0000158900681113	-1.1646681916037578	-1.758704287837441	-1.5573069635612606	-1.666769048679507	-1.2080927302000415	-0.5021101515007236	-0.3683424621532811	0.0	-0.5680620000093137	-0.693406135156196	0.0	0.734330340574989	-0.34652483379801524	-0.9518493520125819	0.0	0.036155180084509374	-0.8765186993655202	-0.9568501138680864	-1.4736678247477604	-0.6747536711591656	-1.5616260341820474	-0.6160058346777656	-1.488220925674249	-1.363475403563909	-1.1382452450836011	0.5549660971166515	-0.2580646243883137	-1.291009868674861	-0.8546627367128344	-0.0742019635380096	-0.932896000676963	-0.39021349423970325	-0.08342171720661562	-0.9866057915901578	-0.4986248748624976	0.38844161379202524	-0.09524545581678288	-2.099776396994055	0.32040345228158457	-1.1679178688340195	0.7849689691931011	0.6428742799164816	0.0	-1.574870634235484	0.8079253273368233	0.22099976233494958	-1.6150941402360892
-1.2698681890114456	-0.8468213355127735	2.1556614701838033	-1.1894883780926722	-1.2498485283292047	-1.4750079544771102	-1.1970395038870685	-1.0811206241495004	0.10679843494728708	0.5684464622620167	0.0	-1.093914052353036	0.24964420169387835	0.0	1.0311263658374403	-0.6803042285517319	-0.705686566477508	0.0	1.0746787886782145	-0.46183262452166673	-0.9539603184990613	-0.7605067526656958	-1.1048266216073006	-1.4054238255153386	-0.26934242907962674	-1.015204265658306	-1.667594256279488	-0.4935505389333418	1.3804781074371115	-0.4228671207630236	-0.9481043954988377	-0.3605681618988096	0.28777912663798555	-0.3346115614520672	-0.14467453271191402	0.20873170877527147	-1.1212453832051867	-0.22126896978982868	0.42608519337084266	0.23556697569761192	-1.7325872361514536	0.7195347360041368	-1.1262997362346712	1.445474944564813	1.5108108352688465	0.0	-0.7845705781738636	1.7947476160284888	0.3567036384451414	-1.2148455846236959
-0.8328825633728147	-0.0835739027718558	2.4149169936732147	-1.2844705669542318	-0.5422697266879956	-1.0317005229771494	-0.7200024452182399	-0.9733936927108122	0.27870949750279445	1.2270779491691004	0.0	-1.3318722948000536	0.6008741269590039	0.0	0.9053081005147874	-1.2161560934326332	-0.6413915431616212	0.0	1.5234560518274833	-0.28915365072304344	-0.6184739060573554	0.031780491462812074	-1.2813311161704872	-1.384255596356067	-0.28216141851721827	-0.28438763096068503	-1.9301638340800664	0.2360545658435106	1.325260809484021	-0.6102534614123265	-0.3113857822784684	-0.07148093352457136	0.35763771991600324	0.05063832436133388	-0.1924990634070078	0.2165789986253085	-0.9396898303405806	-0.1400430251922045	0.25165401205856625	-0.1655663848217391	-1.2880611082103306	0.3685609179905045	-1.047248893977327	1.124270293128866	1.9231556177074187	0.0	-0.3039654065688993	1.6680006741732372	0.0686055096240226	-0.8072345853594943
-0.5203377095152454	0.11638368640767734	1.7529958766210365	-1.274918214270604	-0.011298766761162624	-0.6090550519460084	-0.3965545478653427	-0.938380620702784	-0.02277780702945513	1.3456284457556444	0.0	-1.19674194808986	0.20380410576999577	0.0	0.48013780226725394	-1.6238441995894408	-0.522584531096649	0.0	1.3125455339183418	-0.34505869485075547	-0.40994417234862507	0.6309618750786764	-1.2577956173036102	-1.338026080215938	-0.4460121084831356	0.22999469284265708	-2.07215327473532	0.5547877011206196	0.6048375944760077	-0.7308906418630431	0.2615344013450556	0.012532608083863543	0.18526863433465923	0.08517763401056877	-0.44150120702319723	-0.15798055899435323	-0.6246385533783653	-0.27168307262722313	-0.026418308018218935	-0.9339638219974185	-0.9982656287982152	-0.47070707760166014	-0.8942129606980853	0.12634998027191283	1.6890241663483154	0.0	-0.22129346971694291	0.6865676797990415	-0.3947451241937213	-0.48492615933641997
-0.4421924082911592	-0.440164702548357	0.6303079729752986	-1.0467697194767644	0.16858489352729294	-0.5382616473522674	-0.26769722016461095	-0.8949405029048761	-0.5489814853776295	0.8886985503559394	0.0	-0.7794877268173888	-0.6823314431003694	0.0	0.015175637645927323	-1.6596494869806635	-0.21266998318862462	0.0	0.6650563251467618	-0.5547645928815275	-0.5923878645154222	0.8278516842096381	-1.1106471183365978	-1.1677540591740014	-0.4536960958717644	0.22552994054553704	-2.0586505772806274	0.2937750029187726	-0.236807434593444	-0.6981005547886686	0.425902479778583	0.031017386068960727	-0.051575456004351046	-0.17788732025032913	-0.7043569837287661	-0.84089051675229	-0.4036431740792187	-0.4933235629757026	-0.22488091940223748	-1.5213464131695378	-0.9950300045512936	-1.2267616192075164	-0.6915433796263226	-0.8695259154281069	0.8719092854382903	0.0	-0.43560248045686395	-0.3871960604465234	-0.6868078957174696	-0.3296721579868831
-0.48332653757471594	-1.480964413899589	-0.27458557527206945	-0.5964006214121983	0.0912098060146561	-0.8404531978786293	-0.2256901348501513	-0.7329549520512164	-0.9302666944541397	0.10244961509843957	0.0	-0.30152902886568256	-1.508513088822304	0.0	-0.23576235094133927	-1.3458568120783077	0.26002211944235615	0.0	-0.0038558821380255347	-0.8047783520188921	-1.0639571038324944	0.6162163775831311	-0.8869160160375922	-0.8651592434800442	-0.10594476700358134	-0.22142227609332482	-1.8431227401971995	-0.29223232902097357	-0.6624101012276229	-0.49686803026311827	0.10000766707404932	0.15739292878138145	-0.14126481888615064	-0.52208388803346	-0.8014493247287935	-1.5673353616258132	-0.41841100703377626	-0.5969024261308881	-0.21183397264826767	-1.5473697458325035	-1.2268790049742004	-1.3777883904111015	-0.4789898888326038	-1.2440689087499064	-0.18373789379833047	0.0	-0.7203671304333131	-0.8012963657795615	-0.5834376143010888	-0.3413199209052867
-0.3824259403945291	-2.3948777541781174	-0.46718665965058553	-0.009018351823911933	0.001788507170394717	-1.1913540974740096	-0.08326416370857624	-0.43671427076040514	-0.8878003613456636	-0.5812641240674987	0.0	0.016082620135170367	-1.7290086897564112	0.0	-0.15102930293694294	-0.9371922921842809	0.7675063498011024	0.0	-0.2866663918117876	-0.9619327709722086	-1.460541803165562	0.21977587274819643	-0.6047704731341017	-0.4563588356172117	0.5617456235381388	-0.7001075438146687	-1.3435947565986115	-0.7327023009699032	-0.44504892651893624	-0.2042032250187882	-0.4450013818632685	0.48292295036284805	0.05232088841257808	-0.6959351906259047	-0.6360903636660077	-1.9579549364215223	-0.6408964235994233	-0.4147270921927409	0.0018138852853079907	-0.9995864271517402	-1.4634972133898418	-0.7678929892713005	-0.2562553035330639	-0.8028034525731753	-0.981402790058199	0.0	-0.8246509950472434	-0.30658340577607857	-0.11143834120722129	-0.3997016925613078
0.054673457971668185	-2.576501081232325	0.0660270380049035	0.5828732250817207	0.08897338278468636	-1.1469464482277254	0.2810235510222634	-0.13051835133853215	-0.37645400301084075	-0.763676731249627	0.0	0.08325653216307861	-1.104536426045165	0.0	0.20672941107555975	-0.7047479343352966	1.183705385854264	0.0	0.010454998499764499	-0.9094522453005093	-1.4381656639770812	-0.03848538191361534	-0.28551021955090783	0.047391615191939074	1.303558198064447	-0.7428537559486396	-0.5088341398765873	-0.7001936245424902	0.2421492441325998	0.04831274055507244	-0.7411327619408465	0.9480965086556167	0.503572019956087	-0.5701890920635599	-0.22732137231692717	-1.694190127722616	-0.8897446748945621	0.06333244423458714	0.267821772479526	-0.17465089320603586	-1.413404273550388	0.31816402884014167	0.020825671142350347	0.1458927152837085	-1.1219456919780157	0.0	-0.5879451005914925	0.70033031730058	0.4902690675526632	-0.31345959054649797
0.7613108118195109	-1.785081881796537	0.8526167571579201	1.0236745099806053	0.33693762979966857	-0.4740363271292482	0.7934294706470408	-0.010657188303087749	0.4078176389620399	-0.30359660124257026	0.0	-0.016375012821335876	0.1564584486185406	0.0	0.6310110929886867	-0.7079494780089454	1.4280833694025998	0.0	0.7642183872325461	-0.6024148447835292	-0.9208883933899332	0.04635738914968175	0.026538340556470554	0.6252862922106347	1.8119120619339437	-0.1549475634343721	0.5647562832871584	-0.2573419607915685	0.9852946011773105	0.1439211192508966	-0.43562429628709415	1.3565421018415227	1.0061295795590774	-0.22301801477954467	0.2961008226964616	-0.716933935077934	-0.9423931681322619	0.664612602126621	0.40036878754151334	0.5626695370693754	-0.9055970956185423	1.3524221438922759	0.3814149213613851	1.0258270815898713	-0.539769705641696	0.0	-0.02912566245990415	1.4712789063855798	0.9366936926933012	0.05728266949600314
1.394272691479515	-0.29449977967701785	1.2314332586144852	1.153003864903714	0.540548195684185	0.6514747796212487	1.178197515045633	-0.21002113704380185	1.1432704322970364	0.591260465820101	0.0	-0.09872610102791318	1.5033575566601176	0.0	0.8791041294253842	-0.7351321998227798	1.4389501398625646	0.0	1.5969483673834999	-0.11331001440156202	-0.14225548084793954	0.4058527048108281	0.27912006638681686	1.1759579638299869	1.88960659333523	0.8269987304502866	1.5793930694555964	0.18941275989117576	1.4118297137456643	0.04130233884940081	0.4518965921245757	1.468905727876955	1.2505443554642017	0.10819476297875373	0.7370585494855307	0.6771354970493924	-0.6779371308837118	1.125293682916403	0.30393064568341205	1.0131016759509184	-0.02652497612531191	1.8858828450294285	0.7700010353222251	1.3675768369800363	0.4313919694442627	0.0	0.6410357524552067	1.4265198829558543	1.068323967727106	0.6849952376036603
1.5352246336251978	1.2613766270289084	0.7720006797793659	0.8539987081945356	0.46835138264090187	1.7252673917590569	1.1103038959690423	-0.6889284051917601	1.5454413188490768	1.4730715637767042	0.0	-0.016735468200121565	2.339178866325941	0.0	0.7929780068339073	-0.4659531722590286	1.1434457749591809	0.0	2.0785587851394802	0.3742271919349487	0.5311285425391745	0.7263850499763227	0.44566178407573226	1.4949027650842694	1.541275587549166	1.66218980367317	2.1357243153314154	0.19689396475946125	1.402178932332575	-0.20459978687464359	1.5118154007000875	1.133861671064314	0.9826634218642166	0.18289675911262954	0.9042589428430446	1.9321664284229672	-0.16233058954039542	1.2433123559980588	0.043429835220151	1.210024486586838	0.8880655717992194	1.7808318626137736	1.037630746500667	1.0743946648129876	1.231977230586721	0.0	1.1129424945782291	0.5402943888683434	0.914597795388399	1.3564102550363282
0.9864606117045011	2.250778243282199	-0.44514558848365465	0.13657734436390975	0.05284620663242063	2.2246423451408774	0.44868757800032855	-1.2283085047114508	1.4897731431276957	1.9052243310448334	0.0	0.23383603967343486	2.3384094215513866	0.0	0.3755724484241734	0.26030662451602354	0.49321242853593245	0.0	1.9569075524867061	0.6410621719425691	0.8491597033091457	0.6596827683326391	0.5409005495977844	1.3677772988864416	0.941414172916692	1.8417324315928203	1.960776844680805	-0.3702022843887381	1.1036195964243096	-0.468772120271153	2.189996498450715	0.38839426902468177	0.1685329963275255	-0.08006428897938665	0.7022320074524495	2.4999415373836626	0.3809548094388449	0.9936372702323506	-0.1922292980467219	1.3009266631322034	1.423162909840608	1.220408943710765	1.0216962519799595	0.4228993761758609	1.4046086500671324	0.0	1.1472866421069154	-0.6653131150992464	0.6225703839959091	1.7807198083462297
-0.0473207085736031	2.386741060568205	-1.8639456913381884	-0.7979872263677625	-0.5315013447582994	1.937925626981488	-0.6080623881845632	-1.5342883290151947	1.0406454349205505	1.7043717122582482	0.0	0.5129223059653818	1.6059563457912638	0.0	-0.21383224297227652	1.2711089115181424	-0.4413990261631677	0.0	1.28345374071564	0.5471250917547051	0.8169247202350295	0.08005567003151054	0.5993321362017651	0.7405232799061996	0.31688719758134865	1.2154625546474758	1.1185947932622016	-1.209588817667617	0.7642283542175774	-0.613758189835689	2.136437412043695	-0.5332282139162714	-0.9368688027886632	-0.5436024681029731	0.19646898441524285	2.13456980780945	0.7013189654393696	0.5328385323914093	-0.21303401238067785	1.3631236087626735	1.3239892738466252	0.5248388530959455	0.6668506730759871	-0.17122602869670966	0.8766506097781661	0.0	0.7286110692212212	-1.4974810319793197	0.3223452336446693	1.7615636187906092
-1.0376342820945277	1.8433705647137149	-2.7823257669212027	-1.5887956024334025	-0.9627333275434033	1.0918370070632104	-1.5740924749078165	-1.3930471997762017	0.39015497677844363	1.02477767256711	0.0	0.6376977471525905	0.5917353317530919	0.0	-0.7427952869221133	2.1190494257496293	-1.4073333219750854	0.0	0.36112223100879093	0.1185560791252919	0.6362049994043799	-0.793140826082096	0.6348355791419324	-0.16595843071553618	-0.1722293839219931	0.09551537808142065	0.03684802698163475	-1.7657317105755614	0.5249510379984309	-0.5512624911543871	1.4230472668445975	-1.2987440835520374	-1.8832557152062768	-0.9394112174595447	-0.39377216902864176	1.0355746329654771	0.6732497998298369	0.09567214830089073	0.03943448056860108	1.3109621821539625	0.6549807056212276	-0.0720740218861246	0.09492314548467885	-0.4413719257842722	0.009502621876891881	0.0	0.09834973078411881	-1.5652556919078042	0.03836814100427488	1.3177229532821917
-1.4429134314217107	1.0917631217903887	-2.7686019148510312	-1.871369386338181	-0.9773486911497385	0.1973393682186283	-1.93676470096237	-0.7861679990260472	-0.24612207133064837	0.23845497407337296	0.0	0.5139993830507875	-0.1793147473499586	0.0	-1.0253844916123291	2.344601537614954	-2.0290735056178097	0.0	-0.4496422570697332	-0.4519968072400443	0.516357848134575	-1.5060751849061964	0.621707612899024	-0.9186049800103984	-0.4834216891720063	-0.930286818105585	-0.7070654865103335	-1.6030009366876206	0.3230227045839375	-0.28119404163156414	0.4856024808276165	-1.6407761127530696	-2.253098126739072	-1.043090911157302	-0.7921816225233226	-0.2577824427835583	0.3737568674145613	-0.1430610402996733	0.4340707598249961	0.9674132802819008	-0.2300770672657285	-0.528708578080401	-0.44186454470363795	-0.41417376510337806	-0.629265230471385	0.0	-0.3756825188259415	-1.018122959099677	-0.29104427947881034	0.667287152568169
-1.0554788936365158	0.5821768848229348	-1.9055921500499091	-1.488799962361311	-0.5481977258228757	-0.2741853365549693	-1.4753538262565733	0.09624366048251223	-0.7184805008350881	-0.303065175376623	0.0	0.20529540388205647	-0.3963455080110492	0.0	-1.0152524650203005	1.7687594364712806	-1.9985149785048189	0.0	-0.9416274575567164	-0.9010762186131264	0.5119256214774397	-1.6526222187815691	0.521231524327351	-1.1122523856198705	-0.6602727914699357	-1.3523973269813347	-0.7258573368440837	-0.7081875355977606	-0.032162700202167424	0.10790588200268994	-0.16564231605390906	-1.4946660720553073	-1.9006011629966968	-0.8182860817899126	-0.8115501394575501	-1.1640059628161825	0.03358558175087278	-0.15200066604345502	0.7071330388931466	0.2382511292988511	-0.8951518211269918	-0.9327705794785676	-0.7070164142425204	-0.3302350174568653	-0.6305982570320585	0.0	-0.42857504692518245	-0.39860997294802547	-0.7139851706170343	0.08417266392981156
-0.15016901739310298	0.48591249609062936	-0.7172082900297988	-0.6207204657320933	0.08723027177212554	-0.16597201965846675	-0.4277326020988774	0.9464445595882662	-0.9804591501885178	-0.46708107683303873	0.0	-0.10731397477946457	-0.10317314920548512	0.0	-0.8205818121277535	0.6179413567420469	-1.2837005092125457	0.0	-1.1544586406594048	-1.0336894731993955	0.5093832086260281	-1.1424306977650904	0.3357417505084235	-0.6407137610197675	-0.7602834169900767	-1.0330741587738264	-0.06796388213341147	0.4866234262737159	-0.6773648051326717	0.4773703831335234	-0.2666888799599418	-1.0284018571607132	-1.0512545992608284	-0.43228936254410133	-0.46470361826617224	-1.3689109857109258	-0.10855181021096853	-0.02821967751600696	0.605159336904525	-0.7539452613185722	-1.0762372262038398	-1.3486514357435846	-0.6294872212310921	-0.42355096099821454	-0.007847689551274045	0.0	-0.08134129069612006	-0.23280222019664235	-1.1758141939838007	-0.27323242561538247
0.6758013114253968	0.651436235856767	0.16399006803079855	0.27969364649305084	0.5688827181564435	0.3098248572001645	0.6220538580770911	1.480259449432603	-1.0711760604834268	-0.3757401200151293	0.0	-0.2438387947329078	0.3783294937259485	0.0	-0.6313154211694314	-0.6014960081784662	-0.2007607020953243	0.0	-1.2966121068488745	-0.8234099099012314	0.35943501229558067	-0.2711129531744983	0.14091225689070114	0.1982686130432417	-0.8012940669879499	-0.258857906476735	0.8048914557851863	1.3739695702889718	-1.5469666174073653	0.6996437922762758	0.06165785998680077	-0.5412223514767355	-0.1849449883904817	-0.13540870246154468	0.03634467081771823	-0.9611919611724622	0.04423152852121159	0.09028657161065724	0.03379608392423496	-1.6877517298665177	-0.8192312009964313	-1.7108556089758797	-0.3495393648061015	-0.7319064355698441	0.815710533341135	0.0	0.35438710053090233	-0.6588065508554444	-1.5195459590802338	-0.44130024065026185
0.8762195544778967	0.7740144128931195	0.3701463594217119	0.7309105930764509	0.6338203019961419	0.7524244935942584	1.0825611063942726	1.555351199927232	-1.06609187578768	-0.27342752464266323	0.0	-0.13984565969993443	0.6759620418309216	0.0	-0.6001886092709207	-1.3927826908807093	0.7310040762404288	0.0	-1.5573840987286165	-0.41373134264905503	0.0359488690829889	0.4602616173984169	0.057095076324485836	0.8635208530868809	-0.7600210549689442	0.466180349471968	1.3066765820708717	1.5469376938953545	-2.3674018012399007	0.7145320939937141	0.43743702198065143	-0.28788328358251863	0.23933777161940964	-0.09062449651786553	0.4038146900335917	-0.3236753431302537	0.38972165442310897	0.11581410943799136	-0.8718837713693081	-2.2097469157748084	-0.41558482846916583	-1.8492375589807544	-0.12190488758043701	-1.0723805737045855	1.2877026759476407	0.0	0.4715653082685871	-1.3502577560950024	-1.580720188601244	-0.5852157580062782
0.3008476979800333	0.638225048751568	-0.019647971556337185	0.5087338317338684	0.27142971791529036	0.8470479849199449	0.7114371846675072	1.2144229033662715	-1.0276032219998907	-0.3325290941608986	0.0	0.11949707639389862	0.5949297911227628	0.0	-0.7486777784249801	-1.5322424303047468	1.0806772328719014	0.0	-1.9441460303796931	-0.023231548609753475	-0.313564127294365	0.65896030430279	0.16833325538831323	0.9101424446784417	-0.6117155188972657	0.7391722891651684	1.0975646780588102	1.0299921789980484	-2.800701593027193	0.5527897632295213	0.5015317441522548	-0.33510050491590765	0.05100053751753249	-0.2717520165278596	0.4480854642162801	0.13222174097250664	0.6979999904039054	0.04765329484929222	-1.7964442375821574	-2.13718225249911	-0.18646598299806186	-1.6213202805462188	-0.13904448155942326	-1.186698839708194	1.087516070394171	0.0	0.04567389106083882	-1.7709269030480215	-1.3052519901603161	-0.8408957814493537
-0.7134534212572237	0.2612228304090177	-0.5853838134645258	-0.213520343575754	-0.28192731687559613	0.5472615463324013	-0.23983534159517925	0.6445066825463165	-0.9780096780314703	-0.5369248356587291	0.0	0.36311793613300675	0.20884976163307145	0.0	-0.9560962648959284	-1.1463592127204414	0.7592982845499983	0.0	-2.2606234731900203	0.18328254206961647	-0.46964240558884335	0.2797534277200501	0.44595297025671393	0.2842212976763615	-0.37109223081066695	0.4821889387663932	0.29144406061937983	0.22366131499777955	-2.6411489507322554	0.314071571823027	0.15867856878712958	-0.5392532431758311	-0.5417789022941509	-0.4961953170599769	0.19004535314368523	0.20897989980261905	0.7629680934006848	-0.05533092609090319	-2.3881897498793707	-1.5588022959250707	-0.26648670203555186	-1.043286557641892	-0.3972219316540473	-0.9388694461394311	0.3268429435823444	0.0	-0.7902701951835117	-1.5625722798802402	-0.7993854971440305	-1.1852944054142416
-1.5621936824715121	-0.14715241996426456	-0.8687649597315026	-0.970774143715094	-0.6979200392645168	0.060792700940126516	-1.1880286688679165	0.0827480050982622	-0.9012594610392477	-0.7162036773725141	0.0	0.4461524058143725	-0.22495732896556545	0.0	-1.0394271554678312	-0.5761896610680591	0.06343674929693319	0.0	-2.2420023540347995	0.17775393656929042	-0.31444621312301	-0.36603130021894026	0.7408431005991274	-0.6338870330720889	-0.09974552256770974	-0.0578994374572742	-0.6342394990280102	-0.37865625977257167	-1.9372429624345753	0.11050926953685095	-0.3830888858249062	-0.6574179716284096	-1.0971457200085033	-0.561786489163544	-0.16352846572833352	-0.005244968254025407	0.5334147113973384	-0.1302305522888016	-2.4236601652823944	-0.7705942872073229	-0.5322169437832321	-0.3148093430540561	-0.7003891330321599	-0.41838208610210115	-0.538273612644687	0.0	-1.6014462030839502	-0.7872425078892118	-0.2720967855947918	-1.4344062991038968
-1.7546193387475075	-0.35564490454855346	-0.663692638212574	-1.2956238570477925	-0.7554686629593975	-0.3234526866433834	-1.5812738482287816	-0.2833172098612394	-0.7658658908556419	-0.6913327611483662	0.0	0.33325041785310977	-0.45189001775581034	0.0	-0.8736908816009819	-0.14218719456954765	-0.5248803597749304	0.0	-1.7517852281309423	0.060405476117402136	0.06190839001556738	-0.8293712545377817	0.8635628423004926	-1.2751688256304257	0.12442454306311561	-0.507868675540171	-1.1580763757278527	-0.4976571399294536	-0.9655466774820823	0.007643673221335343	-0.7826096204382855	-0.5167518574873562	-1.2249138313622105	-0.38645868245737386	-0.3648734584848707	-0.2563298963874435	0.13883676076461024	-0.14776398473490138	-1.908732694164047	-0.09774098773126352	-0.714648587114941	0.2847851902181827	-0.7997383499395122	0.12009232381576501	-1.0148377022880462	0.0	-1.913426571257905	0.13461663055802378	0.08912580058243386	-1.3734993551748642
[truncated: 72 more columns]
