# Supplementary material for: Diagnosis of autism spectrum disorder based on functional brain networks and machine learning
Source: Sci Rep. 2023 May 18;13:8072. doi: 10.1038/s41598-023-34650-6 (PMC10195805; doi:10.1038/s41598-023-34650-6)
Supplement: Supplementary file 1 — Supplementary Information. [file 41598_2023_34650_MOESM1_ESM.zip › matrices-bold-time-series/ASD/ASD191.csv]

1.0342964827434353	0.2939603314422789	1.2043298075815967	0.668996097170943	0.6054015921511994	0.08873002816352603	0.5960306711279448	0.9205737803661052	0.4985292299138854	0.08092992611773758	0.6895951914563763	0.47579682708299975	1.0474343118102922	0.7755570539932212	0.451077991831079	0.006490140093560108	0.15977046791587274	0.5088551296064697	0.25428742976548707	1.160783210304206	0.10820054808413884	0.47814631125071183	0.23742521862451302	0.5603220265096699	1.3533051924915807	0.7481286871770135	0.6592533171766076	0.5126196060283931	0.3002486021576033	0.026228812751895262	1.004501146728943	0.17994735873360987	0.15502654477760752	0.5092776989889248	0.6439535101328588	0.43485861916914087	0.5024565936969064	0.8694012820075901	-0.07384453888818533	-0.05375627514393667	0.5740604842553584	-0.03088566320384657	-0.23125417953269337	0.6602822838345662	0.5034476872967903	0.748159096059902	0.8039094280911085	1.4525932487404873	0.24072986596659451	0.39843192173086306
0.8320793047273353	0.6873971363789785	1.2180426171363687	0.7762518626072388	0.3478100709756611	-0.7006882498298678	0.8527592780663219	0.8684064691449161	0.5081253812336003	-0.4436645017586673	0.6277492481982093	0.01610542404946581	0.9514231986809868	0.5288952640302281	0.3972335470463868	0.3826897760910406	-0.16556825859866797	0.11422824462362798	0.21247869737577119	1.7166140409631874	-0.6442010770960505	0.9029563234855067	-0.3883200360068246	0.5333675321153188	1.773788646749013	0.5430677544245541	0.43177807918731637	0.24637168527577794	0.2318494293420818	-0.06678940991781004	1.063349610355871	0.26773393746373375	-0.015992617448176507	0.2859643508810617	0.45707645114436557	0.3403013409351344	0.6151633421620607	0.2948701508335546	0.17755863634909033	-0.02086358793202239	1.0937416377874174	-0.7975776609990977	0.10704965478112738	0.24840988047787774	0.26704056142600585	0.8221423252081822	0.8240610769088721	1.9471375748168605	0.27080646675100223	0.7364375429984797
0.3330717030972179	0.48075496552372493	0.5689769976214977	0.5209384462773572	0.06088909925511887	-0.6716922389201151	0.7746895616056716	0.40867254548436754	0.7965034751027268	-0.6817445524017612	0.7181576265360275	-0.4562743565079712	0.6513497819294788	-0.6549941739721454	-0.2709599661224449	0.8848110714828424	-0.6900817288606343	-0.36662428359744403	0.14353066720423782	1.5626212845783756	-0.957569633280383	1.0831518519027785	-0.45406062600596864	-0.23774745292220192	1.8179981643835508	0.43620269034370096	0.30366946769736297	0.12526666222032273	0.23424527046158558	0.17720786443811637	0.7099071146543109	0.10412959004540143	-0.24047097735912543	0.23445529736442403	-0.04087563758531635	0.10588065945961629	0.6517875357075119	-0.13772573906645783	0.7801511203301246	0.5433555074184939	1.1897507288010423	-1.1970779081438672	0.682219668912661	0.07236872777810037	0.08749167050695707	0.8573582993830992	0.30805252438632225	1.5383456634951918	0.6294675611257672	0.8354189374395191
0.15946092633149803	-0.14995957004488103	0.1238342052797605	0.051039400454410244	0.13053555967869113	0.5783110651575806	0.5526609223927221	0.16211088452358777	1.4913485969230933	-0.09241945055882377	1.1750433340365956	-0.29825543126436155	0.6582731428374111	-1.7699932545873334	-1.2462429310428593	1.1916220730541471	-1.0456949292259599	-0.20666514390941512	0.4073310229924262	0.9262993754885606	-0.2993481297276917	0.9788170900675055	0.4438798105469467	-1.2700729527483512	1.5511547368758332	0.737564518099934	0.5403215092414486	0.4702380465183052	0.6716531642480225	0.5057796392416051	0.4616855270164413	-0.24275094175812847	-0.40901927739011973	0.6851300128038955	-0.2997537518772393	0.06545271018116534	0.732508879725644	0.3082404803314783	1.449470284208532	1.5065247715650056	0.8059430127602807	-0.6226006431535501	1.112589083102531	0.6977017732994042	0.3152540924650443	1.0747657669991737	-0.09239519354960188	0.7611441639281661	1.2760519617374158	0.7255334717058113
0.4571076468591059	-0.6016249646059287	0.40767297267507563	-0.3067088213413034	0.37494564231882405	2.1406983129181882	0.39159326154809004	0.4876965290463067	2.0394975262274415	0.9345993371910762	1.6133637718232114	0.5243053466443516	1.0052053376144257	-1.7789313009082017	-1.7354318962121194	0.9703963155365405	-0.9401128133000283	0.7530045657832513	0.9818828839072948	0.31209427354803376	0.9554661218641061	0.6988736738837679	1.6517523300063985	-1.6461935743266516	1.0184090994914492	1.0648771831984978	0.9650652463451884	0.9418603455016105	1.37749824762	0.5749154527299914	0.6675279357399398	-0.31960358527061294	-0.35296155589800526	1.3056198556612872	-0.07062929869561668	0.38520664673648736	0.8430986312033649	1.2608603682752426	1.6335868213704128	2.1284515210878676	0.2507985112032738	0.6824864887140546	0.9818039483098299	1.7347211568014398	0.7678140822523681	1.2964176978640063	0.20441234046197249	0.21247891285036583	1.6602294286384802	0.5127967203140267
0.6920726551754367	-0.5784471621973079	0.898905910253256	-0.27767770353980376	0.22671659197159771	2.6314038996084594	0.2787606912423666	0.9559301607142687	1.6762929527230468	1.3723625229710783	1.3391593660890329	1.2414547662035602	1.1413337732785054	-0.7633525140988467	-1.1292511854213467	0.13995374634309685	-0.35506355743770707	1.8522179257005198	1.2761055599106588	-0.02589383084212584	1.7855934137514997	0.3743897368050182	2.03228251207466	-0.8750687298675415	0.21292006205574004	0.7399189383210665	1.1703669607355365	0.8223049115431963	1.6164768809542474	0.3010980509794447	1.1245461781825357	0.2760789213797211	0.08409160202621654	1.3980583983806427	0.30344848387821327	0.8502819440478402	0.8309217590075675	1.5251411087263704	0.9744564631597833	1.6682156894595281	-0.11730868180132019	1.7284015282453433	0.19144666988841952	2.1563462044266983	0.9212807013486137	1.1212047806300651	1.0011957453605993	-0.13552570249823473	1.2442822233991484	0.20264837913409786
0.3057607120400335	-0.38273937894549315	0.6275813141313901	0.14966912964837217	-0.5112493453808002	1.643709093466744	0.08867101587219423	0.7571602597819421	0.35689863966434715	0.7037246300814427	0.1385809487031249	1.0246869134736754	0.5863465664110041	0.18037737076953614	0.30668050163385424	-0.982319907625589	0.45043621597827516	2.2569852997940187	0.6891912933086182	-0.20907108524792947	1.4911023240832812	0.07802320993884442	1.192849202740001	0.5569132422249993	-0.7341307707946706	-0.28322718521877965	0.9873017357508389	-0.11703886520170134	0.8178301440189839	-0.14360991666759504	1.3378401886957079	1.3313772585470924	0.8179782918552546	0.7296923239828041	0.2940957030866312	1.0543790554959294	0.6001442273418917	0.5260653679966328	-0.27708408883531355	0.19054219279062065	-0.19741649071472744	1.6661204989380731	-0.895368152010505	1.4541091519817584	0.5434813608226157	0.4828130034641189	1.477907402697452	-0.6569685371268287	0.17389900394868302	-0.23311786952212707
-0.5771902708741335	-0.4153261643349207	-0.5978590365516778	0.6741182581404009	-1.3168449872613013	0.1660033171569842	-0.15976064890684494	-0.3590355323067717	-0.9878889631848291	-0.4379598463561039	-1.3240160463582251	-0.09952624546447005	-0.46172176855733105	0.19443485225114934	1.4769314401846563	-1.830770408761502	1.0716300546585493	1.755560750861681	-0.6173131971942671	-0.4294138801190915	0.35887128861732887	-0.16724768552931954	-0.03693107855802597	1.550462195211842	-1.486345416526598	-1.1749920899091604	0.617077432168927	-1.2109596372317124	-0.67159347184833	-0.6134839276653158	1.051729338925678	2.039630406798664	1.3847464828136336	-0.11958342000472265	-0.2066500513370246	0.7884940816472771	0.2365348532300308	-0.8353056622876975	-1.363987265485874	-1.3261249942173114	-0.15469217955272677	0.5816478552776547	-1.6743250189675618	0.254595364157424	-0.05108939931680258	-0.15949653629907082	1.0585766478009393	-1.289282516015615	-0.7454878327962787	-0.6490078646453379
-1.277048553384949	-0.5932571818262737	-1.8384496659727751	0.8545990400877289	-1.5254639264977692	-0.5176513668739336	-0.2751129303428624	-1.6947510344168801	-1.331328029034835	-0.9442835128413936	-2.0313908783802535	-1.2190921740999106	-1.321662543280954	-0.424124940022751	1.343195237320126	-1.9808992962436323	1.153209403784274	0.8228149908220408	-1.6662287698044782	-0.6880727923502065	-0.676341996156424	-0.3546907907885246	-0.494128192319403	1.35443120201004	-1.7640320529759388	-1.1320870328917962	0.29206408231425296	-1.540275268062094	-1.736430837578375	-1.1261671273342528	0.417357617852484	1.7208403848956229	1.1969065758641753	-0.3781475738390388	-0.7802273115959854	0.20477453893360495	-0.11419249135342033	-1.1073026761658686	-1.6242103228617655	-1.8168946828223742	-0.19491275385159096	-0.6067438844167832	-1.7219157717154343	-0.3815341380771141	-0.4392248551445919	-0.3177216586445451	0.00014371205668234574	-1.4279864190733325	-0.8589400186826665	-0.748053165223526
-1.3599018014573019	-0.4830171039160215	-2.022952783913596	0.4274785429738655	-1.1480053243862702	-0.16480048397576785	-0.1503623599335879	-2.248451246650162	-0.6416962523590428	-0.44288962755011657	-1.5702045081366842	-1.4657898310074247	-1.568129249188461	-0.7079878027491449	-0.12378003742618655	-1.452504632736944	0.6027556699620666	-0.011993962835904674	-1.5337883543328936	-0.8703273321865591	-0.9749101517492752	-0.48508818975980045	0.040589078217974965	0.1944537256092321	-1.644582270207541	-0.39117316767708776	-0.04282368917553621	-0.9280439461432984	-1.5104421944106596	-1.6835513801261976	-0.2974173100220265	0.5067808050380406	0.09790791599790753	0.030510555334312746	-0.9530693700751809	-0.38665925327241935	-0.4359860432670715	-0.013030489898535986	-1.0245433367639865	-1.0960831242861608	-0.3699275997020875	-1.0224961093443097	-1.0666128828014527	-0.15236781246294528	-0.6073657408267031	-0.07427622543262621	-0.9243376773996614	-0.7527041061693693	-0.36161064820423106	-0.4107043725955748
-1.0957164430896176	0.044302215415706545	-1.1276145304018834	-0.45695261352120803	-0.8651240998928922	0.3615068864480978	0.03905593763261834	-1.6965152463298263	0.10382538743957848	0.38001137891621506	-0.5181207029947986	-0.8704713812482882	-1.390948578287119	-0.24363567647655682	-1.8579439980002441	-0.6328598035691956	-0.2964407948567688	-0.6639184388014466	-0.2706142100201546	-0.9406177482503958	-0.69786411155014	-0.5634246740779844	0.6535314167834219	-1.0044588343905139	-1.4712309182897683	-0.025372512805172324	-0.5823324391142821	-0.11032437747048926	-0.21684161795090337	-2.07396200023587	-0.9765002765809796	-0.7750113492383154	-1.3327019450180735	0.3982173942617231	-0.6800461659375738	-0.802524049104957	-0.8063178964080574	1.1257960816778734	-0.10342303303959896	0.040355681462551724	-0.5604090940820485	-0.5744680844585153	-0.09543923138822219	0.22905610681590377	-0.8417732263422641	-0.007570181536017128	-1.2026330666251748	0.12195672798241017	-0.03136902563808518	0.07873320026533598
-1.0059980900069347	0.5555458586350537	-0.14729359528041536	-1.306403681795788	-1.138931508931929	0.2605425992151451	-0.02105407966511359	-0.6478757287900068	0.04657945313296266	0.664963843477858	0.13794938296390302	-0.19488984051692118	-1.1854018206008496	0.40832392372214393	-2.597223993399508	0.10036015971730937	-1.0328059860747485	-1.3122079146787666	1.1275161214166178	-0.9397380479172858	-0.38881570876452076	-0.5820922537660167	0.42137208279853616	-1.4623940103215287	-1.422492705140451	-0.6306929052142505	-1.2518980944686933	0.13965961580652417	1.0679283917943747	-1.986819118887752	-1.5617835131686897	-1.3967100956543133	-2.1514579339624165	0.05774555839546639	-0.33544660228691436	-1.0215153727147774	-1.1597725076920509	0.8949547913594335	0.575231949315465	0.6571972536417454	-0.58325781620997	0.1315109577459142	0.7739986270431728	-0.021319947534910698	-1.161112356806074	-0.48802471855298457	-0.9269882953366009	0.18619906020458163	-0.2745472643181504	0.28048370324602584
-1.1134489196240058	0.5813013015627477	0.059054096755883	-1.6588019329369872	-1.5358517204561717	-0.2734045305830822	-0.4512400948095558	0.04311868588226836	-0.5976391691310862	0.3420480693534724	-0.06878535738297693	0.010344172489735178	-0.9887000793143533	0.5736221931426844	-1.9268159164651284	0.6533411744774528	-1.2423189418250384	-1.9098007037380094	1.6781522127311428	-0.8447433731417867	-0.22884005768997576	-0.5234044893667699	-0.46878621038439355	-1.1223469688227141	-1.2811511743727577	-1.4672322587185591	-1.6250798143219396	-0.11084543116505581	1.455764114416787	-1.3320344903301606	-1.8421692530902822	-1.324667672047212	-1.84399851666849	-0.8517687457879906	-0.29470018519194074	-1.0049955537456907	-1.20669586114965	-0.5183053552357221	0.8549571313878896	0.5385670292911839	-0.3267376595983011	0.5088715323907397	1.329925550067751	-0.8136951023934224	-1.1269408900169697	-1.1927921601910303	-0.46200627455305554	-0.7570162987628064	-0.6373728791604855	0.09158616597390433
-0.8930762255062993	0.23288693510534345	-0.35945342909386646	-1.4435301448158067	-1.1561885047812246	-0.42256101130762863	-1.0468772132487019	0.09522027882630113	-0.8782216330900017	0.04360093357476593	-0.7330405863890531	-0.00967325255488902	-0.5274181486773678	0.4266341073339962	-0.5125767228256475	1.113551209319811	-0.9910119023876467	-2.094223264409413	1.2723980937536272	-0.5832774993323467	0.11210435267181786	-0.4037732496636026	-0.9136206863087276	-0.5035572136241238	-0.7360156054155794	-1.2034201529427329	-1.3433220212632486	-0.11693038535601728	0.9797557125967441	-0.3596160414730481	-1.5488389260785902	-1.018298478608064	-0.7740184737944852	-1.5565258699102373	-0.5773244125094792	-0.6236327885121842	-0.7095325770354949	-1.504327103061883	0.9046887869488148	0.19116685142543738	0.1385722197972853	0.5264156620785007	1.540420411639269	-1.367633648977114	-0.38567498648282206	-1.4401750008972076	-0.014107540010563371	-1.7284045175240532	-0.40540931535360475	-0.13344400329160672
-0.00832137854652043	0.06741053654833065	-0.6225479891907718	-0.9845871519098666	0.28753017289445765	0.1462140843556631	-1.4792080232288454	-0.0918385090176639	-0.3027835400309301	0.2067865620152911	-1.0575531518658892	0.3581634618458037	0.23037516898328733	0.7504997561383328	0.6019925699760819	1.4571067810073455	-0.6519924570570708	-1.609159775447898	0.5772823390506501	-0.21718241806586897	0.8904099464719919	-0.3008587895387501	-0.16885703539332336	-0.12201394694467849	0.13834385982381453	0.5010626755744813	-0.5425313629846436	0.5738794042748708	0.3323096420838043	0.568312102791043	-0.7086100229625986	-0.7975360923855952	0.17739005869889804	-1.5000479515524627	-0.8603326683483048	0.1568138611888947	0.171479275443951	-0.9163510272020908	0.8513518323315371	0.13374607566300367	0.5449374659787637	0.5576394642662391	1.4092200370588617	-1.1960339695351545	0.7239772842375004	-0.9457500616308581	0.37084146073937163	-1.616579764889109	0.43389582953787464	-0.031185015959207592
1.1231539812938458	0.35888888888798126	-0.33710648866346715	-0.637104460166509	2.0243834076607534	0.8327923584379864	-1.5631185768919131	-0.002927513107704314	0.5775574527630499	0.5562789824074912	-0.597637499245322	1.2276210728895491	0.8258020943932849	1.7735643850902478	0.886691706800077	1.4843489948279125	-0.4804955734950515	-0.6593363525102699	0.2203857049925524	0.02747813487173798	1.7493506193696162	-0.2870668823784609	1.2680689231054474	-0.09148455487115564	0.8471161010767774	2.4302282995131406	0.24789387186327763	1.5389307851294334	0.050382102371036755	1.2490612842445639	0.22769687194403168	-0.5837340920503439	0.4199187652479241	-0.86480375875398	-0.7764709086168504	1.0655564193199945	0.925923150863618	0.586335823316919	0.6374710609867429	0.3603766453531481	0.5974331602782995	0.8212875574004671	0.9550656381844234	-0.6122871864312635	1.3475662148633516	-0.10611302642932943	0.5727289146890743	-0.4295842255034361	1.079922941781449	0.29740376289576126
1.6992213391329167	0.7413784660741439	0.14406244151152242	-0.43468987412479043	2.94637598852908	0.7997322369280858	-1.298164670953586	0.47072804644629873	0.8645177127537639	0.5495377355363347	0.41770441484839893	1.9694765187014487	0.7627593802195345	2.623365058065195	0.6008161564644343	1.0919230540855258	-0.36031901476324196	0.2563670805259743	0.21913499001150047	0.02931832314758966	1.9368767814223868	-0.31053733318971255	2.1392946740878633	-0.1902555695920164	0.9639595297791059	2.9897971741067297	0.6125186489696036	1.9548638667003093	0.08642849420331669	1.6305731274616155	0.7255906074247997	-0.2405519652635413	0.10479094829034927	-0.24616309274088685	-0.21982612334385035	1.613576845284994	1.155442513687304	1.34059913575373	0.23324027229720573	0.5150899213194106	0.2628560305747173	1.0742976010599412	0.3287323904783961	-0.2045286459850429	0.9705923273534768	0.4760742623796705	0.43074045856947024	0.7581313818983089	0.8398025460410617	0.41218043851544767
1.4155548256627581	0.7013656089974859	0.34178403984434014	-0.12004953272197107	2.6525373342170884	-0.10382090306278596	-0.7262336996453395	1.0398813717116446	0.37531817858318567	0.10065268303796202	1.3396935182373402	1.8652989995457945	0.1083082508111115	2.2222956436653853	0.35417227307044713	0.515714123089227	-0.021477293820248457	0.7915705916302933	0.1894800758510104	-0.005576438237279479	1.059800477408088	-0.18177021192052506	1.6680441204251721	-0.17802855988373137	0.5511577406267112	1.817151161886722	0.5510275687704524	1.4947795619675561	0.09809323323461758	1.6294424434051407	0.6153268167740267	0.05691907834093718	-0.16527862267417515	0.010677327460676627	0.5476416545176346	1.4554054270602594	0.9349000744206551	0.6322390231030872	-0.170669663547341	0.40707567832849745	-0.11054557188974148	0.8575898185156954	-0.16207538860226814	-0.08373106520559728	-0.03254506875896812	0.5986647444721761	0.04833562634293052	1.0759855720068927	-0.03763658905112867	0.12404995766752175
0.7757751385815189	0.2577224661293872	0.2904260181591413	0.4884583255822154	1.6612920803321578	-1.2642485016307616	0.12540170458778538	1.3589558496158096	-0.23975502753489977	-0.3694902959055298	1.5856353066357645	0.8739328814686191	-0.5342582838699457	0.6106164062097935	0.5009294384171693	0.1690638287365172	0.538686018114602	0.9277374357095675	-0.07894880326311464	0.23746739259488145	-0.4832995205524142	0.24982482885304808	0.19375046005562466	-0.004013205334343773	0.012905316651709811	0.02959894917176649	0.26987425262517134	0.5741458084952838	-0.06225790044516017	1.142080488740182	0.14506007525448944	-0.02025214960162173	0.026623208853547516	0.023538396679248126	1.0500515003117252	0.6662061145466084	0.6381468338349279	-0.5515542411032978	-0.31728570124490896	0.17873417739225947	-0.07197695429698295	-0.016927495805091362	-0.2649782931674746	0.08574817628339262	-0.8006147994283765	0.493152121068175	-0.15498111667079026	0.7607759930720728	-0.6540989956814871	-0.21748514619032258
0.46021348619428354	-0.08232692217606977	0.34010901042807623	1.213021681411193	0.7080457820536483	-2.009333746812361	1.121017433371576	1.2535694558624075	-0.3870460784135795	-0.5339667878621728	0.9901232738381022	-0.33971227999508485	-0.6500849814905157	-0.9451897398043775	0.9097533233579742	0.2123035698068763	0.9655531552687516	0.768911951344093	-0.4075610973671214	0.7088499921509781	-1.8421142799775334	0.8745281993926862	-1.328022533681247	0.2176420827318832	-0.3754718175899562	-1.051949189351854	-0.15998412684280386	-0.22811960509896834	-0.2583416435476054	0.3092268163905948	-0.35297521708321156	-0.47892629891255534	0.5869494292645178	0.03918172440957557	0.9360512929461976	-0.3351345754576883	0.44773868080464413	-0.7982292694540872	-0.19765368154122973	0.012895637868361436	0.4477402011707909	-1.241569820461388	-0.042449669232089315	0.4142380923057588	-0.8441571984385047	0.36785428968751055	0.11411717885342058	0.6277984885424912	-0.5241793960911479	-0.15057767610529788
0.5568933185041438	-0.01717260278538412	0.5084979054518131	1.6333484117201564	0.08423846402592933	-2.147769088443364	1.9238521854344526	0.7272334933898156	-0.22864992188674588	-0.5439455996919409	-0.10885115269663029	-1.0554490248526192	-0.25942175725574085	-1.2705478433110242	1.1773791101542823	0.3795518359337532	0.9214016786892919	0.36431611490898114	-0.5250500871085091	0.9110194989071786	-2.3922265312418642	1.3155481683324248	-2.2051078272592304	0.3410625502413866	-0.624238315003196	-1.1401467785540622	-0.7731552808168514	-0.7387441272993026	-0.3478266700960187	-0.3620574577915841	-0.7151117831362633	-0.8826025860278153	1.1106565219800593	0.1121002662799251	0.2778835001573791	-1.0969713503654164	0.17840264463655628	0.06295872335307333	-0.07351847154260083	-0.11585223324841042	0.9732982074500601	-2.2187449977285127	0.15601494785311906	0.505607221887323	-0.3741568474962181	0.1422160572403172	0.5936074253464568	0.8989363521928779	-0.08840098840612362	0.2830015881939861
0.5930344500377558	0.1660657496194581	0.4053847001385247	1.4721991698838919	-0.2808823863663997	-1.8071407117578797	2.1475806648515374	-0.04574346033011644	-0.317505166729316	-0.7038394815124749	-1.0433567409017532	-1.053623657488875	0.30381375857292087	-0.5012594956485712	0.9888428127126807	0.3149652750988971	0.4699643627685057	-0.16348250763580557	-0.39640035613304425	0.451876869876847	-2.043967657942896	1.2130452583889584	-2.314495500514849	0.28984787301757514	-0.7199532741323242	-0.8516432887545997	-1.3827819156685932	-1.073816018023044	-0.35423042487919404	-0.34033112302764673	-0.8570276603949705	-0.800566350936055	1.263341457016956	0.17327563156590078	-0.43894208400588	-1.3620705278810565	-0.3475909742738835	0.907724088768379	-0.12833412119885174	-0.28900807773404535	0.9163168242715751	-2.458320369861848	0.05290573653548677	0.022724415781509872	0.15280090900276763	-0.2838118368018623	0.6815935228547301	0.9624302997077677	-0.05649825258869102	0.5479838552054287
0.2566909461194017	0.0511438916526319	-0.09763323151515818	0.8397032849811805	-0.3659484170830357	-1.0398001884224826	1.65732184505645	-0.6803738408609245	-0.7239497139575436	-0.9457576387843262	-1.2051281340962778	-0.5742348445379942	0.8788660177234257	0.20552322562119074	0.34710884801037256	0.030163088014766217	-0.000721858063560088	-0.45583730924791394	-0.1832773112420705	-0.36612277118287456	-1.0535635529387295	0.5593551675393282	-1.7993837066968092	0.10004899490819329	-0.39202461753330553	-0.6515754386624918	-1.5097262697807619	-1.1677956955205857	-0.32716795689484723	0.3948033669466919	-0.6230425543208443	-0.28022032565027155	0.9607526219831559	0.24309379498368308	-0.6850826034168	-1.0872314016629205	-0.8692710092623475	0.8015058109509372	-0.19276783711640771	-0.3719850410151865	0.20737548278696735	-1.8504374620692783	-0.23956759909480255	-0.6785467399729962	0.5718909551891193	-0.6541407003561863	0.14089468324391158	0.3502566238906252	-0.4464700133055864	0.28377016883922107
-0.1653806592061128	-0.24970422326631342	-0.42677926125799254	0.1168152648527133	-0.011677776518860716	0.13003807065145723	0.7142048137678619	-0.7085085587998967	-0.8604704096819005	-0.8598982806470427	-0.4737736536090242	0.05223591139613858	1.5396111076477403	0.05070937806068038	-0.41267259921945365	-0.09867368027643661	-0.20320905267786735	-0.1266984961462993	0.010390043304616133	-0.7077342708509559	0.21538142524232703	-0.24699221075283004	-0.829872143282299	-0.07666967980989958	0.5876392133583629	-0.3402105094311529	-0.8099022343470104	-0.7312065213547738	-0.18306209251800185	1.2433922969323188	0.07191863160438278	0.2517821011073077	0.32167456191828286	0.399874897860719	-0.3056650031688989	-0.3969398639286933	-0.8286851547812302	0.09240292838899229	0.054363758312428755	-0.10313252219443071	-0.572140960588218	-0.6952308073644476	-0.32932559306818265	-0.8044565090505602	0.9696377121570147	-0.4760051418007152	-0.5596243931267617	-0.43287099517946115	-0.5656443534765949	-0.21125595522850715
-0.19108911751429686	-0.197197432748315	0.12823239906322487	-0.34786546984218597	0.6611532674978899	1.3295940496500585	-0.18851548897115486	0.03952240182077753	-0.26131357365572017	-0.2467079211708698	0.6481658508213284	0.5802673947778323	2.205551015089031	-0.6147449770211733	-0.8038334226951098	0.1733064053766287	-0.17875460633307758	0.7731033269913332	0.21082828803079054	-0.0623011132221449	1.2928140233573033	-0.7010620598380475	0.2560579051196536	-0.030727402724790152	1.9050288275250802	0.35946655166047947	0.4668706904237034	0.25604347875552774	0.17303859981347486	1.5068161870852486	0.9624885020906783	0.5183876562891371	-0.40674772655419345	0.5814309263542327	0.40984565328835243	0.41517062946146527	-0.019975352899432565	-0.1843372962846136	0.6153708237144819	0.5003466361317916	-0.7572675360653716	0.4586607378127505	-0.0001431113957076102	-0.060956489867316825	1.2821824118514966	0.41160131382875753	-0.7415637809042744	-0.421462207039384	0.03753945440725577	-0.3269070870128574
0.1727144804411631	0.3806371853055237	1.4347833465114663	-0.419641937006188	1.0818998968946467	1.839882445952915	-0.6365045595210483	1.1387893638956026	0.7064042641183473	0.556525762057923	1.3914336397827638	0.7718278080162032	2.442080254887864	-0.9348891634688985	-0.5004811309002698	0.5759663016404388	-0.07626563122011787	1.6185313905801402	0.40182296968394016	1.144018952487011	1.627741803254062	-0.5715292643809972	0.8656711059099946	0.3718114762563515	2.7443783198626615	1.0832964152241544	1.5916490178816747	1.2349756142495512	0.5996018922399201	1.0192944642366595	1.501222158047417	0.6639232326860284	-0.8908612910729495	0.6040869275480315	1.0421569294307316	0.9431883885735692	1.0091639721971668	0.2947443642894158	1.0336054457900332	0.9797359218066836	-0.27118796056641314	1.0868724057998873	0.4933144537693656	0.900837664068292	1.2198855569604716	1.4918739366130684	-0.2829714468912624	0.5538841105726592	0.884908432569135	0.08991023886452032
0.38111420799625256	0.8729103908807121	2.4255710042236185	-0.149085621908371	0.7227622082024016	1.2188208938358485	-0.4937600500645228	1.7879536523583157	1.1608328118322728	1.0068222321493319	1.3234831335983412	0.4228656991627701	1.8317753528457856	-0.6775499176380275	0.38858538208902915	0.5682631719017488	0.14945812548455	1.696357863560876	0.4207410247474645	1.9129108057008974	0.9481590613567611	-0.023101556366249127	0.5488438863714089	1.0530907509188319	2.494624085539272	1.0761848349623988	1.9819549945076844	1.4771011561158585	0.7419226145581056	0.2260864459846215	1.357697460739227	0.9429801161909054	-0.8363928263307884	0.44253640770994196	1.3647176055605372	0.9053649139390123	1.361455417043953	0.7537753935554679	0.8248344323956889	0.8353820543654706	0.33847365068083823	0.9785980253902836	0.6537102010754168	1.1581924908733419	0.6640459126910385	1.923375400714952	0.28145656440094413	1.5132674157000556	1.0633729940964747	0.520981127113638
0.010020003280016395	0.5145560335715914	2.1855432054049744	0.31739373866773174	-0.2859311329344556	-0.1255232423294907	0.09323429435753329	1.464508273815758	0.7027163882672802	0.9056520225975616	0.6591207283962565	-0.3790352548673415	0.48610110725900574	-0.3994560110261214	1.3316148967504695	-0.02784637889790572	0.6499386404471703	0.8677153822132707	0.12682793877137555	1.637748181823692	-0.3214545972928244	0.583083681075474	-0.46106473553672167	1.7100673794889838	1.358516577700378	0.14218570932357172	1.6455500896439554	0.7943195232865904	0.3891363465180106	-0.32069042269684084	0.788367530495249	1.2818600810085454	-0.20903289106155643	0.34391095406537203	1.356137174094515	0.4050935041121458	0.6520913914800717	0.36447901124567633	0.021543223611644728	0.08585523772951127	0.5238961042983626	0.37587977664219296	0.27059482799929224	0.5404586686121499	-0.05802279828474888	1.2886520279188038	0.4378925154918113	1.4233375570804276	0.32320143707537613	0.41151002290101524
-0.7210268798382985	-0.6347237158739908	0.98626951529254	0.7689715425068411	-1.225298112561677	-1.1783785815506738	0.7963549319237674	0.3975056239575778	-0.1221847020076547	0.4864689576234347	-0.008444031243786532	-1.1320803027844548	-0.9712087671703902	-0.5545471699277478	1.7493507754416504	-0.7493255878350187	1.3085394292412638	-0.3010894162190817	-0.36472077960961785	0.6164566815516637	-1.2154860396691753	0.9719531009420703	-1.3113810049600165	1.9698018072625862	0.12961412362620928	-0.9752837231055457	0.9811035984351163	-0.30068616499110734	-0.23986636174110793	-0.4435713486731418	0.36184362224983174	1.3293451857063072	0.6662859434675206	0.5115388178606874	1.0352764703425898	-0.1093844588919863	-0.577315872642618	-0.6728356581688637	-0.7992084798856575	-0.681636992217274	0.2988691169824503	-0.18862222372961096	-0.3287305983858719	-0.21835202202623372	-0.4846191975348834	-0.009928096661617036	0.28259657971895524	0.4201306793383528	-0.5807387022339578	-0.13271546925229488
-1.2107652140349154	-1.6004512531826234	-0.012870056035328788	0.9659939401316354	-1.5144979248233832	-1.2252882295865792	1.2367889176274944	-0.6422874552500986	-0.4455040563953281	0.018790296587556227	-0.26367143593740566	-1.2711290859169875	-1.9527824389533575	-0.827780828640866	1.4722242528674734	-0.9353502953322115	1.6497127282912696	-1.07135344951165	-0.7121261482973041	-0.370408497246344	-1.0426682032215895	1.05965534193485	-1.3092304130866972	1.6175745754640058	-0.6155282763164504	-1.3541673355366977	0.26978325891780125	-1.1557274544053517	-0.6521527327036616	-0.3180170358257869	0.3081519412453626	0.9429479212591837	1.3031132659891045	0.7337577922134912	0.4644674481445314	-0.244294904075444	-1.3468001380709966	-1.3692605829502276	-1.0528885284173455	-0.8679351336580169	0.11945982212511662	-0.2880088193000584	-0.5939488360025834	-0.35084519281215665	-0.5559514159741316	-1.0875014865954205	0.28731870744897914	-0.37547507485835574	-0.7372749528608005	-0.46643840703192774
-1.1553814337530415	-1.4957880285231522	-0.08808519482922057	0.7674470404003179	-1.2295763268808897	-0.47072928293382804	1.1507460345603304	-1.0334537133781887	-0.020761548276946595	-0.4719355269914985	-0.15788609084273805	-0.7278719123898986	-2.3305472674439365	-0.5982258761080486	0.842897088820239	-0.4226979848985262	1.2827639027551876	-1.1423761415012887	-0.64271308193425	-0.831282120370012	-0.07661674540399253	0.862749354106668	-0.6008558214026696	0.7416531082661522	-0.9641278094822462	-0.894992652523996	-0.4823330476568272	-1.553413623330405	-0.5394972060773259	-0.13203753432658605	0.28729203297923683	0.4498465497405832	1.4024959764727785	0.5277941296098893	-0.0778292837930935	-0.03041785227510784	-1.1314273566154824	-1.1392110861807676	-0.6676903044941335	-0.42145656051428554	0.28191268933430763	0.08468739001084846	-0.30122178724133036	0.11941632167405725	-0.6511828160971866	-1.3065047476052543	0.5795781979171142	-0.2326081957038478	-0.09084148186080096	-0.2010072844924762
-0.7852434541494926	-0.474788241382267	0.2798213787486147	0.26582093744549057	-0.8364689629999912	0.2655777191746388	0.552220097844568	-0.7871521045601705	0.5947208689170905	-1.014525428160679	-0.016905125061995718	-0.056969545555641855	-2.2962425888572624	0.13108310996495773	0.34443932807960537	0.2751450047948944	0.3961933496815857	-0.7460607637505051	-0.19253339312090764	-0.8315161248063534	0.6969504932494748	0.4011663762043859	0.038383091599143465	-0.29660230966927137	-1.2960406148497252	-0.3435812940514641	-1.2353830531612648	-1.6607087027971665	-0.053770547369371945	0.06116996878591824	-0.11034363778751966	0.2939668879536167	1.01961306478898	-0.26383772489428303	-0.14881353908348727	0.16014569453665387	-0.27521171313211845	-0.43746555771319723	-0.06627724071745321	0.18091471689677843	0.5754222289361925	0.5672793608449441	0.23892551312603275	0.5339597417048054	-1.043213354742151	-0.7432588525657847	0.7030414874846489	0.33542057580824725	0.5743020796366775	0.31146743724012976
-0.4422747842061943	0.4653384889957296	0.10212765313811906	-0.25183217450104156	-0.5827492500207555	0.3787952137591177	-0.24419527719619577	-0.39946545919251875	0.7268829537195867	-1.391288872291327	-0.06718794289578349	0.09296467726016801	-1.9798893249174285	0.6414057276213543	0.13635310184520658	0.49124456005751016	-0.346335292176112	-0.2745711519054775	0.34442101226039734	-0.6515230780951498	0.5818812601546018	-0.26191644860618335	0.06655798719857343	-1.047501192908031	-1.674452466358004	-0.35082085546257946	-1.6806675226493184	-1.5891257775598093	0.3649568831352156	0.17346393901911458	-0.7565624730344938	0.48705302963391717	0.42495703769000814	-1.1538761468660457	0.4087026258675951	0.06938566675373797	0.411073315522717	-0.13751107048448735	0.28634025547951153	0.43405878015865224	0.5674383520498697	0.7806593538526122	0.5082068610079604	0.4277872502055388	-1.4822641001775076	-0.04468999049425697	0.19374878262346376	0.28254960773653426	0.5821053505352549	0.39536367364513353
-0.15805668936276968	0.56264095627653	-0.8431171890425322	-0.5342247267158542	-0.37296775993652165	-0.06012987939889348	-0.8219828017120404	-0.3205481673754243	0.265270218925523	-1.2522325937353982	-0.28269748584049187	-0.3791751443600962	-1.3852938933561925	0.41314138323098626	-0.010153413608563304	0.04967986449009862	-0.4646055556608921	0.04885843466354775	0.6526934581806562	-0.43834794473550404	-0.16379852575491533	-0.9174976160017037	-0.31240883309028755	-1.2151785527540577	-1.8093958166864839	-0.764695164159065	-1.4960158350691142	-1.263026034999362	0.3860208208197906	-0.021217059459399407	-1.0753336930609287	0.5665627538224625	-0.12519482897992673	-1.4477552091005936	1.0926031142660009	-0.16233121862341512	0.38838929934605165	-0.523442171008392	0.24666798408539917	0.2082064272079923	0.12591464909993938	0.6240936127237375	0.2754573732741056	-0.01951462912099023	-1.477379078528898	0.13952608198290703	-0.756362404785411	-0.6216333734565548	0.0594772783246632	-0.15508470850062142
0.17818061372888513	-0.014285091725308268	-1.7344541728703744	-0.5678882240651405	-0.19916350412507106	-0.5698880329496594	-0.9505908921063476	-0.601136471247628	-0.3723700079450269	-0.5678129190640155	-0.5114999425098226	-0.9730335110029102	-0.6406631811853851	-0.17283309614874842	-0.33753957303928545	-0.6302615614965628	-0.1294972265211416	0.16595457531119387	0.5729038119635979	-0.25872983361245255	-0.7229353138164186	-1.2389538356639505	-0.5308726903217178	-0.8281031677336378	-1.562502819531168	-0.9823834726753544	-0.7840427212353984	-0.7447823972444578	0.01505731947253731	-0.6405203840508407	-0.7689048199968211	0.1431566601789783	-0.46876438379668545	-0.9820952192520106	1.0646872062484254	-0.23888408223725216	-0.24081269610016529	-1.1096016052461366	-0.03283498407372716	-0.2852123876911837	-0.4549318565192623	0.2546570432330869	-0.23445914963884418	-0.35515708982391786	-0.9291376462804118	-0.32631778821757923	-1.405240767054953	-1.5120778948593292	-0.3845299223245747	-0.8594774244441259
0.3711128148694478	-0.5553081735033563	-1.735498307484699	-0.5389695187701992	-0.3789807945463368	-0.7906168743377178	-0.716815295755049	-0.9740907706188107	-0.7677914581197106	0.18540392143189222	-0.641115142181389	-1.1507186949267676	-0.060084307537046674	-0.3272413252612193	-0.7549678359563381	-1.0004983254477047	0.10084575979064977	0.0472582884000659	0.14009346924586358	-0.280105360297606	-0.6624436496854594	-1.0082736050132635	-0.3798740413950677	-0.22560758027489383	-1.2139945921471242	-0.8080740157163092	-0.06759317975950516	-0.4265359463751999	-0.48880120574898733	-1.3861733128046778	-0.2789679631271405	-0.617346414345336	-0.5088065409090696	-0.2851769300972448	0.028523280750027333	-0.17391893960205326	-0.9611540659814032	-1.3427187443111466	-0.34256586785446347	-0.7660823293574361	-0.8258288589621099	-0.13428029319510992	-0.6094343471789555	-0.44377197606685453	-0.2902224140937407	-0.990058349681962	-1.2358139689313385	-1.5431333936525466	-0.4607056785648087	-1.119456130108838
-0.031355237608561085	-0.6598226128992261	-1.017784327563414	-0.6090899601556902	-1.1292415910800915	-0.6872859206050265	-0.4076145704158695	-1.1622831683755948	-0.8352010528575922	0.432504635997486	-0.6340546904446063	-0.8576077420113762	0.18435636223123844	0.0741401425196034	-0.9441445132125625	-0.8785033830276805	-0.06714173766947801	-0.2911629113818453	-0.440899175855131	-0.652240527838954	-0.3042325314133704	-0.3640311368399165	-0.16075818354963423	0.1578476096216523	-1.0795700490142297	-0.6646529624686908	0.23149707485272591	-0.6487198403677827	-0.8383945205432187	-1.6783144833432704	-0.3535305129038223	-1.1543130925190361	-0.2665886604643852	0.03489971101692807	-1.2981154323281936	-0.35411042739518356	-1.3319988115391734	-1.1950170576408736	-0.559644592217274	-1.0486353639898538	-0.9558253753900072	-0.43064313282222905	-0.6388832666067319	-0.525043856592707	-0.03252549510823784	-1.2349112177970882	-0.48866394585329315	-0.9617264499925503	-0.44792799300045705	-0.8485320124123306
-1.0742966962192522	-0.5036570637994712	-0.5159749902326091	-0.7604471090912329	-2.0131790391873987	-0.36981286378296474	-0.29388471518507125	-1.0853004432942546	-0.7097607855352959	0.0923472128533172	-0.5002214641809867	-0.4477916987459417	0.3202703150292293	0.28171684488245885	-0.7889906000025094	-0.5079004554933402	-0.41657666831726053	-0.6818992957965443	-0.8644383569392924	-1.2063564995075386	-0.16243743394563687	0.19973083851099926	-0.14925202502006868	0.077640263282024	-1.0223127990280365	-0.9128383472155731	0.20725449109034091	-1.1647937332941387	-0.8859822010762206	-1.2203906442367463	-1.1714935414044194	-1.1113380133491262	0.0008046643166383234	-0.07653664223033299	-1.8014841552233538	-1.040729417384104	-1.2739610467060714	-0.9836155177951968	-0.6444148423387747	-1.0470880869911319	-1.070880036032594	-0.5278199596973252	-0.45628732741118094	-0.7838590221543474	-0.09201752941916388	-0.8615119222016003	0.13144964156589975	-0.7752921643160958	-0.6804993387146769	-0.45912225844580107
-1.956165294235158	-0.3569976007061172	-0.760805579449251	-0.8590749216275538	-2.125375629404516	0.09776431723109072	-0.5024605639145946	-0.8558916102915091	-0.5196315414400106	-0.30737238907731235	-0.3065704705731905	-0.19552402134354974	0.6995278288606488	-0.3159042021510904	-0.593483775157528	-0.24309954333396427	-0.6239635297380384	-0.876542941000928	-0.8966948406525551	-1.47192084464266	-0.24572104917306237	0.16853817762300763	-0.14206207622157968	-0.38153640092795343	-0.599389716825792	-1.212704643871107	0.2617473568517981	-1.2245110161611679	-0.6747335261396796	-0.37333923614831965	-2.039748550228972	-0.6735517727346318	-0.12578054813450762	-0.2089917677965348	-1.130351264998312	-1.878942987764298	-0.9870877771735606	-0.826443144171141	-0.6272609610734015	-0.7902792275663152	-1.289979840222958	-0.2774692817641003	-0.3607649491571691	-1.0752895241133604	0.015473513300919048	-0.30454206229800634	0.16909396170541513	-1.4294784457613672	-1.0430631301473703	-0.33399625132269145
-1.5804624340928568	-0.13486483473751848	-1.2583686614376295	-0.8214219419472365	-0.98441176061742	0.6728539513803395	-0.9944791076542953	-0.6563523003004698	-0.3383013050500999	-0.12769387506980598	-0.17154822120470464	-0.018063548756939714	1.2698109766245296	-1.2451984561810805	-0.7872607610989633	-0.23938420890701942	-0.724209908027801	-0.7969818679098872	-0.5813120317496162	-1.1221347051705999	-0.12582603316253996	-0.5585965230693627	0.2951596886811777	-0.9194006407609773	0.29432626875094225	-0.8032097706304091	0.5530442150592011	-0.3257364946770191	-0.39021670257482094	0.1530689642049575	-2.0347983376572247	-0.3098889658753907	-0.864222303537362	-0.1000775153978387	-0.10412248125230611	-2.0718194856249554	-0.6645472446681848	-0.5044579182693726	-0.610751481362998	-0.45800191045978206	-1.4350675399027821	0.3426672028648462	-0.5243183329084634	-1.1236972875114895	0.5685016518096451	-0.21979339494941472	-0.25695733999223513	-2.1464128907272153	-1.1210922655356084	-0.45292717089075607
0.29087780797397395	0.40914845502606806	-1.1524510535266281	-0.6799042875253075	0.8736691472710079	1.23329238079143	-1.5659018284699957	-0.5967200861394203	-0.2166387252591203	0.7782006446375661	-0.1631672832635873	0.30650854076950895	1.5243512403225605	-1.370440781399888	-1.423953219492002	-0.3957173272589046	-1.007915378447915	-0.6451857163922351	-0.23957477092259302	-0.3320945582742445	0.37494143320579937	-1.5196677541926296	1.2065310206970525	-1.2676747501009846	1.1697145021693556	0.5966251287315225	0.8131024216880438	1.20383269143704	-0.2220126753122983	0.003123376112435056	-0.9011280780926654	-0.2957458106283022	-1.9019384515555027	0.057526553627288896	0.14890057825041156	-1.1490706514238438	-0.2862462484442893	0.17664014910542458	-0.6782624270965424	-0.27580570682741334	-1.2324310911677334	1.019425736072473	-0.8356339357055339	-0.8503115004482885	1.2776635870068032	-0.7816307796720895	-0.7429292826624136	-1.7592640542693154	-0.7267502716525704	-0.5166898453386953
2.5369140722182437	1.1712100028435326	-0.3023785565469295	-0.508885010667422	2.342160802601576	1.5942558462498928	-1.88429134260699	-0.6190920047478872	-0.124954922521858	1.9104816666033135	-0.1958938120290498	0.7770113627729941	1.094868745392734	-0.26526904747665514	-2.0394249945665908	-0.49972178126755984	-1.507422568462719	-0.6732982145762523	-0.16728799986477697	0.4106874590074432	0.8437086573858332	-2.005475374957748	2.071041412690481	-1.3380512385682026	1.4894871382136752	2.332645507156966	0.7453719947482432	2.4919062110820427	-0.20515329817340747	-0.497851473353985	0.7160802680953832	-0.5559581253487127	-2.5301687359271003	-0.032069191224313905	-0.6207168601617143	0.46245468026183334	0.3168916316756785	1.0852131386315818	-0.7399660718375506	-0.2798305205885127	-0.6465810538552216	1.2120208859374821	-0.9901372110579679	-0.4051905787524103	1.5854009935763844	-1.4143169058619613	-1.0140588628713085	-0.07103817516892776	-0.08311291031998139	-0.2874926242488759
3.5230134407294886	1.6120513119742828	0.5503323649123402	-0.3462922478402556	2.7431736203577963	1.611050491952468	-1.6623569340684075	-0.5267031342175305	0.06673054610849935	2.493598500406487	-0.10622119680895888	1.140617134857915	0.25937529678491067	1.170216415068714	-2.052104553060309	-0.40898673184736306	-1.7977302182054933	-0.8666666673396813	-0.31541885132993436	0.797157653666775	0.7773620006329457	-1.6139435226565655	2.314470214233778	-1.1704111622646376	1.325961857656871	3.328955979361481	0.4403299974723305	2.937221113879909	-0.19991467760607337	-0.7345839000572257	1.8529449754512637	-0.8787686635137574	-2.2170427899443186	-0.3112484024362666	-1.605254898304065	1.7169053518593842	1.166964072030955	1.8731818092317698	-0.5553479454433553	-0.2518375520118186	0.02953807554001967	0.6175980675006352	-0.7566693596445624	0.026373699255138522	1.2186649537505143	-1.3250478232366927	-1.0067360283224491	1.8269531045927438	0.4874730898006098	0.2413309671067046
2.545295242232373	1.25652649519744	0.6672270782413572	-0.20730755530988773	2.26136112556415	1.2332551827995704	-0.9189107508282943	-0.16766885869514767	0.38622761945847406	2.0331190035798774	0.125092924658156	1.1980928225406522	-0.3373522573735038	1.6832318763041032	-1.3040737382639929	-0.1629475053299272	-1.4409673569747934	-0.9473292807985269	-0.3558994554676111	0.8643449212258338	0.2788925275878056	-0.5755235865968253	1.8802509905787954	-0.8107910400844881	1.2194663740377778	2.989661681527077	0.24063877861839858	2.6162156916480352	-0.0797843543523346	-0.43550384735198255	1.9704083877838219	-1.1237681409359142	-1.0778296344529017	-0.4602440974752233	-1.9118040184903375	1.8424526454185486	1.8987690859035147	2.2368532431615034	-0.03219598708994327	-0.004763599680134885	0.39903094945044276	-0.45570153183373363	-0.21784756084129725	0.3061542801629705	0.3778677200809356	-0.3499389538311118	-0.728814556053831	2.5943635064446378	0.8475849492015338	0.8663084819207711
0.43879776202743215	0.18695622324317202	0.11743657464523863	-0.12691622300696176	1.453111618572411	0.5113161246289154	-0.0544088403639066	0.37301136105332566	0.5437602622073936	0.6788781178511214	0.2843513548681705	1.0165832044471932	-0.44062964648731306	1.0798776958579877	-0.20888814517269466	0.029791193142649625	-0.5535040528921749	-0.7119468986740438	-0.11078491642200251	0.7076342484630503	0.0033501885578835623	0.43835887648475536	1.1898419357457688	-0.2987427255721009	1.3796438883980335	1.5862466146578107	0.25030783405012585	1.925661537791044	0.06378504421292887	0.1428268404172435	1.220436134450223	-1.202269606816521	0.23160906918257343	-0.3771360846833661	-1.4885836076889667	0.9696537849839271	1.9071105443867808	1.9875022136015472	0.5146595987377985	0.2900929373453108	0.2618842783609484	-1.2808497041693494	0.23981385334257585	0.2833082991317785	-0.5133834827619581	0.806177523439103	-0.24524773494030505	1.855241195905785	0.9375484555278366	1.2247822564599522
-1.2307792125049275	-1.017704126790528	-0.4264408783478294	-0.1314538564290191	0.6027167782941685	-0.365788556503539	0.4481058077690536	0.8106595001404494	0.13091088135936008	-0.8149740970170776	0.1409144079249178	0.781308355514067	-0.43178220350066115	0.3362604047267881	0.6052056198486695	-0.04434641480261954	0.22538188260116931	-0.2767370247824217	0.170956040406245	0.26748369077337153	0.35632450758603224	0.8540851333581002	0.6148298698388769	0.24238472446980436	1.3221925983921188	-0.0853322243086099	0.17910153541091192	1.0700084227407216	-0.012897692932790403	0.5780375223588988	0.19732755564842874	-1.0143882932407942	1.0665833222300176	-0.3197926890008654	-0.9599131697682107	-0.08781057814130884	0.8872639332702634	1.0403540887542297	0.5665008099955319	0.22187780016327363	-0.2516651286763045	-1.3611230655507198	0.24087516196957418	-0.13154070606995993	-1.0947431681452686	1.2650045738733329	0.2156738423555444	0.3688649310669258	0.5944205698905706	0.9244718009804884
-1.5309639889104993	-1.7628419504983477	-0.5169731753365333	-0.16845240931570207	-0.26813427348538615	-1.0623939888165272	0.46981469479208965	0.9496981760750842	-0.8141413956822877	-1.5494314059343326	-0.2523117325902837	0.5138601839672179	-0.7036295809291162	0.28889322754818136	0.7887333974172048	-0.3785775266838387	0.3729650655016316	0.08819376692403715	0.08743525546158488	-0.42595434077097555	0.9351099007481853	0.6075073741240785	0.15596825225611588	0.5926020779781683	0.5326237276713001	-1.2741746769180329	-0.2365637197477409	0.07475479796860071	-0.3776967152088138	0.6784156744886578	-0.47063813670174937	-0.5508710017069838	1.22669517022681	-0.47180855706453445	-0.7234214153663432	-0.6034588804979346	-0.707274386782374	-0.41009143371670087	-0.018273463494412622	-0.32302014779506755	-0.769763786105632	-0.8745675956232876	-0.20248480873294847	-0.7246320345568851	-1.1467992195577335	0.8883500050867785	0.34727881092596374	-0.7935594224173406	-0.25189485408960555	-0.11712813965395184
-0.7604823052631281	-1.80310267523805	-0.2987737293450942	-0.1146494850488447	-0.9538225642731486	-1.2626815904040276	0.36388560105865136	0.9099219750799664	-1.5647095953978856	-1.1260468578793617	-0.5519436775401957	0.06254276598871206	-0.9834482091342565	0.5867522164701195	0.47754917191497565	-0.6848307068250344	0.011990762508376104	0.3134438060461338	-0.3753709025145515	-0.9446164704537934	0.947450115075229	0.09783778600853005	-0.32630322436083425	0.5980185609049173	-0.6450218816048563	-1.5973084224392489	-0.7921004176671573	-0.8383360873067401	-0.7226118004836851	0.5064987427675198	-0.4357911581258397	-0.008631306509279249	0.9278010502018732	-0.5620656150222614	-0.5208177330745071	-0.46969963540375353	-1.8514626274882804	-1.7023421604594027	-0.6977026345724155	-0.8594609850955595	-0.9072949566407572	-0.416634305758502	-0.6387954425102593	-0.9600855069294802	-0.6183319843561199	0.3946894944368584	0.08981975239064773	-1.065611136870016	-1.2065537527843277	-1.3569910317851315
0.12437280196357542	-1.243270492696961	-0.058052391824020486	0.11081321485723349	-1.02207973709805	-0.9412622807570066	0.545961075558816	0.9760849043669994	-1.2942511762110593	0.0017547223275697222	-0.45546991060709946	-0.5922637728861603	-0.572067006631617	0.2612531690047836	0.11541437565920717	-0.6333129359715174	-0.24730235220471633	0.5917252832515396	-0.726736514637631	-0.7335911966667181	0.14499774582743621	-0.20905626140974945	-0.7369618008777381	0.3560508551825926	-1.1377344062743713	-1.1063575985078649	-0.9704398460879823	-1.221982645886449	-0.6179275320876972	0.18844234251696346	0.20108226559394185	0.36286841039272555	0.5056985761236872	-0.16389837082297795	0.034494361495821885	-0.06463765937288171	-1.766228723213568	-1.989420780576301	-0.6986861635393512	-0.7347046046793655	-0.5122267004827412	-0.31263020986843815	-0.5790864158270925	-0.4286981536947652	0.25273648682621563	0.5320852111197018	-0.2065263463686856	-0.5185842307266065	-1.5201244845450566	-1.8511206171314638
0.47654075936607987	-0.378898328733957	0.28818410107392733	0.45162990459549457	-0.37291642511697126	-0.41600003794566537	0.9892891036127958	1.1966164230878429	0.0003567041039588004	0.8587663096293476	0.0038075596724356318	-1.111651785081927	0.6990817056888247	-0.8184617924760901	0.1050022777290181	-0.19899404323011602	0.06495180933848146	1.0443173497434517	-0.5067317695294538	0.17395301426918156	-0.8361274222153603	-0.13312902936979173	-0.7864590468642276	0.17853746010942198	-0.3182354132856468	-0.24663863500429511	-0.5357366030789507	-0.899470653996272	-0.009216190071005288	-0.12586134055255027	0.9365922604532203	0.5848124752546141	0.22117835303623848	0.644724029006551	0.7844996965039482	0.24509570981129425	-0.6279050182020112	-0.9796918844193006	0.14844674655404216	0.10218278724303008	0.21680460651002667	-0.2787668122299558	0.002606887389241606	0.6470081840497914	0.9328796989072331	1.2361587816193564	-0.09585635074168702	0.45484997052157905	-0.8062119716762186	-1.0818048513724312
0.3383680045885183	0.40694827689258134	0.9874495361947745	0.7554146622799579	0.39549010543401375	-0.02835641376300917	1.2148515647245268	1.228679137205483	1.3268053841473852	0.7698699357406582	0.523737332724164	-1.0037285539725034	2.0008419386233633	-1.5387050207285993	0.5440964720112663	0.27354968004470487	0.8647487383560318	1.4317923568744164	0.12771378704122568	0.9327610868618834	-1.133433555647888	0.18497315065694306	-0.4002455276558603	0.31043450178428705	1.1445472748306404	0.3476240262686905	0.18123567579338476	-0.31601562382952203	0.627879561580107	-0.170800611895471	1.2015973379183746	0.9762078986604018	0.2350468492112038	1.182722906608464	1.1686473755771705	0.3856082975560522	0.5881771729707764	0.6269188894825848	1.1253499810037964	0.9235774268451705	0.8621149834261695	0.1681878951847816	0.6037069350344008	1.511972355828998	0.9387192126844677	1.7201612849475247	0.4635431417222176	1.3712664171104951	0.41547923287602684	0.3900584189489558
0.06924612704714611	0.7590444597068856	1.8128327732014478	0.9067941040772154	0.49816170644252233	0.21625514966814974	0.8309902858775292	0.7000136158450355	1.6248884964889454	-0.07157467576454764	0.8325346051103982	-0.1239713313439791	2.2283649183028142	-0.8396157901163308	1.1770211717419812	0.4129883811407099	1.6602993719318173	1.3374611008138293	0.5133190744838354	0.6784291988241786	-0.5523575071387858	0.49569023821198294	0.07162557409105524	0.6769342904924824	1.8714575806833684	0.2855148456049264	0.6621587072321079	-0.14453251510951295	0.733709849648762	0.3153234812011981	0.8150584987999396	1.7020610793678086	0.5642961703228602	0.9044461825871144	0.9879795226493047	0.4415203866916178	1.0332141446196699	1.661188740350648	1.303622387760926	0.9635023756941525	1.111083465429458	1.0228779478937107	0.6833331507018172	1.5931662841082448	0.30175669485169176	1.3667475732408465	1.0276587906707195	1.7298475042375288	1.1233722051917618	1.3109102912175183
-0.15405098234577252	0.5790392279927796	1.9659487820973949	0.9058295810669602	-0.13378421895776318	0.570261640624282	0.028699393785128254	-0.2741655937073185	0.835458583838396	-0.8600725341131915	0.8443472869354345	1.0485848846138155	1.154639563186872	0.8324182357490096	1.5708647211868212	0.21620385217967383	1.9824693188010418	0.6712531334693578	0.2307126433214124	-0.42887176111059633	0.2916528094086568	0.6440994724788605	0.16763757472486981	0.9390889153729607	1.2104268420886486	-0.219440512614555	0.7482938062166162	-0.5226583483782489	0.26112615142515555	1.2147908465764772	0.1342487752855649	2.3462600943046774	0.9867790142648641	0.12103045824959398	0.7196977303193178	0.4127692092975981	0.7396939490565988	1.5556946974592227	0.5097757634609292	0.2846117551957635	0.9982151731579485	1.6508748078211781	0.2178115041773229	1.0499403157328022	-0.3943956802323999	0.38779019118214025	1.1406591366322876	1.2169528947310095	0.827949359342067	0.9579710409981294
-0.3922683447358934	0.18238553407761393	0.8679544466231737	0.8265889738219216	-0.7067567776335382	1.0712911868701733	-0.5407203564411867	-1.046640671276502	-0.0948336549680968	-0.9839237949233578	0.5724782317288597	1.7108148800790204	-0.3182970017370088	1.8037912461145436	1.4287286102265397	0.03678742724855208	1.6625042325338215	-0.09397739404751566	-0.36994506858447357	-1.196476590921871	0.6582790679370613	0.6228809621343562	-0.19951475939716884	0.8204740143986788	-0.11661074679660197	-0.5147610808479605	0.6750866997053675	-0.87492992823596	-0.2569662380329744	1.8877978143128114	-0.3020104563076624	2.166794318646688	1.1205503109919406	-0.2500826030743118	0.9006141104220664	0.21713037675397467	0.4273038864168095	0.8152537081416936	-0.47793412674934377	-0.25740581167088833	0.8200407767875714	1.415787389175483	-0.27505086235156495	0.5227821836006729	-0.5488242994848367	-0.45598008633651627	0.8160440169954862	0.04091887482454253	0.07724998753455868	-0.0750157815176253
-0.640740959765697	0.09561935513919241	-1.0068292543086474	0.7318300054710375	-0.47726870682079064	1.302613172529317	-0.3880040231390342	-1.0002593341056996	-0.26418653186409236	-0.5286997077104526	0.06580390132913036	1.3977696057879785	-1.0941649558508346	1.008453830403566	0.8377491008949021	0.17289664988540265	0.8451478629452773	-0.2811629395886906	-0.5215466771161746	-0.612899041641173	0.3757565435094807	0.5257146856486896	-0.6567524024333151	0.3744754723351078	-0.8793128019076901	-0.16546437813101758	0.6270195887131669	-0.6019319778932418	-0.26645852373169004	1.6631183719785676	-0.28375149008623357	0.930154063831102	0.7652742133763957	0.30077608355501784	1.3733764170546512	-0.0961394848905199	0.6275106454696494	0.35663479403173676	-0.7247143619491115	0.04034917937275759	0.8108624586994548	0.3987045943078783	-0.2690487843802739	0.4124799566608388	-0.10683401174567667	-0.6640988205659328	0.4656575802360775	-1.0394704325608906	-0.17311972646434887	-0.47931464870108376
-0.6711447854440882	0.5716170906140958	-2.3263979028046635	0.6375319897086404	0.3325045048658664	0.8207668708589023	0.36275780198801677	-0.14469071878192	0.308762461702889	-0.02484129715931777	-0.47330399520263605	0.4032874695987597	-0.9134904223882013	-0.7560803166097398	0.22141725692525727	0.5475108568264173	-0.1122544815185474	0.37048979564923373	0.10034176104940247	1.0246558390111147	-0.1456970866896054	0.48654686152596965	-0.7677149688809035	-0.0761399881973382	-0.6630291125340381	0.5739696667418125	0.47920825143749207	0.18805196913125982	0.24597141084039537	0.5801101306978926	-0.03917182438034494	-0.6096755583487214	0.17028623009922061	1.2899463972198448	1.4304583067188132	-0.2615981554140315	1.1344507168252964	0.5010371322905389	-0.05120017926013899	0.9516958980804919	0.9388529276004065	-0.6099560488686923	0.2651504323843857	0.5748115275267799	0.45707571758327675	-0.3739246255387494	0.402141167911813	-1.2532899419093841	0.40244291280632793	0.3624005907704793
-0.2662163412239919	1.3026185993091133	-2.090517628851163	0.52767283035041	0.7678009254524816	-0.17817447053225097	1.1433823443182798	0.8898088105176218	0.9287831784907579	0.13279303078683913	-0.6461439065639453	-0.45965019546420877	-0.3725219589961455	-1.6851434470195494	-0.02835538866361349	0.8553956033125698	-0.7822508473683432	1.44936779257517	0.9939559134332946	2.3810000859808467	-0.42720723163977453	0.6038588572479563	-0.4422646020720549	-0.25103965789489685	-0.13453284244639097	1.0447937611210671	0.08853863253849603	0.816555213018693	0.7989732364009007	-0.49989206951750387	0.12948826318588186	-1.2981361796493767	-0.17055738926011643	1.793736556672915	0.7365768566494415	-0.03141403802479425	1.356856104386741	0.7859693063267101	0.8986056980522324	1.604819164296047	1.0281004247069025	-0.8680205197230634	0.9042571713076716	0.71791639629736	0.6629347975898341	0.02509372219248502	0.534099431658382	-0.5049791419753512	1.2442968176132918	1.7145577017134181
0.43752922572070035	1.6746999084381513	-0.6086173689954109	0.3728751049053781	0.288405052974973	-0.8309444827160521	1.4840566388724834	1.4324839513430627	1.125158093011831	-0.09127337157569433	-0.17550883557610583	-0.5674393218821066	-0.09086356669754356	-0.9714311129927048	0.06920475638535559	0.9540112364874719	-0.8957992720979091	2.2182402329831215	1.3609888104312966	2.4655413374519526	-0.3246142446415762	0.8431231426598668	0.0650819717436278	-0.15390776308442358	-0.08253343354935021	0.9330765282105087	-0.31538280509953975	0.8631898052963366	0.960690679421587	-0.7107008333908353	0.17803255736022192	-0.7453196678944782	-0.06400025147940848	1.4713770249340716	-0.14094628507854642	0.4980602673698152	1.0665499809675758	0.7181722375647902	1.398642656844208	1.4577105998785889	0.9996884879490509	-0.373499796042086	1.2365552363619952	0.8483451704812041	0.4273598184655552	0.4222249970775457	0.5651041545268402	0.5117552009826122	1.6356423747968567	2.301112346109235
0.9461012767502794	1.3333954854165024	0.7890603818553743	0.15418757187786147	-0.5612673649999764	-0.4298413403979861	1.3407868655128623	1.295446661104574	1.0286861479961573	-0.567696119134292	0.6667529703968235	-0.011056840198768434	-0.10688821541884191	0.3809998541223431	0.09276181786693188	0.9721899770397493	-0.5625149093455869	2.202689492023684	0.9407840096489829	1.5524001951830428	-0.000484687699369094	1.0119272117789107	0.4740664070652407	-0.02522402663557373	-0.4967821891115944	0.597905137037425	-0.2740605937304392	0.6314404796120949	0.7414782825420821	-0.10794151903992981	0.2147821023206179	0.2134754949194166	0.13085995372324682	0.8409588337654781	-0.31790896716876454	0.8687823868139456	0.6162554420818086	0.43493196997199135	1.2920347227371625	0.8091767353934728	0.8969761665964728	0.23883980222218712	1.1773966809642658	1.1144147014253534	-0.016385203478998047	0.9619697705324723	0.35871831835438195	0.9527276251674079	1.4430500364524699	1.636675528136131
0.8179130528620704	0.49934598220051424	1.0311481324554022	-0.08671572499276174	-0.7916604649842899	0.7613026503848245	0.9661558647213762	0.7626296573494037	0.8836429226730163	-1.117766864832415	1.1411849854604728	0.5613612847377968	-0.09400567581474109	0.8436185209698963	-0.33562600980373847	1.0157113058404494	-0.222162925311651	1.4897959035034045	0.23605025905014212	0.6632303197852878	0.31846181492414954	0.9091512599367619	0.7069688983731965	-0.09397973043988117	-0.7432519936990858	0.5775994871369029	0.3183659307677994	0.6762599662716292	0.4561461088229602	0.38287192453941604	0.19895676722730357	0.3751030390203303	-0.08656189293416586	0.5501186415102873	0.37794534697735954	0.657871214626131	0.4163645105757144	0.4341608701342858	0.9064053131210632	0.31916206832664246	0.70486992924223	0.4229057953962974	0.8539113120310526	1.3318314565561549	-0.39195681045371605	1.5830002884658338	0.008565202808260224	0.5842879424433334	1.0160828980212606	0.3860810024314906
0.09417011282209493	-0.23815332067034564	0.26811416699630447	-0.22400634217349755	-0.14271654186891017	1.6786116989859228	0.6040478203885709	0.21155164813293806	0.5574129652061373	-1.3629994199258237	0.7650229903465484	0.6236502555711987	0.10034914782017253	0.1623397464476832	-1.1047815205478664	0.9310659283169536	-0.2609578093211168	0.5572813253832415	-0.04048444606429961	0.3639536384422675	0.4903738746245942	0.556428788314042	0.8272728728654853	-0.3871051940981984	-0.45829917595934105	0.8859600929560905	0.9590094666069325	1.0307211830197114	0.34717623621141624	0.025980873069082738	-0.035896908584974185	-0.5291851626538313	-0.7255936893553616	0.6087151931995345	1.1740508447610758	-0.07267795751958499	0.3923765099249875	0.7878475287605929	0.5382378314194817	0.23377847253124415	0.30892567871268795	0.22452698542419394	0.3657994364590869	1.0102798975033025	-0.45424562171548283	1.8419268113880811	-0.3561999891666229	-0.09629162749559438	0.5660206515810653	-0.5115901981286212
-0.693700366868481	-0.3969182624064484	-0.4128667101377944	-0.14081942865312175	0.633433391316546	1.509507892519892	0.35851486261974974	-0.14812462997329298	-0.16724283502563067	-0.7767411827807261	-0.06754341558544309	0.2794407495859548	0.34066244867399204	-0.47030187772841703	-1.6640158717984375	0.5359520333187596	-0.6446557942063891	-0.1248235151211557	0.37678784139495003	0.33904491540062487	0.4848310756257893	0.24607185032354553	0.8641809079240806	-0.7457832333524124	0.01480662264506634	0.9827677920237602	1.0258021226127003	1.1453197480242603	0.45972219373441625	-0.842818608049305	-0.427317374826387	-1.53841238645211	-1.2312096236464518	0.5077581851448807	1.1830439078647328	-0.7544507767229123	0.12900232807848436	0.9267173080024657	0.23525217596801337	0.2851293116651697	-0.25228332433985584	0.043199322427807677	-0.17775380567839708	0.01189346858990306	0.026794854884621147	1.3537742585909112	-0.6490199276429136	-0.44489699811478206	-0.022580509958867463	-0.7834057950194718
-0.9686638844578825	0.07492663428260318	-0.13696549356764567	0.10154029617794834	0.7009029337611085	0.4802439131945593	0.24407132717132476	-0.24977431041260417	-0.9560123195435525	0.7303372580922478	-0.40484465708458295	0.07341022952036713	0.5080042771690461	0.011161751626019362	-1.5591960662581783	0.05225391212174605	-0.9867850323183022	-0.3836225399066834	1.20106421898833	0.09787330312934205	0.39324896411817956	0.27559104724822064	0.7658040033424215	-0.9755185543081749	0.10161002164433204	0.4650602186827176	0.47552507494691243	0.6170023145586665	0.8021203481199014	-1.1697331440134064	-0.5733225904912586	-1.536046624927795	-1.1090678656655866	-0.03102874481836496	0.30254437688269453	-0.8002213202463753	-0.5021597194832783	0.3218000579862846	0.04846402370577584	0.2740198299763928	-0.5917224842167417	0.03667536871356259	-0.45316980454882516	-1.0286788965723839	1.0350772413229312	0.3243995430633679	-0.6881795773319356	-0.29462222325025295	-0.7162784313368339	-0.7599988213828449
-0.5864204308283525	0.8023866391712746	0.9496708985361668	0.2241011547336964	0.1258949785298837	-0.473663618098378	0.21417125459047512	-0.09778702175672511	-1.0081212964035131	2.285706438236094	0.20588882071347894	0.32480027274898315	0.6433384149765616	1.1991016318123635	-0.9014920779321005	0.08221127180905968	-0.990035256452063	-0.37833892381711004	1.972271268107713	-0.26330226032220805	0.39279959487153515	0.6068873784401152	0.4933929219531617	-0.9664860189795826	-0.3197961140759873	-0.3798806788675862	-0.1065910090662512	-0.2371385609591271	1.4086377531615708	-0.4095141990106665	-0.18099475132628126	-0.49746768993649865	-0.5086768465785175	-0.686998597470207	-0.8015918192884095	-0.14851060200828015	-1.0623545580896212	-0.7910463770398196	0.2221422529707391	0.4416305486492433	-0.2556926795998582	-0.05464865271478545	-0.021244433312242187	-1.2487125073059024	1.994989349660729	-0.5420960444940746	-0.18657076355505792	0.00929635527369139	-0.9967398809816216	-0.6330381614753938
0.09858022399925882	1.225915899918087	1.9456795574405892	-0.04619652091018232	-0.2579375118272268	-0.7206068324623942	0.13291668971228507	0.17655132416040906	0.006397546082142595	2.538526229785106	1.1162781748605797	0.7384207622005629	0.7303730492157015	1.7130856490903474	-0.2586384930056993	0.9697410553541617	-0.7390493498299365	-0.43246836978015957	2.3858825679767732	-0.25546904571008006	0.5825860026775153	0.8467942989574779	0.10195241013523598	-0.7118709273989914	-0.8502812804681564	-0.8531945591723492	-0.1874155083061186	-0.7004624390880321	2.134104188479418	0.7937915109894216	0.44971523660477347	0.49941596515918646	-0.04004737858747782	-0.9766635928070073	-1.4544770961667053	0.6835668583074402	-1.0021593522532464	-1.5692268764298973	0.9086270334151	1.0718910147214085	0.6967185932400497	-0.4602670080654634	1.16839666907226	-0.5456896069482972	2.00265331946854	-0.7362022914957065	0.9131012550989609	0.09982788302536054	-0.33965412141385837	-0.17531736921331306
0.6113324104535844	0.9441049212705932	2.1243279494777125	-0.6683441383608227	0.11213617054583479	-0.46666311781086645	-0.14856045784747482	0.3040033618147905	1.3144029205945145	1.0247708611998338	1.2289613201939236	0.7453244267435545	0.5724429704480625	0.8752440245215054	-0.07672859243784975	2.232552298631229	-0.5065158529813778	-0.787033933814924	2.306507937326901	0.20534209007995644	0.8180455457629553	0.6305154134110769	-0.2798674017479124	-0.2744184819785376	-1.0504740171374471	-0.6261164158356615	0.12114326360725106	-0.4721443624148359	2.520195755842448	1.2855026072014668	0.6513874505874158	0.49915823013634475	-0.043184079529769596	-0.8470216326995025	-1.5098069833294292	1.1036028501357023	-0.31325878178760114	-1.4347189308307755	1.7518822878957816	1.869827630893887	1.5325285398619202	-0.9222950150347147	2.4376627440989447	0.2283391667998962	0.7176755330518038	-0.46020236969188355	2.120050692041226	-0.0013302046609682087	0.9872289823762035	0.7055160817430797
0.7780049189704165	0.010624430250335735	1.5340709523860685	-1.2506998667606959	0.8582423740629382	-0.3163486691444944	-0.5913847867230289	0.10261178057727616	1.6913622976780172	-1.0602064648327425	0.2421366884113342	0.17592250056914524	0.08919397368410033	-0.5001442561352997	-0.2500862236229443	2.830642168558069	-0.3593455226508668	-1.4111152098986428	1.6914198602487187	0.5523171450394965	0.7937292822058585	0.016593179221507832	-0.5302642280962638	0.23377783537588392	-0.7966382918929529	-0.098269210067202	0.2509774853526153	0.01884692841410541	2.0965935462416656	0.6635585335639237	0.1972529368462139	-0.2809640462692791	-0.2219313279838639	-0.6497620053870126	-1.1814333432112718	0.9871711529942393	0.40976155680742005	-0.6443215049867694	2.007031919092285	2.044572295335578	1.4731896965327997	-0.880125403476956	2.792873220894024	0.21761301667692395	-1.0051165138885065	-0.3703017984922964	2.631695482353418	0.012595945113571202	1.9147694090793612	1.4580161348939171
0.7795945783440676	-1.037051324631147	0.7634134840012973	-1.3894245931309746	1.1108578492398364	-0.5365690786742066	-0.9033679086448256	-0.2678429470814103	0.7941781208040687	-1.8539306760412446	-0.9576140203178196	-0.5454329168455122	-0.3813414016059412	-1.1099458536332059	-0.2822070266954902	2.1249554665615036	-0.0984864307387012	-1.9959339459927263	0.6630321057313641	0.24104168179370095	0.35978341912731165	-0.5543336004273538	-0.618693463368	0.6647850923826488	-0.2101295928683798	0.05596869216630905	-0.13432323828344359	0.1332160969217747	0.8994845777311203	-0.33119493923614135	-0.3200922913227733	-0.7565295515222196	-0.08904043418314683	-0.6180212462791094	-0.6350532083182977	0.7009540065670848	0.563448195768454	0.03521457915399536	1.2410870149775455	1.1418973903646294	0.5262751613748131	-0.14316855882375207	1.8444071075108328	-0.4463174250991538	-1.7330336210564339	-0.8340885065915263	2.0467756518243228	0.3000267102736134	1.5778560709418756	1.3039762015180267
0.8373787407619229	-1.5582167034359478	0.2736027810040579	-1.040919778708841	0.475248495300873	-0.9180648002513084	-0.7996932703654639	-0.42747803811265317	-0.4088811947893008	-0.7651641315983536	-1.2507567863029074	-0.9328534139838923	-0.3666982220023058	-0.6705930437753688	0.1717620951502913	0.522466395557901	0.40462874651450614	-2.16279519149178	-0.41449797004030675	-0.5566557358602502	-0.29610731448210864	-0.7081764559058912	-0.6616709914615411	0.8868735117877526	0.5072666371874668	-0.4153073302839016	-0.8104048909588003	-0.3064271420527285	-0.4241083406359298	-0.712976200667972	-0.15737153061774128	-0.2371945064313443	0.3758563228297689	-0.6140973750146059	0.055001938746860025	0.6151623014152943	0.09335392985705791	0.08327218418511194	-0.14270556208021168	-0.35237239863508135	-0.4526251553355353	0.7620563140654356	0.26513598917242975	-0.8436697768667288	-0.9393999554981903	-1.5293901843168625	0.8022905732985385	0.6436700828235898	0.2421038824723228	0.18923231541183952
0.9161387623585598	-1.3560453312304779	0.04775518948706182	-0.5070085025403355	-0.6000294457498335	-1.2338893070291186	-0.35291285486482726	-0.254556242974132	-0.708973197071194	0.8176111393672495	-0.4871320135107822	-1.0389272480318266	0.0828916190886784	-0.11048356682172819	0.9756387971132037	-0.9208731538282002	0.9639141536006571	-1.7408064987115728	-1.124567523120396	-1.167213215817072	-0.8637261041000921	-0.49689197075342345	-0.8807756404765299	0.8692570428798507	1.047502197112078	-1.1741087905467293	-1.354406733760619	-0.9544255892395127	-1.1670451859454594	-0.34344681675725947	0.5884948158420391	0.8283606366987526	0.7238424060371159	-0.45756969172854983	0.6839707368801441	0.6783644223247676	-0.5644798099020012	-0.4180751720934561	-1.2256570842699808	-1.4291244109031547	-0.6407133527001027	1.054230614566298	-0.8104436075664649	-0.4251102262179386	0.2938902784820817	-1.792119146505797	-0.21773920017757267	0.6898070869433173	-0.968785183505973	-0.9644276643070216
0.7744562369219525	-0.847112901560679	-0.1786833203307818	-0.05514606335991147	-1.3543820152856727	-1.5387047915796	0.018746679405910308	-0.14219807490477376	-0.011336438548500126	1.0300276778436428	0.4532254128242749	-1.3388701999833397	0.27370695086286995	-0.3182749171914903	1.6981546984644984	-1.519126645316196	1.2834907226459857	-0.8870195955817253	-1.3517223245797632	-1.2488635582855612	-1.2664012438094483	-0.27967699879608954	-1.4045927036120962	0.7211414484455664	1.0139655736846986	-1.7281124042410168	-1.6425858749874755	-1.4162527340263382	-1.2211664279841057	0.04381657774174332	0.9547223060674923	1.4315456114917915	0.6830250814250678	-0.28436457096678514	0.9533210831911743	0.5359945397386104	-0.9819794051282252	-1.0342956759330864	-1.4554391343048794	-1.569525209687588	-0.12300088818455586	0.49231369942600434	-0.8840181760596761	0.3151832156430117	0.36896638589561837	-1.2919906110935646	-0.5243533840520582	0.3587703308386206	-1.2720137630977484	-1.166900760148781
0.27282469015644156	-0.6068550093768041	-0.51123009523464	0.35471517435259914	-1.434344024078228	-1.9013158164256527	-0.008575971910092897	-0.592460154196287	0.6146677510082357	-0.35662030904479847	0.730149754008725	-2.002221458910506	-0.3484116080416628	-1.0667177549079416	2.0312739593605578	-1.4949663754908673	1.3259301863316173	0.03958678265453775	-1.3711178953012084	-1.143270274186763	-1.6680897072661567	-0.2996843169117997	-2.0388704185824853	0.6176043352656518	0.26053584633690074	-1.8818970046443244	-1.8346220388263998	-1.5848150804215566	-1.1080456759780262	-0.18066697516726768	0.2286336626883934	1.1532891826829659	0.5646126889056791	-0.3613488797252683	0.8198938713379498	0.017944698988621853	-1.0718016694820567	-1.3764646679287187	-1.1309939093214083	-1.199043936180186	0.2436852243470467	-0.4005788154832413	-0.516789558336781	0.4829277860801667	-1.008458104699306	-0.3311006770367632	-0.4086197691169705	-0.07034486982234328	-0.971589508950878	-0.43596677547955875
-0.43752100846073416	-0.7556540095278852	-0.8199708587529791	0.8950005526504159	-1.0545544156323545	-2.0502640707621924	-0.2919398219429686	-1.524321750746425	0.2097563933077131	-1.6773517422743063	0.3896974936655829	-2.4879090830062305	-1.3820001378351443	-1.400830649568274	1.9670895249234481	-1.5216515000159452	1.3104548212546399	0.705508633099814	-1.5037541828982526	-1.315336490674484	-2.0901020342810153	-0.4679486539210083	-2.297576581118591	0.6522921798969207	-0.7635787498870323	-1.7514837211995784	-1.9540137031774836	-1.5185159729877618	-1.3487438678832773	-0.8062755009512493	-1.1102144067158102	0.5308620229108011	0.8357166054912307	-0.6150246043606701	0.6076996884977812	-0.6229876141743012	-0.9877248332504697	-1.2661066155620717	-0.9767992013312055	-1.093838983411781	-0.1770769029747887	-0.9319432193476516	-0.626758407738039	-0.10395572821923289	-2.3947176181376073	0.45190494443389384	-0.5003897960154404	-0.31486295916455687	-0.9351072070150251	0.22370271577832748
-1.0514902841531777	-0.9049622883214273	-1.0023109760913642	1.4882613355727008	-0.6254461172396788	-1.5704169378263915	-0.3998921861053594	-2.163352615290758	-1.0217041110774248	-1.3253294565751115	0.017630099543870608	-2.0757468673414254	-1.748263404162376	-0.8916609753798489	1.6290839320423056	-1.8909887740036708	1.3323942365152912	0.925979535755797	-1.732870349444721	-1.674926036997557	-2.1770860269563	-0.5761308406014792	-1.8087395102120072	0.7529843377774376	-1.2641247284616677	-1.4936427183326273	-1.7204673973688291	-1.2225727904648802	-1.905304487558319	-1.1370370493538962	-1.8504055369708394	0.30349645777857	1.3906232059369197	-0.6164255096459774	0.5800908374034844	-1.019461543124636	-0.8720704236843935	-0.7530601535802475	-1.3319989869331719	-1.4903181789285287	-1.1124759953849261	-0.9342692015365772	-1.46447325030261	-0.7590753856338713	-2.190912232344381	0.5854874034988953	-1.0733431834233707	-0.45868112989093623	-1.508702495497613	-0.07665216983175484
-1.380697444784908	-0.7339048765280127	-1.1584197310693995	1.7552383501978388	-0.38509309135897324	-0.48876064961151017	-0.16585630966402126	-1.7988622886868653	-2.065242241409567	0.3710239914271826	-0.19210670853941422	-0.7746895562968177	-0.916382576845786	-0.12880386495767665	1.0742241277290991	-2.2734849685528795	1.1694435507157723	0.6527169031186606	-1.776432058346054	-1.701974231507105	-1.533103360699883	-0.6198486184762128	-0.7485599656163892	0.7584916995123847	-0.8885196344759395	-1.1516007959543475	-0.9053602928284962	-0.7279290086886516	-2.315564244970795	-0.8929656147412836	-1.435392129306351	0.5388690450068534	1.5259075783530263	-0.15741098278651655	0.49506142828067856	-1.138169211573011	-0.7784483865595303	-0.14709742526274894	-1.8731933618592036	-1.937434493198665	-1.7702184459918042	-0.7494764351787464	-2.4020914518541403	-0.8832367923462188	-0.4775931450341533	0.021380468553537327	-1.865408468851047	-0.8514159097057201	-2.1733313989037653	-1.1943920157631687
-1.439674692335047	-0.44882229522681893	-1.4146418761668338	1.4235501769032792	-0.33774333822930597	0.554127156360689	0.06248202656312181	-0.6288281392647558	-2.289335193731503	1.5648682526297162	-0.6386256368439006	0.5217770080760565	0.3583320883387747	0.11010001702070861	0.3379752473184917	-2.244046809865574	0.6143138151807261	-0.03815854147819132	-1.5405595496791238	-1.184682612979632	-0.29217387102440107	-0.8033246802788541	0.22169315627200983	0.5924908576778091	-0.15996245692186395	-0.7170043152972321	0.2694728163755876	-0.2856918246665765	-2.2974659041274665	-0.4849247011728526	-0.5868719946828583	0.6931404253527936	0.7633451799212841	0.3368302136082568	-0.1475976625654581	-1.26806192189762	-0.7289999514838805	0.08897805671751942	-2.103244736340183	-1.965380089759642	-1.7764584097010783	-0.606696293543323	-2.7000445402746767	-0.7388747148058414	1.0488868025268798	-0.9307311380479756	-2.473345613018224	-1.59440421118425	-2.2464340974058508	-2.207189220728053
-1.3113477513102985	-0.48925840469266485	-1.6527894547906297	0.7060911625504797	-0.3581516713644565	0.900427924969991	-0.17676403465277696	0.3180953053811106	-1.992600342277409	1.0622501477685982	-1.5361124648041447	0.9252316469851266	0.7796277961312634	-0.14181651102969775	-0.4032756890807278	-1.841723504810738	-0.09944486610737059	-0.8922151715134353	-1.350608415062575	-0.5528846988902195	0.8210279893489407	-1.2334084263227112	0.5674948934553615	0.3466383696034896	0.0886428981596983	-0.20425032381592592	1.2493972724834397	-0.23484482005071378	-2.063978636317694	-0.3718311231455036	-0.37036056190930133	0.4285830719044704	-0.46852887464530546	0.21045567418433903	-1.3319853045684078	-1.5499752976362133	-0.699463977665691	-0.25905767037132194	-1.9443052736961588	-1.6691306875733665	-1.5162215253625082	-0.2755227209197287	-2.309668415727975	-1.0204915710594427	0.9740015291542106	-1.7884116182270045	-2.731789303701818	-2.227464335269553	-1.6724472106084576	-2.4166394615206728
-1.0436638805144804	-0.8449814139545951	-1.578743332138504	0.13590768496254166	-0.281167832993382	0.5902677275946832	-0.8720625842882106	0.1973559184946038	-1.791422945039258	-0.375417577925306	-2.303987437749147	0.4907598675476385	-0.040169015232052394	-0.1858023563239467	-0.8697195305156842	-1.4899482917003062	-0.4413045949651769	-1.4911859031014976	-1.5948846699982615	-0.3546504999028523	1.1265263473734914	-1.7180435880618736	0.4180079229360557	0.16346151785366075	-0.2858253690386105	0.3658365627643992	1.6579562286401708	-0.5855826664547993	-1.997703214086447	-0.4164900693360685	-0.8633768593393618	0.0738141313974225	-1.2013120995930608	-0.6116452864525783	-2.221362638802891	-1.6962352877463072	-0.56687148252925	-0.7953158676287605	-1.7366472787319358	-1.5065178516841917	-1.5371353576974005	0.49255473383365156	-1.8162529102357927	-1.8185973120528653	-0.3376862711567777	-2.0838643981480724	-2.6782138687960386	-2.0963455580135704	-0.977793052363339	-1.9270083676959575
-0.7264142190241644	-0.9465409777447243	-1.1171799876533235	-0.00046232835538126616	-0.0110597689242968	0.31599952276748283	-1.4937747950227724	-0.7832591161931869	-1.8094315276081316	-1.0764218201742863	-2.1011933417367437	0.0866414120596099	-1.1324052874116117	0.29685124513266126	-0.9526543550850947	-1.452894949998659	-0.2257641038545974	-1.481909919408604	-2.1719757535708575	-0.5903697471373271	0.6347373211776433	-1.9393730215424754	0.38758275410276494	0.04118481885629114	-0.5279345686094138	0.9494433811015142	1.5751637901237503	-0.882714625458022	-2.1358939316476495	-0.123880251293061	-1.1130263384690084	0.12197764386026402	-0.9799938016776465	-1.431907795572993	-1.8966380951539217	-1.3550896365108116	-0.22848539231786336	-0.7608178488447208	-1.7312206278988385	-1.6505244869112201	-1.8447282150093907	1.316930040733389	-1.6936746456390248	-2.3907408159280874	-1.3429293067358103	-1.591679663894747	-2.3418848671920225	-1.0976776212828685	-0.6047201301261076	-1.3031420102809887
-0.561838701377779	-0.3924310440909116	-0.6109829098089432	0.03446474816867134	0.3363404276327004	0.6287005085267937	-1.575112756646762	-1.5960744825281852	-1.7058997703147625	-0.43524375354297085	-0.9204800108973187	0.34812424590903734	-1.2782675768417158	0.7514982611668439	-0.8853381495169856	-1.5385658273015286	0.07776321635335552	-0.8996292087238722	-2.448460388101417	-0.7918863834435973	-0.03423328652516329	-1.7793317137621731	0.8362757635919926	-0.19096723610631341	0.09548683801361177	1.3839363583473292	1.2970850674963241	-0.646964289909273	-2.1111863105913566	0.5627194474014969	-0.4366819287806143	0.44579731971720876	-0.356920416320104	-1.5236733693235558	-0.4171498712161713	-0.7041359452808914	0.16195461865875427	0.1544144266400674	-1.7573643897375306	-1.7616948796143879	-1.970644160599698	1.3242242591173488	-1.8026901462228704	-2.0768796991012732	-1.1503792709946463	-0.54651882325026	-1.7529657865872628	0.05902846851118502	-0.5345921684653091	-0.91673099100762
-0.6904932488764763	0.3991911410280351	-0.459875582571866	-0.23672619625526914	0.4626940466608158	1.3177504631695565	-1.2211637297622218	-1.4453664130267743	-1.3165320277826247	0.608611301033494	0.21577469843820782	0.982302170035073	-0.35874140948432853	0.5258423535864479	-1.0238729626082312	-1.3710798105692619	-0.12409886335534026	-0.23607817615736662	-1.8637079238888326	-0.6944955452845009	-0.3224888067485102	-1.3853620661062152	1.4259685830044544	-0.649616617020255	1.3277150859933509	1.4096583788212578	0.968176531249136	0.07996743606212413	-1.5888558281208	1.0179439023803925	0.6165796365023246	0.31732705106244213	-0.22265777833866884	-0.9375682360271528	1.0571201025330095	-0.42805085850935093	0.21855591939348493	1.3031773201053987	-1.454580551863568	-1.4410077765181155	-1.633487051636948	0.13646119736692622	-1.65857238923458	-1.154452300969553	-0.32105956464669766	0.3920469048330923	-1.1014133982032643	0.5045927746339726	-0.5502629493118022	-0.7452812533880053
-0.9070865720732006	0.5752786921614684	-0.5636801347683954	-0.9328547629648997	0.20750748504402058	1.6674456424785948	-0.9218622225010806	-0.470397691966089	-0.8825151460594112	0.9772252535330609	0.358751978596374	1.2355169489682831	0.6266291516940015	-0.10765202739282762	-1.4232297958629732	-0.8279817826287692	-0.7723254667119472	-0.06313260100269877	-0.5332232665468061	-0.5375699015944038	-0.1831407746015902	-0.9169257365038866	1.521839265638493	-1.167984723474823	2.120260171510669	0.9328333658574136	0.5605250761335756	0.7740027245566667	-0.6405771127441622	0.6576482135900323	0.9129616141652506	-0.6924201215892187	-0.7714919850116416	-0.3791259652651003	1.3404801229781915	-0.9242307993591903	-0.2338405679453341	1.6067292103104933	-0.7241352685876599	-0.7331931022631573	-1.0648856547269123	-1.4152934324812585	-1.0273837977518812	-0.4804179616541304	0.16589054086163693	0.5774242568132144	-0.6602415912521258	0.15025646925252636	-0.5782964597293435	-0.6178728147899313
-0.6972807382968199	-0.07527375392242378	-0.3221077349234693	-1.682783300228003	-0.16013032006187364	1.2444942474803022	-0.9033937796000944	0.5865091071512081	-0.5563983178090106	0.7593265309423813	-0.2603059248661989	0.8660541027781905	0.7978806228243007	-0.1459022991958167	-1.703992805291548	-0.10713279769905659	-1.1643581831134517	-0.4862214919956925	0.8307379549910455	-0.5703578541125875	0.1297090292659964	-0.33502240577947917	0.9680289695256201	-1.38086620139539	1.7935466441078285	0.2581193396656812	0.10696006346828961	1.0285362832452185	0.3692679211924016	-0.2568403826130896	0.1855023094601204	-2.0333715874153624	-1.3285268200858469	-0.316771097042358	0.35818948545130347	-1.6339400892305778	-0.7616257807547282	0.6789409721289394	0.17477567340704347	-0.02927267929084693	-0.5997007805856667	-1.8871269680196214	-0.10597650626701226	-0.36915821570727075	0.23725572094844488	-0.052718166492510585	-0.4460571183668028	-0.17766394943251884	-0.5735309061810983	-0.3877550422730565
0.2603277879745892	-0.7193303005912638	0.6408688047604646	-2.057543863004779	-0.14717881175690775	0.30178003520989505	-0.8318739095600797	1.221318295031016	-0.008083849268777126	0.7559355914935909	-0.5273274128538493	0.3587797012449036	0.32939823768098414	0.8108932177282543	-1.4256599299581938	0.5664510322451829	-0.8430777654119379	-0.968068148708526	1.5902650873183843	-0.49423782172973235	0.48217299854059276	0.470883396131798	0.28442141472962673	-1.1116343975128749	0.7551447660809073	-0.10023758137841234	-0.26008196749913015	0.9672545039028503	1.175379727115874	-0.8167228319073416	-0.5834002942527514	-2.640972475464515	-1.2001702848719245	-0.44344952705097285	-0.8769095930645502	-1.4448180601672511	-0.5931683250900034	-0.7019874120049543	0.9527275591356765	0.45901297086503695	-0.17063676531105867	-0.6948272384741919	0.8161154378314731	-0.19508722896053687	0.5790183792973442	-0.8232990389391119	-0.09668884720740105	0.32167758068060603	-0.2399771961886113	0.12965570245979124
1.6056537263456852	-0.4032341812842433	1.824346988410162	-1.999262244346175	0.35172603321777474	-0.5632535475516754	-0.252523501072003	1.5168674456253215	1.1419512694172111	1.074369603869621	0.16378081682448326	0.1617055302942996	0.018533532377810063	1.771636251961654	-0.5954549398998952	1.1427615881973268	-0.26880627641985183	-0.7735931716026344	1.7037291610354763	0.2691218483923448	0.8710290927934844	1.388802540974694	0.03895706434208651	-0.6419130061117461	-0.07163021375734847	0.06119214278653922	-0.5392963485309274	0.9664712074706832	1.774030366929535	-0.5147938268613778	-0.37763806813497813	-2.0918589833460532	-0.48504402611818703	-0.15277004660747154	-1.3392406459868398	0.09137407180614567	0.5364207326609222	-1.3668178858082762	1.5709511420154796	0.9233092774858622	0.5292966624532875	1.1418167380824336	1.6492902099626081	0.7128363194822375	1.3572911305950848	-0.8521617820541599	0.7232186858105273	1.4194298048734368	0.7655957170989394	1.0960872550903826
2.4555028584811627	0.7406618869979917	2.174373264010915	-1.7368855582026346	0.7803646465961571	-0.9715521615973512	0.7666886988522268	1.7353992316238853	2.5649984286760352	0.8407223483637858	1.1405163717658922	0.047333902292901554	0.1820557170881725	1.3225570973179708	0.25949499365466794	1.6246701166218596	-0.3285827536706822	0.3256391301140363	1.5841536668608005	1.7129284178984268	1.127829247443155	2.0390956063630656	0.19172279044979118	-0.48524411393273353	-0.33891753226315546	0.39139995301438946	-0.9248487790817241	1.099718700613208	2.217776199886862	0.1325330757227131	0.564693465085982	-1.0922040684485514	0.10395806621748103	0.6066886405063684	-0.8793513669620142	2.068728213016561	1.8855765700159282	-0.9244751653064016	2.1208900831937907	1.582034442583901	1.4203419660451544	1.9446700192327382	2.360426386287878	2.0257095785563193	1.7078100861158807	0.14098552494164115	1.8037837303272182	2.0050926409737917	2.219719842793256	2.3101900063940617
2.192728848011502	1.5465839062688505	1.2116666241333984	-1.380456086669021	0.49159304477169236	-0.9119588332608569	1.586082182230629	1.830326334904156	3.2720596601064296	-0.5028302984442615	1.2841800191548474	-0.4723951256013945	0.3282439333619267	-0.6004381985547538	0.5711919177114007	1.8898946555781224	-1.1840768081492086	1.7578296055729528	1.5582358640260714	2.9289161436800244	0.9442482475478293	2.092591447919418	0.2455919549780624	-0.8303776762866492	-0.5106999993970687	0.400530288482802	-1.4567804487584317	1.0772207408423229	2.3984222213108723	0.20880623564169284	1.033213211004256	-0.6723152254743326	0.10642053561640204	1.2047036970686535	-0.06860962061910414	2.9730174132587033	2.2792631672879424	-0.015788165890215228	2.5193390399196707	2.2303823725528917	1.8759579904751467	1.0909987114396524	2.7014887445789357	2.619493368801414	0.825670325132952	1.516144436992642	2.458122111915796	1.3338289155318164	3.1723918481530826	3.0570321578740787
1.099399301667842	1.1824507678316467	-0.2851463014205149	-0.7962379785599598	-0.3800255250623724	-0.5058635474924944	1.6321309051544228	1.5337654294191392	2.639258598162845	-2.1178588523618167	0.4510728401556667	-1.2327374183164015	-0.066140983322055	-2.29682703726142	0.26151951297917286	1.7867674841507586	-1.906718451035124	2.5866201389044963	1.573409111712596	2.9130058784014063	0.3438360999686999	1.601557681908312	-0.012238272026593385	-1.2733904906705633	-1.029905971265932	0.09448725521398688	-1.7067845878399972	0.7549037246728592	2.145506084819885	-0.4559981690254567	0.3503516175258197	-1.003037330643575	-0.22604418260318512	1.0920079107790766	0.5643167466721016	2.170149333187242	1.3024118897037573	0.5431988383723052	2.48639925779392	2.3658037349951626	1.4001710850025564	-0.38698003320498825	2.3362445076776774	1.8662235135468408	-0.7719482260539866	2.2542811459674996	2.214470147021766	-0.024168183329643142	2.7369561848203285	2.6207191942091224
0.11501463898247626	0.19740849552455328	-0.9626181691409769	0.055431542064454185	-0.8547275504390757	0.13057180664294107	0.997355828380104	0.8353773003557807	1.2285221923174585	-2.53269927298141	-0.2896781594703	-1.3593138356614225	-0.7812148909339208	-1.9962087710281284	-0.23779647261943215	1.3887526722465098	-1.4895048201004841	2.2992179565291355	1.3993876249772976	1.6611277792335215	-0.09835907668789567	0.957985965245699	-0.18466495138646938	-1.2172984232041024	-1.5858256065729852	0.017916001852516333	-1.1026966848355073	0.4706871182916156	1.499968329431924	-1.037053832300235	-0.7920102583835918	-1.2372980965647988	-0.37391978401512554	0.4835863576104344	0.9013569644883573	0.5247864644438397	-0.1666555686207275	0.6161911627362315	1.8804737123381567	1.7851138338656607	0.3526006238768963	-1.0068272804537057	1.3093736050013285	0.44492603739941994	-1.6133188116049209	1.891329377930535	1.346768779526116	-0.6996145516636886	1.1028889811319318	1.0979457270750197
-0.0693817844816915	-0.08750765812548045	-0.32140614490791575	0.8175753320705137	-0.1398285152690337	0.7653534511490993	0.327675369874757	0.15213435495923208	0.30938962926309166	-1.4159704708171827	0.07861233021615142	-0.35109838263560256	-1.0898519554949806	0.11379161667997227	-0.47011245921612493	1.000920260173761	-0.11102296052055012	1.2212523582375934	0.9660715765004989	0.27303866677896027	0.17153807776628643	0.5271998063330434	0.1732911461096579	-0.557361782763595	-1.4612933115136812	0.5712594225553166	0.3033023441300751	0.6661411162179609	0.76809016840128	-0.7098394187422847	-1.1846083073196592	-0.5803241558501553	-0.239418059201258	0.11208000440526998	0.9415221920687595	-0.5411530444820133	-0.7555679420478475	0.6157775978039746	0.9609301306901036	0.9004473393692766	-0.2716292883537277	-0.47506827607536084	0.22361007198332455	-0.34239451087509004	-0.9686870433462309	0.9456165991052293	0.5826665170484137	-0.008014996091256655	-0.4484221382708078	-0.44925276183169605
0.3767993002376296	0.8379402326400004	0.7168819211315565	0.9761306541547794	1.3387792921726014	1.0293218747543478	0.14903909135984897	-0.06882281886967488	0.5320358461101862	-0.05676560821764541	1.289433322546984	1.0445452138919773	-0.6268922993503784	1.9146865389420709	-0.3886804091904821	0.8230004933711647	0.9050820016471363	0.1879135555406574	0.4147135111962144	-0.10256297991446285	0.8980724352733128	0.36291730484294216	0.8409652780288058	0.1383518387129826	-0.4760903212654205	1.4180895468159942	1.5867974049379512	1.2425672480915433	0.2517241086389455	0.3195280527572102	-0.5203791557815927	0.6828275237506503	-0.1871661636804118	0.3766464408443298	0.5122929328844685	-0.48685526478525154	0.05404509017022536	0.7376222687497754	0.20750756811111165	0.33393888306738884	0.12013819919461433	0.12805412027392107	-0.24240079291967528	0.04967440155917531	0.26412318390423634	0.4001580300437597	0.3206468280815349	1.2762025759649445	-0.7160602144468451	-0.8735610898844226
0.7347054958045315	2.036847612909953	0.8425183759259476	0.4373746654012331	2.2020093953667987	0.7449294052036364	0.3912222805999261	0.1868554043842265	1.2814892872850345	0.1865800805939421	2.088690939738898	1.4775098260516584	0.2608888338437421	1.5998824852289433	-0.28122926589878466	0.6857108649539048	0.5033509123085294	-0.1876559753499451	-0.10409937272237897	0.6727455294005045	1.1347157472116143	0.2741161795252522	1.0845927699740074	0.23249154425953855	0.7313709813020607	1.7732870357583437	1.7606422964603032	1.5451159011226858	-0.015640904835292607	1.03824760010151	0.39434642988238455	1.4432580697904827	-0.4492108582356337	0.9327935416442392	-0.46449798701594286	0.00853465525317169	1.4515549118083306	0.6841599163076103	-0.11943802093774904	0.2532363469782532	1.0535062547494656	-0.1928727168209557	-0.005787349736221908	0.9441006358753574	0.693854961713585	0.738717202188804	0.3004821178410601	1.7704686448537585	0.26970527181655546	-0.020165664169350804
0.56093777791622	2.2121280737856024	-0.12582483050883156	-0.2681951890593628	1.5491498124012069	0.25090805378379777	0.5817658704961208	0.5463400917774119	1.459912680440647	-0.4387724427422698	1.680831071492602	0.5968263749870222	1.0410634032714414	-0.3050788498157782	-0.33403608075873903	0.26259096186364617	-0.9070274702907151	0.05194333017296303	-0.5360298906920944	1.7550191864921434	0.37795581085771196	0.09719843436881183	0.5930066445592577	-0.2367051274606016	1.431399936017756	1.2913791547063014	0.8776889332446719	1.1049093371546803	-0.19864615662415466	0.8540931839502075	0.7918348216831945	1.0270479777567207	-0.7314547639345195	1.166927624979276	-1.5228355961444227	0.08261913143859602	2.1670730535002205	0.23398242081175097	-0.15705433852396833	0.26147986575678395	1.511797362491952	-1.0172989089757074	0.3547625660920305	1.3474745762357372	0.20075489051547746	1.4989228675584247	0.09492792457721536	1.0007440772530996	1.3727097721369768	1.1624115970021203
0.08531588988503792	1.1803051220026495	-1.0091103181576206	-0.4726147168478443	-0.014682563249102975	0.18454653376338567	0.41331325282112225	0.7130544775426542	0.7453348803371882	-0.4454155248447171	0.5858415842244482	-0.3535249000140937	1.5734128766613868	-1.477421024065479	-0.3876527131975698	-0.43519734614709454	-1.8596403614131023	0.4321154530332241	-0.7990236213475208	2.241109816617398	-0.6114444858045939	-0.15051781098003483	0.0092306184160699	-0.5518712245633725	1.5557354694178616	0.48049912327257427	0.10509154949641154	0.251053585715983	-0.35758792518159405	0.3116348515371754	0.874746395315984	-0.020118146813894375	-0.5555859225863656	0.9093340512649525	-1.7924145922386117	-0.21755194646126663	1.7030409557556256	-0.2133481571373401	-0.1578062874072712	-0.011754979655827787	1.0627360250173539	-0.9514171177428488	0.2647710426604247	1.0648728141770822	0.05129715488916759	1.7881895806075447	-0.24972501534093886	-0.14830100746129157	1.5780467944508167	1.5994102121506129
-0.18769556674516646	-0.03194124949228538	-0.6507529167389412	-0.027705774399622952	-0.9758220278252702	0.8075840952604268	0.03919180524109556	0.7511115831840534	-0.14021330134788149	0.8904443852496733	-0.056554630859743674	0.11863582149283688	1.9688272336355666	-0.386073292731655	-0.1702508832719775	-0.9027566335417444	-1.3793644920786643	0.6125554794616489	-0.6869291410539303	1.8990583453597423	-0.508333394070993	-0.3427610585507075	0.2585537951687317	-0.1209341073410019	1.5251341421486913	0.10990112048894445	0.5158249741539302	-0.21101322197399047	-0.31497553631417163	0.39596807958900704	1.3352988492907323	-0.5377152814484927	0.10988140514761752	0.5359844550951313	-0.7928324276752324	-0.08447882465485032	0.6412234046413591	0.009743471401593002	-0.12678792899335303	-0.35068078625627563	0.2886667871058685	0.6268464238929842	-0.20320977256531886	0.741552877515243	1.1497730823431533	1.21621835094604	-0.2595837861419022	-0.518894935080296	0.937354239406879	1.0753321760335088
-0.10071852419510012	-0.4684452803516923	0.6710515370643264	0.6163987490659627	-0.510677216255729	1.629925181293404	-0.156892419272336	0.876653315154514	-0.363968320762469	2.4216124175412377	0.18082162798390505	1.9138990086960908	2.0865828314248565	1.9368332084005593	0.3038711610554751	-0.608849154616243	0.07788837835710426	0.6765846728939112	-0.048367025914967936	1.0757801364800654	0.9687039252755499	-0.37987219722882976	1.3799416582180608	0.8173811947925649	1.5005414524563667	0.32644017042563084	1.8845414738340807	0.08507206748175773	0.12005914800886087	1.2804765109262182	2.202394188493122	-0.020588294296677506	0.7497486962287707	0.4475152588368991	0.9646943994874904	0.9204827034514669	-0.14363014540155192	0.9569627937268121	0.1442024603841567	-0.1528033018196406	0.0696908198091531	2.6058255952557134	-0.4578280339230954	0.9410479642466424	2.6524531094016406	0.2714141935233323	0.3162445960057501	0.01955873282028361	0.2736017585698528	0.22283700420519392
0.06238431283545262	-0.2311334633823828	1.486392610440091	0.979188131073539	0.7111424400326034	1.8556648505707303	0.017895607766453547	1.0888572628463287	0.08600087962933374	2.3899483529136205	0.6314220653579302	3.2505893081777	1.5725399726218632	2.9597441849591886	0.6899269183670333	0.3808349903652301	1.2688706663502862	0.8883150489101236	0.9214348650846168	0.18744061208778226	2.4757818537863523	-0.23374204472879623	2.3055539361603055	1.4427178888922956	1.1656532014311496	0.5646413468307971	2.8874090676875466	0.6575542522004949	0.8345887642269739	2.0854103046766546	2.643580876002151	0.9216356613055615	0.8749645141392625	0.6447437375825762	2.323409125026644	2.191694313298343	-0.36119559471014184	1.834793499823691	0.6872000267690329	0.7987014261659603	0.6132690891784257	3.1935857856635868	-0.12237679253464209	1.464468960439317	2.812691242935163	-0.22454757969265535	1.1226616250637786	0.5575084927672889	0.15939805692473002	-0.28882191702964444
0.03038302618785397	-0.03180093248802126	0.8032421159101021	1.0759920518483626	1.3877427069208694	1.224373746769201	0.41572755130132155	1.1324479509542584	0.5327578434908754	0.5652639213429983	0.4470539196242768	2.6011328138147136	0.5007024740810571	1.4015664233466183	0.708767015245481	1.348387092498222	1.5284332896378305	1.2706254354932855	1.682165689020959	-0.5219863239510174	2.389199851198175	0.0686959159008234	1.9736395776210087	1.3146653400464035	0.33915926255384665	0.32860961178399706	2.527024533965507	0.7631110663605355	1.4013716515796464	1.9613582351987562	2.033741558649304	1.3866320053453134	0.5779642145301782	0.8651440404898688	2.494779935812795	2.684969031702954	-0.35592679787074316	1.8339719587102388	1.1395855555129688	1.9090284780447555	1.3363216222106442	1.8551833104523412	0.5082568175623698	1.6582673582976708	1.1297081217731857	0.04010297467211119	1.5903693710958595	0.32759544882201225	0.40548026618159827	-0.3426726399127968
-0.10351013598793606	-0.10081579834630976	-0.7207338945500605	1.3022452199947887	1.040454325418061	0.3009868392625167	0.7613063793695508	0.8033659710252274	0.48535060377933326	-1.3537469434745666	-0.381543251473196	0.4698530844762821	-0.3472462376099048	-1.3727091336509356	0.5163778278197634	1.5658278661582503	1.2912811962076765	1.5261786491253098	1.7571572062270435	-0.8881255066785114	0.6388497072718771	0.4410065427604227	0.5260216955757909	0.9232185295174569	-0.5133924298517404	-0.18086343750230727	1.1703322661699884	0.24631945353751142	1.4308606728342532	1.1427482639434963	0.863105761944497	1.23814214541388	0.4253021973631158	0.9708533531156248	1.7103143224602766	2.0539499521043996	-0.4876491891581955	1.0592931856664405	1.046134953183568	2.261466268912568	1.6141891005423654	-0.08296433589933863	0.8187054255859557	1.199989478991424	-0.8532984004081334	0.6343624483905117	1.5870094921993056	-0.40411727409351295	0.5068436307939339	-0.19145777096644195
-0.07502378661171238	-0.0005062900748282723	-1.4765939139017006	1.8671670947530554	0.36396890932375175	-0.1367989002460595	0.9410557049167804	0.17168324498709928	0.11439766240664687	-1.5830221989830262	-1.071430042143136	-1.105033823832895	-0.2016465772805554	-2.820690542343268	0.5741524317252423	0.9804366600719807	1.339200538959408	1.3794734522177412	1.1633506367793969	-0.817906914745128	-1.1596192234795968	0.7458410281797135	-0.8362754439174558	1.128828730533004	-0.7085437876134497	-0.39707383704225124	0.04025775328628403	-0.3726064425376512	0.9293398846113045	0.6345541791971023	0.22114785807989962	1.1474241565092829	0.8412654852238374	1.0421394327956992	0.8794287525512309	0.9643312517246787	-0.700831855892314	0.3992841256984193	0.3809554613388009	1.5388119588054894	1.4229531013146632	-0.8723230068177665	0.5867710295403714	0.3953898131804819	-1.1885013684268115	0.9416834223522533	1.484028692554444	-0.7634944573991771	0.3101567266142276	0.021369420288786193
0.11730317940044255	0.47872394957854497	-0.6772779373770239	2.479050757869665	0.16828566045009752	0.06660606446602316	1.0696701689232453	-0.5411079303078932	-0.14541344523301766	-0.1533475561531736	-0.9796808232203298	-0.8061809125911529	0.71349405884854	-1.8767550283083008	1.1152374297580128	0.22045980318349534	1.8163133574882762	0.8990431837072149	0.39360859957875266	-0.4803148348568666	-1.5170756197454336	0.8880832274623212	-1.195699333252712	2.0892651084896676	-0.23136894053869236	-0.21322602825077844	-0.1827442411281146	-0.6132018900748905	0.2920534942235654	0.909903752646206	0.45830424445851736	1.6479125096650822	1.675565744373706	1.1411751704307902	0.6652264926616342	0.2774248880091092	-0.7284410354349623	0.4696668133982605	-0.3383258735182073	0.36149018106829606	1.1746217109841757	-0.1915384146838284	0.2012550819523554	-0.23705186829560695	0.27802948646897296	0.798013271819237	1.577899350117888	-0.3850731516424502	0.05616949792765261	0.3299605265125819
0.14073061936780673	0.7314539871864364	0.8154864744197504	2.632233455545111	0.3002062875603797	0.3141624621177933	1.3030145309561687	-1.2101344592779129	-0.19847469279485566	1.2971376923183866	-0.27605225345311657	0.550745090081918	1.2381758798566471	0.11667044988231687	1.7922767351259987	-0.07043880482136962	2.1427509162850247	0.39206486240873445	-0.05037104780101667	-0.31120891616707747	-0.7068537952204291	0.9155747831070539	-0.8799670234142069	2.9252714668110835	0.13703893929049601	-0.18244145905448253	0.0036966707291983683	-0.6085220604098621	-0.05990877170252851	1.267712491855033	0.7405557833409651	2.406237301883548	2.3520294649914346	1.1665710810365413	0.9144834525762536	0.13239798189677462	-0.5272865951076494	0.911230292243971	-0.54131002256728	-0.3479405308477778	1.0987262997432254	0.6644959650212346	0.1527370728562371	-0.47767302079794377	1.7346807878854555	0.4862852371107616	1.6480457425236974	0.17759444595164853	-0.1043128924264455	0.6267143126431214
-0.2783065231729962	0.0431212328127069	1.495610012971343	2.1249440428104607	-0.1203466186485631	-0.05390230764988723	1.6006037676264562	-1.8309686259689626	-0.300997019150277	1.42605072250876	0.31885550298200827	1.0555855581136004	0.5130533468550844	1.0682086536806887	1.9322008824280366	0.14659167065363238	1.763571165372395	0.008757782833631544	-0.09084753504553775	-0.6148664259203473	-0.2763093510373537	0.9552649915889587	-0.9236841162851973	2.5782704502361753	-0.2642175623717021	-0.7899999612143526	-0.2863806132703434	-0.8369934364727727	-0.038258057903379696	0.703399575244295	0.10111129932258858	2.581723216301537	2.3482120838636416	1.0040471733093594	0.9217785599923003	-0.0280255803247201	-0.3449060975064171	0.8740222288128815	-0.1899064634994604	-0.28620232907037807	0.9929064086221718	0.3746883906747381	0.43919736902713724	-0.4635551667466835	1.4416784860596064	0.207437813218079	1.2345359894372312	0.1742265604097042	-0.3536369011555536	0.564570857246556
-1.0003388741003083	-1.2858816587184885	0.8304735657181455	1.2256960281433549	-1.4762678186303437	-1.0314954962773872	1.668587887096048	-2.333070398098751	-0.5920634620687928	0.4909947266341811	0.2836807080325112	-0.07959794178380722	-0.9821141729808008	0.3713519304047837	1.179109218044174	0.3602760007547267	0.7640614793034292	-0.4272834463989563	-0.04199144085408433	-1.1898558546653613	-1.070461318866844	0.9948235026973826	-1.7179193992162136	0.9531585907014059	-1.1345410175990212	-1.7317179398101334	-1.1688751643886903	-1.4183068746576382	0.09051496323396858	-0.7591871644610525	-1.311638270665226	1.7970684157454977	1.5386325404422139	0.6904137704632201	0.18107580792513175	-0.6524418074064527	-0.39675488743604276	0.060884194619352336	0.1957484105450762	0.016292281985906376	0.5699293587627269	-0.934163966262757	0.5929250266590245	-0.4144006100304934	-0.4039178440441819	-0.2095342938170049	0.26589406642918106	-0.45629430085863076	-0.8782729604529803	-0.07041609229973612
-1.5935543043506541	-2.0207879303211636	-0.3206829370482882	0.37462581549604185	-2.976387577699817	-1.941658025659826	1.1658995032433561	-2.5112353941270973	-0.8776380296892281	-0.27092799621647784	-0.3046181704123427	-1.7165015164883346	-1.8672275297032157	-0.7536972049811632	-0.11679847866046934	0.12070503792156066	-0.26624505868089116	-1.1257270178222476	-0.20065845312455796	-1.5347561903055986	-2.220621144079297	0.7847826587407261	-2.4940712471826347	-0.9091140805312657	-1.5413729410844919	-2.166503021519787	-1.876177108677428	-1.9076989498294021	0.006515920729062665	-1.9555603981600338	-2.342116750288482	0.5504091114319795	0.23178222808299676	0.3031627231005142	-1.0894674605115628	-1.5346520507634203	-0.6334362376949293	-0.9326772506554848	0.10616714055051073	-0.12510461675245266	-0.13986121936780274	-1.9689728178245192	0.2580791276471999	-0.45482619969930016	-2.0352185384935733	-0.9622497625345294	-0.776782533733855	-1.095072787229292	-1.4844794320419865	-1.0087558899770261
-1.7550093410943988	-1.4012023328958172	-0.802037755542638	-0.18988057005945996	-3.3829598637825122	-2.096008720871194	0.037071821690728035	-2.227655022244031	-0.9527111761990504	-0.15756597894086824	-0.976247387106223	-2.226238672563503	-1.349301345236302	-0.9434529846125715	-1.1574544751887474	-0.47977170777183215	-0.8009168123478482	-1.9425625481139774	-0.534718262492409	-1.4751132041527115	-2.3151016267067015	0.07474770993253096	-2.2503148276095355	-1.8178974031607242	-1.0360952128924867	-1.679199728025109	-1.7470350538192914	-1.8375371045693198	-0.35406838047891437	-1.8940195724383586	-2.146255185685948	-0.3612616443019285	-0.9898796781355033	-0.2417760696355677	-2.076623693507147	-2.107187514920673	-0.8768785173300242	-1.325964405221649	-0.4312431865226597	-0.7789357476825327	-0.8378325810546499	-1.8296537560580282	-0.3959562392690155	-0.6408492389211827	-2.1111888403498402	-1.7952823002970129	-1.3575915291295209	-1.2151738130399556	-1.7530297078661126	-1.699891741219401
-1.5227597011071359	-0.16087218236452816	-0.38224870847977954	-0.5183089382731704	-2.3221956365829963	-1.4111755528924539	-1.3195302739854633	-1.629358709588524	-0.9446795297887124	0.4188109159441649	-1.2880853860763686	-1.3510894410595393	-0.07533198142252719	-0.2511686246797314	-1.3577589482678072	-0.9473502172146584	-0.7299876460574728	-2.4287814657226274	-0.7847556816060817	-1.41699772292743	-1.2209184459047218	-1.0151510330834466	-0.98480339465969	-1.5170668240628393	-0.1621115880343991	-0.774135650877263	-1.0489009923075858	-1.2913665010965365	-0.7753624791002843	-0.9257011756700008	-1.1117481299584056	-0.6613520787895535	-1.5488025391549372	-1.0998452671108936	-2.031233945851836	-2.086704366935822	-1.0693553359336387	-1.0001184434331019	-0.9475749970791452	-1.3937987785914685	-1.3067090149236498	-0.9514102845237681	-0.8961217384335828	-0.9775311774431846	-1.0006645589482397	-2.127219263538768	-1.413901729640434	-0.9067574758202475	-1.5599340814435465	-1.8615046261375714
-1.0996879090392493	0.24105182223260846	0.22471737644554066	-0.785114307222152	-0.6960978616400924	-0.43310096961436256	-2.267732188046732	-1.0633428011743615	-1.1478018820988816	0.6728739665795028	-1.0724514776115806	-0.32385882342531197	0.5927873847698527	0.19176207666507994	-0.8027139006738548	-0.94738962848946	-0.31571608483841757	-2.3146086738539386	-0.8091027286815473	-1.8210515922053376	-0.23277419124995763	-1.9472228730830703	0.23920807429470417	-0.7730440019911632	0.2455637503789161	-0.29657588856229455	-0.6565350183196501	-0.7891379931039052	-1.0186126730287064	-0.3421096008358654	-0.3425841398603376	-0.7268913790677469	-1.2458403310418766	-2.1578482483365407	-0.9410978243520262	-1.6728387827404858	-1.266595137961526	-0.5234911684125836	-1.1034107385640777	-1.5044509114566182	-1.5696798650858312	-0.4210646766623757	-1.0123107652394108	-1.3566216122346655	-0.10124247285373081	-1.7389888763822303	-1.308005183263761	-0.6111868580548036	-1.255304741303039	-1.6879327746872455
-0.606206885506259	-0.6412275997366188	0.3211728302821281	-1.1203754695093	0.2273280775714933	0.1427726111906854	-2.422653747780522	-0.7505086044141429	-1.5710166696904009	0.3222593293473558	-0.4897801578030353	-0.2867764242298722	0.0032952273964382654	-0.21444586230061563	-0.1294953377287516	-0.6581403235037808	0.00016314939636821683	-1.8522475802932763	-0.7503877676026829	-2.504035361474984	-0.38741425144280023	-2.2014061492742094	0.4486614443782724	-0.5078015396709683	0.02321756951319051	-0.502497219291472	-1.04942607385967	-0.6632878987914462	-1.0749044609077163	-0.8785585196408378	-0.44401219046931123	-1.018309121515651	-0.5140917213638001	-2.941836501564993	0.33881948483309915	-1.1990697505703745	-1.4200996743758367	-0.46363422586482117	-1.0474460892032962	-1.280317210808133	-1.7280830774975826	-0.6439127596177113	-0.9648095584521088	-1.6018833264222485	-0.26366658471005827	-1.157070375651523	-1.364219324476004	-0.5631562188258968	-1.2281036458071164	-1.4833323558897202
-0.08105627836298712	-1.6613402373699448	-0.0914254759870612	-1.5494763102920535	0.018296393664995917	-0.023011715829188747	-1.9783104556578928	-0.5934657339369733	-1.8493643961104191	-0.38654831442572135	0.03633788154907362	-1.0294924171402946	-1.2454946439743082	-0.7587074134712571	0.007113836815168562	-0.5527893667062146	-0.2076626005077158	-1.5643158519966696	-0.8402105261677317	-2.68860094799155	-1.1335855472361238	-1.7721230213599675	-0.23282931156663267	-0.9721990253745939	-0.307192241065057	-0.8844099244022376	-1.8459128706863017	-0.7202794633637482	-1.1419756919945392	-1.9252124680514144	-1.0561504535567154	-1.5754275612400097	-0.196348050597788	-3.028176544271087	0.6988713877853756	-0.8021144179302222	-1.3118658414004731	-0.863569644637532	-1.1506399711817423	-1.269798371199393	-1.8002682513875752	-1.0000633792172233	-1.0827482737894851	-1.6763445260605017	-1.1383527978320032	-1.1354858840662048	-1.6072238765463722	-0.6699089156310841	-1.4043547190750916	-1.2531578519180373
0.3745505972795594	-1.4388399872414226	-0.5737993658807002	-1.9815028013005245	-0.6460000517959399	-0.7385397294556589	-1.5124433691292314	-0.32928948402677466	-1.6696786195943447	-1.1589793172754301	0.05792547210800383	-1.4762307384546576	-2.0844639885959664	-0.4175388993328999	-0.5756917707140091	-0.8682195665526149	-1.0713726899383698	-1.6587442707147206	-1.0841914919019744	-1.8387389287325666	-1.0796597308123002	-1.1628340111657862	-0.843650281634682	-1.7227677002789943	-0.36396543477450616	-0.8685628419877942	-2.323525287099564	-0.5624565153959324	-1.349751074173885	-2.351596997695844	-1.4864511668106288	-2.1015600052272414	-0.8310080813903494	-2.5132341797455444	-0.2814665263813885	-0.480656731970096	-0.782255509679291	-1.3719049807628614	-1.4634927727811413	-1.6661173856043727	-1.7890094051126417	-0.7853628633519695	-1.363901202860894	-1.7646286545255878	-1.8578430247248738	-1.7606150542762533	-1.9185949559679067	-0.8153731324836255	-1.3302973994287053	-0.8073781182494638
0.6198910864679815	-0.03889961034566123	-0.86407450556435	-2.2272490557828735	-0.7733419353836728	-1.4601576536403615	-1.4118736521484458	0.17780395620358497	-1.14160079919014	-1.796235938505705	-0.5098277224257678	-1.1137012466101206	-2.018488427206031	0.6894357844005128	-1.4846673082060293	-1.3347345416224272	-2.1674149291777685	-1.7955225300929927	-1.1995777303921593	-0.30919591286678133	0.1458112396272465	-0.8489504437170077	-0.7021439353699955	-2.1904960898666954	-0.3705527289842673	-0.44564771658757024	-2.1736115496113064	-0.10240755373945169	-1.5424321026059267	-1.8612862168171393	-1.4576473795976361	-2.352727635197736	-2.0455935414665936	-1.907892917790473	-1.8754899043477815	-0.27993870477419797	0.04048009724402857	-1.6618157886928884	-1.5789699795791834	-1.994283794462044	-1.7815908385148602	-0.1482519653483978	-1.4613079784118042	-2.005243731769332	-1.9386058653339506	-2.2673362297078836	-2.22970405910754	-1.0050906726958095	-0.7400092121960916	-0.1783739897194507
0.6750834444074567	1.073566336610776	-0.9848359456588011	-2.110906213231891	0.011406721892273711	-1.6532646684696648	-1.4969843984052171	0.8380288102423644	-0.6141477169807374	-1.9738115233362548	-1.1889125378014347	-0.5065247086308762	-1.319089800438478	1.2870834509431825	-2.043388684141313	-1.4445774268271288	-2.6494449074527933	-1.4790274281655003	-0.8883707480628019	0.9913697682060528	1.335733243954695	-0.7944484802710012	-0.05527217979796464	-2.114134510414598	-0.6507642037726608	-0.004268380137759746	-1.6061565477028021	0.3724980608738593	-1.3858721622805783	-1.1916596609577346	-1.0990687682684859	-2.2791176171164986	-2.758569754062994	-1.5103591775825775	-2.7489679272972323	-0.22467971038702708	0.8284297777207615	-1.5916114052648809	-1.0924930257432413	-1.621377788796209	-1.8243427831329333	0.15410141396570706	-1.0819131504961275	-2.153851166138763	-1.4175143358640343	-1.864051714412878	-2.4265261975440695	-1.135684400691749	0.11014728326869264	0.3039100428133778
0.7693334804863347	0.7581532405880622	-0.8723856789124618	-1.634067258360131	1.2456006934351518	-1.1237548780251905	-1.2563706261188798	1.476767030650693	-0.20211300967337556	-1.3235055522442032	-1.2645203311065634	-0.3696600475462777	-0.45328014093743063	0.47921878282774705	-1.7513127917056586	-0.9667185668107263	-1.9107937226526144	-0.6035979375999434	-0.15996780852530365	1.5394323467428164	1.2008576200980967	-0.5579515517984307	0.38086357381473307	-1.5152231573286634	-0.9609663247775201	0.265264651281288	-0.873891501465438	0.5871592019098254	-0.7209923948427076	-0.9886399917416181	-0.49170122126059523	-1.866977325358524	-2.1422586402527712	-1.0347423676953866	-2.096460468177319	-0.1339877626367952	1.3613263318951883	-1.1098110151442262	-0.12146124224931104	-0.5129401179867119	-1.7195805511548043	-0.19956649422812736	-0.3149976941958636	-1.6957830821010615	-0.46969447458229135	-0.6300440878984419	-2.20535647975033	-0.8499435327739037	0.7426621044117281	0.43989618688473314
1.0684827369867202	-0.4739454230989499	-0.265636386552899	-0.996447263974191	2.1220271397114705	-0.13607543745250633	-0.4459469564001844	1.9687668691119595	0.3129211233155117	0.03441513171484	-0.43922053667075966	-0.5391841525421468	0.34266763182603105	-1.0254757832371482	-0.6208076188006384	-0.17027972239577158	-0.22846721237412201	0.4694187234175394	0.6309905539710552	1.6285703603532644	0.021337069739700273	0.15105438369507737	0.2917633240565238	-0.5190838665169958	-0.7153041980090307	0.5297383454809856	0.0140965544633998	0.5622166173496423	0.20750736194648595	-0.8853190068337763	0.3934535091022322	-1.081244382512589	-0.43530201002761354	-0.03209264948895966	-0.32120004792980483	0.25625047382630683	1.6646987620375295	-0.26918535506403246	0.7438576353632973	0.6473613590056446	-1.1275191469478958	-0.6263824505269844	0.4606739826781775	-0.4286781549584677	0.7132821777835173	0.576607711167839	-1.2891574284933367	0.12728373841956062	0.9835215647366347	0.48125449941424026
1.3933287620448909	-1.087155138248207	0.8543687665117837	-0.3897187608786191	2.110913625560769	0.7642378863093103	0.6100879506574698	2.203248505758164	1.0637185229236974	1.269327676228108	0.8512814188413008	-0.22929345521019706	0.9214427279972612	-1.5671049973322921	0.8161546319369604	0.4603639492346933	1.365306232123105	1.3122880144978044	1.064243524979825	1.8268617106976388	-0.6775592032167997	1.107611215072259	-0.008762516520617932	0.6425094149010433	0.1280951341292021	0.8742340152522705	1.0314349041847102	0.46370993711132413	0.9130967133565752	-0.03684941673320937	1.2951712871845031	-0.06535147750340012	1.2466036262127682	1.3581692037737	1.3997910048964404	0.8808900575532711	1.8245361911808538	0.6085702247495584	1.0252026779943546	1.1290051947097433	0.014616266303856696	-0.3542725721475628	0.9387151392645039	1.1358572572436065	1.7033543022883262	1.0700702143656604	0.12613659164949523	1.522885863167135	1.049622958707372	0.80856549951744
1.3520175285225093	-0.2985614086572288	1.8994781270025107	0.20115563767388564	1.2503298237734108	1.1069372964580317	1.3459663010162344	2.015210035061103	1.7510106361794189	1.4956671660142908	1.8386290087201476	0.7736179913067608	1.0075373009835862	-0.4143717253019661	1.855763747174058	0.7002348555375827	1.9881020983420592	1.7571616415657467	0.973589966298734	2.187841286409128	-0.04702507058994354	1.786500233698712	-0.13307960539348468	1.5674748629858255	0.7893168498344771	0.9874434215549123	1.8197861634736792	0.3130688562280532	1.074807611485477	1.5464648769349827	1.5734815696480842	0.7612885253608489	1.926894972238729	2.2937530986579753	2.1946409637096727	1.2196796688498444	1.7632953051204423	0.9920917347166641	0.8180595295273013	0.8662858832679526	1.2546284452513863	0.5816447830928878	1.105692642339891	2.118020815960787	1.8889789625252427	0.9803266077958527	1.3126158182947583	2.597862773093191	1.1483375560150437	1.324798091659227
0.817372574261652	1.091840631258358	2.058072540098453	0.8875373303636062	0.059667877687878165	0.7708290420348777	1.5200353801260031	1.2901408037241004	1.8960167874081821	0.6891317129676856	2.1156208909776693	1.5784397671523889	0.4306815319714835	1.3008181900026157	2.1014754653445373	0.7462476294721364	1.6737537891133334	1.8033506945505675	0.5268517463776499	2.2016014215544804	1.0013933810948095	1.8716587049514317	-0.13821059092576563	1.8649756148444216	0.5426546385597544	0.522682044082462	1.905238652141858	0.00796588342937416	0.781464982215477	2.6420449326939113	0.8325293523996509	1.0185508579758533	1.5681922622752056	2.0184892930375864	2.1062614707755447	0.8085204573467503	1.3131758183252815	0.5811248614201858	0.6213325501882928	0.4351402450197752	1.9578032179898108	1.3137757953368565	1.1401450239561834	2.0749046568811056	1.0343064190126319	0.8573704994972083	1.6025967162053871	2.8131501516032245	1.1749732947561946	1.4245215034666432
0.18374493019642915	1.6725402590590446	1.1392646255981653	1.5424289216400826	-0.7713747190303616	0.001653476366647242	1.3734216781694897	0.18749513472850138	1.4213283923016766	-0.2757084294577795	1.869789007999327	1.1093923983195308	-0.4683641994344617	1.745208200168444	1.7052406131079114	0.9203721180777089	1.1690157866218285	1.4021626678003387	0.05003829147640015	1.5089793927507287	0.9542959726215433	1.4898242255666194	-0.3441572940559491	1.509197339699181	-0.3016455332172447	-0.2982711814216499	1.2614518164250164	-0.3807514579648913	0.3892943814791952	2.066340616345405	-0.4443144195737034	0.7894447666106812	0.8919691235785138	0.7136024492508942	1.7048649451612583	-0.11511930410320807	0.5139504660890184	-0.3104758808327165	0.7607062831482827	0.3794129122273908	1.909274643684569	1.136107957771997	1.1791990787166293	1.3881356053095433	-0.29720703386827246	0.8531777493790483	1.057247296035754	2.3226660818825726	0.9222122824410826	0.7245654026528833
0.02025864145967289	0.934894484144368	-0.12046864883411126	1.7082023350582607	-0.7752391426613903	-0.7609397974012739	1.2427086890817907	-0.8060289121058111	0.8166887985396502	-0.6017816884830354	1.4820612619292104	-0.5539356925962242	-0.9494253518745658	0.393074933948375	1.1542355200614767	1.2659281968859084	1.0200708838426065	0.5653028129721973	-0.20178507547065205	0.45377879295601237	-0.3285402530628228	0.9842810275223858	-0.7445980056402818	0.9164923339808726	-0.6501739241613201	-0.7075013967321336	0.48193604521710914	-0.49880798219374284	0.18377781360055584	0.1350765555317717	-1.1824767204711946	0.5585149794346319	0.5389836691063005	-0.5810211205500267	1.3077955456816053	-0.6809111219367645	-0.266203280997123	-0.954526997274312	1.0719235735931374	0.6822060723826708	1.4908246598312742	0.3253855523001249	1.2162889483237636	0.8088460414354502	-1.129617974053027	0.6113648174046624	0.41885580519822313	1.6991589381607866	0.4901054708155339	-0.3118420538223056
0.442791146320892	-0.37036609870243625	-0.749146750777379	1.007754541351522	-0.004132528215779686	-1.078293694722101	1.1345984221544179	-1.154066654357801	0.6357429865844949	-0.4022687719452363	1.0707809868553695	-2.0279582240189877	-0.5650755020345545	-1.365377612401735	0.7881624630004767	1.4870925985704915	1.0149496208316784	-0.3271612163062731	-0.1556603446936583	-0.222285093583526	-1.3076349671610776	0.5648953954799796	-0.8244870494226713	0.5382361183999673	0.0707310913361028	-0.15804830293144362	0.2559081309077494	-0.027769866001511174	0.1996756877032269	-1.459596945352904	-0.7788157811171725	0.6276851729643038	0.5243840613933778	-0.9383072382068826	0.7562378270204583	-0.2538853264856954	-0.6006165861646875	-0.8626552199092354	1.1584230154047896	0.926503957403071	1.2040607751396946	-0.17839185166377308	1.1687865443475676	0.6984600042186772	-0.980222947921678	-0.006993542743782038	0.33688376353772487	1.2505442554091484	0.2870823015057073	-0.7407995799684547
0.9078256825230654	-1.2036701827270704	-0.5114800361921414	-0.33166912210310584	0.9895875358064863	-0.678164432542918	0.7732752693936713	-0.6801571542913244	0.9001795017175159	-0.385968938973693	0.530531737177265	-1.9298464308588594	0.3343553926324639	-1.7039508738193692	0.5114436578596632	1.2803504543084858	0.5786891915902842	-0.6020113406440853	0.08742136594160177	-0.17162613924848993	-0.5622572533525452	0.20989805081991633	-0.08149414616464133	0.3798493780214275	1.1542977246638537	1.0280494931796647	0.70526484836916	0.8977225674437449	0.3099516766418232	-1.3466960083126363	0.24677533237461693	0.7068348487102618	0.46145123118032255	-0.37384874214856695	-0.10427994131898866	0.8270163784625154	-0.40207715126816745	-0.1960822044056062	0.8580280859200313	0.8413839240032168	1.099578927955618	0.16300586215232818	0.9690298771355228	0.7994756339172198	-0.28718846316532187	-0.4272200533599076	0.7200447623864015	0.7785708671355976	0.5472829859131715	-0.19729123846601762
0.7008017992450533	-1.2398968281989118	-0.07833803140125575	-1.5094221698181969	1.54291898919686	0.3698921762628247	0.017630884264494426	0.2612768606975068	1.1035985866494025	-0.8469038948239485	-0.11003091580375997	-0.2501392156605783	0.9285030623122954	-0.29073861583804333	-0.013163637323667354	0.6692533464460337	-0.43747730105307164	0.07686041812872131	0.30922435905629314	0.21603101975510408	1.46682302472283	-0.18753945620291904	1.3257251409338036	0.03067836258765453	1.3936052839228057	1.9196268750297958	1.319137931731318	1.6833708697883447	0.3877552168459871	0.11995497658043364	0.7960622668974792	0.25797731648135946	0.11390580630677899	0.3040058861892169	-0.9903813729745152	1.528563320435649	-0.010339890346825845	0.48744975116031214	0.3688364896522939	0.5388217381066055	0.7870416697610265	0.9113410767531858	0.5865823998366824	0.6775036549760759	0.12287976540316344	0.07766828201455311	0.9301449734933114	0.017804164992198775	0.960031634178083	0.5923145459510832
-0.36229699590239683	-0.8706886674218407	-0.2242304941536123	-1.8405106753697276	1.35867477590423	1.5605522484344583	-0.8987724590674473	1.0193295188765743	0.7845843654149455	-1.2726734269529205	-0.597622119051757	1.6458889028077985	0.7584498721833217	1.4273738724048766	-0.9039560195400024	-0.02544067532161664	-1.5414289778203802	1.1870916836194578	0.274089232068423	0.28326137950001173	2.887717804729242	-0.6848068064594245	2.5603591361003515	-0.7836954727827063	0.49284107278108263	1.8712583331849175	1.5076369631943283	1.7448524316032894	0.35045970197460524	1.313391110653434	0.3310121727424403	-0.7600907777835443	-0.4088182442851319	0.35865919742732144	-1.413331688678259	1.1633311537593591	0.13465313170996038	0.7882597233630627	-0.03731647159420299	0.23551986619522924	-0.012822412956079578	1.178489260899913	0.03190815180685991	0.21175930075057242	-0.09537414814158614	1.3715782381486972	0.5514811142649977	-0.8936504217934328	0.9273963549085388	0.5442437747947583
-1.7181085779836884	-0.5197867654437774	-0.9779620382272511	-1.4004925494938967	0.667397763811767	2.1646354233199125	-1.5894771855048708	1.1031898325222596	-0.0021702264132896806	-1.0330249521097943	-0.7734457648535217	2.3254228498228735	0.13620961618309113	1.8143069913903844	-1.838530834999586	-0.5146600322345433	-2.141409955005797	1.6932426479733023	-0.11031080310930082	-0.1905741135518208	2.422702227329602	-1.2763136217935873	2.7935401094283665	-1.7639545573387818	-0.5975486419478881	1.0601070041162504	1.1128133655323702	1.0038814792660875	0.13411244716446816	1.095873802012239	-0.6522545278798016	-1.6737559262376143	-0.9065351425342353	-0.2551494712741717	-1.2631435390703893	0.043485245699177597	-0.10570599856893517	0.6833175503710835	-0.2925491042853106	-0.06802863730276686	-1.062345199297048	0.5996617359308797	-0.6062266645688621	-0.39921674030033977	-0.5476371075094829	2.337642834362244	-0.16268334817407232	-1.537866760755769	0.20890571252270196	-0.5657764366288031
-2.499921110701887	-0.23392204623445148	-1.6448316102489091	-0.8881707745849527	-0.03057941482413631	1.7575629876509944	-1.888154463548381	0.5149724183932276	-0.7948781101967308	-0.1935311367105849	-0.8098310997039092	1.5307199454318994	-0.27245337855901103	0.7061578801592617	-2.3149691820944787	-0.7787580759946506	-2.104443554113727	1.0585699931979151	-0.6684042844447339	-0.8196560168201745	0.711118125486729	-1.8832573933815409	1.919925174359826	-2.2525790639678456	-0.791330375666216	0.155296619511067	0.3818170255872601	-0.04392530175092484	-0.260660682309937	-0.07679514867350706	-1.2324245132673262	-1.742779496352832	-1.318108103576323	-1.0439402560720599	-0.9463523652635638	-0.9373094632135144	-0.48714653875996905	0.30137594577920107	-0.4770977286402939	-0.4916767203679272	-1.8218815695544464	-0.3244360101918053	-1.150758968350758	-0.9473728394606739	-0.6185746177985738	1.9927888426470937	-0.6195519791047035	-1.7091303598958418	-0.7813873864808836	-1.7902190059869938
-2.19006767895778	0.11980020008220844	-1.587409203874736	-0.8345691466661438	-0.35380738189050837	0.6383483075898279	-1.9062398318032658	-0.27151748109003476	-1.1918757140881897	0.6064524110193458	-0.9706883618652487	0.20831297284628528	-0.14047759857073105	-0.6061206060352234	-2.104174730415666	-0.9758054425718282	-1.6909655914851909	-0.16940172235507805	-1.0423873569621762	-1.0710721465292292	-0.5535832599726618	-2.2905262255177075	0.6178094386612101	-1.879273632646146	-0.03287928501023931	-0.371907401939176	-0.3859907725572732	-0.7047623364482747	-0.6875637286156076	-0.8237837900038875	-0.951012704665975	-0.9452019519334013	-1.612440960201278	-1.526323455777249	-0.8729728891872601	-1.233608758394147	-0.6617543073637684	-0.2882269105384282	-0.5966432279207793	-0.9380995297158637	-1.9901788147593176	-0.79832278133281	-1.432859402510359	-1.3413723593650633	-0.08529850838008048	0.593755927408816	-0.5297707905224588	-1.5695584247350032	-1.373875953480631	-1.9812651830999957
-0.9397431672817659	0.5413258402479091	-0.8488696254229143	-1.0501794675791658	-0.22452144654983996	-0.35659392384927807	-1.7579433648900273	-0.6653967776803618	-1.1323161580890333	0.9797290251961754	-1.2045921601981604	-0.5086392229230714	0.3229919594493504	-0.8782400336644764	-1.403797722841274	-1.190104352294768	-1.1036029521973998	-0.918108232124607	-0.992277500609902	-0.7855116111920156	-0.48762977071310476	-2.187291105570427	-0.2620681833592298	-0.9067873679194054	0.8352068290554315	-0.5032129307267081	-1.0039397322212698	-0.5600822462329041	-0.913162688841496	-0.3760995465033775	-0.044614136093282214	0.027798966727725707	-1.594306583224672	-1.5263518833251328	-0.9547847623819806	-1.0179382224342792	-0.5095883346625889	-0.9656811542844996	-0.5594665553171562	-1.0551456291563648	-1.7246262247639832	-0.5084731039482743	-1.4327766943626106	-1.458237634985396	0.7872517338255921	-0.6103854321898438	-0.12470812005954579	-1.3018237433553184	-1.2885885203144802	-0.9613772286977451
0.5850217801537627	0.9148444149506632	0.0019099456981959352	-0.9238344979606825	0.1881411648820235	-0.5705722994588328	-1.3695252371980993	-0.4051591604037151	-0.7938298499246528	1.1735904178908734	-1.1705627740657902	-0.26829688944454	0.7521415518917212	-0.13870535534373102	-0.5700843220590305	-1.3430247585378883	-0.32861029420019533	-0.7041507059419123	-0.6266270557032505	-0.25175660557431306	0.27941911484979054	-1.4226587596571356	-0.37325382936817425	0.08983309014229388	1.1655285559996822	-0.3832957998172787	-1.2745799321755091	0.2909910455466638	-0.82400508660669	0.746846532088476	0.9814301297046116	0.5406087142552991	-1.0214518313806957	-1.065245675455433	-0.7642559839810312	-0.7067081322528626	-0.21113398738262648	-1.3943979692571458	-0.38217866920943194	-0.6289814173888095	-1.3511799503569248	0.1912300318943897	-1.297766896908718	-1.0950097010285962	1.5703467044264203	-0.7313620750785088	0.1999348962528168	-0.8419172181358354	-0.8225824266252029	0.38592320122762086
1.6112451813573876	1.1938527137034778	0.5007950198998883	-0.18361242613133938	0.5869005838605128	-0.0677638602551302	-0.6417232614196366	0.22945351550156398	-0.37281379340635845	1.533419760884687	-0.716103120228118	0.4115885978222189	1.0097478214562812	0.6179614667383605	0.21015916821260272	-1.3303759205565473	0.5789946402812782	-0.04657547437652529	-0.2704341852476572	0.11881684606020604	0.6392261874890154	-0.26216956488411175	-0.019144168233657388	0.7959790498168007	1.1056982170421168	-0.04193674640775616	-0.9471647297619885	1.3175238185236866	-0.5363609485750442	1.4893003617895615	1.7560426643058678	0.6088411110488997	0.0412974217141086	-0.21463226131556787	-0.13567007244679183	-0.38831286955264904	-0.03361415531602677	-1.1898385812969006	-0.2814572069850648	0.08936224470882341	-0.9929072556701624	0.7357853327402705	-1.1832998328410687	-0.2226203503100791	1.9474001226023379	-0.11602425289690492	0.3152259507599188	-0.13520616908085648	-0.43717042489154817	1.1162344499567411
1.6624831826688113	1.3998584572989767	0.6464451251946518	0.7856050357518809	0.6445818815899531	0.5795551929263906	0.27288037956848943	0.6338650527624888	-0.01938094616894464	1.863417714111842	-0.16339472564506335	0.811596896694756	1.152015359523631	0.7011169908254944	0.9233968652310511	-1.1555809127523087	1.2929634618302575	0.2415510684140168	-0.07512769052971438	0.12401101845415534	0.31935606968938557	0.7096128112471402	0.27629151250720935	1.3146350624119172	1.0738015383476633	0.49126673093119777	0.017793232207664704	1.8853776212576232	-0.23519936864760219	1.3981114095491796	2.0638276960296578	0.6610085911759181	1.1122071624978802	0.8470571306115172	0.5799003535112242	0.11099521759660595	-0.06818168141609023	-0.30904967596522687	-0.4483263458801887	0.5911308996716942	-0.5564051247988928	0.8585291515733879	-1.0844924531859979	0.7878935723139007	1.7747032462129841	0.2392722327654732	0.39978896148609044	0.48022390441420043	-0.27742853293108	1.1258130533666908
0.803768847576292	1.4788575924092684	0.6782927385379318	1.3964927028762741	0.15875074204085698	0.9808415098033684	0.992953638241885	0.3831463674147512	0.1226667451791266	1.625250701228653	0.026189685402023162	0.6877984670432763	1.1631078506457697	0.3957189570064742	1.4761878084238726	-0.8817938843782352	1.4807254954236808	-0.02522114669085567	0.15518804923728904	-0.1489663592337576	-0.05099650070861072	1.0518590276593665	0.2880295370113577	1.7937392941356363	1.0181214755156927	0.9516280107732354	1.1803987576968287	1.6476247147494925	0.05904511823236027	0.8902903610682011	1.778799139463695	0.8806778223924765	1.6577335179257313	1.7733862280460706	0.9244387258387373	0.725648902700974	-0.1759141154077665	0.8420302133695552	-0.7714729302672436	0.6326275271541967	0.005236801255071148	0.6674950294918567	-0.8635974880430319	1.369565403670673	1.112179893009393	-0.07649266480792831	0.6492324242914417	0.45456521598501937	-0.1583762133110139	1.0020979581571112
-0.3898658419966535	1.3201826433897543	0.6593999185864194	1.4880288837604743	-0.7519939374022346	1.2464873221694	1.260529671156144	-0.4073087002294746	-0.04387711743592451	0.7216787942976847	-0.20592957670548695	0.37142701726283306	0.8912191803971214	0.3576687287047514	1.5975076983578078	-0.5166574740688766	1.1937401329937811	-0.356294274208755	0.642903993037085	-0.4511404743526865	0.04956376422373387	0.8453403530625552	0.19165136359744406	2.0633491393573435	0.546415893498422	0.9360195857105797	1.7966121880172996	0.7564243604563217	0.4493301799002393	0.5768420579234664	1.0004110064804341	1.0173956802844366	1.559738983063259	2.2428102740231983	0.8573342057107392	1.0010132212379197	-0.19122261793856474	1.7618983472449967	-0.9077811343465308	0.4266370276913118	0.5560171438085145	0.35986463147080533	-0.4520024333813874	1.252344335141003	0.28561810016759676	-0.5429262516209388	1.0293153952138423	-0.30387541805181134	0.057546776874081614	1.1586852312348304
-1.1932244626164479	0.9474972271857041	0.3978597385779634	1.3912352308336846	-1.6316689947942022	1.566377938375329	1.212337845146607	-1.2131062786761018	-0.45501762785903305	-0.23545675704317964	-0.487190914778647	0.31820711219184616	0.2619512083712854	0.6328002590225061	1.1026121277868992	-0.03781526126338063	0.8055415339709687	-0.3350109406271396	1.1809865339247512	-0.5496675876615119	0.3469066789234737	0.5665728619084189	0.2059558437284846	1.7805642647765418	-0.3167706216700878	0.2866604001397228	1.3939645779944616	-0.2808106420276465	0.8669338856032603	0.5906000518260842	0.1529623738105077	0.8495987199942875	1.1529482868942864	2.259921280267579	0.7242754691504951	0.5738093372861337	-0.17337118355534728	2.241644683904553	-0.6633082569787118	0.28268532128428375	0.9230363344960885	-0.02184580929709485	0.02261417493075881	0.6884881222696677	-0.23870786795909152	-0.5695108832251131	1.2897630787613152	-1.1453743024746648	0.21902377599029482	1.3554908054099852
-1.2313152907032503	0.5562938443959712	-0.22310475155643944	1.4466721894700865	-1.9954090463263177	1.6626512193644265	1.2376423254903364	-1.599181035389479	-0.8695314651237354	-0.5938653734677327	-0.5206182892753279	0.6063170127885332	-0.5386953663429896	0.5793814179130243	0.22021825466028935	0.47044917674710646	0.5450127841559635	-0.10963192503507353	1.1916263128755724	-0.3581216668989567	0.1832183609782507	0.5916630508512492	0.22411812091426075	0.9204003956452349	-0.9166867146233103	-0.7132638242445704	0.19364950768679104	-1.0084595380264765	0.9704593996372931	0.6234828720890397	-0.30150690178662026	0.5851906863007795	0.8108027645525867	2.1597747415087705	0.7593237452804141	-0.3190828558964474	-0.41264767822600024	2.3355519927479875	-0.21329272830108445	0.20663664650071237	1.0815875154842725	-0.5454837447023956	0.359886585230865	0.16380784762517578	-0.23723857318724229	-0.3252031085896011	1.1659023332834881	-1.2888149886236269	0.08511337876859945	1.1164122717944511
-0.7145817696328746	0.28355352141276563	-0.9242865610458295	1.6335531475955436	-1.7267273094487436	0.9548027509956966	1.5731739809881742	-1.563091609155614	-1.0097232414543458	-0.40465578040725303	-0.40004869503834656	0.8672401684719403	-1.1405914703614046	-0.22061574561904587	-0.469673070642896	0.8090554248601508	0.27357336576128205	-0.017201686067624934	0.38992210783422376	0.026991950624975055	-0.6270316245642278	0.8773300843625499	-0.10684949217012345	-0.008804275837679242	-0.70878728387616	-1.5719450452989696	-1.0535874983537876	-1.3268801648593465	0.5130683086723345	0.4244840375776947	-0.3157950514377298	0.6067957601845891	0.5893409524238038	2.2206016350543485	0.8120447442312312	-0.9822720440604972	-1.1063846015058174	2.0603622772036223	0.12904732862681087	0.008002024792056597	1.1334033640403351	-1.165729187376012	0.5227967782601385	-0.02965246487477465	0.010047567010634854	-0.4122134947373462	0.6025317183867713	-0.6645153278758281	-0.30580218456245495	0.43239303840310456
-0.16542908907505371	0.05014069400801908	-1.1387076107003182	1.725164094562107	-1.1346010840215892	-0.6344938990454994	2.0681090708108036	-1.366122326913308	-0.7205808417936398	-0.25642941924705126	-0.29229920259494363	0.6965602702932543	-1.2191977075109055	-1.2439210874670241	-0.5147282557378693	0.8644857649588662	-0.1651518143619082	0.034397616490943375	-0.6951013594981508	0.4069667775674679	-1.5692791873254657	1.1253037262175365	-0.9054895281300269	-0.35433315980842933	0.018236410831262588	-1.9492201603028163	-1.6432602158077503	-1.4040776202866638	-0.2164895715450078	0.08412572369555192	-0.26576729381654485	0.9173540416134762	0.32210337415949264	2.3031393088430985	0.6459650743850176	-0.9253278157990723	-1.9876545892726227	1.3383108817098448	0.29054770360474375	-0.26887958702306386	1.1577821073508832	-1.6018684029098273	0.6780096520802422	0.11030859477300686	-0.00688112785956537	-0.8613503856691805	-0.13394100167828665	0.06857717957151391	-0.5822330268017853	-0.15517974311710486
0.10857381361672813	-0.2385354500515384	-0.5251391016238051	1.6562460678925415	-0.5847629067044556	-2.2375761930947218	2.3258089121171928	-1.0950425308230083	-0.028604130561532673	-0.4346123305222595	-0.007221140817328071	0.1143501162693501	-0.6660663628748161	-1.4828827844121826	-0.0027128543376392423	0.7645263096177065	-0.534098204045697	0.46806245333979724	-1.106960323086349	0.6260473677161746	-1.990086202572437	1.1507174140150729	-1.7287048851455373	0.054103000003468724	0.46210097893431856	-1.7570901518073254	-1.3611052649820847	-1.33720861907515	-0.5414937289135889	-0.12836251427749892	-0.4071895870872543	1.092317367922583	-0.031136808940532484	1.9686951106996402	0.35572898798411035	-0.2904189493635335	-2.3489649134679342	0.2953329651248992	0.44984880769746877	-0.27358624052244185	1.162696766274081	-1.48563981084248	0.9503335914593808	0.48407349596425603	-0.4183478576716694	-0.8873526574747308	-0.579813367324256	0.3743941872626536	-0.39889284664539437	-0.18400221966710759
0.24710748577793032	-0.41566167773585266	0.5837007826828174	1.56405516207429	-0.13711006831407263	-2.6749411965681245	2.029061169578179	-0.5345587611523921	0.8575329637674116	-0.5523999470579233	0.7760018300417616	-0.42471620787121644	0.3456670278782755	-0.6250716089562594	0.5457384381715902	0.7283188277698669	-0.3978654448739696	1.2976434964311152	-0.494227663714901	0.6527115503682231	-1.6931775272066012	0.9908468303074773	-1.8653431557413624	0.703299701924102	0.2965975590386921	-1.0446205114438563	-0.4886523271397308	-1.0090582825600836	-0.14226709363013987	-0.05743248739506799	-0.4716014440272332	0.8511093224132105	-0.27277403212787593	0.9914787257909473	0.28931382272406375	0.38803572678725357	-1.5888673082101599	-0.5754201153562227	0.6677355745013397	0.1547823964925349	1.1537113993529189	-0.6916941551420239	1.174747659852682	0.9642232928894156	-0.7426191570573291	0.12837541634136845	-0.45291356953872663	0.4524867278289407	0.1949879507587716	0.16810513973925414
0.5436807212434872	-0.20386961989950098	1.301649430372935	1.4916577118143577	0.3671460914772299	-1.6038089778126565	1.1543201424066039	0.44937949424761375	1.5560812480273778	-0.158404411168308	1.8032750626688807	-0.5112008772654333	1.3602034697426757	0.444191445783702	0.6960809016290542	0.752567811115486	0.24462292922211643	1.812848345883376	0.3881154872724435	0.5337250151797207	-0.9650777744247792	0.7091991737907074	-1.0443927121725012	0.8588695147846582	0.011280645879225358	0.01495785730712691	0.4745681281224847	-0.3428039963989221	0.4539781172183406	0.2309967292219383	-0.015912311117978542	0.4643209360007118	-0.22661235282428724	-0.29348625910080556	0.551414899179464	0.7259448950063238	0.1595681143904418	-0.7694278051683852	0.6784310670433558	0.5807575480564848	1.1437103653064902	0.44138599641953347	0.993156281989659	1.2706852130966275	-0.4008816598086243	1.6263441523094908	-0.002176940585702338	0.7946655814525347	0.8000675614634122	0.2753408027740681
0.9998087047976497	0.28420289762601747	0.91601580839405	1.2442164707121073	0.899906582363581	0.08422481155987689	-0.013543364804217748	1.4950828718035127	1.6322244387437503	0.5108072799060785	2.1192366922236983	-0.23218794466322906	1.7775612280273647	0.5143487302231742	0.4758093036925999	0.564667800266186	0.7737859711436135	1.2924037114891072	0.44470307801159803	0.31628812013093355	-0.2067561086652855	0.27108149268718607	0.19200891181179922	0.252146449845517	0.12769409381866687	1.0054231534030378	1.078222542592044	0.3794642864584461	0.37235891872164106	0.5051364749734438	0.8559553538784611	0.3835730021157454	0.006161071562486539	-1.2083532440689768	0.7668925511753863	0.7198988798911358	1.9742976612892071	-0.2983982023032883	0.21174189975597266	0.34068544430623243	1.0633162035718768	1.2695739242841797	0.26501283486039184	1.0178290273864998	0.5456969631090662	2.209705186370507	0.12183315831265365	1.3010818444197183	1.0695319679009865	-0.20802323226162148
1.272696149611248	0.4079062810418709	-0.36414924853552666	0.6625647716410904	1.1003463039442096	1.0995063885320493	-0.9954949966524916	1.9040918564415936	0.907639126875402	0.6931026335746944	1.0238064486131415	-0.05697357360842811	1.2167258946838497	-0.5928127698348203	0.23214970173972269	-0.010128574918055012	0.6141120635228947	-0.04229287689147496	-0.47026641065096625	0.05845118746611346	0.3244542624273744	-0.2897829536168256	0.9341691747686395	-0.6698842044302152	0.3662394299832981	1.3622832290131535	1.0858464312119533	0.61966539110754	-0.5497493824506083	0.4659486099669099	1.3929896382143923	0.55350906441147	0.15420126217587546	-1.3110701109329574	0.47832435141039165	0.5593399550900116	2.8329108099601785	0.29635382473021227	-0.5220935792692557	-0.6117667046956323	0.766658676851405	1.3410059984298441	-0.6483185429383792	0.12459620321464356	1.3108889226412304	1.108475602286298	-0.4687697724710877	1.2421447481210042	1.011292366935543	-0.9271228735370926
1.07616187040209	-0.37973736262616964	-1.4113711016306327	-0.05118162622239979	0.664867172813345	0.9293889246068393	-1.33040603090508	1.3193530457702038	-0.25943797990189493	0.03577630443962972	-0.8671059442808231	-0.24951566278315837	-0.09582388870200377	-1.7132387398892988	0.1811343494158579	-0.6854531609512426	-0.0033133578073669913	-1.0901645375220859	-1.2606322167341235	-0.12014552438695714	0.5278091593164047	-0.6897440817075325	0.774894607387837	-1.1648254338840696	-0.02575063028091634	0.8305937577702075	0.5835429139817793	0.10445505562264569	-1.4021875561171195	-0.0773727248762736	1.0016123212305914	0.38757521674755785	0.10743423555177502	-0.7592205547992872	-0.2726695134215912	0.40631940540356865	2.446868810201382	0.5279554040084363	-0.8749602134998242	-1.4414659730603219	0.2368875498419981	0.8077743425668793	-1.100788629099215	-0.8653009249482465	1.1284250676764103	-0.8820049194749384	-1.343329093607239	0.2631093725878149	0.8662383674287552	-1.2029832096494315
0.5378047363446519	-1.7724255547352343	-1.1178182446952365	-0.4597195275434061	-0.17179302022394385	0.12499334768837614	-0.8691422163508179	0.18534455013290674	-1.1096229235663837	-0.8815542031505851	-1.8914776977046444	-0.4964569753458593	-1.3407634471241436	-1.5147908557547165	0.17392203497143402	-0.8703996873587815	-0.22014168348995736	-1.0219088669759508	-0.7824091590565324	-0.09962248737714972	0.44799509050651554	-0.5761600495914805	0.18936798195057752	-0.8843343596439863	-1.1225657230112946	-0.1537532083279663	-0.023233450407198784	-0.8007608105565264	-1.1225615699656972	-0.9539497187842895	0.02117031734863085	-0.4369907425924653	0.0260708560713056	-0.12793003382132412	-0.9018940237160131	0.38637877550718025	1.4346536842801483	0.44351895768282085	-0.4142187090803637	-1.2392361392879785	-0.24733565697971516	0.2953549692445984	-0.7295317799317633	-1.133537143264864	0.05109506468058178	-2.098909117141619	-1.5546471082880964	-0.8637313748289767	0.7462886133832229	-0.7924144303249911
0.07325469245416397	-2.709249758654735	0.5082127709964601	-0.3908486865894249	-0.7198313420660062	-0.45750080996826953	0.027625156312412157	-0.5893893208040788	-1.0712675170045187	-1.1298628480038275	-0.9516855806825689	-0.2495898734440573	-1.6782183205504297	0.0605936222460467	-0.0794626192540576	-0.2702490443878091	0.40107335916218717	-0.19564196884904822	0.76912165083474	0.0805767977793465	0.31191481158437373	0.045573000374980376	-0.001991966938669412	-0.1900192087830952	-1.896467505907062	-0.725826730579422	-0.24872509340695712	-1.3430312351200815	0.26166234231971375	-1.57885880400027	-0.5650683108776677	-1.3664882053783065	0.07571616681004636	0.10105175884952658	-0.8663863239353605	0.6046814334517233	0.675252361072112	0.41099807878533573	0.5490957781206289	-0.062195222044772305	-0.2929277651798776	0.273237925329823	0.19462984728063415	-0.4174755293213895	-1.0574887887440527	-1.6041776996909096	-0.6625623476199123	-0.8933167320853155	0.49631286973853733	-0.18329072161401533
-0.06848485265042102	-2.396345410936563	2.2077433581954926	-0.1984456931609677	-0.500343230411008	-0.487211754067289	0.6597649167082442	-0.4699734903914185	-0.27473873293124906	-0.43813946528366443	1.2369937831396616	0.5593983148235216	-0.9328867763248703	1.6582486964598677	-0.6147486575452044	0.7373176027146477	1.208958011856893	0.27921799928913893	1.9502084756331135	0.19982445330280996	0.41358073074494106	0.6849139135862549	0.4860602896192921	0.19517273531482748	-1.2687067508950447	-0.3883199460579293	0.08461730276117803	-1.0548208557863596	1.5534309413389906	-1.3851645619535478	-0.24331943716392596	-1.4538643239123612	0.14386821238137562	-0.11238928461418213	-0.2283345072787795	0.9923721321754803	0.5207167510244427	0.5331191787189455	1.237535775248181	1.0506426759450669	0.18206702264412095	0.5553980279183529	1.0133554619466842	0.6128483160228552	-1.3267960600316322	0.02438071427380734	0.6327181517866246	0.4353025580580907	-0.03760748766224038	-0.07979703505217658
-0.04607096686467431	-1.1452143598886375	2.5841093468242646	-0.4168241571342746	0.22709322985760502	-0.21277255966600134	0.5218371458683667	0.24241727216538064	0.5837444131649171	0.5450988137424841	2.7611537587957153	1.2820142680196691	0.26486847893962695	1.8670820462295117	-1.103395299391316	1.431394986157327	1.0940173069941104	-0.17694080119496938	1.6554822070577642	0.09984515579326492	0.7987526129632314	0.8026962408398485	1.1297000276965827	-0.12546018343928347	0.5121869407215511	0.4749303968628564	0.6557213600321722	-0.16446366693371667	1.6669069783949617	-0.47833268855416466	0.4129888109040945	-0.49454429071780864	-0.06233374656135051	-0.4562205626418153	0.4011925302860219	1.1914387206053303	0.6464521835763551	0.496181560632477	1.2204914592321516	1.1998388832384823	0.771268652848431	0.5161005863531164	1.2809048387201891	0.9880697408556279	-0.653769402566504	1.4126444313176707	1.1187117055421576	1.9088105318939832	-0.6699647888773896	-0.6188538993030105
-0.19014128625179366	-0.03610410973679134	1.433400327505382	-1.1822412587537794	0.704293559210744	0.04620558219585703	-0.25046410870035685	0.7862553272008481	0.9337140421059967	0.9538656478534983	2.4140922838698846	1.1447913363389823	1.0261524683604786	0.6415510827490492	-1.1508289645414984	1.4522489306341575	-0.223077916269022	-1.0141417027313986	0.40136063966956587	-0.06550903818034964	1.0913698858832621	0.3671633992389233	1.1862183829750748	-0.8479128204879754	1.8775695171699305	0.9791281694637458	0.8972149911094014	0.6523819873652634	0.8208292061541336	0.2379395720155252	0.3976892698134727	0.5648067652591943	-0.6277997716804916	-0.6418564522217378	0.4301227383980383	0.8032139335090372	0.5796749634578331	0.0480271557179072	0.8165782529775403	0.6088311683541914	0.9305327501453204	-0.16130860366889596	1.1027427215585457	0.4459533074731888	0.2663766663224484	1.6908651566324833	0.4046467280962485	2.053652944169654	-0.9360002765438651	-1.1748269761307817
-0.5984814557042748	0.22508182932794427	-0.09408059297520661	-2.085576768423899	0.4514237609550853	0.18573425671366764	-1.0113503175115317	0.6973809682670193	0.833099519456495	0.48924230771307514	0.8022316566367713	0.04962167797081414	0.8955768724441727	-0.717956770058455	-0.6902169909055114	1.0927760610984407	-1.7673818297354575	-1.297246360395208	-0.241085489832546	0.04136123142882084	0.7848592234025028	-0.1318682422975391	0.45302315707549323	-1.2806284056582946	1.4767882716163994	0.6411423854554498	0.4886248775865817	0.8759439189352114	0.22759118356950692	-0.16106471797118774	-0.5705241262215834	0.5627230277594678	-1.2400006661350054	-0.6853323043599063	-0.23485821715666114	-0.14810294762665466	0.23280913417005128	-0.5882141162679831	0.6239581577350213	0.301587878677025	0.5060508199027605	-1.051932532547949	0.8964541173044703	-0.35489816890885895	0.578816166958026	1.0405088603435348	-0.5710635877987434	0.7285564565301481	-0.5670283016925028	-1.003857954102138
-1.0279152094500599	-0.05591362777543095	-0.7159042294802183	-2.594364634926265	-0.26120723953807934	0.1401385290642488	-1.2393699165565608	0.1407330253856691	0.7375398382578666	-0.4966383917437398	-0.5171506957058707	-1.3120639479014116	0.07066464835511874	-0.9753618201713962	-0.07730276819246232	0.87183558439686	-2.3091780507014716	-0.8133544782685121	0.5398518893468788	0.4860174704946065	-0.21393675830363937	-0.25234911876374555	-0.6112496152129132	-1.0565332655605926	-0.42656889316330365	-0.17002016855015603	-0.38818079819610646	0.4953714275180345	0.6338228914420888	-1.6045919736007304	-1.7624995848524556	-0.5963035278914735	-1.4718818818081514	-0.8412852743686193	-1.1822389959744974	-1.1126657779925768	-0.11987873264086574	-0.9794079735460055	0.7905503510550155	0.854314215113518	-0.1589433625158413	-1.4240634540224038	0.8939573142498647	-0.6721244642979244	-0.05386326753812522	0.2040381221820145	-0.574161207399846	-0.7556805351532293	0.13873541321296612	-0.07101154350786956
-1.1537677011659755	-0.09098353856316013	-0.3145191252825988	-2.5211284653991477	-0.7307069587638305	-0.25261416811218135	-1.0199322925671035	-0.42016934297466907	0.8596581892578936	-1.435465817110534	-0.7580632934286691	-2.1409533140252237	-0.8991065891360782	-0.21965752407211872	0.2022352311392096	0.9329454331253758	-1.6542403590117616	-0.2002061866902391	1.8551623176703707	0.8375530659773703	-1.3792975812683035	-0.0770416902258131	-1.4119631225994926	-0.5254502562341299	-2.2299506619905425	-0.6924235112406615	-1.2575370303298528	-0.12335128462213697	1.461065997716651	-2.9106416758726947	-2.298658092482506	-1.8020325998821014	-1.2322332408285501	-1.2716436429163689	-1.8329554068296943	-1.5154077534107098	-0.2582898486543707	-1.0717393439209726	0.9371055304705688	1.7171000068903732	-0.6411691352721238	-1.0664869326614859	0.9543979329233327	-0.5403835572696044	-1.2405766425256195	-0.25970231406728733	0.46236163042275913	-1.1129364191791609	0.5354231655360356	0.841879462686335
-0.8587906604499725	0.4412094418758035	0.11937159757389995	-2.038920520414761	-0.5319811299683886	-0.9750606831004549	-0.8488861756320305	-0.7070691087143977	0.9234148070694763	-1.8547659135217511	-0.48732053895416516	-2.2123242332706643	-1.5038373674404857	0.362824674333729	-0.05324747775483024	0.9814478632950425	-0.7370684716050552	-0.06028831114920136	2.1679821349412878	0.5746195581746091	-1.9681622186157686	-0.025785663995847134	-1.7032576339545773	-0.38558637667982226	-2.569662616205379	-0.5743139742785788	-1.7542545223619763	-0.5787945630489908	1.5711531897834807	-2.859164023907911	-2.0347136478901744	-1.9252370079287653	-0.852425556845367	-1.7850415998105131	-1.7916193462112961	-1.322890940379045	-0.2412245212983266	-1.2382571703178578	0.7789771444097091	1.9010842695354047	-0.8464660386340872	-0.5033702279045734	0.8510186936386763	-0.5966989084339024	-2.1589017407320488	-0.251025365188837	1.2934304562029026	-0.4025075645316177	0.2855296715547184	0.9232336530554235
-0.2679846038448586	1.165372758013428	-0.20798246645225363	-1.3587446035086193	0.1422341195862262	-1.5487491531164592	-0.993242512832589	-0.7172950459290108	0.5984352045136906	-1.4301374481027167	-0.5787996501049539	-1.8361136948774606	-1.4551562456966833	-0.10232367603914083	-0.5819725108974245	0.7671978545176185	-0.46118878924385287	-0.2673907515445467	1.0897357314249618	-0.2549022079992161	-1.6314767676891078	-0.25639883173267464	-1.5563048005873013	-0.8963309402613817	-1.4712794100441955	-0.13591357251752728	-1.8054300424209284	-0.6401942316593762	0.6940704716062865	-1.3947100375648667	-1.435870169815965	-0.9803095973500356	-0.6939820181212207	-1.9363929188506548	-1.045923569859136	-0.96638856589235	-0.2084875707008341	-1.6449609416006026	0.574339442501069	1.1643273612747174	-0.9301365199339249	-0.3008346800785701	0.6263513568878032	-1.1213949177706344	-2.1061631315935294	0.027235475192666683	0.8058892073980566	0.2854939268532241	-0.24691725612992124	0.21292207401304797
0.4004873863277861	1.6072750542358327	-0.9041842431498681	-0.5555361668558821	0.7715745222719913	-1.3484659655358817	-1.163483216108721	-0.47867175157072306	0.020524770106943004	-0.1466469753382919	-1.0218041512972806	-1.2948921744347346	-0.7535895098851526	-1.1645392007213968	-0.8652819957025087	0.4429059832032607	-0.7031714570067714	-0.2944869887800785	-0.21763500795372603	-0.9383144581466425	-0.6363321156094767	-0.4260332975157338	-1.0655019909614372	-1.5141364088801281	-0.01959908939024841	0.09657699496376626	-1.5064454388497253	-0.2766189413799802	-0.24581239386294948	0.34588541008769275	-0.787584625023995	0.016154402647433536	-0.7266346855249992	-1.4393231718778314	0.012485015722909549	-0.6990715655559763	-0.12068870337610603	-1.8139292118295702	0.7636738616484428	0.2552307058381685	-0.9198379268009654	-0.329246223534975	0.5522450056518856	-1.5532998428162728	-0.9894548683345493	0.26355577220623416	-0.6040429983424758	0.23196838980014556	-0.3502574452882463	-0.3920532434043325
0.9422812523794397	1.700587358328179	-0.9108156908205125	0.28180688846237784	0.9995518746466344	-0.32389924677331	-0.8861277688021134	0.06549011800329751	-0.3121799726981206	1.3972739444797537	-1.0655087236450538	-0.5520491340876194	0.23002851640576064	-1.5317426508154963	-0.5623122818975363	0.33092376822296565	-0.6307900194015207	0.00018761073121245	-0.47698918631774045	-0.8100774185764478	0.4353604078405959	-0.13315646667184958	-0.2981006752277443	-1.4096569682316467	0.804207348932776	-0.038774955489459646	-0.9628216069248806	0.3535417923917237	-0.2884745449194574	1.219332806551278	0.08217030826787038	0.2218922041963332	-0.5687608377097739	-0.5036881696791636	0.7931429675539021	-0.24851148228450964	0.16154412407552868	-1.1183299959768938	1.2644401498386129	-0.030016699084947317	-0.6294738044630535	0.023774007022605962	0.7394142382727554	-1.1425669584251084	0.5464984993020167	0.16335863095938308	-1.389816772939608	-0.1998783838815208	0.2580283435325588	-0.08075448300265478
1.1827635866510713	1.579289411920431	0.0970578832477086	0.8998033783495324	0.818538628876783	0.7761353827245604	-0.13156537819094655	0.8575823730532809	-0.16974251845898597	2.112322866521756	-0.3569414012546163	0.43888325853279253	0.8351860011268705	-0.493760400859915	0.1764953301241012	0.4262038932750154	0.14353107683827024	0.22470784579767197	0.20201330785158764	-0.01638131349462305	1.1286034206278446	0.5019208403385459	0.5046097814897876	-0.3768373805692806	0.8010577089859926	-0.2750558852836341	-0.30593197472744865	0.940903519907669	0.3750073790029182	1.1541276713150022	1.2031395706271828	-0.2202057669579217	0.04777643362884955	0.2746347716055844	0.9117512062417276	0.6964920254372611	0.5765070472598481	0.2975606232853388	1.398469477083994	0.22694974300731924	-0.027945051544205932	0.8836073435695653	0.8919326856711032	0.05465332452778316	1.5232344427831848	-0.3600619926011231	-0.6003961423372576	-0.2945906621576459	1.0660469904762218	0.9566159369556032
1.0212518209690509	1.1271278440032249	1.1593641968463124	1.035505403025125	0.41883490405437723	1.1166344844474765	0.554732858413078	1.5476346513369421	0.05635243851605838	1.27285788892159	0.5047241283983862	1.350429150695047	0.556492107310876	1.270353171747859	0.7995817227573723	0.31280031592002777	1.0258396568726424	0.07927825514296295	0.5572080972747788	0.5899465649738304	1.3169978595900682	0.8525866527434941	0.9305363103258848	0.8507522191564574	0.320955367667269	-0.2894071709183362	0.2386495403169547	1.1880305140482108	0.6520326899049759	0.9570060135734981	1.9343134886983124	-0.5621724071305557	0.9118243763331211	0.4197538341634327	0.5110628582284387	1.755295965005929	0.794919198601608	1.38923737841183	0.64227533414422	0.2678394303228609	0.4594867678891346	1.4309824621700105	0.5474261024399278	1.0992775948459346	1.3580463363349964	-1.022508066099089	1.0029464152334022	-0.04379852221817322	1.2419509117966983	1.6542316614648747
0.5226646195507993	0.08222548571342511	1.056333633148871	0.7057052629875495	0.012494286881736653	0.6754325311929292	0.5873496000372799	1.6906060981751134	-0.22921528828536178	-0.6176387173805674	0.695375538189625	1.6502860989425499	-0.42424211856654737	2.343348966454341	0.8157899370335698	-0.3648155701907205	1.1465729486282756	-0.18021487964805438	-0.21226894305536712	0.36385894573356237	1.142596099293272	0.4182888479444174	0.7791260091792832	1.2846980967143524	-0.23900266060146255	-0.012108809947912436	0.44941634012503484	1.0328703949514684	-0.10732135107289426	1.1868826392834215	1.452319178812163	-0.39665199076103774	1.4821476038615262	-0.0058243714524471735	0.13509644562911732	1.9449727426304582	0.5325005197011322	1.20858485884016	-0.7041120598368498	-0.34965937054143037	0.23935502930417055	0.7255023580745351	-0.43097031928862545	1.142281627727002	0.3309128609749352	-1.3384829219584062	1.7606686833657335	-0.11278769045106694	0.4649547674266184	1.1548725502680914
-0.09214751700931943	-1.3820859472795082	-0.2813593936864438	0.2227874050487273	-0.2162765194377286	0.21896311456162562	-0.05349520455316424	1.167527071640707	-1.0985682461252722	-2.0498683726137275	0.149810705707408	1.172357933658114	-1.2472635134771002	1.9421466889393932	0.2478371684919127	-1.447225480248347	0.4020388751969738	-0.10465601743422129	-1.4727849353926532	-0.45302541356274073	0.8598092730366977	-0.6360485957478929	0.3541372143781755	0.686707352068645	-0.5928147814860842	0.38465626786956714	0.3211846026901628	0.6823510602298857	-1.3461104714232182	1.4928292419569889	-0.18296441461860474	-0.00909119650074352	1.4048961666765218	-0.5018929387093098	0.18660594088647886	0.7167538188554853	-0.14228328484403183	-0.07898305531703877	-1.792445420734563	-1.2396409549306444	-0.7972308974247561	-1.0393332300493947	-1.6520647173215746	0.29227941304979116	-0.6817383401167936	-1.0995589307516052	0.909537792072684	-0.8268330210215398	-0.7651908574734994	-0.28717772667600405
-0.61899648533175	-2.4843595233153346	-1.665210919675046	-0.1153236072795231	-0.16451674283715736	0.32245997652238173	-0.7954389665575209	0.33601455380672074	-1.9314150986409269	-1.856249178495329	-0.4921472026938781	0.34435578222864915	-1.1176675920449362	0.5710665828415118	-0.35370010620098885	-2.3697652175195705	-0.4279296027944587	0.28601428325918926	-1.9795784153381846	-1.0762472595226884	0.6575679719992016	-1.612975229330638	0.1673758033215706	-0.18187484959994316	-0.5138165106281156	0.6430663930995388	0.10376526877549011	0.3639188333106378	-2.007180954955248	1.1738186983265289	-1.7613380782469727	0.13536617568300188	0.8653229917897671	-0.646409367860489	0.5046357790387968	-1.2121433519909417	-0.898459273700424	-1.3828498202635067	-2.1359224796616765	-1.72582950445943	-2.0225359473286977	-2.435260205297947	-2.506402055558684	-0.6125731387771953	-0.9943709670453067	-0.6372345734581686	-0.6845786548386623	-1.5920607277727565	-1.638234829560352	-1.5493326005113
-1.0137148298175536	-2.4968834319569844	-1.9692743500203498	-0.2646478802726354	0.06580090920065428	0.6317784844930134	-1.0082302530437919	-0.29430000482626684	-2.022152525340033	-0.33937295051478505	-0.8063461634198368	-0.2620461653158008	-0.10333114129715094	-0.6207348530996835	-0.3944108379137229	-2.6850543141037484	-0.5675195724105631	0.49700858878155485	-1.4002232463693418	-1.1022582510111425	0.4987733344927161	-1.8899898262999744	0.30974169654320277	-0.3484225589978697	0.045644734588930425	0.5253922274640247	0.05456914279333663	0.07690343348104339	-1.7559976004070026	0.1967078427637196	-1.9894455606156862	-0.01024894706549937	0.4272737199326181	-0.47458110608926807	0.551935099116793	-2.340706578387643	-1.4919643355737926	-1.8611374230243014	-2.036948300933053	-1.6491120409709847	-2.5829755562233245	-2.2000537543980805	-2.6555583176651307	-0.959040462606195	-0.6454310724062344	-0.47282219151368243	-1.5787597401405418	-1.557290929856419	-1.7681039561736662	-1.7472376121950461
-1.2979888224837166	-1.5221110347226783	-1.2895770079824842	-0.3079321380071725	0.1742069558477482	0.3352703413423658	-0.513052970163693	-0.5084168996745954	-1.2805967483743468	1.0811365386419454	-1.037187987349629	-0.5076233576015157	0.9055668042701318	-0.9689025459534835	0.2186739760716566	-2.3879832149970435	-0.03147116032510136	0.24008570693089148	-0.6336813617597264	-0.88406409448396	0.1462114614318264	-1.3475662430133766	0.30381591294886234	0.39137174860611584	0.7791545811646764	-0.06371217778797512	0.1742977361719982	-0.31590738288128994	-1.207273668578083	-0.6297037669578912	-0.783360432727855	-0.10935114980410182	0.5362858775212284	-0.32992543364445814	0.03973792265212685	-1.8163100286540996	-1.8953843582485836	-1.6567610500486467	-2.03533672423549	-1.4145488679687148	-2.1507693700744115	-0.6306198827014686	-2.2179278809595684	-0.8594387808364572	-0.1599634329575454	-0.703888838924188	-1.2560167267239333	-0.6671992355190918	-1.3740051724038542	-1.000916945506377
-1.3434401001932896	-0.40382500159590695	-0.5976369332654161	-0.1905882233601583	-0.045047124485901015	-0.6906505233674454	0.37898310608045244	-0.48022180258296	-0.2710129693785736	1.3434877582643647	-1.4653644764935867	-0.6669467883154673	1.1061564409275564	-0.7163920267134569	1.0064390262537577	-1.7585289660773569	0.5697446931889988	-0.14898010028205602	-0.6079916329509155	-0.9502764067097514	-0.5082390898977438	-0.3011934262116312	-0.2532619957994942	1.342642665095264	1.2161831994797987	-0.8739924667254555	0.25652779982378526	-0.7476490581067389	-1.0021444407517581	-0.5567305829006454	0.690260392244538	0.08228062857052114	1.1593079025816848	-0.3986235953028565	-0.7036582313325443	-0.27382956695144006	-2.0645891304854076	-1.3699520172810384	-2.139041825613139	-1.3315742791378993	-1.1212188555347484	0.7081309842868204	-1.5495704969131472	-0.7162352804821764	0.11771743392412552	-0.8805588224488242	-0.40508662444085564	0.2566198337545932	-0.8317458361241112	-0.10318625523910534
-0.8845074546706514	0.1636869920478308	-0.42593208421848905	0.24061718803793625	-0.381052058759981	-1.516536040500366	1.1866736073142623	-0.48092662576192696	0.379552474987895	0.7064670543850039	-1.6670027802981164	-0.8845973786679606	0.5882232750451717	-0.450688019742655	1.392538191468697	-1.046843635294387	0.8372963878465207	-0.15945861559551408	-1.1481518500510313	-1.2662487785148702	-1.0951851355017734	0.7928356631543766	-0.9982434380387365	1.7070660762144236	1.2136968855296058	-1.2759338926418946	0.19730414096548152	-0.8402364178995791	-1.030497308013978	0.22504469842708885	1.2703430148298325	0.4725752407224368	1.8455758049825648	-0.48460009322514475	-1.0354131716094155	0.8610692222396538	-1.7550547853356588	-1.0829119120187272	-1.8622087834403136	-1.2176558184695214	-0.12326948663698804	0.7278676101077947	-0.9356674394970182	-0.5775710335612422	0.32395128516175475	-0.5593214183184277	0.08936129256841521	0.5035952410363123	-0.23712468102790396	0.4010334576365661
0.13963276306287892	0.26655222520438054	-0.2866305477117133	0.8933946936390383	-0.31871647839369976	-1.1409317575941784	1.5507189948211921	-0.5939086536798205	0.5098583493161711	0.19913758655227518	-0.8819367779076065	-0.8808845541416267	0.14666411236491292	-0.35630545089180365	1.2244864084558167	-0.40534700337653556	0.9548294417004961	0.19019031383753843	-1.3273655049612774	-1.2928690551320847	-0.9318471451909486	1.502269654527757	-1.0244447170540216	1.3736674323464788	1.1157187153111963	-0.6922279804508371	0.16242722160390413	-0.2847734083354535	-0.7781827619990939	0.7951177956931963	0.9064927166626625	0.8301235585188481	2.0811171625423954	-0.26909104803856576	-0.625041539574253	0.8158843430768103	-0.7777889118954625	-0.29854911857390287	-1.0070505851245217	-0.7905747863775854	0.5311958215677758	0.009546905440407066	-0.4917489763639069	-0.16209442902835594	0.7134108085989627	0.14334330062547124	0.06350658829962552	0.2655391345300497	0.4932743896776245	0.6250471326610589
1.2966381033067564	0.4363664505509125	0.47466351214468505	1.28264872624332	0.38329606102517544	0.2840590109220685	1.3307807667939333	-0.7339369698637267	0.3881700188477193	0.3372983011639906	0.8230832790185364	-0.340832592845565	0.34624111606031577	-0.1356317808636064	0.8035339134515072	-0.003666000091532956	1.2323464608571235	0.38713400367316597	-0.7593165390821369	-0.7274542524139077	0.2360510859505372	1.4809740643825404	0.07049891740075682	0.8631082488251901	1.2585613226464363	0.7381335693842146	0.3722895303492782	0.6786597825335611	-0.21240955504476078	0.5485216174691104	0.42316220199186844	1.0153900075301414	1.606354494718484	0.2861618504256117	0.2664538312793828	0.06569034164143381	0.5519449491095068	1.1202638648656824	-0.10957988579922923	-0.23758704079668488	0.8906494013457115	0.011283009530593146	-0.23915938228915232	0.5690914233371019	1.1777225085262883	0.6910202975584403	-0.08786848079889592	0.2602298905450725	1.210980890404306	0.876637654525476
1.8701731386035025	0.8704203235583295	1.5639960266079993	0.9220413167864238	1.2568282644560382	1.4689507654139404	0.6184654609548155	-0.84619701114808	0.30203211693732085	0.6568968289168048	2.1804837885377157	0.5325186157308809	0.9276792536272623	0.4425011804992625	0.4488660107651847	0.01832512592595079	1.5112865167254728	0.16970495366314695	-0.11104345911080477	0.07629871288123047	1.6692587999396429	0.6429673477195967	1.511920382289595	0.615032782015689	1.410669596021145	2.0003885536857777	0.7603136703711753	1.3046998159495553	0.0778389028492084	-0.15237510537347923	0.39332825048167236	0.9397018398191731	0.505815653846645	0.8804650386532691	1.068501236183715	-0.45587306647082676	1.4235117270732407	2.34428582941339	0.11835147244240203	-0.09555732248857242	1.0371235380392976	1.212726800195547	-0.14452444780641113	1.1634805228105287	1.3083173005479616	0.7613246412939498	-0.14785666347855786	0.7318879294734598	1.4547319833260066	1.0564299815121105
1.468049456468136	1.216387983183274	1.895117671456263	-0.09955216568561248	1.4333030201082124	1.3079588640474484	-0.26429306324049034	-0.97891922471151	0.2914982753707847	0.5017409109583244	1.9072107975276333	1.1006193986190236	1.1910244293702463	1.1239172545262508	0.14679710790372355	-0.21680482510290264	1.2599490449950654	-0.07499385271451345	-0.19389863150604042	0.5605809978243453	2.082852963676365	-0.633222341523491	1.9698228478001092	0.5327969407180608	0.9671540776559082	1.958559399588445	0.9590049874987101	0.9793159502321025	-0.3008108719476475	-0.44135296887609704	0.550118787536723	0.4903822524776458	-0.8779519918244694	1.2036900673302344	1.3495569046545355	-0.45306548108854733	1.1908524437924872	2.2891819598510836	-0.3164508159614471	-0.5452909518409985	0.9285534964344163	2.442384806568696	-0.08362193827511155	1.1402885233033009	0.9281763960861453	0.5469360248565263	-0.2973668652922998	1.1310957209739776	0.8956515501962276	0.7526349426847726
0.4042834159755699	1.1046853111797217	0.9180470556278038	-1.052751684587419	0.5021248419542169	0.03136229090835294	-0.8902422426889369	-1.1646204284685509	0.22896265616009423	-0.04194897369642925	0.20914242235983568	0.9932645009449935	0.8199172611859167	1.388581039311598	-0.3012480776989233	-0.2974287085181864	0.27558162536577446	0.11759903759856197	-0.8637964476566437	0.6634754191571147	0.8897454208065889	-1.6315350817491376	0.9150219325301824	0.2889629531217996	-0.21366793890195607	0.43301117024216806	0.6867632165224693	-0.1959697115636221	-0.9112217277419496	0.06526631491150547	0.34869384318186514	-0.2669091779511306	-2.0819936267866304	1.2329999663014348	1.0123133586668003	-0.38029338448632904	0.044655485795716585	0.8989922940147945	-0.6331650574139778	-1.0789074078573528	0.5843576971363428	2.2539445121952624	0.11115299636484277	0.5567397373895232	0.381831474827968	0.37805467356629574	-0.645129960592314	0.8489776100777879	-0.21603420543449128	-0.10949219991464433
-0.5908032942740735	0.6434354502574694	-0.5392996043820981	-1.1926162973583654	-0.9845168512979084	-1.0922919310173298	-1.012186381634831	-1.3226985279371404	0.019986318509546918	-0.25315891714637995	-1.2590034734786022	0.5551390002425107	0.1531027023263885	1.0066389714823127	-0.858905730523148	0.08504912165341945	-0.8843817576893946	0.5053830423757552	-1.1860479856976291	0.8136443534398632	-1.0576742303636324	-1.8384191371890293	-0.7881904643707361	-0.08912767778424677	-1.3930538020778112	-1.5154909410941437	0.10103571003919282	-1.5016423689298626	-0.9626417877923169	0.8901768487500491	-0.1881684654762903	-0.8490984960879817	-2.6835835568620974	1.1596971472952682	0.2488427552166138	-0.617598039863866	-1.0921830365045084	-0.6121563803297169	-0.20628180852470712	-1.0499818870515496	0.2406766509946943	0.7255186945671904	0.46553467589500863	-0.0777786018425369	0.1672484957643743	0.24973655755477323	-0.8993806665743335	0.024457847288364705	-1.1899462145098731	-0.9709991344885266
-1.0427924842624277	0.2493382172695552	-1.0663500997164068	-0.45265904998211864	-1.9744099747897834	-1.1166973053191225	-0.7695886151049599	-1.3349919963309664	-0.3230232192361363	0.2598190528765601	-1.1200936624677802	0.4154964984060918	-0.33118118237243505	0.2599351135046964	-1.148326088461659	0.7213408523505301	-1.3312460103815607	0.3108959010696066	-0.6424094433056224	1.2283376619035888	-2.1937242025963557	-1.4052960839353639	-1.7532089113783127	-0.16444471709593098	-1.6323969373093605	-2.4956026557034026	-0.31615766046632	-2.2498968563877684	-0.3238483565548455	1.268342506714844	-0.4771514159543218	-0.6160752066221904	-2.502391579585386	1.0956007846541889	-0.5298703381744315	-0.8999187723478761	-1.419758442076103	-0.9816838233173384	0.6499649611213857	-0.43963533662490073	0.14908456165719816	-0.5240733650922224	0.7516125490888915	-0.4181503966547408	0.3393840018663791	-0.0676577511466995	-0.7288355446443952	-0.6055272325486711	-1.5165985499603551	-1.1664065113011954
-1.069892411431465	0.1408181579707633	-0.2555830070445092	0.5262666804439657	-1.9089509548323762	-0.3016233635365966	-0.539476862665062	-1.1780406568599127	-0.7182925324516641	0.977636622340159	0.22423883824009705	0.6751089575241445	-0.5856680630729262	-0.389407677808109	-0.85512023067033	1.0168994426440514	-0.7250991588645712	-0.7206001940380126	0.20163139390497736	1.491353740172612	-1.7939104340200975	-0.9754619112947029	-1.4516740407193978	0.32927230071323976	-0.8699681638389891	-2.018560825242949	-0.24307458009259494	-2.2700811354375743	0.2743929524181064	0.9369353228010809	-0.1836238540989203	0.5096541164275953	-1.7543599954340405	0.9612476818394896	-0.8141928702009074	-0.7324389170304414	-0.9807549358646541	-0.199458938842824	1.0353797850423148	0.14937208142391234	0.24478725107506383	-0.20249848772105425	0.6638158488586601	-0.6149764675505383	0.42532167485331246	-0.5262302033438488	-0.28713593766242146	-0.5940908705602305	-1.2841634798383703	-0.6706824597081417
-1.0661765051036183	0.20103278695860957	0.7925066591143266	1.039273789512179	-1.192111312038188	0.3630392430129213	-0.5257707416052638	-0.9210375750079771	-1.038373188402544	0.990432633014505	1.0663848480945235	0.7494107466458186	-0.9080791995162213	-0.7452006806182393	-0.17105342225274456	0.6244650865033258	0.33579560347129794	-1.7433577700461447	0.4287997881670717	1.047791503707451	-0.6663035085785745	-0.9847120284741402	-0.5865148043681194	1.006463398037181	-0.06260342487803844	-0.8059431820845475	0.1582237928141635	-1.7917785035445615	0.162637184100021	0.28690549074437177	0.2726478121130395	1.6838254746698282	-0.9699392279904402	0.6797791347704821	-0.3276937477495262	-0.15440965003835735	-0.4857766413776029	0.6325839442489767	0.5377386664585777	0.2654442849262349	0.1681715967665155	1.0985384526280393	0.15455995852474713	-0.9551633535235216	-0.027904714083760843	-0.6987951613406351	-0.08489234796624791	-0.28359929780199666	-0.9533005579469733	-0.1381559525768101
-1.1599755663600293	0.2783472685368016	0.685790717258827	0.9294284760795476	-0.6459912087360988	0.30370312084485557	-0.5315973197055314	-0.6047182390307793	-1.1297650113378843	-0.0010778186727227483	0.3219609118802568	0.12929789733068614	-1.3855910877383923	-0.9299500195317476	0.3090154139075641	-0.1400530973262746	0.845911573101612	-1.6228314360071274	-0.06845221331634921	0.020769929201085415	-0.17086532207717903	-1.1896224863137699	-0.133291895269895	1.1058030418511406	-0.10859403393166962	0.0796317474459093	0.4338931881859274	-1.032016420259362	-0.3981659664323801	-0.14739519738308912	0.21033608193279021	1.7845571577957058	-0.6248379002945894	0.3867934345447569	0.6081560158026058	0.24286380540417907	-0.4760146948440905	0.6687322834989865	-0.2909998111590245	0.13903557650717446	-0.3031328040294052	1.5426415723199713	-0.4550556089636674	-1.3368950152006462	-0.911565602844659	-0.3144533852019034	-0.3096762339475374	-0.3274569309814057	-0.8104651971885733	-0.16202526485556318
-1.0806556908394274	0.3616932314236741	-0.6960810048340154	0.5768288441468197	-0.5931269842508949	-0.1333585630247149	-0.19538357748017407	-0.1857401338852208	-0.9075485857370443	-1.335073196166588	-1.2817847632203927	-0.8477712823303976	-1.6424603661366117	-1.0684552516853822	0.18697199303282358	-0.6187838565384156	0.31979638501680613	-0.2793541956509793	-0.502202889659982	-0.7414492740542878	-0.6714166402406071	-0.965151175623417	-0.2405113307889007	0.27708280935761165	-0.7838839557563968	0.2780048405780211	0.3231621930285048	-0.055262509098651	-0.547357293378294	-0.18692450066120816	-0.4262458802182697	0.5574359619786605	-0.741712326829167	0.35646580105189984	1.184305977764475	0.10450219166736256	-0.7615842745162515	0.24740839388219912	-0.6143828803051234	0.2889521106966755	-0.9103653865653691	0.1852842289512357	-0.757524947589354	-1.3033161496277075	-1.625845737580693	0.2962399591591492	-0.5219224474559746	-0.8653337340038074	-0.7466373754799601	-0.6388159127321369
-0.5293261082572809	0.3846027938362413	-2.058411252281388	0.40483013293868914	-0.5969446926026439	-0.23220747035027722	0.565433186517397	0.37703369233808826	-0.4577397784170459	-2.007385852914686	-2.060561993630294	-1.2084455206880378	-1.2305076355872697	-1.0627232383849121	-0.3148264939017001	-0.5013391207980217	-0.7855876373139223	1.0987029246552227	-0.25066788916308497	-0.544128080708078	-1.2055235102933384	-0.03554616316327905	-0.23576770170230443	-1.000631927150554	-0.9940364154831934	0.2550286260146909	0.005159905939481333	1.0116919307443804	0.057090691736567646	-0.005991935260556993	-0.9082883573390562	-0.9947222922400066	-0.8562740556245904	0.72065275014159	0.822905037527122	-0.16177960891648652	-0.7060784155006231	0.31646845509636556	-0.26008398744044803	0.7572660219205756	-1.0955866957999603	-1.8800605694593133	-0.6315338316481306	-0.5940616030969176	-1.6380107107728523	0.5491547316655933	-0.20079691398090826	-1.3456122690476626	-0.5385870251167226	-0.9731140524385726
0.43334981600648126	0.12287398394266713	-2.082267297367596	0.5030119615372647	-0.10102362450696045	0.27611305786750684	1.4143557988744442	1.0274321010214933	0.020689145831795628	-1.5404418219889215	-1.2134936945109818	-0.37604068294812204	-0.172784182601127	-0.74553900165629	-0.6118754696615331	-0.05525069705711096	-1.5256871957104456	1.3297434208716554	0.35965138463393104	0.3829259737484479	-0.7262597814767692	1.195705943991645	0.4023104552409667	-1.8526273105194349	-0.09190456183569483	0.529968996334418	-0.13322282880358693	1.8452163425006105	0.7925243291534677	0.1906601650474558	-0.5237620883876248	-1.5324863314409893	-0.45578400131495833	1.312282184192738	-0.17275087438328096	0.10713635387269264	0.03492074561261647	1.154685111002174	0.236698034224452	1.0281141672340826	-0.5326517520459384	-2.7041577874775604	-0.2751878835510986	0.5038788686793025	-0.9027643827381183	0.3670484558115816	0.5417195479455205	-1.1455068545406306	-0.1842349788703206	-0.8112714013195951
1.4113390705847118	-0.44073234047472526	-0.7587223671498161	0.6921028550292806	0.8281330159742312	1.031897245296013	1.9106737658265602	1.6395968844117286	0.42055975625655856	-0.2801262981120802	0.43428643333418204	1.1355792175438575	0.9925150312700328	-0.18662802663916725	-0.4115170044519129	0.33693392945608314	-1.330018612496526	0.516488121049975	0.5772751640032071	1.1597774828908571	0.5932224285182727	2.062240991451547	1.3532117485592539	-1.8268500397421827	1.2948051838809245	1.0115474348545992	0.0771507732124207	2.1519859827767878	0.8986819646336365	0.34853966292043587	0.5933938469126542	-0.7003331498527214	0.48831808779402613	1.791178747088017	-0.8615676660880468	0.8895458515527864	1.1520718708124167	1.9847055114088954	0.46016482097932965	0.7677047537893653	0.56290054933414	-1.6164923616350868	0.11439568492573021	1.4331383201871308	0.2082745155324913	0.30512224762055995	1.0395102792923496	-0.22494784656919414	0.14856518237221364	-0.3802290654645209
2.0013985115149535	-0.7725897192729471	0.7354005069244517	0.8006606004224147	1.5278999362103391	1.5174021801295456	1.8963208955668733	2.1048606417208267	0.8214110192347592	0.9814289553942155	1.4699248232155184	2.1629894746208924	1.682893251765514	0.2702924254376929	-0.004068918030766475	0.6739053033455452	-0.4622718635586786	-0.19165272137520395	0.32752856395765184	1.2358814208186193	1.5472705099914814	2.2694086637407733	1.8367375843257618	-1.2312828017538335	1.9209196097680625	1.1889067079457332	0.4285703847802718	1.9682836885730812	0.5081786738362847	0.4666830667839249	1.5604019495612824	0.5683885361343466	1.433173946492987	1.8787089948081108	-0.6691785137311156	1.3573473955584647	2.019112735102752	1.89674448354352	0.659815509988761	0.38909883623012237	1.6276842086126926	0.12820380937107223	0.5796817564719126	1.8822299320193798	1.236261715774464	0.7707835462746332	0.8871266948554921	0.8693559566819645	0.4284063697360486	-0.07155739034848979
2.018778637525657	-0.2213444103738575	1.310903290049533	0.7798387683800784	1.4739839019877243	1.5180520965092223	1.525707743249766	2.336787046720915	1.3109404443381198	1.5776131375125173	1.365385473453921	1.9820868438283545	1.6998602655719013	0.31862552131010835	0.13746466435935653	1.1897114704980785	0.303951669458049	-0.00914693977077079	0.38121905607815043	0.8928669667488321	1.3123866538063107	2.024450135505206	1.5137494356479633	-0.6973357425911085	1.2959321730649052	0.8397180517608144	0.5798428049241923	1.586941395302122	0.5109200186304428	0.4748148824639111	1.6358859256629208	1.0688451958182517	1.7515474286250687	1.469781981561917	-0.023716759019995388	0.8458095747999703	2.275971230099919	0.9032096376410923	1.2841820494266967	0.618172853708967	2.1769393170559277	0.8439354676610419	1.232588191716891	1.9139253869391646	1.841581455517339	1.3430369388233048	0.454698734688283	1.525131648427635	0.8438669909425783	0.1171250835707678
1.4682960515429468	1.0244912680487512	0.9132094920595688	0.6149063553887192	0.8404634620137356	1.145738253412229	0.9844497412319926	2.217667663197452	1.7470970449279124	1.3119619957975712	0.7515625892941066	0.8804459740339154	1.2239019891141814	-0.004271193642590921	-0.04874437358919358	1.7941018509641955	0.4351150400185837	0.6570053421982034	1.3052208067263833	0.7306404414316016	0.3677621824277192	1.6192755747755885	0.7968075880574881	-0.5161158709058127	0.17119867584187762	0.3446264515844753	0.41499489699219283	1.1729203416024676	1.3749341277519682	0.28788138043185363	0.9075922171373293	0.5186485814921492	1.3229460375647124	0.6170385497331409	0.187730700902033	-0.23057303252435107	2.042995389362535	-0.11933279995712535	2.156636605859596	1.5368891585552225	2.0510222382190717	0.2419397247239052	1.9057885973072997	1.670581510746426	1.838329751235524	1.2031641760578262	0.43490227684570304	1.5049696352432052	1.5152541195454143	0.5395354067526434
0.4758849797581431	1.731807754252984	0.2657567182256077	0.27124151789548484	0.249651254390984	0.6183282004353448	0.3119484121524584	1.6507715441198996	1.8209049839287732	0.4873028949451209	0.4416457603003722	-0.2886157534400357	0.553307966453099	-0.36011175043483196	-0.15249688484121782	1.9461389741956343	0.08358996700843979	0.9079754439320683	2.5485748072017866	0.8683707552333737	-0.1382491953301961	1.0856181869307235	0.28801498077542065	-0.46024031423960937	-0.3724771657501459	0.252281699248775	0.14976879027214335	0.5961233587974143	2.420206251763725	-0.06997224845122528	0.09947256995561304	-0.3350859805819838	0.6244657586933476	-0.47728605041496786	-0.26889736081088195	-0.7007805260092203	1.6585229999657016	-0.4280025183846539	2.4666991491830164	2.325185399834207	1.3968637231413623	-0.46710714421180194	2.1429118822159277	1.1711702880268235	1.243944544822845	0.25413939900011245	0.9954841398299182	0.9821521033583465	2.2243357000766113	1.3422969099092572
-0.6486474758687525	0.8296090985551093	-0.03321915059923681	-0.2119949970968624	0.054145445130193724	0.14780765248952354	-0.45621324993631507	0.7398224920329596	1.4205266440687263	-0.3188299015464363	0.5480542631541812	-0.9421943104881106	-0.04296084547566812	-0.43746457992410615	0.1574944138689868	1.2665833442311865	-0.1771970705393158	0.5748582638735414	2.9163214706251464	0.8750179831404913	0.2682775536490352	0.36392869226519686	0.13202052238910647	-0.19234923259610848	-0.10564105897243922	0.657996686664012	0.10470570060772767	-0.24818859907995386	2.5179898629942814	-0.4749100661984876	-0.17352224779509529	-0.6674542290903319	0.23412856422395692	-1.4577377181482434	-0.6812209072631409	0.08328082830099746	1.3273515772748536	-0.11766183103493758	1.7028205564485084	2.1108600008037914	0.564520518508133	-0.1460901427744559	1.6480216772818839	0.4815699294563695	0.35543760229072807	-0.532364054814435	1.5996973355340254	0.33706282325292963	2.562011894196434	2.1531007783753027
-1.3863416767247185	-1.1530616768184745	0.03598914896760876	-0.6447420733529121	0.021572679033168462	-0.06181555271874002	-1.082360586109538	-0.13846052833735964	0.8582562066691218	-0.6426898484773399	0.6647372532055138	-1.0893711619591913	-0.3192474983134937	-0.1965369589604785	0.6399201086189449	0.15557743079858483	-0.02502207512827134	0.36270459584994474	1.9388285422318727	0.43977758076591605	0.9606970061393764	-0.3138375680926002	0.05864345655003664	0.2717725256347127	0.262889084321853	1.1264621460533424	0.38198987052641015	-1.0478636785718798	1.4116184727230976	-0.8317252783429129	0.12280511640378887	-0.4200302770155208	0.28356202863789176	-1.9426994339451369	-0.33357641732673926	1.4878803589404366	1.0344815449615874	0.19019197178422115	0.38568682369650076	0.9627404168594076	-0.006300952127472024	0.9566976020512816	0.6966143100321206	-0.0805539900839155	-0.3570218553113864	-0.1560749310049665	1.6751738354611543	-0.042368719263864735	2.352000552928725	2.4370314639954627
-1.2669917868942957	-2.2956092457859065	0.22387964553145562	-0.7957423451909501	-0.23610161852288417	0.0820558288221767	-1.2174746276719322	-0.567631449637213	0.6177754400517945	-0.4632784042522009	0.638212317614062	-0.9879924470169126	-0.1279420143257338	0.19115650135334022	0.6650955352521404	-0.46067037361206375	0.24807103902242747	0.7961937722134214	0.47900910526950197	-0.15339371520622602	1.1033748924457747	-0.4430188843700657	-0.07679811489078815	0.5556234545307627	0.07881993516894369	1.18939904228149	0.7421936908405681	-1.2113286959852434	0.06701392166952092	-1.1321050479427424	0.6093634667353699	-0.1573581632750281	0.4330217247265353	-1.7936367717440285	0.4907771064875819	2.2678636361490825	0.7013320846454228	0.12478219405906277	-0.37173854689632857	-0.14461874740820554	-0.0026824831918099996	1.6053511133906722	-0.03173627257506331	-0.13051941647109896	-0.5837443102704474	1.1575161903963866	1.244216660476446	0.06827810517026665	1.83135385209729	2.0681005090445903
-0.28906251439111924	-1.2939577507011955	0.45333251444339373	-0.5990627532023067	-0.6652933773227745	0.38961241682944414	-0.7475454293583146	-0.46076888663651033	0.8570802785307097	-0.1675647403567059	0.8056584113318842	-0.7399558470616482	0.3883878756460902	0.557608380178665	-0.09167459213350906	-0.09107536046204777	0.08068485997981185	1.4184180967104818	-0.1798796229512576	-0.371774406951102	0.646078440785949	0.2417593708975451	-0.059002517971457995	0.32687948994577826	-0.4541461778084225	0.7977514233269299	0.7804960640415335	-0.49585781954150043	-0.3626814837541579	-1.3737821162747093	0.9344069645966975	-0.28055205393190763	0.3447593427850817	-1.2733947371639003	0.784435311389747	1.8974586435965317	0.34004458309489194	-0.15120870964661998	-0.027430451922069145	-0.34778011142353865	0.49002218396748004	1.0437101161306617	-0.09108523823367873	0.3614122981919514	-0.4250682470037337	2.079324035240644	0.7580541066015785	0.5706957110405938	1.3600428996716738	1.4051437637740787
0.9482922643227059	0.8924908956113132	0.7930375102522833	-0.22350990282465213	-0.7767173361615316	0.44655239234480487	0.016085016151214094	-0.15316350485493238	1.2391629327537526	-0.12746520043244908	1.414856186749782	-0.3171105928270136	0.7784418287458843	0.8239868762690276	-1.2194223892273948	0.75712039991552	-0.6686675287752993	1.3218581646638177	0.30798273255331954	-0.12693857821055024	0.21105991833913432	1.3534612559746297	0.30507200393653566	-0.3495050363297268	-0.5939846711777371	0.25511072928400647	0.25580520867254375	0.5945178530585328	0.27336135776635656	-1.4871864644150834	0.967020767423656	-0.5976651403803636	0.08066638663483303	-0.8536579218977121	0.09851616405475581	1.0243888777722625	0.06212905922197604	-0.32590874264165026	0.8487962986494981	0.28104720274140715	0.9640783102685883	-0.24085440574691142	0.30720545057465787	0.966840000561127	-0.2513936410613709	1.639892564634088	0.46266900592910587	1.0499420360768974	1.019882212463848	0.8217380309148449
1.6418194264279127	1.8472018076191798	1.1290830460800787	0.06293298354665591	-0.2709566539044348	-0.011290113992948748	0.5621018797628162	-0.0654549557571499	1.2932528872222284	-0.3148103788078951	2.058340857136335	0.1616380226632317	0.6245366970125763	0.9081496698600863	-1.8982690666477366	1.1215983974349166	-1.4609336586243882	0.31487882856600374	1.1080059704422427	0.09243300168386284	0.16153580211295832	2.0861649001517826	0.7539822539321884	-1.0566076121297239	-0.032522865080261226	-0.17784509131692333	-0.6850452741109563	1.1849407840144244	1.1107247445069832	-1.4025149431091848	0.6742438523120129	-0.6716994958356804	-0.0260539523509877	-0.8015089209955056	-0.8052548084378912	0.570787634440528	-0.019542913557352427	-0.34472059640023406	1.254870624332976	0.9624819627380581	0.8889385309258266	-1.2082724106030787	0.5572937212455066	1.1977714794803103	-0.31204002025837946	0.30640991739878803	0.18398288707534413	1.0731061429540143	0.5909866329290809	0.3218692665926323
1.388399751799254	0.31232226033679883	1.1108813999021603	0.07234258456869973	0.4853470392173024	-0.774638547500438	0.5962132516734873	-0.2857734300417254	0.8765480437865678	-0.39898583820058	1.9343267641154849	0.38726543445856454	-0.036605577283518785	0.6692831588777041	-1.6539166895092778	0.6311669487391053	-1.583592727126273	-0.7993093385719423	1.2437434181662923	-0.1944197739115233	0.1469234991730626	1.9052118785589176	0.742365361296125	-1.3799486716298666	0.6852007512351089	-0.4905225948773674	-1.5671829583175758	0.8384515879785897	1.2968813837763316	-1.170841724560901	0.009245765985763543	-0.40560449205594445	0.16228184986288643	-0.9670066514689707	-0.8625100479523299	0.6060413282112209	0.09520537363184206	-0.3515244495528803	0.8146781874838986	1.0801385341522338	0.2126089282821127	-1.4139842077859308	0.3084166584627777	0.9346117366208414	-0.5401810827763545	-0.6307268775917567	-0.24728005953930063	0.568545776792399	-0.0935625809471526	-0.2993418368096305
0.43222663600308403	-2.2993463728269625	0.523642275782205	-0.23167537636640406	0.7613266770530278	-1.3054699707334334	0.21715285638391824	-0.5378624627992954	0.21396194735375337	-0.2053943708854825	0.6956750241634273	0.1554734327565276	-0.694086569318614	0.047575030564398366	-0.7694201429482717	-0.1584509027774902	-0.9077678933645827	-1.1774470226307885	0.6049140206665506	-0.9085175752340497	-0.3065547521358425	0.9725110776007198	0.06594274128343877	-1.213693140659506	0.7636320525012628	-0.7637209091771112	-1.9017462948685089	-0.07057756741475672	0.7752304207366468	-0.9513163064664663	-0.9741410447486389	-0.14304906875621992	0.3646842948632998	-1.0038134394272475	-0.09936243539728953	0.3445214210151215	0.23077652404198598	-0.4058926666210334	0.013445433377413956	0.6514329932060791	-0.5893505411161084	-1.255928165071208	-0.2185805777217358	0.3826063258736514	-0.7385898901641208	-0.5906802992990743	-0.6253562533500392	-0.12338948904614212	-0.8823981925223453	-1.0379243790930748
-0.6322274912264473	-3.3353409662566618	-0.37489482146202197	-0.7422779064327435	0.25221155884369545	-1.2528059005118777	-0.2778879214582574	-0.552889258468119	-0.4483969066431261	0.0615532202461603	-1.0848508629768796	-0.3765912807258836	-0.8198962166688044	-0.7432715301619509	0.024707484592729194	-0.4881025516994865	-0.051694267611588095	-0.8777801636788845	-0.17404684184390884	-1.5484970221286911	-1.0128198371363049	-0.1069592297976823	-0.8319407024921613	-0.7698420023719041	0.034983131328850725	-0.9564416631098117	-1.5230902183696189	-0.8032639855353089	0.045936353435852215	-0.8445318111170017	-1.9512840534023859	-0.23622491562178524	0.18054523120854032	-0.7702615150630733	0.3029850761388784	-0.761688350828306	0.09704231163365015	-0.4480731977792484	-0.5098293787313776	0.03030325513839773	-1.0176657616213358	-1.224719012352531	-0.5503274217205193	-0.2988367603154219	-0.8381104043558407	-0.2595358924146782	-0.6354945568407739	-0.6165889110748476	-1.4565720620971327	-1.605833995861097
-1.339130104073819	-1.7608315717774015	-1.0060972908090602	-1.2174811877683034	-0.543637981369362	-0.7820114788795737	-0.679315094297757	-0.3833650439982908	-1.070886877022505	0.13440482824608857	-2.3651890137275626	-0.7977458093587196	-0.3404303608314008	-1.2553863638143643	0.2221259464159754	-0.2572789146774579	0.2680391132698382	-0.6167438611836097	-0.5900011794078285	-1.7707242118089705	-1.2424647938159405	-0.8786129186360278	-1.2801884126617156	-0.33779777215971757	-0.8829769204786942	-0.9586165707111	-0.6849232347288996	-0.9907012631827788	-0.5438359046647067	-0.761581617684408	-2.407304884774921	-0.635581481335887	-0.43481698399052804	-0.459781084901174	-0.512992067156375	-2.178296005149608	-0.4889614002680505	-0.4946728563791379	-0.6356160007261658	-0.5605263536150157	-1.0445100757127759	-1.2429142438915166	-0.4880810746733925	-1.1253184674110615	-0.8717722145871869	-0.540752469210185	-0.3805201656931949	-0.8477577153883608	-1.6802248138301425	-1.7903813829799649
-1.556195184730581	0.7730443800139645	-0.9787977681003673	-1.33779201788573	-0.8270503823013292	-0.3532414786501878	-0.9393890183020644	-0.2880880822464674	-1.653151512555788	0.10090538958801261	-2.5172751365818793	-0.7886255463946206	0.3474778025625026	-1.1342635872620035	-0.07867672339150267	-9.126699608630753e-05	0.0028844214234671197	-0.7554488379663883	-0.7211356598224801	-1.6632029852983365	-0.6207096558884088	-1.3261055877483543	-1.0508409195873891	-0.03288748352897359	-1.2533291421729422	-0.8100802589072226	0.1569425679784982	-0.8573718739845424	-1.0089962015617098	-0.4889755992020306	-2.0011064139575567	-0.9296614426647644	-1.0669696728101519	-0.34073809766755986	-1.8517211631126804	-2.7315446214742423	-1.3551559206114503	-0.6583047830382649	-0.6423108830279571	-1.0491193181161658	-1.0206002728069525	-0.8871805194900969	-0.2413812031004483	-1.9993792360757636	-0.7644118212039149	-1.3103957220755749	-0.3568787351074027	-1.0155360380524265	-1.6985430197752744	-1.7324025008086736
-1.3579579436604716	1.8258023136166355	-0.4163952539466214	-0.9056273665609085	-0.34507141432785976	-0.22102376254570968	-1.05302404470063	-0.3652016026270829	-1.988722486548112	0.30050226727340557	-1.7579272095652552	-0.33919754738553376	0.7658776499284324	-0.44113171572104465	-0.3635288914500163	-0.10362134481308137	-0.1946374161842644	-0.8980592563922323	-0.8301578530162175	-1.4548202681154965	0.35023298797276	-1.644745652510601	-0.5185021642274079	0.25929744544906824	-0.9202623954930597	-0.7321411337657148	0.6762065841567967	-0.7875429005093818	-1.342047537688631	0.11184553319287245	-0.8977768509444992	-0.7171257947531741	-1.224900960727761	-0.4384308299767699	-2.105950617306745	-1.8580567615590478	-1.9783050478043698	-0.8904373736886037	-0.6451721361267161	-1.258095881369198	-1.133835349384635	-0.07502891796642902	-0.10033372217032116	-2.490422599392153	-0.33932256221595786	-1.599270923251279	-0.8061589516340992	-1.2003940980755647	-1.6831948629876108	-1.720439233364966
-0.8598923156961089	0.806767552103091	0.20462788012915198	-0.08076088555974878	0.3599817708832358	-0.23408859957043054	-0.9795905905102578	-0.42136889448841697	-1.7868488279291241	0.7717014757908154	-0.8069844507412828	0.31016255046770036	0.7013606426669076	0.3723314716075925	-0.1864130308640807	-0.325928092604764	0.28730853896694986	-0.5861835200274023	-0.8629552837029112	-1.1526571969027173	0.8230526447722023	-1.8829869048139665	-0.1853550912916004	0.7159502334313019	-0.3386936167948631	-0.8680841425619784	0.8295128153601647	-0.832454937760835	-1.290964565290161	0.961938992765225	0.27308945391915784	0.07609793619801168	-0.7854388060126559	-0.5241488613888449	-0.6248410540545687	-0.2505189987595936	-1.8629516010965272	-0.8654919815256489	-0.45872427739942856	-0.95529045953992	-1.1327532206221638	0.734725220178557	-0.11675951999312524	-2.1445879351494526	0.3726102475855722	-0.9434865165793861	-1.2893097107615594	-1.1887332912381563	-1.5851333740829696	-1.7647094114155133
-0.2160641432998407	-0.6180897955912537	0.48278064935345266	0.6338555315104332	0.5729133463277324	-0.12964689258767476	-0.7090106402162851	-0.24752452210208525	-1.078091945629665	1.009891569693907	-0.23637706235860856	0.8407416305217835	0.2211136531961934	0.8398823399623047	0.5035557272993554	-0.21953958692387884	1.3256370127776922	-0.06659051724509872	-0.6013315949731941	-0.614359345137767	0.5288125531768344	-1.8918736059638448	-0.18472027104755623	1.3443318421298853	-0.03799720914098585	-1.0458637686722538	0.7320253572449313	-0.7279130880592166	-0.7267799649079502	1.7827636662384285	0.8490821602352933	1.139611688996838	-0.052114815155040316	-0.3852819108707422	1.4165781792669634	0.8096959899604046	-1.0147688767068899	-0.323922460470556	-0.046376355592471344	-0.2610994812415745	-0.6964625641177175	1.0576294949763152	-0.16463475333491642	-1.0529641111210977	0.9476657912574862	-0.10899769502098311	-1.1374255134328843	-0.7538905134467966	-1.226567263796713	-1.5308248368968824
0.33176703904220467	-0.6298014823573745	0.3552769972494628	0.7656829684986461	0.18864079192454983	0.07453779282274221	-0.33857439036917863	0.060810416990621556	-0.3533281250791699	0.48500606530639806	-0.13884026675054623	0.9721594339679176	-0.49654034130116353	0.8454843001455561	1.388922277411486	0.14305009318155795	2.1690010181560466	-0.02718671612773225	-0.19457760767425472	0.10080760095964163	-0.03424158549186309	-1.5716190056739103	-0.31255756576070687	1.899642991040294	-0.1592292776124172	-0.9043775978326392	0.44426210390406823	-0.3163195251375968	-0.06504452831454134	2.230370872613903	0.6123277471800762	1.9366971975312754	0.5590119984052567	-0.04023486392765151	2.2452372273877783	0.6793773391581922	-0.02284231706198226	0.47081972219465734	0.16328242832508127	0.20516347377369262	0.018532576470854895	0.9120399229094385	-0.21231150460930984	0.05376154905929114	0.8830016376893187	-0.19293435490549066	-0.302624308212921	-0.03311629949426545	-0.6064317937722499	-0.7565246230972033
0.5445652532436187	0.7067003420722834	0.02628825743425523	0.2986983231747996	-0.22303960873186987	0.07434950775192427	-0.021335033797965773	0.16498162729105526	-0.15240407332994962	-0.6344557511179929	-0.2772477231822196	0.5540693084209775	-1.2455282948633906	0.6308091063341432	2.038634639832	0.1439642005743474	2.1937890136239915	-0.6282373475918653	-0.2018681164328082	0.649778218957082	-0.30497850420978945	-1.0537426534279608	-0.4252433890307419	2.048773454901387	-0.4673751614745977	-0.30059610158306554	-0.06737602894915261	0.19176516308043107	-0.010764102763126126	2.065642025173899	-0.08714605883896268	1.9864003162004045	0.8273491022969991	0.3176408180730874	1.405541088880323	-0.1605974518987096	0.4098234367361979	0.8088247446727458	-0.33515018672918323	-0.1578124969941011	0.40232941563785063	0.703419404778853	-0.387170801211519	0.42388256230289706	0.14816581728647832	-1.2103566305686797	0.461591713609584	0.5100297726026085	-0.01101439154330036	0.3526061912124298
0.37316533720246253	1.744850749749666	-0.26630250855086873	-0.29964342128964633	-0.11404011180125852	-0.3416238441643784	0.15565817857571762	-0.12838266929444214	-0.518064118163204	-1.4908469268553612	-0.40622719628590565	-0.3034986909474829	-1.7735398504478026	0.4793912867468468	2.165442976795194	-0.6151571325979647	1.470923444236626	-1.157914475901218	-0.9450529848164693	0.7473156652472648	-0.3081455378420704	-0.5957364407284697	-0.620634255606873	1.6515273242372803	-0.6699467401840361	0.4533052259303572	-0.7610977724173303	0.4212691705945708	-0.7851297163095318	1.308702667070682	-0.6584845385169799	1.181883660610521	0.7637767309300428	0.52349358469204	0.13555009189293263	-0.7634494411410659	0.07269117981842962	0.2168109830961928	-1.4396222269250034	-1.2381773320425289	0.04149367225350989	0.6763041603912776	-0.7437431616406835	-0.015861007707637167	-0.6851486894619199	-1.9763047304639123	0.38904159910825037	0.5308736749395832	0.23258025154447245	1.2391723719652976
0.014950310204901297	1.2943558929262633	-0.4049540866070864	-0.5186488566720474	0.4069111218413202	-0.9827535081136217	0.20910812484374744	-0.6187025301974254	-0.9553162417233575	-1.3878744962448855	-0.4352490544194021	-1.1807726436786412	-1.8446758977040432	0.43649389898723695	1.752827201824783	-1.7084567416045853	0.5899148752088863	-0.8513810666503218	-1.9745699515763875	0.4884393882596949	-0.45684287213841973	-0.3423421623792713	-0.9853016431106291	0.9025744663057521	-0.6485139802132042	0.8274840728906893	-1.3765763964844764	0.22870738706803498	-1.7684732397034388	0.2970689151311511	-0.7508340450778562	-0.05169358365885308	0.47236445149116624	0.5473564256244657	-0.15771993165348006	-0.6928203164539417	-0.604505501512221	-0.9680416245005792	-2.3574130229201686	-2.191043247049961	-0.7631089510469231	0.6628351456340061	-1.0802158244082087	-0.6535119599747973	-0.9651144307464997	-1.4819918991969685	-0.4422290756836524	0.1362345580494	0.07761714733707184	1.4927585435164141
-0.2542446911510415	-0.105738072303327	-0.39830013554356514	-0.26711731374651565	0.7229745522585782	-1.37707461599561	0.18928684317174804	-0.9003677627439334	-0.9623410965354673	-0.5286638062437615	-0.38563836525636264	-1.5597687406625047	-1.4168559860467609	0.34496125461797694	1.0271812988413398	-2.2322192541476964	0.038980130958130695	0.13379220638713443	-2.408156216054328	0.22830655558056667	-0.8610121314739253	-0.23744561667333608	-1.3093128975808002	0.19120739809692686	-0.4484673836277372	0.5748151246286642	-1.5483467648740328	-0.1668704212666165	-2.0749990716770537	-0.46166799199103337	-0.46656291056611804	-0.9841746842142535	0.07175185787332126	0.4462414231128843	0.5510786589007226	-0.28905462611174365	-0.9971614288387003	-1.8271938093168474	-2.3357725300276386	-2.2252447281035823	-1.2608170988955856	0.4044662339314056	-1.0977927505503249	-0.8600363906151629	-0.5854390600422955	-0.0908349102177952	-1.195242669559473	-0.26945292348734734	-0.21353347361817	1.1705645477247855
-0.29996159885557844	-1.004118336250725	-0.31586274064702513	0.11696578889658076	0.4370812154200022	-1.195395041544829	0.1234043969086656	-0.7656271262555799	-0.528345628774488	0.23374223418849094	-0.2928717721664788	-1.217372154412625	-0.7239048846890959	0.10426765600932864	0.31006005737138576	-1.7379848685560668	-0.1512467374819544	0.8461710090188322	-1.8299309706575966	0.1816287238163852	-1.1044576178013212	-0.1487013466440711	-1.219003084911945	-0.1964479865566505	-0.1643730648689283	-0.023305824813140422	-1.1145965925722703	-0.4219258968244334	-1.4505286353363038	-0.6230437216641166	-0.15301393400491292	-1.1228031556941749	-0.28375910057183273	0.29253546619506504	1.1049731796790974	-0.10317733744938501	-0.8504137416197589	-1.7079729943289983	-1.4139527225793143	-1.3657614472471924	-1.024108219150748	-0.03408736837938651	-0.737283320574828	-0.5644599103865587	-0.01923109089286822	0.8914003892273169	-1.1873446996133972	-0.4053408210499141	-0.34565880149663114	0.6395827524560055
[truncated: 72 more columns]
