# Supplementary material for: Diagnosis of autism spectrum disorder based on functional brain networks and machine learning
Source: Sci Rep. 2023 May 18;13:8072. doi: 10.1038/s41598-023-34650-6 (PMC10195805; doi:10.1038/s41598-023-34650-6)
Supplement: Supplementary file 1 — Supplementary Information. [file 41598_2023_34650_MOESM1_ESM.zip › matrices-bold-time-series/ASD/ASD192.csv]

0.06362216670154772	-0.29190950857459963	-1.1514815064829154	-0.3940895047765924	0.35952204805816046	0.9646987464531427	0.39595818362436763	-1.0862893166243426	-1.9235924454559234	0.13711249718104226	0.0	-0.5725213704740718	-1.8586570459139256	0.0	-0.20016370649645243	-0.09132638465855322	-0.2733257890918724	0.0	-0.8728066068141979	0.09907070261645601	0.006274491798998261	0.17598553067003114	0.38448535626300756	0.008976852040302064	-0.8321232381506968	0.7219482920581379	0.5722722450317095	0.8947192792964284	-0.4343445773009494	-1.1067518581823235	-0.2030372502200139	-0.5215436668028394	0.09161314917847789	0.4217115186868423	-0.7968848719463333	-0.9154154941078437	-0.012563264481326183	1.0978543081690817	0.30162004253484376	-0.8353272194113772	-0.5699019808018323	-1.5299074666799293	0.24137610548640784	-1.1203378146141791	-0.2204378331380277	0.0	-0.46389292244494434	-0.888254202069458	0.6572076534550587	-0.3649812729941912
0.7633065967392193	-0.9258342852731144	-1.3915312358728225	5.846011245749252e-05	0.5146836140850485	0.43185836098088504	0.8254124419187954	-0.9884903018366767	-1.3968576265806885	-0.5537614283362869	0.0	-1.0209677938091752	-2.6794861475416085	0.0	-0.011367460642306577	0.5351009856000475	-0.31277659028428195	0.0	-0.7187220608886563	0.7081239442487605	-0.1851963907097297	0.9901245268414648	-0.06459992914472742	0.23648806365544975	-1.2855416118360024	0.7879398958809447	0.9417413179963848	1.0387000336641166	-0.3801686695537327	-1.3162697578665778	-0.29967382242188517	-0.6792455316155579	0.29150989470332245	0.36257293894117854	-0.81157891242439	-0.9531131423513204	0.45358703626244373	1.3952828354502205	0.40330306209185895	-0.7687723403580147	-0.10166257110552239	-1.7928672104746481	0.5369114048913051	-1.0119431315601777	-0.9369362727411997	0.0	-0.11318577011575466	-0.6607897838291888	0.5988657385403546	0.1416395510127983
1.4278639647328835	-1.3464788469836328	-1.4182381317687143	0.4718202825949714	0.5720295065845914	-0.5211758767272576	1.0405591422173237	-0.6490971154402541	-0.4327716853706191	-1.3373978908912676	0.0	-1.2339130379833452	-2.923241263534084	0.0	0.2758652233238096	1.1092404676545233	-0.21528159166980126	0.0	-0.32682805941608056	1.1780068554910976	-0.3596762458720042	1.5960752415119657	-0.6509420041176461	0.4304489699136752	-1.3977166946044004	0.4794158030480458	1.1137904724830234	0.821323497045347	-0.29711464566815626	-1.1209083265577051	-0.3236749447188639	-0.5730326133853125	0.2780027668539754	-0.025303950859551914	-0.5108407075780149	-0.8517128310028702	0.6184216487592379	1.154010784615537	0.36035096826436946	-0.43772852854910205	0.5099475965143863	-1.6667863584316358	0.6711215222827025	-0.7433603702766223	-1.3971975436290986	0.0	0.32642176669834455	-0.46591894444638715	0.1091965879326285	0.6291561950674118
1.8126318385940998	-1.293358533561748	-1.1892992963020523	0.8040116868217956	0.5742839963430542	-1.394647630611527	0.9784131493386417	-0.19758360528062116	0.5318269879385449	-1.8487001545516006	0.0	-1.0516223874832769	-2.484568940062588	0.0	0.5555822661276454	1.414948307936395	0.11518616622093746	0.0	0.15019068369621083	1.3469080366114312	-0.381926253319399	1.7520665058361204	-1.0049624583202603	0.6226061552302827	-1.0545158416436253	0.056261512538206514	1.146360773019662	0.4346020376308983	-0.14983144103250662	-0.561997027498187	-0.14618796708037482	-0.3414658236197914	0.050910373505039026	-0.527592066337283	-0.04637691114489867	-0.6147634651575986	0.41941466909119607	0.5685052184905922	0.2501913895140663	0.09379916476872803	1.1400377445043313	-1.1967663838724725	0.6538984397884559	-0.3668972884636098	-1.342021753489631	0.0	0.7150697390653921	-0.3814406918471226	-0.5631519542237604	0.8926172714493995
1.7721778235870143	-0.7622955215095959	-0.7154195536114234	0.856539279029255	0.597708339617253	-1.679576519556061	0.7158163520592762	0.22309831470271468	1.1015032810213186	-1.8459597782046517	0.0	-0.4906045110783382	-1.5332147307336836	0.0	0.7141802370236068	1.361243991683517	0.6404329638539098	0.0	0.5102423149426268	1.1961253882083218	-0.1738416699326668	1.4219152255685352	-0.8221208511403775	0.8530481761343244	-0.3724719656799484	-0.13603664729878637	1.1438194462616658	0.15996977436337168	0.08281210619635357	0.13259597892711944	0.2347929643927798	-0.21893768598202876	-0.23042485034314739	-0.8267235046826931	0.31240132050621094	-0.2903612540977233	0.08518995380262209	0.02204128049680512	0.18203024287067127	0.650082639788968	1.631832458280911	-0.5681672143383851	0.5786415638514805	0.058270649034657694	-0.8158589098436186	0.0	0.954348109766041	-0.3221061061376224	-1.0187200437602277	0.8405012674929467
1.3313482493685231	9.219359416844897e-05	-0.08001923717802396	0.6512484587134926	0.6950521590738623	-1.1553762477247933	0.41465542918211334	0.5278608975312745	1.1338252237075006	-1.34836584840742	0.0	0.2396499160413627	-0.405157028915303	0.0	0.696505292522455	1.0026949246405994	1.1505276144998646	0.0	0.5958708881939835	0.8175150922200104	0.23238214978044974	0.7760640127958632	-0.06310776998908069	1.0937371220727081	0.36412354762200067	0.10073306258695444	1.156142598821166	0.1880216513472789	0.36483018661839584	0.6512686300633166	0.6601497902943069	-0.36430460513656093	-0.3649857566441413	-0.7023345684652388	0.34049384844998015	0.045236590574112306	-0.020332762065086697	-0.16231566289583235	0.216888655740989	1.015786119504617	1.827624039294799	-0.014277097077080464	0.539222437643125	0.45253656117940777	-0.13650608903947656	0.0	1.019621362227113	-0.1209718153687603	-0.9477196516758448	0.5181208134212847
0.6715618856649159	0.6539918298187032	0.5695525539835524	0.348966072772343	0.8433730196571625	-0.022635021524234522	0.22313315545850104	0.7054579265390073	0.7823585212585695	-0.6099976252812692	0.0	0.830549345248041	0.5696485317829789	0.0	0.5373780781102584	0.4818029167966732	1.3462259299290897	0.0	0.36909522802862116	0.3246483017493495	0.6903703478881039	0.0849119240444669	0.9874018149506334	1.2191699892450036	0.8664382243482012	0.6769444420671119	1.1302141590652532	0.49745958771741533	0.597921211074587	0.7623440580469198	0.8975322953504673	-0.7407420237255062	-0.2681490873585372	-0.17307977605454355	0.003458188346856926	0.3211824729964037	0.3155039268743589	0.08072588379436062	0.3222842738584151	1.0383073823900473	1.6228908887901798	0.29608117426047287	0.5493640428194211	0.7116620949576761	0.31289893093796833	0.0	0.9376453020106529	0.3129335156300231	-0.33637589422163866	0.055313571811355745
0.04285288709047854	0.9649266084719065	1.0719722939864764	0.13421211553990814	0.9364051453771111	1.211192138176463	0.19836432100743462	0.7822871160686266	0.36236707653991407	0.04761187084923142	0.0	1.037430049772553	1.2005898068380438	0.0	0.3389787355084597	-0.05247366714408993	1.0106581133005552	0.0	-0.06833651422599313	-0.2116101569050063	0.9941767876205567	-0.421160093024932	1.8544814349116476	1.0655601459906647	1.0010763729087424	1.2646815058117062	0.9528990337964313	0.8711435264010744	0.6687682450445819	0.448131831972759	0.8007114962769167	-1.134999825408446	-0.0438280080304669	0.5162708483125513	-0.5077519612083994	0.5042554436440719	0.9476622450131196	0.5437441941317959	0.39248128580671743	0.7064586192180919	1.0313272418105353	0.3315893566382327	0.5274433567978228	0.7411434886988972	0.3263243380365576	0.0	0.7376494306572591	0.8876867194007857	0.5009116723228598	-0.4103275524543447
-0.3479344053841613	0.9123841352394833	1.3234334645590378	0.08721749689807812	0.83843561723987	2.0209725007082664	0.2935907482245692	0.7760585768211729	0.14338106197326903	0.4268789497170262	0.0	0.8216551584179576	1.470612620054054	0.0	0.2102291788755579	-0.49353538791169643	0.16555272373715485	0.0	-0.5192840139115718	-0.7535587777824514	0.9740396873264943	-0.6422534502818199	2.131813036224299	0.5498379338956079	0.8476353291715862	1.5061512487077835	0.5538519645493346	1.0372856024881814	0.5215155214409859	-0.07615142348388163	0.4272824478490418	-1.303974824852275	0.095394267444228	1.0502843473733494	-0.8825650956762087	0.6080519307486124	1.4202444561230048	0.913213085207616	0.3194562422521917	0.16099980750611304	0.2203105124655184	0.19560553850199996	0.3610774637543929	0.5208543141838962	-0.011442749520532971	0.0	0.4222515601203597	1.3620410699675696	1.0975215493864938	-0.7804938982017706
-0.41466550926397033	0.6496068298975692	1.3258787205558284	0.13184167716160486	0.4757127459544902	2.150154385528572	0.40536040571638443	0.6822160446572907	0.20592927306075906	0.5412408200002008	0.0	0.38299012005762245	1.4810300857005598	0.0	0.20749007005378386	-0.7774444160268961	-0.8999199430921578	0.0	-0.7808948338203378	-1.2358163563789841	0.5919642562824766	-0.6119596789568125	1.7152045873816841	-0.2364468584119786	0.6238845974012937	1.2419843188227877	-0.011562781828762502	0.8433394970328874	0.20361432760066292	-0.4829101549218269	0.02048157127003689	-1.145088412210333	0.007109645338536467	1.2312410401206213	-0.8786101734673949	0.6703501434131417	1.2641728367996354	0.99017029554167	0.0665012192030566	-0.37162858564392476	-0.5267752101709017	0.05253308687414269	0.0051395013652762445	0.1515309191527138	-0.40822983042301025	0.0	-0.01534231663375631	1.5006317350826668	1.116562840810663	-0.9978585772004793
-0.2030160246980318	0.3629162369141438	1.1741179475796926	0.09510965999304817	-0.0915093543274393	1.7249566791359208	0.4389251231207719	0.5011615496243889	0.43902047983919973	0.5494678717580893	0.0	0.050891889689131435	1.3636854534562526	0.0	0.3113494218399158	-0.8637833706409426	-1.765266118745328	0.0	-0.7390139712151129	-1.5271119292866109	-0.01355052826101337	-0.4355429410424936	0.8679494693192773	-1.037901111450387	0.5342898683614608	0.6086897419165658	-0.5660255835658574	0.35169515245841604	-0.15189349749402206	-0.5299421894783767	-0.14615576013876025	-0.7704477450670827	-0.24301675816236645	1.0738888005605738	-0.4785594916164951	0.7120161707119231	0.3519625226291831	0.8076729343372548	-0.30211201120895775	-0.6885270201246826	-0.9278821397726781	0.02589504115398801	-0.46023775082790513	-0.16898010302203384	-0.5749970861923174	0.0	-0.5431572362626136	1.236366219824991	0.561794829500158	-1.0296056380278023
0.1569483821822032	0.1426730252495764	0.9839638773296996	-0.16360414953217212	-0.6716690067687222	1.1395813326281312	0.34836498403072236	0.2749913058302494	0.6523136305045829	0.5994147272481901	0.0	0.08784012457948093	1.2162451229728535	0.0	0.44739709778914366	-0.7360328933260317	-2.1070833950403367	0.0	-0.4221799639676173	-1.473554357135606	-0.568731572776857	-0.2189868827408327	0.0728775773442814	-1.561105145083256	0.6422997105851197	-0.05463989611865101	-0.9039042922835816	-0.20009660375719934	-0.3993765756136234	-0.2157188042487731	0.039519911877034845	-0.43377669038630956	-0.40579948388108356	0.7528999494038799	0.0826364279861771	0.7068155213806114	-0.9472983896045291	0.571946469956538	-0.6500053621279405	-0.7041230702935045	-0.847452614045966	0.12465299175033531	-0.8577639832895871	-0.24721416967211982	-0.41153191480186346	0.0	-1.0567200065497129	0.7176609512064182	-0.21978968365667365	-0.8694670517486254
0.5206545648743512	-0.04462213143744696	0.8090153389556691	-0.6437300273868484	-1.032597715083979	0.7958561430195329	0.13671749021111962	0.09226854510849453	0.7076543599120086	0.7037448914909588	0.0	0.5187821810621029	1.0811797698801133	0.0	0.5305182056996645	-0.4290364554201701	-1.8779239194682873	0.0	0.013868176305010574	-1.0101832761790586	-0.7863849071257375	-0.03276881794872323	-0.24492138833268592	-1.640901113221006	0.8437920116994392	-0.421818809375786	-0.9116541632049177	-0.5439671410712457	-0.45934672628003964	0.21269577684276858	0.435899640544552	-0.36228837881128645	-0.2380027328760275	0.45566226148030264	0.4428685170946707	0.5880358321130105	-1.947042609884937	0.4856431531094532	-0.8336276386522883	-0.47847452393389595	-0.3814572653661731	0.2385924406346844	-1.011515092264078	-0.01766717126225113	-0.04540404861154655	0.0	-1.3989191449878293	0.20468771014661177	-0.7492887273904602	-0.565075371910053
0.7833890704531817	-0.279115868814227	0.6082010200021113	-1.1899496247870793	-1.0339654768295037	0.8614103803721785	-0.1663310853431083	0.04667924311197793	0.5816776188562441	0.7382886813468882	0.0	1.0960835707432164	0.9547223201769803	0.0	0.5023252488666837	-0.05017908656999203	-1.3186642670083608	0.0	0.3677141568793669	-0.2571804234070549	-0.5147594653119341	0.08480941172558594	0.039512917292945295	-1.3359996609138545	0.9485774184896412	-0.3717737542167972	-0.6321789417880738	-0.5365826420526332	-0.34896910593556874	0.4167949243506102	0.7275960485197867	-0.6088892221774858	0.27535762140413417	0.25455016181051904	0.32150308533031446	0.29448991303280453	-2.060220803363033	0.5921199537122014	-0.7643135229942409	-0.16722861765941402	0.18383355540321591	0.20676057912320508	-0.8497494978157561	0.39814432921202797	0.2846223316270898	0.0	-1.4331008927993059	-0.10704267916527986	-0.7086995781416396	-0.23801631853021202
0.9005536652526649	-0.5812229874641878	0.2934800023219771	-1.5821014167303218	-0.7188333763531768	1.1874899710809639	-0.5214005610671509	0.17669509918559945	0.33771539726533356	0.5568759151858822	0.0	1.4343017813599321	0.8038963482981257	0.0	0.3440840011623388	0.24786256558088623	-0.7944112026706136	0.0	0.5007396598824542	0.49021503031630626	0.16740081655801672	0.11134705948294027	0.6878686843594545	-0.885539686617894	0.8088707539040305	-0.03668078874727658	-0.23107244663833823	-0.2309826189717779	-0.1475673037096117	0.19753590785945926	0.6317843637409063	-1.0208790026877814	0.842880701168281	0.08782162585124897	-0.30882021205861365	-0.17034413286938466	-1.182324197165714	0.7532228632886334	-0.43961257678040044	0.0748397972616752	0.5301317073259726	-0.07650122453012866	-0.44367342248626473	0.7509856423457983	0.40082019767067906	0.0	-1.1256273050750623	-0.20386420463797064	-0.1301931460617703	-0.0546003752759588
0.8784154660439435	-0.8666538567887374	-0.17290578790337077	-1.6657571293762101	-0.29861691420087516	1.423351415102305	-0.879054903571754	0.43311679622886917	0.05390220193541031	0.12896417609258537	0.0	1.244168838065799	0.5842394488402174	0.0	0.06950990464222516	0.34758972361045526	-0.5611679305250673	0.0	0.4138467403760292	0.8996582159769096	0.9726153412541042	0.03847361503951271	1.2502395685724668	-0.5528576296647163	0.41159973028473223	0.3109041806948068	0.10774387136385172	0.17038795613466548	0.06960415448022135	-0.3499601777266544	0.09383284621159776	-1.3379030568906258	1.0204215227438087	-0.1495059190701663	-1.1878265746163374	-0.7064628617442178	0.221975589810295	0.7658963494283207	0.0598180363475304	0.17873294852643473	0.4919146765338496	-0.5758795037340603	0.03974606527690131	0.8153373833293153	0.28845257199706764	0.0	-0.5802346959061506	-0.2281200794359904	0.6351528260013111	-0.14041173902547646
0.7515853545866845	-0.9967549572916377	-0.7054580169277226	-1.4353407060582393	-0.031356892672472575	1.2472019776877876	-1.173783591972855	0.7020363886456528	-0.22575082688751286	-0.40737160243449166	0.0	0.5251774308432466	0.2645927947797831	0.0	-0.28577792491248905	0.25065731356512294	-0.6161852756269348	0.0	0.2450989815899081	0.7914677666263303	1.544480800525034	-0.11308430202650345	1.3367271379860728	-0.4616314473623975	-0.11625124955557868	0.4417654998721042	0.28277543069532035	0.4404704478453329	0.27324175561082764	-0.8703310399866698	-0.661552776643554	-1.3466970864400534	0.5157999822200057	-0.48571137596965175	-1.892516028980341	-1.1410265054604538	1.3957800574095862	0.5197360725389973	0.5953241545485765	0.18504372498392843	0.14955401918510258	-1.1012797267797416	0.43333036559152255	0.5358605572355324	0.06933824085734529	0.0	0.0054512336876570335	-0.33730234981610396	1.143054419137552	-0.4855804408378947
0.5607673427547075	-0.8792739006972126	-1.111290150753051	-1.0184683495421702	-0.06628412274898471	0.5722506898289096	-1.3324753807632461	0.8677541203258186	-0.48633114038702135	-0.8175445343740331	0.0	-0.4097170019471245	-0.14011114914601072	0.0	-0.6672387260120969	0.09382219413411641	-0.726504587166367	0.0	0.18279890585016986	0.25373781959725433	1.6437257130090313	-0.28333144520339065	0.843052486082048	-0.5348608197202216	-0.5813814562579537	0.29745243939979205	0.30678839750864895	0.44709327326505566	0.46506578354485506	-0.9652064950898356	-1.2604895915720205	-0.9918491481709703	-0.5623865474564084	-0.820880800618964	-2.052721623607119	-1.3031254923876754	1.7508198465010445	0.07506355353640139	1.0059189965891062	0.1954287579657373	-0.23439653291342805	-1.3831542807069235	0.6473369324622654	0.06582483605372606	-0.10935109002132308	0.0	0.4394290557179898	-0.5643225533878886	1.1270947118788337	-0.9139280165886708
0.33610150923808824	-0.5369021615759786	-1.199002678522609	-0.5811045711942622	-0.35644312032701	-0.3903730249874107	-1.3034058917862075	0.869328928523492	-0.7062262473603164	-0.9139046761997509	0.0	-1.1063622489266907	-0.5465320129965339	0.0	-1.0019493691267323	0.06417550156285075	-0.608456098655458	0.0	0.34026626308543834	-0.4030344052873655	1.2720538065517621	-0.3902234695066564	-0.0036148968941359166	-0.5740783518165324	-0.8248599533221402	-0.013086250275198198	0.2590144295067009	0.1989113119635633	0.625120518883235	-0.4636977278842027	-1.4055779463935483	-0.38354242719330217	-1.7034081908297622	-0.9842265724891867	-1.539354964792247	-1.1119667086256304	1.2079885049270487	-0.38948551980336293	1.1520565107539864	0.2856939015981282	-0.39773215169718845	-1.2069674866614108	0.6838623812814766	-0.3357030436174453	-0.17222379591681708	0.0	0.630388589384822	-0.7911418966814052	0.6435346586304479	-1.1584136544041703
0.08763975895079205	-0.09129920799851898	-0.913891676931813	-0.2263523130809081	-0.7004487888329591	-1.2433133994406607	-1.0886253081222361	0.7119142669004132	-0.8388262293924758	-0.666682946800628	0.0	-1.2427932039292695	-0.819085570726542	0.0	-1.210848265937301	0.25847807169501513	-0.13102397955088874	0.0	0.6684887063847862	-0.8299887239895073	0.6558269180506426	-0.3728099970050981	-0.7984939186044087	-0.4173097824166277	-0.792223207560209	-0.3242751538168827	0.2043871842428199	-0.1945047137257491	0.6770051147077186	0.43111492256314504	-1.0489191504247473	0.2826843978214947	-2.273406018485944	-0.8562421043294567	-0.5257636917330333	-0.6286160003806114	0.1994580093672851	-0.7085302868372606	0.9658333436052844	0.43879349728782985	-0.2586378121166856	-0.5397863806587649	0.5937435600160276	-0.4815018711477395	-0.12857541350192714	0.0	0.6197911834215984	-0.855638228621911	0.007489677700695804	-1.0126131124728912
-0.19338577126779902	0.3197184317870584	-0.40370484572098303	0.04251082371645308	-0.8874482519235292	-1.6228200508528166	-0.7524462215588781	0.4337686781295116	-0.8375314659069837	-0.20743225693171818	0.0	-0.8347999880693023	-0.8338363639360784	0.0	-1.2383157072873465	0.5877229322070913	0.5936773928524166	0.0	0.9675644674657861	-0.8429605305251114	0.09708900271747255	-0.2316707955474946	-1.2094475287230027	-0.06086837260095746	-0.5437323291232162	-0.5380665958906511	0.14450074120489906	-0.6051776814160781	0.5159237025572639	1.2285622081772865	-0.40415304564224064	0.8286404495906661	-1.910172696110272	-0.46380385407689445	0.6051416177719567	-0.03872378841153336	-0.6509157360522524	-0.8343965215078631	0.4929257047783359	0.5439277604301213	0.030580227415093107	0.4232032969905439	0.4219980849021816	-0.38486008881539435	-0.011649370048260542	0.0	0.5341703736716418	-0.7035557646774647	-0.4239685457877095	-0.46512448127184697
-0.5181535571778473	0.6231099712789846	0.04290498722688499	0.278051387507707	-0.8452529428448893	-1.4031589940493028	-0.392307421125399	0.0677311667616526	-0.7031442465527031	0.2682933659162588	0.0	-0.23606645607677826	-0.5601715685034343	0.0	-1.0848649345986494	0.8114944452211892	1.2860872006797848	0.0	1.0006999900479723	-0.5097506680354708	-0.21329591064703354	-0.03273957313351879	-1.1653531792276164	0.3404031915591094	-0.21229791763500322	-0.6710308170571375	0.033730934651782396	-0.9502481328325044	0.09151692400116278	1.4327130536609116	0.20002021418993912	1.157168276809463	-0.7730799760057375	0.022328798004824183	1.4527679918200165	0.42938612681643323	-0.9360803691639737	-0.8393251972587878	-0.10230338627263329	0.46603161053302167	0.19563999214211114	1.3298549096872727	0.1875823575977261	-0.2451454923724902	0.1834175920413768	0.0	0.49357141310295394	-0.45869947689312446	-0.472437638339013	0.27838451177394397
-0.8722072892880942	0.8290578947996117	0.16003065479618656	0.5105983287763731	-0.68513350000732	-0.7721718089054805	-0.08590007447937803	-0.36172100597712253	-0.5050087436771009	0.6217195190609026	0.0	0.08087176411125366	-0.10258349692253478	0.0	-0.8161244779081238	0.6985367016366103	1.6800849212490834	0.0	0.6478675095809747	-0.0677666263196604	-0.29737035681370394	0.13546723448585493	-0.8701047601638717	0.5904895809433527	0.061704882697064846	-0.8017402345005997	-0.1591623953344977	-1.2011913758951696	-0.5160185542934443	0.8534656550819362	0.5199679126482349	1.259734349947614	0.5314272171981955	0.3870892824350368	1.7872680883077467	0.6117976312265933	-0.6840856515294754	-0.827069837824319	-0.5912380286459294	0.14389706365344526	0.043107159990482556	1.8361557644673856	-0.09352901549603543	-0.29554271820267314	0.49811833829955465	0.0	0.5393280197500266	-0.34629360410643073	-0.22248532871329355	0.9127718351741569
-1.1929626166183194	0.9834554186063518	-0.1273962496743129	0.707162761477636	-0.6072674879679203	-0.1337065209496782	0.15191639956584083	-0.801835936176791	-0.3445602450619094	0.8298957401754911	0.0	-0.16562874695115745	0.3413454502239045	0.0	-0.5310534926431846	0.21033740819247382	1.6836031029572984	0.0	0.003556157193919714	0.2622961204998051	-0.33919624555694217	0.22521847657068345	-0.6444927850204627	0.5996535781489117	0.18911832824694078	-0.9726276848719657	-0.39723545746365324	-1.3499414179757994	-1.0961247225231412	-0.2485386840733348	0.5210964074982855	1.1931425181529955	1.317191361549223	0.5000243282984954	1.6418748175111038	0.4881267529976462	-0.2569943684793244	-0.835839281610246	-0.7849058872235464	-0.34597976535288244	-0.38638555344693226	1.7846034779822553	-0.37332303360495833	-0.617783216837377	0.9465377655398944	0.0	0.6278863028321235	-0.5195791227280809	0.07084374483204287	1.2226333621853709
-1.37663402080185	1.1067764342652577	-0.6396574234238337	0.804643877660715	-0.731721452240209	0.11476118618643313	0.3731186868977431	-1.1365556211370629	-0.27921689757844975	0.9532310794214905	0.0	-0.8625924414466446	0.5957938620155822	0.0	-0.3015048718940343	-0.42904162575371546	1.4188359479075416	0.0	-0.6499437335365633	0.4297297978133897	-0.5196220497581138	0.2678259780008854	-0.7066906160960469	0.455915300184751	0.1656930300411866	-1.1295049687086103	-0.5735056793899196	-1.3738669159285595	-1.4043214334182026	-1.281488641861423	0.35888372132956664	1.0574502378127573	1.247210903369966	0.38891851023636226	1.271960331227762	0.1936471988601515	-0.03266646099221255	-0.8136906347387818	-0.6359318861899633	-0.8047574754169876	-0.8232544479764311	1.2970400297826308	-0.5662112812670468	-1.0563627472242931	1.4533841123824442	0.0	0.6893365992213225	-0.9194655483454824	0.17382604453850853	1.2195068647748097
-1.3260014423219935	1.1785792866731222	-1.030284526382383	0.7889860413002323	-0.9790138072237853	-0.18879798874645679	0.6573383607591567	-1.2056392334477826	-0.2645419903785138	1.0531309623400145	0.0	-1.5453096198287182	0.6240801035136974	0.0	-0.12247090952101547	-0.8463784092749636	1.131064228820436	0.0	-0.9878178855893487	0.5654899907533775	-0.8579722814234675	0.35478361863281993	-1.0351839650374364	0.37124499540524913	0.07254976737304605	-1.1461493526206659	-0.5640804817303352	-1.2354020543836766	-1.3014372379848094	-1.6434000157954956	0.24993131714602249	0.9810501060945521	0.5432835172608027	0.2140854326460147	1.0110979748961266	-0.04181390579902299	-0.11622258538293727	-0.6805719089824057	-0.27132947624139475	-1.0037252196877369	-0.9336967967631262	0.7206786691434698	-0.5868666857016764	-1.298717798287303	1.8627972606620846	0.0	0.7034464238078146	-1.27919682543517	0.030399839987243223	1.1305817385690304
-1.020839178259909	1.1800782213224057	-0.9798768891839222	0.7469171260998424	-1.0956842161214262	-0.8634597986261052	1.0529133884635329	-0.89164608736182	-0.1678580120841357	1.1328997689165305	0.0	-1.675365334659104	0.5622547155715033	0.0	0.08651276499390644	-0.7572003573488106	1.0398556946474902	0.0	-0.8243824090408981	0.850166625919855	-1.1803277543660888	0.5690276982229843	-1.3972317122903664	0.5415697571775642	0.041463943111437834	-0.9128885987464316	-0.2996349502713041	-0.9172793062037589	-0.8417268708045873	-1.0579045849227782	0.33090987422054885	1.0924836274656469	-0.16482490370792013	0.16481375433490852	1.0995391723905636	-0.00030065870381162224	-0.28710107268413426	-0.41645065949951765	0.07901729202143444	-0.8043940352570048	-0.5363227486093065	0.4448381243973993	-0.40486441753819524	-1.0734067591315875	2.026114873614015	0.0	0.7339385356310397	-1.2825791340792647	-0.2156548048939433	1.2385319498735274
-0.5655361787783018	1.148569468012422	-0.38299475361501967	0.8312010438244519	-0.8196142739990108	-1.4684063927271624	1.5326295196189255	-0.2258473065561111	0.14327411173230517	1.1462344167341458	0.0	-0.9882649804558322	0.6306802802899013	0.0	0.4199018320933422	-0.17109400561904484	1.2294957478680708	0.0	-0.2213292314042941	1.3419204982498514	-1.2440199765081827	0.9108447375907788	-1.5143674561132003	1.0164105903420364	0.19130004003540566	-0.4205522769384013	0.19112835524755492	-0.46030740102820356	-0.2437440513873773	0.26984606244366266	0.5941200953576844	1.4632043051191421	-0.25481602537919157	0.3448829348266015	1.5659507451001773	0.42024730358101875	-0.2014924340248188	-0.09459688751616775	0.2258681458804588	-0.23830088380145312	0.2723026888864184	0.6834170866105288	-0.07148193476600677	-0.3357960678716521	1.9036536173187975	0.0	0.8915146093113018	-0.7720807918009728	-0.33413458736836116	1.6738142892646832
-0.16814980640920985	1.1801045713590113	0.581290638415146	1.1477794677562592	-0.07666880871855837	-1.5426931427756714	1.98823589967665	0.5706717598945064	0.6928335573281013	1.0565769500335214	0.0	0.309798615346386	0.9702774984163285	0.0	0.9007079173369342	0.5846516462066922	1.6310933526948885	0.0	0.5452404830974314	1.8960939331772553	-0.9309986380119075	1.271186061770555	-1.2488794311791993	1.6622305666696862	0.5564746603622146	0.2217000622427086	0.7894132412433417	0.034801780592159694	0.24201942115809577	1.7619370473704647	0.9224864065078787	2.041111621062355	0.47916271537772276	0.713877682688246	2.2130811455921675	1.1504641130929594	0.31797949465262193	0.17135071810417815	0.14608490320368753	0.49923439084853605	1.1646750298316828	1.3465283818274882	0.3055974284621245	0.6822827924413887	1.5948094489444655	0.0	1.2471211277699321	0.13501446216846624	-0.17035075593616064	2.2982464727876666
-0.041445975093695304	1.359264185767765	1.5351681103516592	1.6440985592500645	0.9303066786858999	-0.874890794373343	2.2663323064906775	1.1655103887392748	1.3456605787770215	0.8887233122149095	0.0	1.6306995433970408	1.5120212124642027	0.0	1.4321577237392835	1.0549226794557258	2.0803970781448013	0.0	1.1400460152755263	2.2395942500666006	-0.36455897896294004	1.4772218634070984	-0.6881290758720406	2.237071114290967	1.0424970585807765	0.8439250396844417	1.3348736078129282	0.4522268112067936	0.4801401894107519	2.7701816782531945	1.1786226965221576	2.62767757738493	1.6900005196745655	1.1124540742730744	2.7101810648951905	1.9679035517865515	1.126364205958067	0.32127140376985774	-0.0009187604374320422	1.1381487046481276	1.7693077657462397	2.080881499369083	0.62191926742615	1.5918456495072757	1.2642894837566305	0.0	1.7544615659178544	1.101220967482348	0.2538799022883707	2.7640851536286135
-0.2714481527816123	1.663730310745534	2.0935935437356026	2.0944781507735124	1.8112160284203978	0.35186082778678796	2.2302015851922037	1.2872422181947947	1.8581700954886011	0.7238215617322679	0.0	2.3359869851038804	1.9779032193727928	0.0	1.8296948172913725	0.9437246650814517	2.396451971981574	0.0	1.35133390667706	2.149695711349317	0.14810548194644635	1.3886278512761532	-0.07810298140251497	2.5226493188018915	1.4425051808953957	1.3027605130773146	1.6844112692600184	0.7238504596896314	0.5113378244847834	2.896800242933788	1.279431774951349	2.943592514308468	2.6983723952336995	1.35141675441167	2.7498606297611463	2.583672834502139	1.8431791920681755	0.39960602894089137	0.01036747139245625	1.4563808993609644	1.8769731536042868	2.4626133802969012	0.8245792776967384	2.0577182201762194	1.0182092313439166	0.0	2.239206320949784	1.7564454493764508	0.7584085928687342	2.720244859885062
-0.7350255737113388	1.9271554057973246	2.0544356017842653	2.2192052046277646	2.2066144509813617	1.6320832848703466	1.8244243104647646	0.8897166790649457	2.0070593391063727	0.6391072303620579	0.0	2.111656379500789	2.029117971990444	0.0	1.9233189723192914	0.307925380433254	2.4376209710615	0.0	1.1909684634076696	1.6114920258379515	0.32006149755513846	0.988449902561666	0.33965982650605525	2.431248007121801	1.5229192185029918	1.5367832761508502	1.7552388786147648	0.8624887274772598	0.48918039164473665	2.1625474627164825	1.2162490295642345	2.7720713468827753	2.921185861290264	1.3139782179951744	2.2000179253516507	2.762197019989505	2.1066739654212143	0.5129154965989869	0.29319369467024464	1.3717012045285704	1.5405782818462648	2.233957343274073	0.9141728448475148	1.9691274385235187	0.829756806428273	0.0	2.4719410419378627	1.895084962205072	1.117615488928806	2.0400574046443056
-1.1333821108348203	1.9106829748378518	1.4878122456719443	1.8748127620439912	1.9930400691780616	2.397100124270159	1.1186228575664539	0.19557069637932778	1.7184595188977887	0.6413406837212609	0.0	1.152864333440434	1.4763192567564885	0.0	1.6671363073806782	-0.47539750633568967	2.1296223131519563	0.0	0.8567385825858447	0.8437100582748944	0.09482213579304712	0.4117267138808262	0.4729995622107934	2.0310464540584605	1.1448848474828868	1.5591579618318152	1.5433316910099697	0.9363126508719992	0.5452697019589714	0.9520617937318214	1.0286333387287863	2.101796444414651	2.227327834417557	1.018825192650348	1.1811865221984421	2.422431491397947	1.804377276341209	0.7222344155125284	0.7341781715772608	0.9600715963809635	1.01849255274359	1.4449141979831186	0.9061189830250793	1.4721598674557175	0.5779603471331335	0.0	2.288085218760108	1.5623920771671602	1.187276565842375	0.9266130053906376
-1.143036019314196	1.4513824353680909	0.6863268797646777	1.1853813587371083	1.3413362364214323	2.316953879295617	0.30883462059825834	-0.42306181278889393	1.1167851747492215	0.6493683448713717	0.0	0.04107598776869144	0.4182507137228549	0.0	1.1797654443331058	-0.949420881119311	1.4835867189306418	0.0	0.589830822474882	0.17484959940562117	-0.29392673387886314	-0.11093988784323353	0.41160650750410027	1.4892143403519953	0.35713043783754744	1.4076460699581024	1.1203265096453903	0.9994915872752217	0.6874041789026514	-0.20730172073019698	0.7675815177216189	1.1683314256578226	0.9968964241532872	0.6131524718128001	0.028046505076171735	1.6737934922609747	1.1211380980956314	0.9584129551447522	1.036870168175852	0.40154124450340944	0.610871297326158	0.41600698231227395	0.793188328180559	0.8602474083015612	0.17054082194293402	0.0	1.6850052610430248	0.9928680842090236	0.9679027622204017	-0.1756166526651008
-0.607577257288003	0.5881128219818158	0.012713030881823474	0.5054992278240125	0.5934186955749244	1.469251081172078	-0.33788752295869806	-0.6601527279355096	0.4623003137312072	0.5430950248698958	0.0	-0.6104266823655548	-0.7843300089977449	0.0	0.6801435388755941	-0.8660342285690109	0.61065300291128	0.0	0.5233256230334077	-0.14719467962522406	-0.46979560702651724	-0.36911393389652086	0.33609596313347834	0.9770592299868971	-0.5991108519021644	1.1017984438239896	0.6116698430173473	1.0313006592090421	0.8072376136269054	-0.8999135618063843	0.47591735333151514	0.34359244797254	-0.1394442046485751	0.29740068700701383	-0.8559561404888423	0.7674742527401339	0.39088123889635523	1.0383950040847238	0.9115257434087229	-0.10804742000023623	0.49572888894448164	-0.45255285111397703	0.5500109930631143	0.4050988130292964	-0.3516241591146108	0.0	0.835759390503286	0.46115699421540135	0.5785471782513182	-0.8165257284202234
0.3447695094346889	-0.43087605575528126	-0.2716802771256799	0.21190424823854706	0.04635923550598895	0.2757807685014908	-0.5907300219147963	-0.4514733196207643	0.015100982585608947	0.24566594122183905	0.0	-0.5198757850744855	-1.6880537269830167	0.0	0.3537903205255825	-0.3312135162799362	-0.2879872412964094	0.0	0.6154725454516365	-0.08902607795549156	-0.17666480759361988	-0.28651098882447007	0.378204137558537	0.5914301046727339	-1.3872684718408013	0.644348150921308	0.15525425020321226	0.9358486650209864	0.7870580397335147	-0.9829824203665093	0.1868815735072995	-0.07725393233867818	-0.6975778710525894	0.21553018339894142	-1.1881043558433768	-0.016243050205838577	-0.12109104752207286	0.7845393013908918	0.2902064698575561	-0.43118236852281283	0.6553733822634626	-0.9046838738531519	0.18068160895542928	0.2335086189422453	-0.8213801106790661	0.0	0.005877277023598163	0.1492981239515283	0.1737995958194947	-0.7876948892480949
1.3390616599997067	-1.2753021096269503	-0.1146790397668568	0.44547368034396767	-0.20777010485165068	-0.7502780176014131	-0.37753107181995127	0.0036207311058757243	-0.09424420829136441	-0.21747388913784202	0.0	0.11783629282457907	-1.99075195967152	0.0	0.23621782348535286	0.2833069504285804	-0.982592193080644	0.0	0.6996246737808488	0.16947349021184113	0.524830092811585	0.03025064081783502	0.5343808194074361	0.3255494873855804	-1.7284055965348137	0.06149067310687959	-0.1540595925947646	0.6131288602926109	0.6164036945733494	-0.5974540214395434	-0.07457783083992515	-0.06123854824482271	-0.6129715466285125	0.3656709104987488	-0.9463027003278632	-0.49057921381739544	-0.3463265423196467	0.16565516552031598	-0.5858198463527838	-0.5188441682410401	0.9160632480537149	-0.9458776658044288	-0.2347818383291777	0.3087119612526662	-1.0666348656903417	0.0	-0.5832417449100783	0.100948199123385	-0.1364237224243624	-0.2379311923472221
1.9375705060322475	-1.7140868786274248	0.3258123009855298	0.9789865915817464	-0.28364505214581087	-1.2863821956176684	0.1421815996809903	0.3857448703863492	0.08410748923870599	-0.7196899921338311	0.0	0.7891244339364603	-1.6662699933102656	0.0	0.19426063619892775	0.5923791591071338	-1.3208955272507557	0.0	0.6059000855458149	0.3584470291991955	1.2719743388020024	0.3396133836235918	0.6885802884027802	0.09231201046075514	-1.527405124455307	-0.5594487988853238	-0.31205441356031477	0.0567702414371406	0.42031767775806556	-0.053348003828038726	-0.29657820452811645	0.13326707912103603	-0.22536313401351046	0.584663871615591	-0.38028114454571693	-0.633250987582055	-0.38235110067983724	-0.6463181346616603	-1.283152997371567	-0.3975975180491983	1.0564819682228475	-0.7868905010536892	-0.5492221353062113	0.49997405589246924	-1.0502139668655541	0.0	-0.8674263275802884	0.2592421324800888	-0.32051916958181587	0.4096234499902301
1.8683819907421926	-1.7276417984080819	0.7773387080901676	1.321138457368815	-0.36007833606089323	-1.3374448403764743	0.6150754827467954	0.4639076368731446	0.3673189964790067	-1.089035956657246	0.0	1.0118337444246217	-0.9399748709640574	0.0	0.022869863430940066	0.4373122097480223	-1.321225477860606	0.0	0.2696805078962598	0.2770751305189728	1.6265457461802963	0.3907722305319091	0.7165090367352852	-0.21752997260991788	-0.9038312399554882	-1.077076525816787	-0.4118579868790405	-0.5943764486899811	0.3705318002453758	0.3363633199441537	-0.48263884675555085	0.11872212241581936	-0.007663180005562202	0.6290490467923223	0.12274036453392569	-0.5705073379219638	-0.36240297545393607	-1.3539926616919935	-1.435827788848254	-0.13606769728488002	0.915666690080849	-0.6627036547350221	-0.6266136492544596	0.6754501226985147	-0.9079033901910587	0.0	-0.9635031095896774	0.5310526536657088	-0.40748958871701524	0.6919073958374882
1.1654486795280206	-1.4773371353858027	0.9925402316558993	1.016259192863765	-0.5094902054725094	-1.15361054232532	0.6552530239851448	0.227061264748487	0.5507145860910294	-1.1822831701598857	0.0	0.6452152293464877	-0.13892857838176212	0.0	-0.40415355347779497	-0.04365239139019498	-1.1772986050577647	0.0	-0.2382088645203766	-0.10741029651470155	1.3634107362429202	0.0645615264898924	0.5855756153561759	-0.6675173270548334	-0.11608549768943507	-1.3544884583063859	-0.5898800954520831	-1.1001426850382587	0.5455824002264715	0.39491829554412894	-0.6384368306663069	-0.36138079786520766	-0.23426122824968382	0.32153715091629764	0.25259474459648684	-0.4865851265155865	-0.3497803102005439	-1.7000338830408117	-0.9797238340400466	0.18534211849642424	0.45278462421842774	-0.6585170428621847	-0.44253733224981445	0.7582961230288348	-0.8413659928549353	0.0	-1.0880527724366513	0.8229968076003809	-0.4445871863562008	0.3608063140830535
0.13901278802126793	-1.1632485777459893	0.8656109223012592	-0.04043798421719884	-0.6304096283740213	-1.0036121872773596	0.06337277548286398	-0.14368718749182152	0.5149787911735243	-0.9403687850629462	0.0	-0.04024342816720728	0.47660298987338423	0.0	-1.0308224953605951	-0.5443711444980237	-1.1441453009429265	0.0	-0.7651343201236291	-0.6651376461192114	0.6225848159829355	-0.5465934083541208	0.374051745224632	-1.2245224852536376	0.5696605224418131	-1.332983265402082	-0.9295077104290628	-1.2440696374804607	0.851208570284346	0.1422613421016641	-0.7463801911288709	-1.242294572303555	-0.808568965327571	-0.3171890955177046	-0.048990446941788154	-0.5129900567147583	-0.3361004907195953	-1.6092754479236249	-0.20026547720480678	0.4914506022773139	-0.2487410968441997	-0.6663184294768038	-0.1272585720813889	0.729221445539949	-0.9439854845469824	0.0	-1.4163225920002633	1.040419633861779	-0.46260915506702943	-0.48142458305770086
-0.8004122139573137	-0.8828212430106009	0.4726634280222132	-1.4817570393369135	-0.5321370117020874	-0.9725411916505184	-1.0197957141923633	-0.42833228336114426	0.2741846366010466	-0.4105939824586463	0.0	-0.5700088151189808	0.7990064436398779	0.0	-1.6352286773689972	-0.8102227817684956	-1.3610178238238069	0.0	-1.165148210292365	-1.1893447087562687	-0.18249510339996308	-1.1695498619040803	0.2000315849941502	-1.749705357617431	0.9873924253714607	-1.0679985421606446	-1.3801777933950334	-0.9640872379240947	1.0705322074428556	-0.23818365087187132	-0.7529094046757308	-2.1499861264578843	-1.349921652676241	-1.040616027009722	-0.5604625298966378	-0.6619861964745333	-0.31729453161098337	-1.2123501973630961	0.44742019508082764	0.7204921260640729	-1.014630624046121	-0.5005297126315736	0.09831332207832034	0.6003389244046208	-1.1042139028592683	0.0	-1.9626764503299408	1.0831886012223682	-0.4649246617607974	-1.437955786837307
-1.3528960419924256	-0.5979564668281132	0.019607897585149654	-2.6404963926487697	-0.10455302091324024	-0.9268927949556358	-2.1368496428727473	-0.5250222426315533	-0.05154037939343326	0.2600633440591801	0.0	-0.6021531925171956	0.8473000654473782	0.0	-1.9576506400225382	-0.7867247762461672	-1.7305675834892422	0.0	-1.3606889892945986	-1.4997411744936586	-0.6386278036994247	-1.4855250508654523	0.12280023894926287	-2.046474829424068	1.1029143066734959	-0.6980398685030658	-1.755046066667936	-0.39997508308463087	1.0143261835255097	-0.5070656065763361	-0.5938838150968222	-2.618830072035185	-1.4643631421854788	-1.491735349174457	-0.9244331447798513	-0.8391831893799658	-0.35032660138437194	-0.7406584482428392	0.6311337030561004	0.8317204905814843	-1.632280296570966	-0.08453200826336663	0.0662897526946865	0.3948911500148701	-1.0810835265067238	0.0	-2.553628578872597	0.8732024866604787	-0.4362432203395879	-2.0312904720413485
-1.4487473975298566	-0.22921044510332494	-0.2745450659744898	-2.927279083022701	0.5584539315173974	-0.6623440540813039	-2.7331734014779103	-0.4942970759104254	-0.3133237121912984	0.8556327645999326	0.0	-0.16291968827411843	0.6811551799121749	0.0	-1.8566194073563427	-0.603046016370535	-1.9552828826568347	0.0	-1.3476471948278999	-1.5094175093022875	-0.5992436306764665	-1.303265955223876	0.10018882280179939	-1.9559162861455228	0.9726046677851169	-0.36428396246308126	-1.8275184776206392	0.18240517224386754	0.6612830334077666	-0.5031114964014339	-0.2538683869795079	-2.3810766762524103	-1.0105851253500502	-1.4113718344067785	-0.8813056213082401	-0.9195310129886918	-0.5182210729426291	-0.37278227123410207	0.35076447995545124	0.8136284194908027	-1.9145340491939467	0.4358295274691427	-0.2107621140160766	0.14597518399784035	-0.7106124261573311	0.0	-2.9124252424912305	0.40977108601906276	-0.35826431250212387	-1.9580961240307277
-1.218424596159833	0.2080568645595457	-0.29785141765261347	-2.186634980106455	1.1798445715151151	-0.11298642410245092	-2.4659312237186444	-0.4664638159821186	-0.4138783278261476	1.1499860416181753	0.0	0.3769487171219242	0.3380842051616855	0.0	-1.3900049009997095	-0.425750291808561	-1.7307507097861625	0.0	-1.1606513576679034	-1.2385252727342764	-0.2600893753111872	-0.6752854781544404	0.03896905871395886	-1.4574906780352637	0.6783937295321262	-0.13394082562399506	-1.4777905212590818	0.5483455429143308	0.18058921432018332	-0.23922721556592275	0.18297494788814503	-1.5418700454629526	-0.18967526575844262	-0.8157486430205015	-0.446143880274353	-0.8325487831972649	-0.8266324127577691	-0.1417069670515984	-0.079014840680357	0.6859383075196828	-1.7672998809058762	0.7481494622678949	-0.5275228294203563	-0.09922851979095582	-0.08475937608675758	0.0	-2.8098387057675063	-0.19159535538161326	-0.22308332958467883	-1.2483278709189
-0.855528566220032	0.547663476238902	-0.10362250307567936	-0.8060919610468416	1.4569981324945451	0.5453091272461799	-1.4209604803964149	-0.49668393652866116	-0.3495680264350858	0.9941653729321887	0.0	0.5659207409266924	-0.1591010172681952	0.0	-0.7699943507674952	-0.3111734589771624	-0.9772173199060306	0.0	-0.8400578147025126	-0.7904167318303682	0.0038595139220202195	0.11469583695940912	-0.10252004649157401	-0.7143643825706046	0.29153674618834785	0.021826341135028637	-0.79431235774576	0.6321826571196225	-0.18449834656627973	0.09545124318083005	0.5428359754097895	-0.524783455437	0.5867151279768191	-0.0190919697817335	0.09057404777965598	-0.6016802851836753	-1.13433802735549	0.03902470589969664	-0.2608434481055643	0.4890522384282005	-1.2398031219336174	0.5744234901784594	-0.614145539776084	-0.28927959388682584	0.4544233156553352	0.0	-2.196847644643804	-0.7239626920658015	-0.042217808235033724	-0.24568123373211756
-0.48062608641602644	0.5576585882745336	0.12753053921684235	0.49711684794240596	1.2492794187929896	0.9853753962579825	-0.09212851110418874	-0.4932653027633938	-0.19810284543186155	0.4063571881072785	0.0	0.19394028658752507	-0.7463077820454556	0.0	-0.22730542781105845	-0.17428888994837832	0.05410503780846874	0.0	-0.42891775246093755	-0.3135773332062449	-0.08023400518868995	0.6961039010387843	-0.24784002916975528	-0.020909554542404073	-0.11913800338697994	0.1830103744271746	-0.05200887326485857	0.562473682985631	-0.28746154008807623	0.24194596337540467	0.6489429090733221	0.17833415393330457	0.9509128857433299	0.5354748586235358	0.34840715244318354	-0.3186504593815103	-1.2073651575735995	0.262976567107953	-0.00045750724086981244	0.2643150269273747	-0.5251252385965025	-0.11739281053846023	-0.32794250046249285	-0.3941467484382032	0.5318865030241973	0.0	-1.244483658982545	-0.9817723064783429	0.14932253268590742	0.5765632179179984
-0.09913547112321941	0.11370704617949094	0.20165214449510693	1.084319340459852	0.6676340139428429	0.9539251017913875	0.883815047464583	-0.2856297880120409	-0.06529325617175051	-0.39058241776930996	0.0	-0.5470518136580292	-1.2802664836335882	0.0	0.11980008566939443	0.10853388462539704	0.8916483200739435	0.0	0.007274544209840425	0.03892155369542749	-0.4853623827989544	0.8122133673699782	-0.23766489750358244	0.3352979684749786	-0.4632604653076686	0.4032814944547923	0.4336256417939194	0.554490615287219	-0.17539013923087285	0.03715743613806297	0.43864167340018506	0.29258111039105433	0.7888517460334424	0.5462291736724549	0.11397089956927363	-0.07984484527717979	-0.884991582546839	0.5268211018237234	0.5535033436610596	0.0381836380475083	0.10864214331714787	-1.0450871266337298	0.2247235771871061	-0.42665632468579096	0.02613192036279023	0.0	-0.26890827042249155	-0.8712416549287071	0.2978989822234519	0.8619402803816403
0.3329648744467145	-0.6697896263292361	0.03387964735150101	0.7481098063450395	0.007790623027334789	0.4663137453148383	1.0868147030649273	0.21578961274796524	-0.023891370718273373	-1.0360445709062664	0.0	-1.175452976039211	-1.5714461425703985	0.0	0.30435706484518776	0.5548634114607706	1.1156743208259927	0.0	0.3707585755483093	0.1515742454098187	-0.909513680340794	0.46174201614225086	0.046569171907175404	0.2244429245033775	-0.6327569523024941	0.6562862403211309	0.4897666423232871	0.7417668668322152	-0.03780221986684505	-0.4592150963635466	0.02610966434604412	-0.10002172760394754	0.28043097486155	0.05268513282601718	-0.501105584262447	0.06549536486010979	-0.23796298533422794	0.7174466769587358	1.0141526165156836	-0.17716776473495377	0.4377089381537983	-1.7508666410398712	0.7324494662924004	-0.4367188413054682	-0.7909775003330572	0.0	0.41567222197441067	-0.4661008018210788	0.3496421485213317	0.545085550375011
0.8055945067569158	-1.4604453857449549	-0.2972335908182889	-0.20301132274556224	-0.4239865632619809	-0.17869997691377087	0.547928726251443	0.8961973345774458	-0.07895592627134689	-1.2018522599460293	0.0	-1.2336552435383845	-1.4806992909114782	0.0	0.4397716428752867	1.0152117545718744	0.6177108134742887	0.0	0.5578171152921937	-0.013692021226385208	-1.0009621138678917	-0.10563958031554677	0.5598755986855852	-0.25505886528146404	-0.5501142630027743	0.8443590708351987	0.1861790387586198	1.064587354235074	-0.04610487614962381	-0.968782317227567	-0.3497467625866532	-0.6467386146243005	-0.2369994830269276	-0.5767688870900937	-1.1151364882789532	0.12143133582447123	0.4197216410547363	0.6996325725059307	1.0328475900227816	-0.36696475026764164	0.39329514095631773	-1.8695596501206178	0.8735446973636626	-0.4760620183313165	-1.3896086938354602	0.0	0.6357347498828959	0.03193337361847633	0.2793326621568889	-0.13826217715720984
1.2090154515487268	-1.8825959895253757	-0.6001068762513505	-1.1669551719396893	-0.4759801370744518	-0.5856089664160622	-0.2889122346909184	1.4601473624722154	-0.17736333852127031	-0.7865424131052737	0.0	-0.5974869626172	-1.0153384461372807	0.0	0.6015545216308051	1.2547618615689733	-0.3280667364961116	0.0	0.5144643617335873	-0.39526561315172415	-0.6192219088134847	-0.5411229886097488	1.0733838554269002	-0.8377588541927494	-0.23182092026593573	0.8641102633693974	-0.21865616186624343	1.2985543572716771	-0.20794969757220913	-1.1495776399817879	-0.4735796699889193	-0.9679425036001698	-0.48050395673283713	-0.8781711876518595	-1.3194631347012835	0.11223035914850019	0.7064794364218328	0.435878595190681	0.5539197099335826	-0.49614614001221397	0.09663277685486237	-1.3541799409640483	0.5369905656411585	-0.5576953426330286	-1.3246739427806415	0.0	0.41848907595703333	0.40510862729244845	0.11485268902150103	-0.8040476483364545
1.391920807982109	-1.733785683877901	-0.694462791265517	-1.6227623233254114	-0.2069026978333587	-0.5237664261595609	-0.8528917681751388	1.605430277539971	-0.2524508579425296	-0.010179089881334634	0.0	0.4217738474362241	-0.35137707703399723	0.0	0.756143975175321	1.123053019702843	-1.2326268876482775	0.0	0.2832716769504304	-0.8458068680492888	0.05597177048968892	-0.6049646519909301	1.291434228127508	-1.2508254391685054	0.18765888614908935	0.6837953773995927	-0.4517082493700833	1.2107814952916582	-0.3521872757394993	-0.8203485861742783	-0.30135515167021754	-0.8918584454725457	-0.3731473035068112	-0.6031333285473186	-0.9547578510912927	0.04783469905478514	0.43128471506715554	0.045256293988928845	-0.13148569323978146	-0.5107356885423933	-0.21034857519507671	-0.5071035527871448	-0.08268333284319758	-0.6422342255980861	-0.5552513105402848	0.0	-0.047563434627816245	0.532959800539361	-0.06246224931578716	-1.1415973183796686
1.2818758116372673	-1.0967468706982144	-0.5279951622020279	-1.4170315409375582	0.18529497770706435	-0.0791812409207838	-0.7958196524091771	1.2322915006123687	-0.27278896886269666	0.6765812512761741	0.0	1.2512881634707453	0.24414114481233062	0.0	0.7922176273304966	0.6838223900543949	-1.6865179564517832	0.0	0.0004434410794300388	-1.1862388429580466	0.6441157385029338	-0.3019208016774495	1.0402106885566427	-1.3696174248420871	0.506530593141249	0.37906168766554943	-0.4013563054360316	0.7392904262887069	-0.2617083440596108	-0.10952419138856696	0.002467248941179431	-0.530582732790773	-0.05309146431924952	0.09934116121861086	-0.23463499168244104	-0.07719029297763606	-0.25046956515716745	-0.24741422553532827	-0.5718995636160443	-0.3655715520765968	-0.30297508208368673	0.20910282630692487	-0.5902560495052398	-0.6638050676284011	0.4924800789303513	0.0	-0.5163429426799094	0.43816921779942486	-0.15074395748931074	-1.0733013789468169
0.9703624194661086	-0.27361028771102835	-0.20654330472541527	-0.794864565447139	0.49569994388294064	0.41245978410381257	-0.18325764671246467	0.5350376504574804	-0.260797487202821	0.8436414756278772	0.0	1.3980961157947458	0.5482628328111409	0.0	0.6291511225334049	0.20093335479770574	-1.583226758630698	0.0	-0.16686320301115723	-1.2788185430751164	0.8248915625974397	0.14047030845496253	0.40082769706525717	-1.2656914380519246	0.5628780798870835	0.10100799783080121	-0.17381656054831476	0.06809503895422232	0.14317612409013555	0.5855349648510207	0.17713001661861943	-0.16335024866844255	0.2448748264038183	0.7613045806690844	0.3743028431892154	-0.2507501895956623	-0.9110557695145939	-0.24215641516831446	-0.4552213510691827	-0.0639734322472057	-0.09857888616830549	0.4598594181799519	-0.6339913190486992	-0.5768448199671999	1.1817136637124408	0.0	-0.7890979894303892	0.24525321497415747	-0.08125057078157814	-0.7627189841710268
0.6837304685487422	0.4050365498950642	0.08272438445227218	-0.18494660409345318	0.6130183932588811	0.604564731369595	0.584510442537362	-0.1017676060246197	-0.2669546328802748	0.35033864562278694	0.0	0.7456529846905134	0.4925128710534749	0.0	0.3151849895449307	-0.020708493335953527	-1.1294221847544463	0.0	-0.11053787603027501	-1.0832359110168317	0.5552706301787307	0.4331251782173059	-0.31289690742050386	-1.1179217157405714	0.33310180120503213	-0.005868576462870835	0.006588874342931944	-0.46392855535729133	0.7113045078050461	0.8267154321861033	0.056106388127935135	-0.02411178578856106	0.3452444394635726	0.8935081498340629	0.44534955500571705	-0.4121982520874521	-1.1213335261164188	0.11109855740172081	0.18253000759250157	0.31924337745252845	0.3070808306673818	0.23670404694718877	-0.13177179356489302	-0.388196871521448	1.0777313133856083	0.0	-0.7713454432241427	0.09029671689461734	0.13752360165068728	-0.477138919772374
0.644368447868282	0.7592457628200721	0.20025345926800425	0.09473214229765207	0.5369169671353949	0.38049627763774474	1.051984683778927	-0.3427688275984673	-0.31795771164444886	-0.5449252677048385	0.0	-0.37464087638996857	0.18330362108109696	0.0	0.031487151609679374	0.16542685659764345	-0.6553286696754954	0.0	0.15591493440085966	-0.667972469952077	0.09201320740705456	0.41627858546378	-0.7300983568101733	-1.0564627380759422	-0.04693332951452549	0.11300529330446009	-0.02276503019028881	-0.5697997795098084	1.1346605619213503	0.4171520021785794	-0.3014047010934517	-0.14703979636472234	0.22526467571325823	0.3094466810434326	-0.1323433841200713	-0.46439709455659933	-0.7377334635948212	0.6733820000521161	0.9788236959557652	0.6538494729929311	0.7093984004755979	-0.16385371174181734	0.6693452307665521	-0.1511937192638911	0.2359873806724212	0.0	-0.4730001016481299	0.04494810246363707	0.41446702134303554	-0.4012097728861141
0.9126390575869363	0.8091612866204183	0.14203965726338347	0.010433169900203619	0.329473453382381	-0.07342223754593018	0.9918203837959068	-0.11670084704592179	-0.38018770667777785	-1.3239864881976813	0.0	-1.3743025241881857	-0.17316750500019903	0.0	-0.013522746374400157	0.643649103253348	-0.37804908788410946	0.0	0.5019781788502877	-0.17568233514510145	-0.19183160095263174	0.1513658351775272	-0.6436864092606241	-1.0597219387441115	-0.3590261410601645	0.38672112667244257	-0.23728861652415978	-0.20342264057962228	1.1438691434765487	-0.44930354309828996	-0.6420548938531958	-0.3710719327163314	-0.0010807633612984965	-0.740864076308592	-1.0778473191523248	-0.3361266382296109	-0.003173822763412385	1.1863850472435764	1.4772405658053942	0.8073437690065479	0.9194675453133658	-0.36228051448217935	1.338891558568321	0.07029665651963202	-0.8347357916267305	0.0	0.022078212740245524	0.09641697349713169	0.6163885366953364	-0.5257058458316562
1.3239873320035538	0.6820867740468638	0.02254580264580984	-0.23145713332662482	0.05885950180880844	-0.41088337641290557	0.5083746530629785	0.34185787314422517	-0.37378172129088283	-1.5251263022505968	0.0	-1.7396991147840861	-0.3878790457781968	0.0	0.2682954499628739	1.0988746931438609	-0.2917821993758775	0.0	0.7494212754879593	0.2339299988048633	-0.06492890462907215	-0.144982041663506	-0.13295179505858534	-0.9850540035764416	-0.43250312631582905	0.6513187268600866	-0.44784910121577354	0.39701985536751516	0.6877348003111081	-1.2844352225494093	-0.7010011676063359	-0.485540219147483	-0.1815352231239267	-1.719218692649537	-1.89423375131635	-0.054182506589863615	0.6135209370449006	1.406300954516523	1.4108973918223386	0.7068744414217346	0.8608948053322341	-0.16542662424188442	1.517534734083153	0.23629016421522592	-1.5093091205334672	0.0	0.5849855547729655	0.1796558221779696	0.6327576877568467	-0.681236797233581
1.575651491418314	0.4721714706273331	-0.03330432214038879	-0.38462373822785073	-0.2204377603260167	-0.37817638261883924	-0.08515543433035483	0.6540184439692553	-0.23688294812245003	-1.0370211207802393	0.0	-1.3074428509263927	-0.37531906027963585	0.0	0.7604838026583948	1.204447396640639	-0.2493509285142645	0.0	0.7638590508202824	0.4350050549934903	0.40788093795202995	-0.2728619548686579	0.49221645958392213	-0.7102774784536591	-0.2434792834062384	0.7318866222561214	-0.4547080660338242	0.8460495157410078	-0.03127736877427827	-1.6016666533065569	-0.4078569247674555	-0.3999979140809447	-0.23271542218562513	-2.132021433201883	-2.179520833774777	0.2367075570717173	0.7299709930931866	1.2236718657207881	0.8494723615930923	0.37297259997932497	0.5826532222484623	0.2997841267525303	1.1158823017217412	0.33628459063269517	-1.4497427056309107	0.0	1.059034965148382	0.22546445085594172	0.4273407933681432	-0.686225413449412
1.41365780840467	0.17465114403076526	-0.004581221677963864	-0.35734237783925926	-0.45418280557549645	0.005343654140515201	-0.5043845444197189	0.5500922298373672	0.002903925540609312	-0.1737278590482651	0.0	-0.3319322919802736	-0.16660476487343134	0.0	1.1878467527799281	0.812635708623384	-0.146659894939651	0.0	0.5152460892482327	0.3657758020348122	0.9148511463971877	-0.20094571938116768	0.8868344303778392	-0.27268367978426833	0.08041556074642997	0.5304103371616623	-0.21619430220406177	0.8440186662224219	-0.6901346991901269	-1.2255991873046916	0.038389015491629055	-0.2109585210460209	-0.187634648701766	-1.8270382102178964	-1.8665431586888819	0.33934363083985086	0.29662987684820424	0.707596851462884	0.12313756876301583	-0.09552298574574851	0.19462380367073057	0.6766778176075963	0.3368801037775341	0.3668283172653973	-0.7993744943275775	0.0	1.281340420049961	0.19018789638150815	0.04836333472347329	-0.49963177816760274
0.7971764133156275	-0.25588162028012246	-0.002450219940564066	-0.26248665683891037	-0.5799780939917913	0.46444905356302685	-0.6684179282899269	0.04062831664860199	0.2091927957079715	0.5257985219356884	0.0	0.6757105520844465	0.1405970613074572	0.0	1.2714844785696866	0.03040532734525048	-0.04493594993559707	0.0	0.0774378296959383	0.04114012836784846	1.1082245213060171	-0.08838272751914106	0.8755825138111478	0.113338609058409	0.34965425013174206	0.07514088410019625	0.09809640479759607	0.3576758424597101	-1.0508748780173973	-0.40909773136507055	0.2909916100174354	-0.11945078516574481	-0.16189499900377993	-1.0624336216420212	-1.236235289497882	0.12535967220993452	-0.39143215157181366	0.06088431425580778	-0.41022804069963154	-0.5752169640008042	-0.21568567411803796	0.6281052460478752	-0.47707712734199326	0.3085178753860872	-0.04555210441422835	0.0	1.1284627206764084	0.059470784018923514	-0.40418495821422695	-0.2663657531918583
-0.0716749353448193	-0.7850106997699452	-0.1828087241518153	-0.3029235019264266	-0.5531693284238518	0.6648063284179344	-0.699999372000118	-0.6090342113688435	0.20070037995268422	0.6440301636161003	0.0	1.2287306037021866	0.4484876088435856	0.0	0.8960219603716473	-0.8557477621398503	-0.1234772227580892	0.0	-0.4236656607853067	-0.4457668404874296	0.8291400956400183	-0.16212350197435524	0.5351301690466365	0.19015939760795594	0.4328654720510748	-0.49085492420678906	0.21597336836935646	-0.36642423079536224	-1.0944761643634844	0.3264629261958253	0.09580463201356706	-0.26440344354683043	-0.2698312841888077	-0.3148413779157253	-0.704629178468011	-0.3675267820243211	-0.9161348883887773	-0.48100215817421405	-0.5896731117980037	-0.976573486087373	-0.6226656110814449	0.07335843403964415	-1.0578805315965902	0.13066501514267995	0.33564314168166515	0.0	0.5812790853027493	-0.158050468280677	-0.8297033589262016	-0.2198015623817534
-0.8741270312752015	-1.2362632050703128	-0.6050410984561713	-0.5934543526361746	-0.3940422268125969	0.44579422444548183	-0.7791926140359678	-1.0747225330391885	-0.12971078720054557	0.14583626267996952	0.0	1.1042290500712162	0.6962774475833783	0.0	0.1818719218097748	-1.5453528974993176	-0.5004206896460093	0.0	-0.8756948325437859	-0.9368728312995651	0.19953456040744993	-0.5404819930909466	0.11058125062948718	-0.14677434679130982	0.3252724953132014	-0.9740803076838718	-0.0404772218635056	-0.9606831109390322	-0.9964577039222738	0.5274869087060015	-0.5195399854381425	-0.5976028400705904	-0.5478931280687007	0.031827251090102496	-0.5363034746517928	-0.937662372444647	-1.0250258897207987	-0.7541526186513211	-0.5220524282884379	-1.2723846571329938	-1.0381982164702126	-0.7463596599768418	-1.3433707131962458	-0.17501216764172514	0.19281330292265803	0.0	-0.22815464283085282	-0.43143485013239746	-1.1649816898060061	-0.5083365036659284
-1.3715207554594477	-1.3638093222583496	-1.1472818335844268	-1.0568090183561722	-0.20919699245876786	-0.07284384838693837	-0.9824008995742148	-1.1954693945377188	-0.71791345977785	-0.6191662300562037	0.0	0.42285444146949247	0.8543550162771517	0.0	-0.5820211489675392	-1.8723078946427498	-1.0741079101963473	0.0	-1.2206435288277206	-1.2495042904078666	-0.4677080709714208	-1.1323744582837671	-0.16389302393802363	-0.7371158990722904	0.12327398874982677	-1.216626831903344	-0.6108730187686203	-1.1615316037545116	-0.9754995498996121	0.09963748536983495	-1.2469530845606447	-0.8946843286058707	-0.9300294639357923	-0.09461211774848224	-0.6808927868582637	-1.3328790019868997	-0.7805143806357744	-0.7287652447404612	-0.4686949215088638	-1.4839018010103366	-1.455704889421305	-1.4138254148621705	-1.4538139663008705	-0.5613216539292509	-0.24321362815851386	0.0	-1.0338201562508962	-0.7055776996504248	-1.3915731868978858	-1.0689846331660235
-1.5386312238776298	-1.0235019068612918	-1.5545063749105121	-1.4642544290240105	-0.14958797894374967	-0.5767323136350728	-1.2317704307839419	-1.0646674442622341	-1.3292696610561727	-1.1668043166740887	0.0	-0.44867483501234395	0.896609882762438	0.0	-1.0984986021747558	-1.855307490102525	-1.52933282734048	0.0	-1.4548920121979316	-1.2451384628806341	-0.8674917430114101	-1.685253407596335	-0.21151945081851922	-1.223048003786794	-0.06867234466768249	-1.164864937535895	-1.210819350943448	-0.9566033195422969	-1.134583207370122	-0.638297728439899	-1.694431248423677	-0.8981916987075322	-1.2827830649630672	-0.4606037813472653	-0.836709942437974	-1.4066887235171048	-0.4738438258836631	-0.5089265788806902	-0.6424925709593525	-1.6407296792804718	-1.8163206558261813	-1.5912605772225172	-1.552604967909823	-0.9288815750349801	-0.5746835744417019	0.0	-1.5326314027442713	-0.9136538040040202	-1.5178223412083687	-1.6400201635758997
-1.544974383671658	-0.3134473288582361	-1.5991871224555563	-1.5800593452424763	-0.3178965973468405	-0.7650597662232602	-1.3779098210883065	-0.933280503117929	-1.6745140089314672	-1.2010585383286438	0.0	-1.0969262983813075	0.7844521872154746	0.0	-1.2129293987323442	-1.641943177189328	-1.5249937793143378	0.0	-1.599366830383934	-0.9003056422254193	-0.8755354285526469	-1.9454949973160054	-0.1321284742252548	-1.262381931465339	-0.2252579079827025	-0.8907699266833543	-1.4974429089147836	-0.5669707605659069	-1.408657444771257	-1.1705791827806011	-1.6415231771226901	-0.49451795713205204	-1.4728324532009207	-0.7272821393409548	-0.6847803496013644	-1.211009072778494	-0.3828434146654562	-0.2738470907708388	-1.0595085294445745	-1.7453667266778006	-2.0270035217654123	-1.2162185676765767	-1.7046105643079366	-1.1740846728968337	-0.5442903592458384	0.0	-1.522700761332932	-1.0114350223331958	-1.5550535615253684	-1.9080958607306742
-1.6027546540531197	0.4383656072282631	-1.2451364330790957	-1.2997808289933712	-0.6875516221079792	-0.5336606665898652	-1.329641020999758	-1.0054926870189973	-1.5777518120192902	-0.785082437635492	0.0	-1.251666063061879	0.4809043785596545	0.0	-0.9669021668003538	-1.4013362855539195	-0.9321562938731437	0.0	-1.664848703855821	-0.33287880177478973	-0.5934208679855999	-1.8144025312128487	-0.0972201454488636	-0.7437964436183526	-0.4152665257608059	-0.5563156048205098	-1.2726031074992654	-0.28801696884557537	-1.6429023519704227	-1.121686845989238	-1.17447564852069	0.19742305878727712	-1.4272234784206645	-0.6869588487603233	-0.12203431780769171	-0.9565167873817119	-0.5607128340713426	-0.18556215923763603	-1.537142483022839	-1.7656323427942944	-2.014374998797259	-0.5176410197271633	-1.8331048636012321	-1.2505124379563766	-0.20090886388858412	0.0	-1.0061944870093174	-1.0149068490911903	-1.5049659267207725	-1.6919263965543738
-1.7934498833614156	0.8550914850428131	-0.6923649672919563	-0.6918966159087631	-1.0995978321366326	-0.016178645903053575	-1.1161960708199445	-1.28163758580742	-1.0890138824327356	-0.2523871258253103	0.0	-0.8820896453281807	-0.014178370688005603	0.0	-0.5386296009721017	-1.2357934936104766	0.05789665324820817	0.0	-1.6336198351235882	0.24993507452755107	-0.25680637592535605	-1.3906254472460582	-0.2109847284522027	0.14639946227687237	-0.7335734702295773	-0.33561103476665244	-0.5872347693473491	-0.3005849483532634	-1.7245235455846055	-0.4886327060149545	-0.6094068172608897	0.8868519780655495	-1.1589482007046483	-0.37203980565211403	0.6675596845000026	-0.8622969846590806	-0.8081345825775963	-0.3024878878869363	-1.8235098985556015	-1.6561597384563118	-1.7692200493915757	0.1426548658242048	-1.7942428552482295	-1.1954753423898785	0.18613765196442295	0.0	-0.19015878381551357	-1.0058560186386605	-1.3619683475019937	-1.0412192750484268
-1.9984562176702607	0.7473077679665936	-0.25927796275895304	0.06456346971031024	-1.3518469594856066	0.5256550856994823	-0.8371631861377568	-1.5623916463702083	-0.46202513096132475	0.060179064037959015	0.0	-0.17583266677498813	-0.6346543205420604	0.0	-0.1273760899292698	-1.1511605576532593	1.0447220917312108	0.0	-1.464725013376239	0.6667080950374504	-0.08301845071687167	-0.8781286237788065	-0.44198434099906514	1.0520413615630613	-1.2024366351071822	-0.3288880089891341	0.31458816502921916	-0.5730802693099819	-1.6573219831824084	0.37851010255423195	-0.2650840889818061	1.2806965239132762	-0.7542765839587432	0.01725933472517667	1.3429790486755886	-0.9967663706913955	-0.836126677820345	-0.5414995324021556	-1.7589566623887722	-1.3909238338895888	-1.347536236427525	0.4856050584927002	-1.5012331500687914	-1.0968633472205647	0.3751058695014774	0.0	0.6224214325189851	-1.0848109246013797	-1.1229491955537938	-0.19170050204206865
-1.9836037885712026	0.23934152675525935	-0.17496230996566994	0.7789157692471522	-1.3242878914861802	0.8701961099233979	-0.5587777719811522	-1.605168312894266	-0.005035636780311621	0.052282984451162064	0.0	0.567445930301096	-1.2485873220662596	0.0	0.13626812990134693	-1.0807130943449013	1.6737381605458865	0.0	-1.117402333987761	0.8716132726901648	-0.15724344577649066	-0.4390835754565091	-0.6671535783763552	1.6754657911908035	-1.7185702410504067	-0.5090038397239921	1.1582103723804074	-0.9055318773662822	-1.5248385921091814	1.0192604448344922	-0.25202236504239267	1.250535143831905	-0.33605006565365	0.28511405924878025	1.6336639593065134	-1.2221735697301959	-0.4859362654747756	-0.7155900241346927	-1.3637719785008655	-0.9851634480927896	-0.8329139643198439	0.4463840521189087	-1.0011782711393467	-1.0234758011355636	0.3532776010859968	0.0	1.1886282372161674	-1.291814940743492	-0.795903656038284	0.5820547688495007
-1.5768574694934618	-0.3097991490961066	-0.42390301127876034	1.3082670730148849	-1.051828175527869	0.9455539723827487	-0.2611011524409009	-1.3109728410732926	0.10029496608419322	-0.10117767845188186	0.0	1.069716358721077	-1.694266095821977	0.0	0.20855390284912131	-0.9321666966388579	1.849840448540698	0.0	-0.5812888121394523	0.9781086863076043	-0.4137726396587504	-0.10620547568471084	-0.7814272909157807	1.941948838254195	-2.090581053525352	-0.729779451118958	1.7847716931401676	-1.071281052245404	-1.385275906653282	1.153110975396271	-0.4249985663715064	0.8914431372211786	-0.020681320985234765	0.37185853539445984	1.5001863468251158	-1.2845245279166597	0.16002956959754935	-0.6381964611712684	-0.8096692080349768	-0.49630096088782183	-0.2967699090214269	0.15379868855230688	-0.4512884490524526	-0.9749139415026468	0.3307632098244753	0.0	1.433688061364147	-1.550830734923201	-0.40500170613840936	1.1090020137144707
-0.8117759244051875	-0.5422123389367919	-0.7544331857307509	1.5574497305964659	-0.690012467087971	0.8234082253828754	0.11053585469833556	-0.8004922978211874	-0.10678078965585344	-0.12739426519986585	0.0	1.1804327938305452	-1.8369287618049146	0.0	0.09597558872247532	-0.6313589267838886	1.7550444552497642	0.0	0.09895616975069184	1.1653761583409292	-0.7007392733932143	0.18631500648485855	-0.7806944507461803	1.9883242052215424	-2.1463666188958874	-0.7979679386951404	2.1839053488085622	-0.9563069156433911	-1.1989192522009477	0.8242509312145679	-0.5196912155800888	0.4427372044100114	0.11965469773306538	0.3570653459249371	1.1235915443864324	-0.9881204868684655	0.8483384405778359	-0.24332960867985265	-0.31261903630217674	-0.007945616029780313	0.2101065635803237	-0.19946460192993698	-0.019085294451059834	-0.8944246260826741	0.5378165598357435	0.0	1.4476123937510488	-1.6892904819348706	0.006300920456413907	1.368446444855448
0.0666491135380777	-0.33168216079681195	-0.8493646439079972	1.463157033406993	-0.398456526645809	0.628873539313773	0.5393982225146482	-0.3241892292347651	-0.41756910278735504	0.10053844288660754	0.0	0.9196647031502508	-1.6209750607616926	0.0	-0.18157731121703657	-0.15358131002941053	1.6653626993975585	0.0	0.8164572128729022	1.5218531856592576	-0.872455377740468	0.49403990443139173	-0.7545860989625419	1.9997564533831362	-1.8386810887693705	-0.5776136334368857	2.4108169412038234	-0.6120123724749676	-0.8594246877589011	0.322744999037629	-0.3587208070658061	0.13129753673129238	0.08363672788565915	0.3571886878417118	0.7493112161525719	-0.33304050917247857	1.336917546392593	0.3501666599669551	-0.024600530992083185	0.39264028811945534	0.6354217235409414	-0.4855022726781539	0.21656580077355894	-0.7359543879342781	0.9957127482372263	0.0	1.382603879290608	-1.5354783399517327	0.3758645839744193	1.431502817391364
0.7400843446681923	0.1505706706947992	-0.5424334635569675	1.0169428516951404	-0.22998618507543084	0.44831945632786585	0.8880885398720362	-0.07668684058072044	-0.6079256355084297	0.44862403558300484	0.0	0.4488469900088302	-1.0949810698896658	0.0	-0.5879559534003527	0.45714797102463894	1.71546920791915	0.0	1.421724094235499	1.9393610298015465	-0.8546872685326649	0.7796487226294039	-0.8018226774800145	2.0336671637533446	-1.2760143785867413	-0.07388553804204637	2.4752895964562085	-0.2044460068156755	-0.30852290598914844	-0.03698007474259746	0.030329253888442372	0.04300503748728108	-0.05085712204490234	0.4195214947284397	0.5135025017622538	0.48001947948696266	1.5433374128399735	0.8799161206581937	0.016895874375927232	0.6367887903188376	0.9068813663504589	-0.6783252969128796	0.29552733791426194	-0.5265365972918475	1.4529461245910265	0.0	1.3304676254071737	-1.0359185683952465	0.6347298346308018	1.367551641243716
1.0044878120728071	0.5767955047992882	0.06925019047467405	0.3287740806210923	-0.11001939448481209	0.29797374664953735	0.9779207586148339	-0.05670171733991881	-0.5809230012733949	0.6260955621454067	0.0	-0.01528606339426533	-0.39814258795456553	0.0	-1.0381103623340506	1.0857102339336813	1.7972047891231098	0.0	1.7700183458453516	2.151595839256876	-0.6606783466020949	0.9351560899148416	-0.9422068441902821	1.9751753739000217	-0.6561796422420302	0.5521879407994963	2.3049045075824184	0.09070342846622911	0.3643929113581957	-0.11256783611143929	0.46417017867881405	0.10052603988907566	-0.146823601826609	0.5014940606345655	0.3803197208735342	1.1782166953215423	1.553567504543492	1.0762613472759401	-0.12599726992713364	0.6949939041916404	0.9521171460237198	-0.7929394666438927	0.3263681219924127	-0.36153253402151186	1.5481661142435097	0.0	1.26915138376294	-0.31051370650215876	0.7356596652147731	1.2025584812798211
0.879709941190614	0.7044812322127083	0.693411112045758	-0.3344692838651896	0.07924738252790814	0.15490605292044832	0.7533302404131792	-0.07809032093804533	-0.39816756094736044	0.42617355086624875	0.0	-0.30597538686269327	0.2886431012833695	0.0	-1.3846872736308973	1.572114830114061	1.6698903931495872	0.0	1.782244458545394	1.9137126692910094	-0.36815495410798127	0.8938662159921262	-1.098112054454863	1.6597369997828126	-0.14652004328996907	1.053862394096924	1.8162520021101272	0.17608377956205426	0.9340659339398613	0.022719100170811135	0.7658268714333734	0.1497034364896929	-0.06165061233594225	0.5397754716218952	0.22377528608128933	1.5843217213111767	1.5050384405357349	0.8190684256341518	-0.33943168829810827	0.5932978432765534	0.7557376954430881	-0.7996024765170546	0.4030418569716464	-0.3226323666344212	1.082211223649053	0.0	1.1125164087998256	0.40077248804948173	0.6896410662273001	0.9584664634401395
0.5702217143704038	0.5435449449251915	1.040715089408038	-0.614145536475966	0.3784616187974419	0.003936521511169901	0.3934840566912111	0.07693194469937138	-0.18808345663790077	-0.0862631262289758	0.0	-0.38186497771134137	0.8097584022236407	0.0	-1.4644204561518266	1.7702120876480978	1.1909422857537235	0.0	1.4904282267842104	1.2088374623627876	-0.07937817352056341	0.7317719286349246	-1.158125434496709	1.0605600815689233	0.20875923332251434	1.222787525479172	1.0328557080684575	0.060496908400327426	1.1736699300371594	0.19145134441061262	0.9012922934114044	0.08595410786338047	0.2788145050327857	0.5334576730817666	-0.025772065633195246	1.704650304523619	1.45614994938148	0.21823375101626605	-0.5028776400770237	0.4159415988137569	0.40944058159534913	-0.6015019059673505	0.5513667265698959	-0.37892711566388515	0.19327862279887636	0.0	0.8177009090690045	0.8710497900199706	0.5850037264958834	0.7212995597880911
0.31117293982173566	0.33171284532732265	1.0122502969177856	-0.23941765394155867	0.6937042202265198	-0.14482832882296484	0.24878081507528332	0.47855923764503977	-0.015320490446110002	-0.5899051598000897	0.0	-0.3328959480533888	1.0925775012187664	0.0	-1.1927705831506445	1.6191631658941166	0.477529016640151	0.0	1.0373546256252597	0.32671692520661366	0.11969405070407121	0.654933930685756	-1.0669388038162	0.3798010796003031	0.4922020423369446	1.0015609596155934	0.14354746020712658	-0.1688432581163081	1.0201234623786786	0.26954299340145216	0.9822906226351505	-0.0678267796474301	0.8203557979846915	0.5575138921170439	-0.29569019215539816	1.680447809051999	1.3543186349900398	-0.4382161093486942	-0.5186621489511052	0.2817257775054474	0.10125049475573855	-0.10614116829008817	0.7360336914910525	-0.36104340222275433	-0.7009349591267628	0.0	0.4594353361716118	1.011716581091926	0.5622372740486525	0.6509804034644205
0.21222407934352966	0.3424843500502616	0.7478088452093627	0.771906181492269	0.8531030133986746	-0.2730296627846014	0.6083117233170289	0.9803543352901363	0.17563169515358615	-0.7199082483169668	0.0	-0.3102519623634806	1.1680051135862488	0.0	-0.6424363242046228	1.1870648108935176	-0.1381885318265353	0.0	0.6192419468915158	-0.2690695751491522	0.19266455288226653	0.8572652479325952	-0.8647826599777679	-0.047887730973499375	0.8267393751144956	0.5195228826249183	-0.5633822112442141	-0.39562575727447236	0.6419587192824528	0.26483829637160033	1.1415371215996035	-0.18087465031475514	1.3764698277907954	0.6903991833004888	-0.41630006432760114	1.6487139016455736	1.1215288524402276	-0.8421066126500711	-0.3342023880220688	0.2921892405273989	0.028022460585633107	0.6623730426205731	0.9083459038722411	-0.05490457359651613	-1.157451781446412	0.0	0.20498869289124846	0.9049622986898077	0.7409260250890537	0.8916937555238063
0.2082808338434999	0.6703660896132894	0.5093258016388063	2.03835548270814	0.7378151018577029	-0.3742932659832454	1.4516682489453432	1.314898131273845	0.49169185971232393	-0.3226364158588628	0.0	-0.4179966804344823	1.1397322732463968	0.0	-0.03553221918397455	0.6507967320396033	-0.3355475163438829	0.0	0.39344490554956935	-0.22460934328640864	0.16912157627276114	1.3458828112372057	-0.6432522500881609	0.01589078762845512	1.2603533520512376	0.026191722962133387	-0.8584690635994651	-0.515640024939431	0.34449934425456835	0.2721684470920222	1.3924275006750757	-0.11274693506885666	1.7008236033604338	0.921909382899777	-0.2595480106549176	1.6243830291403074	0.7710195779178323	-0.8329421161738061	0.03661740244991245	0.4717235829141653	0.27624376257405037	1.5053552549402551	1.0472506927747842	0.6303827115761289	-0.978729498112984	0.0	0.20008149017064947	0.72451263647119	1.132952880225812	1.4343814706217353
0.1455885564120063	1.150270537764884	0.49101883760024095	2.9581616009329323	0.38568246210205526	-0.44772827184973585	2.3828651082711296	1.2860974560811365	0.9526954339689926	0.4350757893609778	0.0	-0.6324753915761312	1.1142782884219822	0.0	0.36699857164117655	0.21153710264632858	-0.0430173490314068	0.0	0.39962917096745953	0.4494331742446107	0.13191597822031856	1.8767209350779641	-0.4562386995944883	0.5187685624875659	1.7036247135148974	-0.24430747675690995	-0.7135873623607963	-0.46304533266034054	0.36719472472218845	0.36447689608575656	1.5962809793063104	0.17912133784357834	1.6119079218589638	1.1312415529527113	0.1426588291027114	1.4958633833221158	0.44016286076874334	-0.47164132304021933	0.5042310964579245	0.7369414184402916	0.7518972588877708	2.109064122903345	1.160343561842643	1.5384276348586194	-0.3133436770298561	0.0	0.4480526084349132	0.6062726239227842	1.6005068913988791	2.0457788685495735
-0.06721459401655813	1.4666009392271322	0.6940576155440638	3.022829485153894	-0.01692943103319641	-0.4701241896428613	2.8342287834306363	0.9175327839114631	1.4049924726818392	1.1796880068807094	0.0	-0.8052974500507081	1.1297200064755013	0.0	0.41796457474758353	-0.009738681666377603	0.49797515066250403	0.0	0.5419822979129232	1.3332126768251475	0.1710396838896207	2.0765630070605607	-0.26532359043102777	1.1111568962142746	1.9675376629531491	-0.20092760270113583	-0.32413091485414536	-0.22923091594367828	0.7145834470479379	0.5230036018813021	1.5694288376638883	0.5942134274460801	1.1044878070444881	1.1679761650729055	0.5993105217279989	1.1360958332361613	0.296964080118513	0.021365310077099995	0.9269422272053848	0.9264740182957416	1.2177419317280564	2.201310600302205	1.2514147046460475	2.2939917763168585	0.46981931537929555	0.0	0.7767696195909857	0.565145488471079	1.9033048063680857	2.35174549231245
-0.3594398664573534	1.3699830118530862	0.9483693336925322	2.1215267929785635	-0.25445420106895567	-0.3843293417060265	2.432221013432864	0.4470605186526681	1.578870408926247	1.5797851716052338	0.0	-0.7563352183056503	1.1281909164482686	0.0	0.17669323581595492	-0.031875425359378574	0.8975585575608084	0.0	0.6474523619496282	1.81791491240518	0.32206670601566756	1.6907855868194759	0.02649651359403128	1.350057721220628	1.8816726730658384	0.06065582663197966	0.010977559895583931	0.12507892843797597	1.14681016180798	0.6630206027068785	1.2444184420718238	0.9354547247815508	0.37630604431179976	0.977709824238656	0.8861037413043921	0.5402676460320409	0.39083612629360165	0.4149825322754169	1.1718176612484645	0.8888822677002538	1.4262783152804033	1.7109730956973102	1.2915276210302267	2.4968352431037344	1.0265775064082419	0.0	0.928707963764389	0.5159877768371604	1.8267147596730817	2.0550327946731084
-0.5273438650408514	0.8465514053132253	1.0525310015437874	0.6366807030426359	-0.22483976261632813	-0.13485151029644962	1.2797204389949757	0.16928849778096633	1.2718933457658217	1.5467606799670957	0.0	-0.4026433381698598	0.995236570473209	0.0	-0.12787134563295494	0.013136441650660333	0.8897688019175101	0.0	0.5689520342577292	1.4684099202502088	0.5279988836643091	0.7901232909485555	0.47206256097959265	0.9811538193014161	1.417218126412058	0.3261747664126187	0.07251956827445008	0.4792050822866712	1.3446667903854947	0.7214144919967147	0.7508937502235982	1.019585073237278	-0.25963480020073254	0.6673072772106952	0.9037174404726843	-0.12151196699725074	0.5769747612553231	0.5997151929197859	1.1852456828246911	0.583958933022593	1.26792952375764	0.8263798469853628	1.2266510079869983	1.9732295955334864	1.2208891516857379	0.0	0.720942124420751	0.3746319178791531	1.322336803301009	1.1552132156704997
-0.37405870390746476	0.12554600904843252	0.9195433621074687	-0.7495471532176055	0.001814389464790663	0.26250673869864366	-0.057273601394422204	0.2377580894212188	0.5324607186716974	1.2485794181314	0.0	0.1616324571750743	0.6468005350808409	0.0	-0.24596766975478224	-0.02094258635901941	0.5086815599850254	0.0	0.273106632716528	0.3010267525860838	0.6602292609602549	-0.2202603428582138	0.9902784521760863	0.10570893855195498	0.732074368470092	0.4015206605366954	-0.1558536078746979	0.6980988785818241	1.1371939963573652	0.7180978685349033	0.3427008235234328	0.786370455761241	-0.5372220084234011	0.4453818818014574	0.7486962718991415	-0.5854305497860731	0.595058215817189	0.6185818304199165	1.0260846789205347	0.1323028801173803	0.8382055933571484	-0.08974087560208811	1.0213219271491196	0.9199685037615329	1.1317564480241114	0.0	0.16821887631994725	0.15277012441252205	0.5690796450273142	0.010436862690629139
0.13932305346347135	-0.46992048911126605	0.6216637153125368	-1.4325304371755856	0.25125027436244396	0.6737878369452316	-0.8763271536854478	0.5674124918485987	-0.30224384457209674	0.9434541321865575	0.0	0.6950007724446621	0.10874744298536787	0.0	-0.06873522510358132	-0.18736538411470005	0.03785656765096218	0.0	-0.1395241568244663	-1.2063017480036942	0.5994447798745363	-0.8182480079297378	1.3713323968252484	-0.8829333214048805	0.10244218843640766	0.23468704689372752	-0.5039174581689156	0.7039546429890635	0.6307649058315327	0.7303490909877346	0.2202622870552689	0.34361161172437066	-0.38090342618162504	0.4724674018247955	0.641321674584053	-0.6569608586349646	0.2612551993661415	0.5889005224580048	0.8308878444112432	-0.22960860713786133	0.37919588458047854	-0.680585201713899	0.7037508605281106	-0.1693518513758465	0.913857850038771	0.0	-0.5161380465243084	-0.033134314669034666	-0.09945962124744982	-0.8299417392023108
0.8415755592412509	-0.7168731410340489	0.31235830131397446	-1.2160336341288904	0.3829522602448334	0.879225076279026	-0.7748207519070917	0.9049959061918527	-0.7685425151652	0.7730823274058932	0.0	0.9401133937664083	-0.4680286601195402	0.0	0.30920536700826856	-0.40264919273260863	-0.22315626956521933	0.0	-0.491966181207497	-2.384577813130121	0.3304608273828737	-0.6791236055078931	1.3920428334311332	-1.547424134335299	-0.22263105058143512	-0.05825879830573196	-0.7512479342317514	0.5319361331632113	0.14533804928142233	0.8020162312959381	0.3832052837223277	-0.07895105921637476	0.058627667206229035	0.7329244597024062	0.7613471207384329	-0.3405098420513238	-0.3666055476635082	0.584926761831387	0.7271053098796666	-0.27464414652757674	0.1343537442898377	-0.7649553233438668	0.37195945739259106	-0.7682644249546671	0.6492208374443539	0.0	-1.0444609691297755	-0.048667840049009946	-0.37347436034954234	-0.9395900120989364
1.4395824494069638	-0.599535422199275	0.09909617421024258	-0.3929696645291478	0.38676495700026964	0.6880593464866055	0.09517426195790527	1.014288649270456	-0.5512368527289776	0.6752242332245921	0.0	0.7797361866524478	-0.8750470990978555	0.0	0.6697193231434387	-0.49683218913349086	-0.19175695541773027	0.0	-0.6285587889829348	-2.755942728570313	-0.01733890376241079	0.11759371861868174	0.9712590071664577	-1.6672435285187304	-0.15614952343324617	-0.28117958393854	-0.7829439848858675	0.3219010875932281	-0.0005682100032071968	0.874092902780308	0.6283094577673272	-0.24517838088277522	0.5021742606561793	1.031567140174424	1.1106573927922003	0.15734666411074552	-0.985321497003776	0.5734134053305971	0.7521268251426135	0.07963190132435083	0.21173001768995464	-0.40184180281229814	0.1482847563999666	-0.615234046555388	0.31529650806718673	0.0	-1.2225613247861347	0.1448751076966122	-0.14921758421799203	-0.2832344372380899
1.6901940240886073	-0.27216424393445426	-0.02678658432623688	0.46452998787342914	0.36233368111509073	0.07071984683342804	1.1275614656294901	0.8423326781870105	0.3065594601606885	0.472987273201667	0.0	0.3177253086727347	-0.9581363371056713	0.0	0.8343920601873855	-0.3255611593298949	-0.05433037017203092	0.0	-0.4934649564677329	-2.2876770062277987	-0.2256766801385874	1.1272286776998408	0.2567888447454768	-1.3396526352794362	0.18672081908316282	-0.3011567269993685	-0.6569336863329795	0.2340844853961025	0.2926809290692476	0.8107208426944785	0.6970204197027551	-0.03954330129984794	0.7127709522735646	1.1254529318304902	1.5015919752417386	0.5542554725243395	-1.2261771117149953	0.44728918122966094	0.8375384261022515	0.7104834219239459	0.5402383985836359	0.17561902813241131	0.10918858312030251	0.14057626294860331	-0.11848764000432127	0.0	-1.0524247585700266	0.44363164002131755	0.40036661446369215	0.7396575775765699
1.5405949821794207	0.07333260024814196	-0.1498422903612545	0.8585546725005458	0.40366755063542237	-0.7843904846198404	1.6506792278687774	0.5495218287103187	1.40505124755485	0.05758057110927159	0.0	-0.17112945582601952	-0.7016616163872745	0.0	0.7906229530745369	0.1289782031839296	-0.10008440241173289	0.0	-0.14772318912538437	-1.366197254182417	-0.1166061254952733	1.8006775024589352	-0.4248577542050162	-0.8684853659449887	0.5700467054485271	-0.14720226351576918	-0.5432549878312425	0.33561725409688653	0.8366249641479946	0.5125623715947345	0.4622505734132702	0.4602490536691871	0.6297367609111215	0.8964132304426358	1.6779474464353732	0.6609549292415737	-0.9028632751950982	0.1253778517668707	0.8724161649588165	1.3479842599816423	0.9360654020852401	0.7042941329634962	0.23788576366144545	1.0379118287361244	-0.5701888878004608	0.0	-0.7087186065671474	0.6649758287535761	0.9191089924195397	1.515715114015163
1.144446809767509	0.3278362500543063	-0.320007137479222	0.6322663006867438	0.49282950819750393	-1.5410504307033615	1.3407251927759634	0.38661617573933477	2.210574972438619	-0.4875252085260241	0.0	-0.3958061539515355	-0.22854179990730517	0.0	0.6876826601493431	0.7327778226006555	-0.4703947967149692	0.0	0.27542661557813497	-0.5245973652920239	0.3252459372031498	1.7972391222118482	-0.7332926274073056	-0.5377598813281211	0.7899843335258585	0.009963144910820669	-0.5864947767149468	0.540401328724829	1.280240406095776	0.026695076134396898	0.015716052908821068	1.0072142212298787	0.3806929055579995	0.4358645118479656	1.4819214871876274	0.4803701253045763	-0.15370074138528084	-0.3621386965820614	0.7987258614924075	1.7211169456499948	1.2226356139945525	1.0230582092483553	0.43304539639605777	1.583273807334104	-0.8281224288404967	0.0	-0.41440872397559664	0.6795839216344965	1.075087861083736	1.5721973204355288
0.7473563725911065	0.49319728769480764	-0.47056950821752197	-0.004465658833836503	0.5028625811074394	-1.8793243297231579	0.38822704541752356	0.511384208964389	2.3612441903968007	-0.9205288686383362	0.0	-0.21419880975814878	0.2828866133754243	0.0	0.7075133068926827	1.2645669968070306	-1.0229105081918148	0.0	0.640787631864	-0.11290120353639588	0.9237339361619099	1.1529185000189064	-0.49358365934425774	-0.4363960672144684	0.8015717390565994	-0.008642083953745418	-0.7912801076815389	0.6603388337519256	1.3419703039229445	-0.44778328699489234	-0.4043859596259188	1.301932792865081	0.17031997581495306	-0.02143583824277293	0.9524100489853249	0.17979706754314684	0.6273908279390272	-0.8676646259186543	0.6636342375236143	1.703888931081654	1.3200555650723038	1.1229235589524085	0.5685586037368786	1.5356692858558072	-0.6754873304477899	0.0	-0.3040903620557038	0.5137587510808919	0.7566765095151714	0.8463487621406249
0.5239950767034929	0.6196374504210532	-0.4409095929645618	-0.6716322314240285	0.3190439636052391	-1.6547515750830135	-0.6740792808708694	0.877484164311403	1.8613791890786955	-1.0054208521759085	0.0	0.29192014026433305	0.7047730550783403	0.0	0.9105309450592908	1.5280138473305196	-1.4192722917669476	0.0	0.8635156924347142	-0.12321393856637958	1.4043044294943394	0.21337083793123274	0.21841952126762884	-0.4457603602448486	0.7356281129686971	-0.23269854374200852	-1.0075504742660122	0.5480825853258651	0.9898386117920934	-0.6813827060792215	-0.5836164001945681	1.1495827587599454	0.13031343222757436	-0.2637800581646525	0.29430625802394644	-0.03062728383502149	1.0295122246787405	-1.2020279387614707	0.5833712501502011	1.3720083946741775	1.2538800748354095	1.1033495120151617	0.5652823124526364	1.023282952871378	-0.06942033675374569	0.0	-0.36209509534184897	0.342914157468336	0.13531866515468063	-0.29427915452914105
0.4784901452014509	0.7223511855065813	-0.09531362489140183	-1.0746384327885314	-0.019475775973992453	-0.9568860472560667	-1.338082656051817	1.2715218651437623	1.0463125850927557	-0.6785701747595146	0.0	0.8736927311107314	1.0117589546555892	0.0	1.1771549144770546	1.4441145126273813	-1.370466573873231	0.0	0.9219205337669616	-0.2640758913597461	1.5536815606552272	-0.6005000434074921	1.128735748384987	-0.3734058896899075	0.7910071615657183	-0.4781661619706655	-1.0203140417439773	0.2337416139884266	0.45218264242733297	-0.5798895080093907	-0.46872176003775684	0.5758702842823116	0.23985793257294544	-0.24392250864850418	-0.2498039930114947	-0.022529886149077635	0.8721202857383907	-1.2355564213663959	0.641867530387482	0.9382504834069134	1.097227066469516	1.0773175435271611	0.4295229095042933	0.43267554577412703	0.7711223010403923	0.0	-0.46299252257921153	0.3766206327877495	-0.4442561834756558	-1.284180148150336
0.4707423890487807	0.7516313458796117	0.5507017901199512	-1.1405519646468714	-0.28889990903103496	-0.041682726218836785	-1.4177760181813728	1.4647837931471885	0.35231658636197516	-0.09368644700125567	0.0	1.2609417516996877	1.2439640254650446	0.0	1.2936803197752011	1.0752021220097894	-0.8515776056372298	0.0	0.8395544072873544	-0.2075455876548161	1.3404734591013359	-1.0274733783422854	1.9108443344262682	-0.11495293758531505	1.0700548502055183	-0.44033814937495197	-0.6816464122470665	-0.05610213667726675	0.06030634937878818	-0.2645110334630062	-0.1771025917631332	-0.16849821463025128	0.3700878418571646	-0.09356639689284144	-0.5332459127114735	0.19991214604860497	0.29569201866348155	-0.9565344190249817	0.8025871663383622	0.6128306818775903	0.9039928669159155	1.0880614457756062	0.2372305974989248	0.15513925382200802	1.454410619696804	0.0	-0.4718778077846883	0.7150770236751621	-0.6772361037973456	-1.6915643739467257
0.3408113716301335	0.6353240808052237	1.2966323851203532	-0.970289307941848	-0.215879900518112	0.803970471253647	-1.088443516887206	1.3649568639336742	0.050125203916073585	0.48048951128056483	0.0	1.301667198707581	1.416082242849244	0.0	1.119434825236922	0.5774130070901118	-0.12284645261373384	0.0	0.6605412621319616	0.17265004316536725	0.9148977439269447	-1.0587268403133197	2.329005288736519	0.2764293837642232	1.4680704319773537	0.09688771037340244	-0.0040326142815783434	-0.03620579726755584	0.03521203575949791	0.00565888714912573	0.11009024448805346	-0.7320630811259721	0.409685141086008	-0.00954718006805421	-0.561535755597659	0.5338878892587698	-0.35750009286963713	-0.45926141085124467	0.9085105106847167	0.48090320670454795	0.6841843105477273	1.0822838978572875	0.07861017385589177	0.35419766052654605	1.6349700792921886	0.0	-0.33063102321717014	1.2763721556103045	-0.48261461237420394	-1.444697814551716
0.03643013378803647	0.3482407610481036	1.8496197177263485	-0.6882940086429994	0.3007003579128124	1.3728824501053225	-0.6818385792481587	1.0585282747252507	0.11205861458245518	0.8244033822610654	0.0	1.0133431121837686	1.4531895483538344	0.0	0.7061098030360424	0.11802976848336294	0.45484004470009426	0.0	0.4344178594585149	0.7279834825599397	0.49037959816929744	-0.8625821977730278	2.3032866021559166	0.6463402049459017	1.6999885341471728	1.0666326939172153	0.832370502071349	0.419748711332449	0.35862174032331995	0.01943099842068089	0.27112244226062004	-0.8592696622300416	0.3650632623963484	-0.10749040061873051	-0.4531473322202633	0.8465450098066503	-0.7798254023956674	0.11216531918167964	0.7814690116242322	0.47243220018527177	0.4274819639669347	0.9470745646365663	0.0004851642081710026	0.888048730524589	1.2143956312912956	0.0	-0.08010599657830232	1.8405271373144918	-0.04669974316935484	-0.8293799833328794
-0.348388554622103	-0.056213564699226726	1.98435663106171	-0.3361611767194795	1.04827564225218	1.5678794462607162	-0.42432786554646795	0.7199952697426834	0.2811426540148789	0.8720211386138407	0.0	0.5303666110577092	1.2169221531469407	0.0	0.27257693606984984	-0.19506914045993812	0.6644533863702182	0.0	0.20873129508484017	1.1561821440045992	0.19492401711685145	-0.631428407369336	1.8862827885874593	0.8549837636399363	1.4624379581444056	2.0800233312801435	1.5519070455448873	1.1345299496707149	0.8014318762469756	-0.23204206257160018	0.2838131406936325	-0.5499277868686846	0.34875423285921353	-0.35612966697920917	-0.35168401536705585	1.0198059521388934	-0.8847602737792537	0.6152855814151537	0.3541563272382776	0.4338547200516244	0.13938141556921244	0.5846951010417772	-0.019453015341458015	1.4123910548029872	0.38599180198866323	0.0	0.17899293958160564	2.172948818331774	0.2943850504021655	-0.28471193100721154
-0.6473070548594662	-0.4791374837579512	1.6625480250378186	0.10381601231438022	1.5708661234912271	1.3694963185160858	-0.3206094359596083	0.46427948165326155	0.27326075329744304	0.6942486044294385	0.0	0.0020392837322554857	0.6152833836347659	0.0	0.04792413574251536	-0.34237086899186453	0.5512755270921336	0.0	0.01874210939052	1.2134307884814468	0.002066003609598101	-0.47263796337356034	1.199792978790829	0.853255430739968	0.6384636718976197	2.5961915999387344	1.8916215022052618	1.6788631711298778	1.0745375494026557	-0.5546001217873995	0.16807655633793667	-0.07739071931647658	0.4615674005722512	-0.6324941827807281	-0.3549365456210945	0.9562906935381665	-0.8227558205820364	0.9292226613703999	-0.2635557827341533	0.24346224162837568	-0.1498889525962828	-0.01525248403277898	-0.055393651947122244	1.5811366363470405	-0.5007503600449255	0.0	0.3453391456894367	2.1401844164952406	0.25524534144433053	-0.1412527025424296
-0.7490302608029913	-0.842041294293443	1.0356874332783967	0.5971881011241297	1.43722208875298	0.8045644521019419	-0.2448474391953166	0.2589978379207625	-0.03356503672854345	0.4018314281805576	0.0	-0.4801564345898603	-0.2826657771947195	0.0	0.09980233203956965	-0.37866009961253716	0.3352466315143461	0.0	-0.1280594788062188	0.8672068149607819	-0.20912823742514489	-0.40210169124769823	0.3882408478775319	0.6717375068951428	-0.5851836984219444	2.2210995618404072	1.6985709015472956	1.615263830940734	0.99444610350144	-0.7092748589487039	-0.09146400453115104	0.16521379820681814	0.6675338999619221	-0.8374030548958413	-0.49357710607870114	0.5805998095275264	-0.8336801210934353	0.9576176852924745	-0.8400736664533375	-0.11030739931575645	-0.41049262181381296	-0.7426672282956681	-0.18742848854267344	1.2220415388161947	-1.1509297329571582	0.0	0.35633926975975155	1.7488907027601661	-0.23740359215187126	-0.4585974251871069
-0.6817235931917661	-1.1256545245605278	0.3401701089608607	0.9849483907281946	0.5398750931685301	-0.039781179063469396	-0.12564371053891976	-0.03551634093481533	-0.5396629010202724	0.06456066918581793	0.0	-0.8823717144064134	-1.222487658740848	0.0	0.28280391789733084	-0.3934717169406884	0.20288159047859933	0.0	-0.2597366013483099	0.29844331379152084	-0.515354104475035	-0.4043291563794425	-0.393350505178403	0.3590773000015367	-1.7736656258833396	0.9603042984542157	0.987411983989827	0.7891403948751842	0.563202044546704	-0.606490925723291	-0.5477388859124146	-0.08509755445507533	0.7786403287287083	-0.9658507144867065	-0.7446134442202573	-0.12382389697672144	-1.0558561291019155	0.6471896187824021	-1.1672573438405975	-0.5339620649883242	-0.6418565628343699	-1.392491273406373	-0.45383390801362905	0.4032466658214269	-1.4604004646410995	0.0	0.19818786110352343	1.1042580454720676	-1.0114343604394247	-1.0350251562685793
-0.5921408949552401	-1.3480451241976315	-0.23340386018925913	1.0462167811581224	-0.7858846489805775	-0.9759416195632856	-0.043792107625350504	-0.530565928216392	-1.0088900462446517	-0.28800676569369843	0.0	-1.175824639311448	-1.8686933308703793	0.0	0.35441528907255226	-0.46685366375262094	0.15674018103197815	0.0	-0.4237607548256952	-0.2265325137769764	-0.8463448866436811	-0.4776784267115614	-0.9843386764594041	-0.053833294629128246	-2.454719884737646	-0.737456514173534	-0.05266621644893231	-0.5300527699567741	-0.06708484285222364	-0.3783762597837344	-1.1983299817923214	-0.7653758207246689	0.5863921203971593	-1.0736920164913315	-1.045191305375729	-1.0480067091379808	-1.4301684917970812	0.031118568332532147	-1.1942761713269927	-0.9008454034803924	-0.8691689166947644	-1.744801412469369	-0.8249712707430584	-0.6167824773560545	-1.4974002461207296	0.0	-0.09588132408844997	0.34102004512586237	-1.7502584503058103	-1.5496589618835108
-0.635918908964059	-1.5051112932722053	-0.6081312512319677	0.6695837428756771	-1.9257297135429345	-1.7164595726846927	-0.15182860478573493	-1.1853418132440015	-1.2185160701755686	-0.6052110284913792	0.0	-1.2945969365908698	-1.9833006216269333	0.0	0.17645765161784335	-0.6351369085863083	0.04618459130823671	0.0	-0.6474189387141904	-0.5129123954041194	-1.0101761412021442	-0.618622454499531	-1.2525567475264603	-0.5244673332415672	-2.36774418310725	-2.1898290131745863	-1.1046567717432332	-1.7702659014250235	-0.6977614427238541	-0.2633440012928739	-1.8803699622107444	-1.4818322171324447	0.05444404025398665	-1.17896103274055	-1.2932387475286444	-1.9223973189335486	-1.7560392747619091	-0.7360071118963055	-1.0525838983703544	-1.1292300589056985	-1.1030841171516832	-1.6691645173568581	-1.2087703159996717	-1.5058439134768218	-1.374679491686032	0.0	-0.4429187081698547	-0.4154759929838775	-2.15809871802827	-1.7334733248122172
-0.8606641076740846	-1.533305875990619	-0.796656544594743	-0.004479109172798999	-2.3432454915454897	-1.964603725935309	-0.49126649342400036	-1.7961110088661694	-1.070160845212302	-0.7756275806418292	0.0	-1.1543427505971922	-1.563784534991098	0.0	-0.1536375957190591	-0.8752740806673673	-0.2524264276268243	0.0	-0.8998637390516329	-0.5218965296118524	-0.8414699861071956	-0.7744842024878955	-1.1579607824222051	-0.9416638916893191	-1.6045393840424529	-2.8320153292147925	-1.8208861561340082	-2.3811111452113303	-1.1775173804909829	-0.389142073008558	-2.2733040953475663	-1.7254133368730131	-0.5829155308532067	-1.198987539546731	-1.3559480095653873	-2.382399018455685	-1.841675192129259	-1.4020784430214333	-0.9508127271325909	-1.2109468556728604	-1.2985884712592597	-1.2035080130479356	-1.4836771579664298	-1.980540254279688	-1.1361413055360166	0.0	-0.7109713459653357	-1.0458058639894552	-2.094753246424453	-1.478590920902177
-1.1676152560860766	-1.3381059734144907	-0.8299062824616282	-0.6094284330370697	-1.900306921061635	-1.5683080832070517	-0.8838975125919102	-2.1150982445976996	-0.6091474174977427	-0.6721207637387479	0.0	-0.7263242218582585	-0.8451277105726143	0.0	-0.35427397145325634	-1.1126665893595689	-0.6675057216937166	0.0	-1.089836618465787	-0.3486205429335944	-0.36600843073569667	-0.8357113748198479	-0.8003160766805698	-1.1216899869914747	-0.5560332735601381	-2.505776438363918	-1.9505387155796678	-2.1578306556738758	-1.4369746190118708	-0.6324374099790643	-2.057551632875484	-1.194877561075323	-0.92328436046245	-0.9970087716192101	-1.1155241631613766	-2.140799305837672	-1.6298341098799607	-1.7171951429076349	-1.01312378186116	-1.1804526184613873	-1.359173676159498	-0.5585093435025422	-1.545311977136647	-1.8974004571596805	-0.7543628067608126	0.0	-0.7485800116607837	-1.4275686037046982	-1.6174170910683219	-0.8563466649775717
-1.378814157071507	-0.874472112384234	-0.7128365724421521	-0.766097295392294	-0.9270710352120834	-0.6387206027456661	-1.0198712516634763	-2.0164171774050295	0.026434996819431712	-0.2607440099896749	0.0	-0.10639272409175851	-0.16020066659206042	0.0	-0.17235605107955598	-1.251961164274186	-0.9336097882081307	0.0	-1.1126248475825593	-0.13486842184755074	0.1523119715221106	-0.7049375750362428	-0.39556696844455935	-0.9015393161507287	0.30429416636276385	-1.5162700787163021	-1.4521859553967633	-1.351834043673419	-1.468909369415873	-0.6853164387033599	-1.144989549488191	-0.028140914623516363	-0.662639252283574	-0.514332990094302	-0.549292645496337	-1.1803395538508934	-1.2122313232094024	-1.5628369541739724	-1.1779302650228745	-1.062288603196387	-1.1985861592310503	-0.02871430864463378	-1.3486868934661798	-1.2992266229187854	-0.22864000107277715	0.0	-0.4548236559653021	-1.4643701438851584	-0.9268581624340531	-0.06898125130248299
-1.359077187498475	-0.2154291804624755	-0.44529269660192944	-0.3501554341127905	0.005265262832904938	0.46688467960098673	-0.697964411051389	-1.5867707930152017	0.6686188017487781	0.3209607186422644	0.0	0.4895534571370024	0.25056125780284266	0.0	0.3924841111529478	-1.2200934872935967	-0.7827340369203877	0.0	-0.9212177499278669	0.012201279907417237	0.3428323831460712	-0.3991929230622803	-0.16916521941511514	-0.2825491404777677	0.670923039612358	-0.42844078550161685	-0.532827396789194	-0.4921796676116695	-1.2949563239750295	-0.29972493126898003	0.18789287144361205	1.2211472515557673	0.14943842034680513	0.12188607986374636	0.20568108309026184	0.16831638110409272	-0.7382111545500066	-1.0239985800780729	-1.2329258048557286	-0.8479857095292568	-0.8200179738092456	0.15649737057452	-0.9286696729047794	-0.4094474206161929	0.32095929386013433	0.0	0.13810173922237687	-1.1523984946322368	-0.26229585424762547	0.6259649919234753
-1.103098024945883	0.45413041261516224	-0.0791299666027455	0.38380345970011626	0.4531375232504482	1.3149405417902669	-0.030164180939617074	-1.0700854186052184	1.1557763492680813	0.8040690349274578	0.0	0.8232722596074424	0.3554482011341921	0.0	1.0259237443204114	-1.000937590271542	-0.18364592821884784	0.0	-0.570469259212797	0.050400206398213375	-0.02921093731830185	-0.08888680301014226	-0.22202573565123207	0.4903249820425766	0.5436413694134644	0.2655010064333678	0.4239665530801682	-0.036727367834343286	-0.9540254554674235	0.4703375469453292	1.3916679244501915	1.8756388056012046	1.0640098132133458	0.622946627172043	0.8686033098723147	1.3490268179727083	-0.30163176360946015	-0.3428117378190781	-0.9657278895502573	-0.5235577304724581	-0.3471214281146318	-0.03651003673698636	-0.388599218484367	0.43448013037208194	0.6695226173342663	0.0	0.829579711397085	-0.6308823391312719	0.19864034447148202	0.9966096177929933
-0.725982553246239	0.926758986160002	0.25594610541116763	0.9336158232959209	0.36031540903387604	1.6240224493244455	0.5729129898178235	-0.7015276121767346	1.349369856101589	0.9447086670593096	0.0	0.7729670173079335	0.303365069345317	0.0	1.2678421209825832	-0.6414896681926994	0.5675735136051637	0.0	-0.19489904139496	-0.01338113913091697	-0.8674781331166033	-0.009192518947243876	-0.4606258079623186	1.0062616121999766	0.17893191021532182	0.4014141689666249	1.0231496778815234	-0.08797126365021543	-0.5138332471971572	1.2298154495313167	1.936389206331149	1.534571110864561	1.468815245712892	0.7058017419481499	1.135104027052026	1.8621900916600336	0.10371166469232959	0.22699720400588433	-0.3267105388222345	-0.12192489247653372	0.03053499505689452	-0.4169466947820406	0.13949754991855745	0.9044707945125162	0.6252809619210419	0.0	1.3111058714050716	-0.15266176224367065	0.3965138531251952	0.9160581079818443
-0.3687970022552056	1.0873860765882986	0.4013900827084242	0.86819985308149	0.039493455168698816	1.4049488961821612	0.659819844450485	-0.5495156167209263	1.161569020975246	0.6921944970155548	0.0	0.42051159011262446	0.2838749588908783	0.0	0.8159031434302062	-0.2253015329926267	1.0004281862084492	0.0	0.07248604206312308	-0.15086695079511017	-1.7416484877996006	-0.2814150299798388	-0.6510937429019555	0.9084244228276782	-0.09999856535185442	0.173752684053451	1.0401698128140457	-0.36327095055039493	-0.07856405590557536	1.4700410557142178	1.6271551230303376	0.33721685747060165	0.9802017475915811	0.29561094918617137	0.8486267700503032	1.5458763670048337	0.5337328875376721	0.56811469963187	0.5090726273648826	0.25048731851983924	0.1701385761969614	-0.6756835845466346	0.5447381194055809	0.8237643784645132	0.18984673234193294	0.0	1.3135533428917778	0.037009199832108694	0.39227922061613396	0.42470697213600767
-0.09408548641955744	0.9726808249986801	0.26990982061117846	0.1220023064341061	-0.09477550987569791	0.9189532235574771	0.06856463633453962	-0.4818294559060737	0.6027819628069294	0.2370753764921429	0.0	0.01885038602771086	0.38395487525604166	0.0	-0.2390583342463199	0.1687302804712392	0.7760895586285976	0.0	0.18489188492350697	-0.32519782491006305	-2.104357687418994	-0.7734217334785022	-0.573639343110126	0.12543754043962058	-0.10612342943338725	-0.05541914713022523	0.5231605277964695	-0.43181624548986686	0.23291732597488998	0.9242796913059662	0.7292737764810279	-1.08632658060114	-0.2656623679451092	-0.38767228761083217	0.116321585798871	0.6744440684584185	1.0013142139410687	0.7440847100879968	1.224720604577007	0.4466777447132395	0.0681195497257026	-0.575624837871669	0.7719960267248948	0.25769962618174636	-0.3942842247214119	0.0	0.7650576803084549	-0.15234376439308628	0.3240125849577986	-0.25928438057101183
0.1477864117171023	0.732884436455003	-0.08034860009291286	-0.9420159996632731	0.16052218109855326	0.4864899175336329	-0.9164368227451233	-0.28326178962017173	-0.18360429859991528	-0.11297147682764548	0.0	-0.1520090317571712	0.5440852091594575	0.0	-1.4167379605034498	0.4928331686388048	-0.06859287184613964	0.0	0.2049420327299733	-0.4900623096835829	-1.6099118331285969	-1.126439523290111	-0.17785011915670812	-1.0463758836605013	0.12127520156569307	-0.02409273799633172	-0.24202685831318288	-0.045103639221298696	0.33623140154257386	-0.20122919018039637	-0.19178507907278391	-1.9639996824285357	-1.6380912812880326	-0.9375324803490808	-0.7198950909206157	-0.20204381908984204	1.4249289847002065	0.9082139571056462	1.53521869376602	0.3592300685833702	-0.13883667382082968	-0.11212520766179368	0.8242149411133608	-0.509748463550426	-0.7680546512088315	0.0	-0.14072054719342916	-0.5875605682823818	0.33679178967721213	-0.8138290510648274
0.45647699290051097	0.5266125147342257	-0.46554645250747123	-1.752481164928571	0.6631227686917534	0.2849948887739334	-1.7145624189090631	0.1593287166872865	-0.9478061897327672	-0.15054975005194307	0.0	0.04512693863504591	0.6351867360399654	0.0	-2.106691648151809	0.7245360065134571	-1.1197280663792173	0.0	0.24350019637051967	-0.5934064058720254	-0.3412706474245253	-0.9661430421911442	0.3695667708628527	-2.082538125056454	0.3817366277338805	0.268541337816843	-0.8826815399529843	0.6749751891800448	0.22764530437568098	-1.305777260862486	-0.6163677902614941	-1.8263551378497314	-2.3698191376475504	-1.0035746469449225	-1.2593090682625314	-0.5867444509679988	1.6644988290096236	1.1500730945551645	1.3407235511331614	-0.0037965247855826973	-0.2707100249051983	0.4660111218592352	0.7359192164722567	-1.1191986204618103	-0.6798135139069522	0.0	-1.0213473319044948	-0.9849396560650818	0.5100221357423474	-0.9617767211711786
0.8739476200445958	0.42773921382331587	-0.6889609484504322	-1.887064821387196	1.0578771225140051	0.2772471691277403	-1.8182687628150194	0.7415228988038597	-1.435354922009981	0.07924984737928627	0.0	0.5172633343117575	0.5847686744230165	0.0	-1.9274395405759972	0.8394018310659935	-1.8360573185816889	0.0	0.3569757204643345	-0.5952383799144096	1.2002256417650383	-0.17289697470355364	0.7829970538906401	-2.514622140041376	0.47232842430266453	0.604176664829545	-1.11763531449265	1.3218720413521585	-0.007457467624554559	-1.7558159809325788	-0.3739124135239104	-0.7757260435076	-2.034687106362948	-0.5069955031144643	-1.2670228728622641	-0.3269356981046425	1.6172598585889646	1.4056787519191742	0.7677293168725549	-0.5009782180524754	-0.23046319640399196	0.8032549140451417	0.5408456087514718	-1.326266423646757	-0.15310392057823655	0.0	-1.493306724273043	-1.0904305902579359	0.8109948628838201	-0.6258125014351481
1.3185118638148756	0.4096592784528194	-0.6702394123807329	-1.3257362473813394	1.0639706482342848	0.3080838401317048	-1.1276081676897474	1.1859706931154017	-1.5152897911293326	0.31086990476978205	0.0	0.9949426944203434	0.44654921911199397	0.0	-0.9584236611206651	0.795076170318824	-1.877072352275121	0.0	0.48432082973552665	-0.4875550738218202	2.3450761744388573	0.9801717665779528	0.8389761852568197	-2.1795164285665387	0.32397435387284135	0.7403304350866546	-0.8649802743570116	1.4987170626083026	-0.23499043550682705	-1.296434779951599	0.2936351811553561	0.5856631207090731	-0.8344366193328226	0.31739465566217856	-0.8073319858117041	0.31867364302738493	1.2975751594132157	1.510398289995831	0.08420428693935225	-0.9148776151547684	-0.06557541197459725	0.6689321779950331	0.2595609633268712	-1.1246862254340064	0.5249666929959722	0.0	-1.3632562575486855	-0.8478184606037167	1.1004998639373724	0.008187422283230066
1.6177500541730525	0.4074759838708702	-0.49420158384456697	-0.4339790208778227	0.6954270563545534	0.2757581096741508	-0.014273955455920858	1.223388493758503	-1.249820886133812	0.25876814352044386	0.0	1.1952641231996273	0.35737916080016674	0.0	0.30195888426141226	0.5533183015872997	-1.2837064466655466	0.0	0.4813550744883466	-0.2956677784951932	2.602456133906974	1.9405610110931917	0.5175559488173573	-1.2765705112279555	0.02798634615225101	0.604393520168818	-0.23392182871492856	1.1078356805281047	-0.3398479756274156	-0.22980632593369416	0.9350192328267274	1.5209089613671543	0.5052979216738847	1.0763578378869147	-0.19813559162347036	0.8742104638523349	0.837520222359239	1.357204706499726	-0.4469102463326416	-1.0535245911366573	0.082145476870782	0.12430175647288856	-0.08486935139711572	-0.7217364725382995	0.9904431425690413	0.0	-0.7114835969157949	-0.4339449565965008	1.1976884278325264	0.5783370512208695
1.621608235284026	0.39581428556876574	-0.3382469277719775	0.29842572970852405	0.24970434863280108	0.2289401269342116	0.9285037772785928	0.7855496829419436	-0.8487850794900035	-0.15855792350335357	0.0	0.9919035997652127	0.4180925217369969	0.0	1.2224738528718104	0.13271725514526272	-0.39915342171878737	0.0	0.23677559336614484	-0.05577150057294612	1.9042703435250767	2.1912366043285414	0.008759496230998918	-0.20869850465204895	-0.24948665432298203	0.3439454536953282	0.5678910434980352	0.4276867145903093	-0.2816232037167882	0.7714410235246074	1.2018124346597692	1.586232559764695	1.1766626912100333	1.4566429089538668	0.18714128159313567	0.9663318339004416	0.407213584598917	1.028004644915102	-0.6845334509515887	-0.8387570948167491	0.0990976418973074	-0.49397475049819034	-0.4409876254071399	-0.3812597866233762	1.0333581522782416	0.0	0.17380264852346206	-0.12971710208119164	0.9796458643748913	0.7508949020517647
1.312924339091139	0.41055495640865375	-0.3297226628078362	0.5704548931027259	0.07708597387597996	0.306665332849532	1.2700787791433914	0.07238218854178011	-0.5318902883255627	-0.7386882780902903	0.0	0.4864754131382701	0.5972009852086338	0.0	1.3867848050696931	-0.35118474632254876	0.390764612598333	0.0	-0.21481121238657147	0.2110637321654699	0.6140314975842547	1.5694875669020656	-0.41592412012818764	0.6695701146519415	-0.38971049507109945	0.20340963559917216	1.335384429556165	-0.07665448164747224	-0.10797112025827175	1.0984013674222695	1.0475683944163776	0.8578491208352708	0.7895894106212158	1.3825346210713558	0.14475761902999496	0.5534899835433803	0.11503892889101502	0.7737593313954977	-0.640019982521082	-0.33596277899088384	-0.0028984317398363267	-0.777416910173047	-0.7231828515353722	-0.24214411976483274	0.7121872564811835	0.0	0.9578240917489582	-0.11507597614242897	0.4640634062398397	0.4223373693555509
0.8301095450978957	0.49477401478093225	-0.4419033963636367	0.41924819526303053	0.308749801822391	0.5747243581210509	0.9910768146833255	-0.5594528792605717	-0.3930532267500647	-1.1228484940179382	0.0	-0.05931931090215102	0.7388093183753704	0.0	0.7920181296950657	-0.7064999811418831	0.8945176923681771	0.0	-0.6761003817240346	0.5001788295721611	-0.6884050239413538	0.37732646327044567	-0.573380873910804	1.2208489536423621	-0.3890435187991585	0.32730282135631444	1.9149545929612342	-0.07302381142919824	0.07808814829786266	0.5975778305336443	0.6905036557986273	-0.16835679238937018	-0.3924851506046916	1.0000675920261002	-0.24787483368894683	-0.08145421063671314	-0.03918800398048647	0.8337732532282786	-0.4276307043225644	0.2826575997008938	-0.09466122186275332	-0.5121163442511543	-0.8426524608672914	-0.23977396288739755	0.28051439323960625	0.0	1.4098878692511234	-0.3361590658363781	-0.17681506392685015	-0.21192297540952082
0.3799118092336676	0.6194701104769248	-0.5123277356007135	0.12232093195976998	0.7510007652965647	0.9073201697138455	0.4361004223434293	-0.8145935151318414	-0.36452229253897234	-1.0404377932095137	0.0	-0.38241172356279884	0.6726201291399972	0.0	-0.20415010543887419	-0.7561317812420661	1.1614861255513604	0.0	-0.8947404126189743	0.7931767026394135	-1.5080994619364243	-0.7941631786818384	-0.462452083670443	1.5106021542494235	-0.33254696015396135	0.6426107221571621	2.198030022061188	0.4149442500354065	0.17545179362165592	-0.34222837808877726	0.3975641800917356	-0.9172268304765768	-1.6314168884787212	0.5287715836521532	-0.6977817169703634	-0.5536006224189631	-0.12843895642923508	1.2216573477221269	-0.18459235995190088	0.8138918724766531	-0.040052702153958786	0.16763545176939362	-0.7598332535172189	-0.18467769624403044	-0.007264067537200953	0.0	1.4608999250933308	-0.5449455666043905	-0.6884244952084874	-0.773818657809172
0.10096707235610569	0.6585321693179972	-0.37560723080368075	-0.047809888807395326	1.026767741705624	1.0352633475327857	0.03064112285979075	-0.6364529073766806	-0.30499470942866147	-0.4939044297334181	0.0	-0.36605321937563234	0.3408522995633911	0.0	-1.1257596168306674	-0.4513336642547418	1.3318206084355584	0.0	-0.729230643070129	1.024193607710819	-1.649832712988472	-1.4118840408145474	-0.2252541461796117	1.6538327514982576	-0.3092878938200607	0.9105854950615486	2.1045700794086817	1.035582109696825	0.1361712672045249	-1.0610075470330078	0.2728833524357266	-1.0813524147103877	-2.1855743272792125	0.1117452536374627	-0.8867924121142834	-0.6456694716296463	-0.21450713256174653	1.6538335130222748	-0.010332416402076603	1.0992832360552036	0.17849920625753443	0.8478050563353648	-0.5185930133232687	0.06361645368291625	-0.0625444063073855	0.0	1.162515383008777	-0.48700788922465194	-0.8581680654722718	-0.9333994714353518
-0.021577169441221657	0.45754694794706186	-0.012834019739359605	-0.020070734132580634	0.8591115246173566	0.7468256734631549	-0.01337884512052006	-0.22496299714423418	-0.13924130209478716	0.24569162078783885	0.0	-0.08932292249971999	-0.15882582471011156	0.0	-1.640521638252215	0.07247197778543019	1.439568970868271	0.0	-0.2547859619898254	1.0846776527026856	-1.244908367582454	-1.2914408996762277	-0.019316889177477883	1.666745861702589	-0.34504060317017693	0.9093010150009513	1.601234495748338	1.3612584028256527	-0.012117834262269471	-1.0667577097877512	0.2115997137141539	-0.7561065364723821	-1.7637616201648971	-0.2249236622136788	-0.6599702608004985	-0.43513668166831837	-0.28519126517035126	1.706052131346219	0.05679427397013392	1.0739472322394086	0.42425734045037505	1.0896281313065956	-0.22848034382803734	0.4624501665397845	0.013449849087342172	0.0	0.611155099494407	-0.10218066473601715	-0.6225225683980311	-0.6044146270945914
-0.12565922831236429	-0.043295008450593815	0.39895184319598853	0.06781247955147976	0.2848770853184777	0.0902078535280653	0.20853671991260858	0.11309228221982877	0.06632012059917537	0.8196137374176449	0.0	0.23996038954366813	-0.6495647258751855	0.0	-1.686034874800913	0.5517705691936748	1.3477012734950409	0.0	0.2744757655019016	0.883186554603338	-0.6099487052090438	-0.6499021660723255	0.09487489754856956	1.4490573984591988	-0.404564274135702	0.6089587668291058	0.7523655688893259	1.1814940631799042	-0.17950503782490906	-0.3456619018752259	0.036086909299949614	-0.301685983305254	-0.6742235651081419	-0.4979958690868802	-0.0988060321882293	-0.20154904649268032	-0.2622265666209652	1.111812077175892	0.03657434904719058	0.7811205544776705	0.49838571639349255	0.7086474003328677	0.001999474976408843	0.79870653086357	0.04568838363741498	0.0	-0.09170703066138505	0.41093784488811064	-0.09510778353148296	0.022053822510543133
-0.34771882910386787	-0.7265112647852562	0.5841580751300108	0.03315729404052791	-0.3613049435481924	-0.5976554361672191	0.44177719659115156	0.17332032443296116	0.1586889291320673	0.9989525144197374	0.0	0.4138772968825169	-1.009912689302493	0.0	-1.4166430445672271	0.7432243967162846	0.8749263694189208	0.0	0.5893162565678356	0.42694576155706504	-0.049377003024134	0.09129517151020244	0.16720095831387025	0.9053889699382228	-0.4514612994665148	0.20596313889215442	-0.24717658170157428	0.6316237295951794	-0.2553631731675736	0.6549361452437406	-0.3157468764702395	-0.05685779494770119	0.40777710406952883	-0.6723130695723895	0.5495703049930638	-0.19772844930933034	-0.07238114125362703	-0.007597570180240924	-0.005744105720919142	0.35606130289994853	0.2963145623218555	-0.10530009710828428	0.1370827366667261	0.8442045950205349	-0.06667499510858105	0.0	-0.824147584567882	0.7200241033176565	0.49858461888154726	0.6210992026398348
-0.6983374792909504	-1.3308846907007115	0.3520159064715022	-0.16756465969798676	-0.6816855773237587	-0.8915200858451151	0.5154511652277399	-0.022824670305587935	0.043746265100688776	0.7837498779030067	0.0	0.32984090380000025	-1.2562284419376586	0.0	-1.0484375810955586	0.573468845886435	0.006468761810722088	0.0	0.5826919684803759	-0.14028672681886958	0.27711932127530275	0.5962520561808726	0.2724710547748625	0.09420211232581324	-0.5030969488830764	-0.013895270304871605	-1.112511639348208	0.0755581488481636	-0.16118921740286093	1.339732687392449	-0.7149498171336779	-0.11475592171286061	0.8793196926325386	-0.649900687201084	1.0238489123946695	-0.4602757916757839	0.2755976251994167	-1.1652982750717775	0.020182425935084226	-0.0166881549361541	-0.09282425030309675	-0.9067886122936075	0.23515582026627146	0.5379431261145415	-0.29038122930915095	0.0	-1.418122698830491	0.5901319226588433	0.9375819303671614	0.9485276072796064
-1.035491194462431	-1.5946195438889381	-0.2609220699681943	-0.391280142404941	-0.4962055093276462	-0.5834412977121203	0.47183904321781417	-0.2699028234144291	-0.19897138880819512	0.3325572391588604	0.0	0.0167593186857165	-1.5015455643835416	0.0	-0.7266025149116928	0.1874173348049327	-0.9986357510923753	0.0	0.3729746931074877	-0.5905690643694677	0.36677713159287434	0.7922088279320771	0.40675481116346296	-0.7337433224374891	-0.6231496290418168	0.11444362853930881	-1.586975314059955	-0.16206514280259335	0.10708663171728453	1.3485516023539361	-0.9423711434476667	-0.3051381726456156	0.5612155631286221	-0.3627912788608386	1.1794899720653638	-0.7945514447801325	0.6703049712187054	-1.7962420793202445	0.19343319529832453	-0.1680110004145321	-0.4289712147967421	-1.2729697781302935	0.39710433888728197	0.053278738040184896	-0.5209715617144597	0.0	-1.6851862101863428	0.05891446859083124	1.1033540085028946	0.9764302915359615
-1.1609666241009282	-1.415800639948241	-0.9906350218189349	-0.4342220089885558	0.03557461743759267	0.1305244741385985	0.4842392484650452	-0.3452047742262226	-0.33972841144704863	-0.1933937346485016	0.0	-0.4135742290037493	-1.819727199093264	0.0	-0.49158099711162895	-0.14506510831857147	-1.716238744342235	0.0	0.20553092022916325	-0.7371530788421251	0.2974583318638036	0.8301118789217783	0.45933412103034327	-1.2577525297126626	-0.8510058797394314	0.505350494231511	-1.5749606944495897	-0.017881293286109497	0.4681299082651215	0.7540590408521937	-0.878572311326433	-0.36763511912280006	-0.25046911751570944	0.11469127109549276	1.0308209196806237	-0.9334081931333099	0.952905954775445	-1.626639934133382	0.5316292440688214	-0.016019240552829175	-0.48560517299886896	-1.056433470878891	0.674370740893415	-0.3090315681989286	-0.6958169675170169	0.0	-1.5080563972985734	-0.5690266827804378	1.0085318300103399	0.8638677354151807
-0.9710641851559539	-0.9170655891681189	-1.4909817656744748	-0.22150813955197282	0.5371560179451006	0.7399781913266588	0.6491721233357234	-0.17321034102850305	-0.16339027808803194	-0.7300085836423735	0.0	-0.8386334300149286	-2.1269883953906676	0.0	-0.32930132979735605	-0.20622331838553004	-1.8222679202236163	0.0	0.2637302117322933	-0.553823122950335	0.14279836764065654	0.8900983774894584	0.2909626821983883	-1.2893827357594252	-1.1282889202490893	0.8691573811736143	-1.199040578408609	0.2870185569533442	0.785800077726607	-0.03524411137915342	-0.6194014811507544	-0.16703039351262025	-1.0289259973045348	0.5492949614292737	0.704747478792522	-0.7419518729527042	1.0110582506806989	-0.8682295311057867	0.9525312344671574	0.3849261558308231	-0.21913190868776122	-0.44888280027144406	1.0055174374281541	-0.3296367845305347	-0.8456812792459332	0.0	-0.9407633487000717	-0.9083203544813796	0.7544608918881475	0.7996154012353347
-0.5473840938201586	-0.3658064176708124	-1.5285055223032489	0.10336377892888383	0.6872753540400152	0.7483839387458674	0.845390497253441	0.13089479445678096	0.33918436796947127	-1.276958461222599	0.0	-1.1675784368898212	-2.1903747951311088	0.0	-0.23160274493152477	0.02894834423144398	-1.3221294853113792	0.0	0.5288576248502097	-0.20102776632371563	-0.05794157788095174	1.0003403060251628	-0.14005479244890448	-0.9035178197288574	-1.2957111202681917	0.9039580470544033	-0.7328795342564455	0.4254124050153386	0.9310587529413349	-0.569495632820222	-0.4142657277282939	0.21212402208224806	-1.3618501264194713	0.6695374148228819	0.35754531822101226	-0.3152774679841886	0.8454253452167816	-0.09211993917358423	1.2834540165937398	0.8508528491818442	0.18456520412374364	0.17576328409960157	1.2349806430224126	-0.028799657153562325	-1.0343972079987167	0.0	-0.22860880708512987	-0.7355931759864186	0.45801806401403494	0.8438268440305317
-0.11419773441274557	-0.005240851176587731	-1.1017284590893732	0.2717851488829165	0.4388198867624432	0.01956937726019838	0.7948013541595484	0.36265046327976513	0.9052585640545937	-1.7817469655097145	0.0	-1.338361178942232	-1.7801284800977581	0.0	-0.2062257885269352	0.3860106331275261	-0.5660872958002686	0.0	0.7931034091640017	0.0689223775836523	-0.271108504873951	1.0096068810605157	-0.7066022936098697	-0.39526204611654586	-1.1830262756185834	0.4964830193212717	-0.44608893623955276	0.20280104217316275	0.843664230638118	-0.6328255452160715	-0.4711523919443611	0.5479991111181153	-1.1628324840137685	0.34660104210417475	0.10892611737586799	0.09485266136739098	0.5621188039357876	0.13926600567442243	1.3328839074673997	1.1416511769109334	0.4275552044170585	0.5192506791027597	1.2081744707186077	0.34455085142269815	-1.2438693137739407	0.0	0.2966614212357366	-0.12939811090830028	0.1960812379483288	0.8873185140081398
0.11201714145045454	0.08316019571736295	-0.4185160737791088	0.09843619268266356	0.026060562166882562	-1.1066361312759156	0.2877899056734337	0.38984029296770817	1.1321223275076973	-2.0723135259712757	0.0	-1.2971619243992778	-0.8667577041644422	0.0	-0.23871169518850294	0.6208640853362698	-0.02656869159565955	0.0	0.8152424369162942	0.0685334328728367	-0.42877213875666215	0.7222975363870822	-1.1620808035443184	-0.08869065017537038	-0.7376611308256545	-0.2087469448247392	-0.46113597923953314	-0.31781259960863106	0.5562019736194377	-0.32495785094607477	-0.785300074146948	0.659182019588779	-0.6381506999085268	-0.30458589785022394	0.013825991067397963	0.2581714620822008	0.29698427522233334	-0.3701283434062583	0.9943107109415368	1.0732476488877805	0.3011496226109081	0.5346352601769704	0.8768498147464676	0.4871221999180729	-1.3215163877820995	0.0	0.39823298252653366	0.5787372019328042	-0.009622249540761426	0.7511162026314482
0.07159709013459348	-0.009749941783772602	0.23627428864013444	-0.36083254209792065	-0.23712233230267188	-2.0232702492980783	-0.6095558579501362	0.24749889356989585	0.7352241922219014	-1.9307739439005525	0.0	-1.000908386794581	0.2864006501482297	0.0	-0.2604490431551997	0.5897328617587395	0.009121475341834825	0.0	0.500861457965298	-0.21334790748607096	-0.43167917339138195	0.07699093203026082	-1.2854429659701325	-0.13360190627412472	-0.09509711177559717	-0.9152582441120465	-0.714428062629896	-0.8849208049328641	0.16289532343774887	0.06936180942752027	-1.1336856372570319	0.5312811413981525	-0.08055967324791485	-0.9922433481292476	0.059421286870427845	0.11113664650114902	0.12516530602656906	-1.3484523038971232	0.3192982434521142	0.6097272479486321	-0.17323317720336398	0.40349930781350035	0.3361069542982074	0.25185789043498796	-1.06343791577787	0.0	0.07454991626081472	1.0022531179963652	-0.17774397393193642	0.3409984908360415
-0.10323757617950266	-0.1352099819036663	0.6454444192892687	-0.8328138555033457	-0.20909234243449779	-2.2514557551906265	-1.5452218576882188	0.0951805734070048	-0.24061432840499075	-1.2722997569877559	0.0	-0.4570665387334259	1.224020747460043	0.0	-0.17209137788546616	0.33499441804107544	-0.38726149083904365	0.0	-0.029156283690968628	-0.6212828545277549	-0.20802744984161978	-0.7766022594409279	-1.0221618407953208	-0.43272891945926983	0.47531278536963195	-1.3721215610920148	-1.0370821849223135	-1.2539999843992178	-0.24668863149073764	0.2948542742908661	-1.2452445640384602	0.29939789694831614	0.3329804143110866	-1.4402780728759481	0.17028679104666372	-0.23149769777418394	0.018693446787524298	-2.2709821980163265	-0.49332353271554663	-0.11888625066925855	-0.7647528053380104	0.34619968550057534	-0.23638052798633827	-0.25803141086423037	-0.3899452290666411	0.0	-0.4440979438346627	0.9166705841369589	-0.346247217373398	-0.26555860392405745
-0.196583238897534	-0.22780166455679043	0.7301528954086153	-1.0219804130058603	-0.0286835665692124	-1.7461435875908933	-2.0942711085971117	0.07429166764375249	-1.4096641267039633	-0.2827328534718684	0.0	0.22809956555845287	1.5485296885915192	0.0	0.08353994489487047	0.028174562771398768	-0.8636930030648948	0.0	-0.5316194257866571	-0.9510772454244534	0.21253477069879795	-1.5588136116979	-0.5203236039474607	-0.7412028793528553	0.7284391023836092	-1.5179147952355219	-1.2836255559027319	-1.354218293160748	-0.6396802335617113	0.26227290670578346	-1.0132623167183457	0.11542425002274195	0.5999247369255596	-1.5602576412836269	0.2236170456120573	-0.5894345868029797	-0.11941216716728968	-2.723890396480427	-1.192707888458293	-0.8847872698939662	-1.1971084976111144	0.4176102005319068	-0.6928270209125924	-0.7751348094089554	0.5237725622111457	0.0	-0.8484822717874289	0.36799270617520236	-0.5563464522686202	-0.8639787876718067
-0.08048725684100756	-0.35574890417520566	0.5298172640039372	-0.8289327060410226	0.0023292102488181596	-0.8982892538531236	-2.0410542221156334	0.18205574954155893	-2.253112903681989	0.6241887149796875	0.0	0.8437007157394951	1.1622741768209635	0.0	0.45872462741450276	-0.17797487605578316	-1.052411066869485	0.0	-0.8200274306731081	-1.0829827510668362	0.6732108135475184	-2.029437225736991	-0.03559003916692709	-0.85210031019764	0.6038153915744828	-1.4732200963534237	-1.4071688348274856	-1.3042763424641208	-1.0340208105358502	0.0338414351085885	-0.5788207439303971	0.020091417857576038	0.8010314983061879	-1.4684202297932332	0.09031516720291137	-0.851156599917585	-0.3693349154903129	-2.6477964595174432	-1.5973359052210805	-1.474093683018039	-1.3319004409185076	0.44797828628214015	-0.9912904196099624	-1.0618984569963785	1.286782942916161	0.0	-0.9486943811714065	-0.3743375802395159	-0.8342385362048573	-1.2576403609506466
0.1816991649068557	-0.6365488129582134	0.14133202741199494	-0.4213149208181966	-0.3286194643325391	-0.23871369960098338	-1.5150918306756478	0.2663410950435145	-2.4142883100188515	1.0381030401675058	0.0	1.1411071479004053	0.33850069452364645	0.0	0.8098027908260801	-0.2662651748654035	-0.8208067105154572	0.0	-0.887791323099817	-1.0307523224859119	0.9487670804494848	-2.1131781925821467	0.22707356873075715	-0.7254424666979115	0.2744173840515323	-1.402268329583869	-1.4311641254591823	-1.2786905957506791	-1.4347325806432396	-0.28782429710204294	-0.21547775365157273	-0.07158107839956956	0.9703238031732272	-1.3376550539435232	-0.29602194872627524	-1.021998811932465	-0.7176153874623892	-2.293681672720497	-1.6648407098124895	-1.7735139911541167	-1.236168295163703	0.17752002897040842	-1.1754486060458638	-1.0630526418423214	1.506852168675001	0.0	-0.7761831514956468	-0.9704915481065891	-1.1626493517854706	-1.3748347340809706
0.38376617858197637	-1.0860384033718578	-0.32005136828253933	-0.0983720256478387	-0.953748814862845	-0.06489234108319088	-0.8751236875590175	0.15079711560045034	-1.8890930246998119	0.8234898238868259	0.0	0.9521125693282642	-0.4345069408019752	0.0	0.9838416567368621	-0.3452247437917887	-0.32949906176898525	0.0	-0.8794767823420974	-0.8792982329796286	0.8651932901783613	-1.8956230154891769	0.22399113654820774	-0.47329879866402624	0.040400072753273036	-1.3631122286180295	-1.3590315436129694	-1.3419826475788343	-1.7651352587947784	-0.6491354603906442	-0.10602146246216165	-0.26369927788578285	1.0487622465460666	-1.2131746259244232	-0.8740195619141874	-1.1599221916727143	-1.0447733880523276	-1.9496345787923153	-1.4710082338805661	-1.785621400920044	-1.0904946542801925	-0.5141978399809183	-1.279194671228923	-0.9062097838247747	1.046553786570748	0.0	-0.5173302665028517	-1.1723111676267726	-1.4550057359593764	-1.2806908252541045
0.3448046978238249	-1.5308696884508795	-0.7204353702210544	-0.051897416382339	-1.5472472300938676	-0.26369054588281576	-0.43248759926399366	-0.20516526108494254	-0.9942026362260432	0.2290398869052941	0.0	0.29180442002206686	-0.7412701577271191	0.0	0.921684524461793	-0.521668167816109	0.12843251993592703	0.0	-0.9369400443753302	-0.6769720105847448	0.40816398617935584	-1.5149270734917013	0.06424741734028937	-0.2323765197869209	0.13132499199086398	-1.2694975201751544	-1.1182586237979826	-1.3886879276773987	-1.86363670302647	-1.037992000206376	-0.19268110809406816	-0.5498994869122732	0.9536137196349339	-0.9575373583760722	-1.4457584191651092	-1.2707333999857942	-1.1904927006562527	-1.673038885306977	-1.1269112537219514	-1.5807707436151373	-1.0180373379445644	-1.4589074394906916	-1.2459376316085282	-0.7639497000487517	0.13864864462152876	0.0	-0.3344156945862982	-0.9168799869536244	-1.5649111159604372	-1.0870338506400274
0.0686088460492814	-1.6743262909286367	-0.9043263456863554	-0.2107728940472067	-1.7538178410599448	-0.4514855546147471	-0.2318824260263436	-0.6404724726633089	-0.14968667056487167	-0.26485045407400826	0.0	-0.6229798717896086	-0.47541730999903437	0.0	0.695608254898128	-0.7653985947327652	0.3676451511336603	0.0	-1.0507473321621725	-0.38551019705029893	-0.2527212109802341	-1.0545883510286373	-0.0989326685915445	-0.04129631554560266	0.5477765630735134	-0.9942049702444827	-0.6065964108313524	-1.2388342589121777	-1.5759192232909411	-1.4062064359952293	-0.22702832538646037	-0.7815718772370944	0.6867278856668994	-0.38756451398955094	-1.7553160158207837	-1.266967458595463	-1.057453312625573	-1.2523735639640259	-0.707529344254445	-1.2376774788022862	-0.9751554261674399	-2.2527394592185415	-0.9491287940770535	-0.6995897310515222	-0.7343290270694547	0.0	-0.21912270778432683	-0.3298165311221399	-1.353912772808412	-0.8463221706750998
-0.2351040639938148	-1.2891961154853027	-0.7363183905921141	-0.2952257914816028	-1.4583872727592881	-0.31204097151898186	-0.061565338318518	-0.8829896498149516	0.3663972120361623	-0.26976707587241827	0.0	-1.4618894108570821	0.12406030695569942	0.0	0.4479327569951923	-0.8900548575656924	0.43955642843618487	0.0	-1.0469748484949755	0.06162607631936034	-0.8460900768306236	-0.5276876897640509	-0.18590648783508748	0.17404843663011804	1.0512092690958736	-0.5258489566609498	0.18509706179010849	-0.8119780470721607	-0.8942170192877191	-1.6181850533010702	0.014312045102551463	-0.7739061981551347	0.3711353653939672	0.5005005438314785	-1.627321457387616	-1.0358102865231567	-0.6866802971540749	-0.43292849876222217	-0.2487504734369166	-0.8229016526480977	-0.7936991285584966	-2.4898616091405312	-0.31900834993924326	-0.6265035362674809	-1.1263492426546529	0.0	-0.0015118839813454568	0.33835399458984267	-0.7963929185435042	-0.5242168747055966
-0.2963903069286587	-0.40560665216765734	-0.18829497202513173	-0.044787004460542484	-0.8938570720536132	0.13582335675006585	0.31976584926477686	-0.7402687839228639	0.531078851702053	0.24151504828843343	0.0	-1.931357329277825	0.6511687653109884	0.0	0.2775289593553528	-0.6851637593345343	0.5573779953741599	0.0	-0.7316798107920564	0.6422885944548871	-1.1400417300186336	0.04937600836312394	-0.22686989057294804	0.501688037855953	1.312600635664213	-0.04159950123549342	1.079790608531836	-0.23673731598186148	-0.038005134890880476	-1.4992262316449834	0.5202109855718374	-0.47007890690105614	0.17215063739947156	1.414651160210215	-1.0842113935972402	-0.5612487977085817	-0.2514030587395411	0.7803691300610922	0.19566002677340216	-0.4139395020802255	-0.34240017759214725	-2.02182099216451	0.5192732069504801	-0.4119421070330857	-0.8889505313365511	0.0	0.48487084013330267	0.8078533358383472	-0.052693197968882236	-0.07304319340930307
0.0034857566849110016	0.6506535355962324	0.5894194108742972	0.5547451209632257	-0.49615505825396555	0.5514104648774792	0.9293317613183372	-0.25245390009926516	0.5067550367606338	0.9171134140731353	0.0	-1.901206087675321	0.800642659212414	0.0	0.16779764172614414	-0.10819112271327494	0.8895665747385845	0.0	-0.08295387997325744	1.1833957500100436	-1.0550395485516413	0.5819815016567892	-0.29619962286551677	0.925019172714362	1.1237311263785836	0.18144484779123404	1.7538856558952731	0.20138937435834908	0.6126680889413679	-0.9627523808852813	1.017281688352934	-0.02422915166390215	0.16612753874209438	1.8911625474181835	-0.35778374368030064	0.010869557671497054	0.034485881484689056	2.005961687095127	0.5053817714894628	-0.12143836450052338	0.32410521049708746	-1.0624539765130285	1.2257311781216118	-0.0317055038797352	-0.23136290328154635	0.0	1.2115961765263552	0.8718338032322898	0.5636205529328399	0.46366229763709593
0.5158286792144053	1.4171982894031574	1.291837332287018	1.2263033903405876	-0.5989467225913309	0.5569508021426759	1.4960860361025705	0.3110096698489088	0.472381814068451	1.277540379853002	0.0	-1.436309240008892	0.5488597156957706	0.0	0.02001301784700997	0.6176513995921216	1.3954856800907742	0.0	0.6697528493834676	1.4335899512288874	-0.679540726373866	0.9125951710414312	-0.40800788036539093	1.2958473960900754	0.5335677611074899	-0.0336660508416141	1.916576653528919	0.24761059860651344	0.7253848923593966	-0.11318987580161115	1.1601301509738726	0.2821358479095228	0.2732380303412607	1.6047997688138897	0.22878982903530296	0.4384434590728289	0.042360291885807665	2.6820757261199573	0.5221207810301084	-0.05948655855633603	0.9564477732985462	-0.060542808346086274	1.4025139650332124	0.3652778351579499	0.45268520413213487	0.0	1.9019501668401662	0.48341453153026503	0.7400034287541105	0.9189266800418951
0.9031051141727777	1.5601465481817685	1.601233639518143	1.5848640430070962	-1.1816939362514818	0.07013543158851222	1.6525513187149579	0.6189996165215036	0.49651237809363563	1.0567978525958355	0.0	-0.7238342904427228	0.1399850144522441	0.0	-0.2308937887572687	1.0973133982383585	1.8372991380387889	0.0	1.1614480676853136	1.2396159664366266	-0.18569570901978633	0.9327364779792395	-0.4673754447334835	1.4322277440427396	-0.17627729877208262	-0.5994356806531282	1.5170494326783208	-0.13287519575103918	0.24640177811895958	0.7755314082632532	0.8009122375746051	0.24486746751170202	0.32185972597015683	0.6461116084221327	0.44490589987559226	0.5473219308221925	-0.18842238368754263	2.4560492021670295	0.1589883261890912	-0.2609535948315034	1.2634666503152245	0.5784125939089332	0.8514286492457223	0.5515540885021297	0.8579001391309098	0.0	2.183268463625381	-0.20435706974180398	0.36454960117846286	1.0897596023999887
0.869096638473157	1.0731682800479503	1.3763026253214516	1.420154549339747	-1.8549472636771542	-0.5833405265382923	1.2395381142620352	0.4976014653521864	0.5371505214817817	0.3856590062698196	0.0	0.04627196281826212	-0.095877880566426	0.0	-0.5161093614764103	1.0058749166372882	1.9569259381157975	0.0	1.1335972675777701	0.6937157247917773	0.2889562634082125	0.6985889675744654	-0.3265267798868693	1.2653905002882122	-0.6563029177297552	-1.171905900710649	0.8216662932657132	-0.706609608833992	-0.5095463022761589	1.4131408168236772	0.12751100260883855	-0.08840163343569996	0.19981214553495602	-0.4603510551122328	0.28715950209646635	0.3726743372777128	-0.4679062828189653	1.4774210283233948	-0.4871593749300476	-0.6002135229610459	1.119948657666805	0.7352904126375635	-0.2433125642328325	0.40834384891111997	0.9413498173639419	0.0	1.8518953097905844	-0.8820520465673594	-0.3624012528478208	0.8886827917497563
0.37786784698994197	0.27726137830944547	0.7597549263719883	0.8675155629649948	-2.1043356456951843	-0.881063554213076	0.4782206958553824	0.04532358630208975	0.5379619766773265	-0.31388711027949256	0.0	0.763972914206756	0.04043474757790527	0.0	-0.6448588523856281	0.3146265659556243	1.6741755246881846	0.0	0.6253537323838767	0.11733502301920745	0.7060323440938827	0.43386612301567634	0.09101829257413327	0.91164496299436	-0.6856439714964463	-1.349537965262311	0.27792461279702735	-1.1090382467293012	-1.004277773839587	1.6751158306661855	-0.4478855344745153	-0.41886901698046536	-0.033808846238343813	-1.0506561936001575	-0.024951814864333625	0.15862519940080974	-0.5708361060494819	0.35452503618746634	-1.1251118202214065	-0.8082630332409002	0.6713326874733643	0.6225955607312936	-1.3600005771105994	0.05009572701033297	0.8818120426809726	0.0	1.0550736244557717	-1.219875079560785	-1.0050192133757276	0.43852268129692085
-0.30405128545956284	-0.37853177784827763	0.11024128102874269	0.33148559891840473	-1.6332418737277574	-0.4931911716131021	-0.14455081861304542	-0.4392941038710106	0.5129451527580615	-0.6396249408731245	0.0	1.3948236177260653	0.506812789367006	0.0	-0.44064126961556876	-0.6661372665862574	1.1471751216047497	0.0	-0.03832653689622531	-0.1401816090322552	1.0919175008873014	0.38583618675084497	0.6949394467315922	0.5999366804945651	-0.2805640422445624	-0.9392077833838244	0.23297930505349648	-1.0773029902057625	-0.7964887065421804	1.6747257591060556	-0.578024187419673	-0.394076401713555	-0.18053299270438522	-0.7500064684414736	-0.19218171173937978	0.19705889127105447	-0.3842082628656082	-0.22519850934867297	-1.4044919092677774	-0.6125804762459454	0.24701207692951302	0.6044443200856807	-1.920289320281179	-0.232483683314263	0.8757405736949263	0.0	0.23582749161989666	-1.046354283867981	-1.1398987204086262	0.019957066128130193
-0.7847100628228806	-0.5815531071241649	-0.21998780238229537	0.2069379782561445	-0.5715608647168184	0.44157336270483283	-0.21198396676757386	-0.6675323738849669	0.5338375360066246	-0.49123425269291066	0.0	1.9071611410225042	1.0718291365104313	0.0	0.09181152891524977	-1.4707871596498754	0.6485373188527191	0.0	-0.4675059761395331	0.04047342713408965	1.437704021342027	0.6273025225840447	1.243489353111127	0.5019527299717588	0.3384570643340658	-0.10429080108516794	0.6925954046794444	-0.6173995692244278	0.1565180623697919	1.659621603942023	-0.23420963505996234	0.12678611349779773	-0.06825368034226369	0.261222778544958	-0.02509964106617839	0.6110650227048149	0.005979195605048088	0.04478908933357073	-1.1296165793016957	0.06552443483921344	0.13473027670553397	0.9175933677487396	-1.6423511014470908	-0.18884475423594893	0.9436809796952463	0.0	-0.14707841011089637	-0.4688210231644577	-0.6304256295010995	-0.10962142269000383
-0.8226933170477714	-0.31209133304353237	-0.12264780758821128	0.5941616639905195	0.5939539736939814	1.3717520665551717	0.3105298388020992	-0.5580501843534591	0.6331060636648291	-0.11588108000288852	0.0	2.2033463910894366	1.4721502472840786	0.0	0.7045632129789634	-1.7674509970287782	0.3586279355848091	0.0	-0.4819423793915097	0.42966594295371213	1.6238362100210166	0.9628306850429924	1.472685454611097	0.5957251689747847	0.8818964745122633	0.7196805103488003	1.2972434725162252	0.011101452971537824	1.423455988756401	1.8001090387121044	0.2702193876309643	0.9327953130781245	0.27620642803879597	1.3441680690362925	0.4421909300137878	1.2413490413629962	0.35136490230055306	0.8809083446187651	-0.40761922867433686	0.9940455956362444	0.37582610964387203	1.4864695934801428	-0.7303644458412281	0.17514968695460503	0.9064259055439222	0.0	0.06049726469798224	0.15804857376818887	0.2588797976597974	0.09827225116762113
-0.500783399041678	0.19921948591927605	0.1819274337990896	1.2140819112901275	1.323943941268108	1.6974302262237015	1.0272626684672792	-0.2808484230549052	0.7227321371498052	0.1075933266771024	0.0	2.126401726638815	1.5588207390806352	0.0	1.0223015884673978	-1.5504135068538087	0.24216951256889208	0.0	-0.23416623857885413	0.5839269469365453	1.4498298240285452	1.0373728226867873	1.2569615051863772	0.6752978320266098	1.1351501366385834	1.0983018108692073	1.550712520588462	0.48066794102715654	2.325932742233622	2.02666071683371	0.5116053874985933	1.5618699941392917	0.5967794113179804	1.810913828425438	0.9829008312831006	1.7293091962770584	0.38913374098905545	1.6114131761100006	0.38882351185879327	1.706711493506285	0.7325527457556128	1.9601139665034415	0.24340039791871576	0.5613134909145836	0.5512458288267601	0.0	0.5797949572460556	0.42761184824313986	1.0058326257412522	0.4345709568274871
-0.16290487195075756	0.663150620337473	0.28904311492823254	1.5893092121905013	1.3628903000105137	1.1881688703223416	1.3778937938529308	-0.1175755681627216	0.6263699438207162	-0.027548358515778023	0.0	1.555610437417908	1.3434515628204637	0.0	0.7796917115982744	-1.1007228986425028	0.10545035972209112	0.0	-0.08099447347853764	0.16753631004797562	0.7729775203719347	0.594742450815743	0.6916672843547957	0.508773853008897	1.0321639037066286	0.8817509301624045	1.1579327320420827	0.6192966503053233	2.3445472563930667	2.0487516312456258	0.27475008042638094	1.5891223379604205	0.5696456317577346	1.3716567661750405	1.3240133852468308	1.751052998051588	0.01484085604244704	1.6530371526867518	0.8424506438848386	1.7639057375624445	0.8576209030077507	1.947932539507347	0.7033589666135641	0.5795447305724933	-0.14632763328616363	0.0	0.8731574451552884	0.13957176163993795	1.1587845273221833	0.5709831207739451
-0.15155723150499287	0.9247501289200222	-0.09857541235247666	1.3679297366230354	0.8849982631371252	0.15194841009221757	1.0321832132000461	-0.24114453658557627	0.2265200934062545	-0.3997537864279993	0.0	0.5307507804831371	0.9395686869192936	0.0	0.02314565576870392	-0.7492345002633174	-0.21488261768559055	0.0	-0.2914418152618579	-0.7593985216031776	-0.3317089067626881	-0.2942896363015632	0.03962925875827396	0.029784064958658714	0.6413671670130731	0.3051276069755222	0.24202179961101897	0.514283171176086	1.4500229384758279	1.5581761500537987	-0.27867744941535416	0.9121208922049866	0.05545031647923534	0.3121349860860591	1.307243210055691	1.2438910257929807	-0.6303020273431176	0.9220261463321344	0.7590260490498036	1.0488111469502321	0.5498994523444598	1.2971009052843925	0.4455872901844037	0.05752573967661627	-0.9297424488460868	0.0	0.51807299248925	-0.5432677134439586	0.639554831977636	0.29845644361187135
-0.5349925683747786	1.0231964799603441	-0.9257068069696944	0.5664914421037845	0.3571889596386478	-0.7716179988587389	0.1281608896109198	-0.5752820045784247	-0.3831980091949418	-0.6662946944724807	0.0	-0.6906231411268948	0.4676563214095563	0.0	-0.8725044164448863	-0.6225059822414368	-0.6865009908080006	0.0	-0.8086443248625216	-1.7072805668090527	-1.5160700862942134	-1.2137597625729966	-0.4225691476728742	-0.5840960243588587	0.10413212260438307	-0.16679020514479065	-0.7154171377314569	0.4263579128994361	0.13930034544268854	0.4801819068015358	-0.7202048245777953	-0.1630626201192843	-0.7442075849873357	-0.7173365443291158	0.9649505115314422	0.4656627166076196	-1.2208422092974505	-0.11681704962835003	0.2975725475571408	-0.10393564028901559	-0.08412326733749335	0.22657021535376484	-0.23204311417730802	-0.7695365725939002	-1.3874381276442598	0.0	-0.4721141568247669	-1.1596576465401478	-0.18835609089186015	-0.30159297701071774
-1.0301973539174987	1.0948769988734597	-1.7633719922160422	-0.43280386432828566	0.21744031888832702	-1.0486594985626396	-0.8192428423891985	-0.8352944153329918	-0.8806089356696171	-0.5425094888002938	0.0	-1.705167935903819	0.002976443968501148	0.0	-1.4029337630763876	-0.5636063543055261	-1.075942836362139	0.0	-1.2526706615996654	-2.032844414563955	-2.2810273507551337	-1.6329559771549573	-0.5555029948652662	-1.0110789288850541	-0.42069967669367264	-0.148331598991059	-1.1782201570134259	0.5810753601991352	-0.8574789399711461	-0.9100707918569075	-0.6642459819642246	-1.0969151524328538	-1.3600613155746137	-1.1450115587411147	0.4790945911329724	-0.1585782541792052	-1.4271221356891775	-0.795970556812685	-0.13568408447867608	-1.0615647807683064	-0.6786497938135901	-0.7730368097527855	-0.738211407063641	-1.3526161743629856	-1.2191856004854988	0.0	-1.6103651538640267	-1.2180633780149783	-0.7459728467268263	-0.8815018460710079
-1.1903244149186798	1.2165807526806554	-2.04504978193112	-1.123317017103629	0.5874975323201438	-0.6058812657727474	-1.270493973492508	-0.7195577109038083	-0.8845731628312636	-0.0295906004027875	0.0	-2.143631868400172	-0.4064443201417957	0.0	-1.2298824115517177	-0.2857014230910331	-1.1116918646357605	0.0	-1.1766365812705377	-1.3579408885362425	-2.2326253498354043	-1.2418947205559754	-0.40821946694451666	-0.9949127797630231	-0.7834880935215716	0.41343549398764873	-0.9000567558945526	0.9917079587064099	-1.0166776691300385	-2.101760899911329	-0.04972652348394276	-1.4360001640488858	-1.3326585180927697	-0.8364383066050004	0.07047645375933587	-0.2998767842133201	-1.1043556936469532	-0.7292034186281858	-0.16483899865079182	-1.2589935020035539	-0.8352567464203597	-1.2128263305711933	-0.5953950126421238	-1.1720656523860749	-0.451349759633855	0.0	-2.2215551814452583	-0.5080524539470673	-0.6172537696790045	-1.04064809944294
-0.730056421096028	1.3252734002184887	-1.4190256163997244	-1.1851265867070562	1.2099519714470977	0.14984638832964542	-1.0169856878295322	-0.11423934515818762	-0.21751150326505783	0.5883442980420135	0.0	-1.8591314496202997	-0.6906730100429334	0.0	-0.38223109335147254	0.36356209645963367	-0.6899389001421647	0.0	-0.39747649411251407	0.15135977600136083	-1.324065373755404	-0.16107751500072437	-0.14652207835623926	-0.5136139625831685	-0.8586513972104121	1.211998704492747	-0.07491309900169667	1.4434477587014247	-0.32622946057637897	-2.6294466436824564	0.812790435838747	-1.0649608660131964	-0.5162294868398644	-0.12299563210664739	-0.10119285581862575	0.07917774764573238	-0.3709329826677127	-0.07684807199339817	0.29709165389025793	-0.5517226208112415	-0.3736858861935742	-0.8827430524699117	0.23392044741251294	-0.10683676895935504	0.5605435328197453	0.0	-1.8682450548954208	0.7490387830391148	0.17448833609631367	-0.5871909735855341
0.24644471897901168	1.2815957595942997	0.009776676691379063	-0.6599578091316793	1.6438922459726408	0.6547574757277804	-0.28712726953543677	0.8310426378242208	0.9248287523942008	0.972358074195535	0.0	-1.007708229085615	-0.7430631162099909	0.0	0.7683923764384288	1.2368749161516752	0.03716017329571778	0.0	0.8408256175927208	1.8464515025991235	0.07764690535393245	1.1256380443563005	0.07938823465769757	0.21269906085886506	-0.5755541668869639	1.797247886700883	0.8063642545410413	1.6506481687897687	0.7362468400501498	-2.3378013017312034	1.4602445021146766	-0.23316715691796913	0.7995254924731281	0.4980467810643532	0.02480710933324447	0.7237484164493112	0.4733960648185189	0.5996198316447507	0.9911490079133184	0.6810103348844743	0.5596046147169983	0.03533010043124828	1.3266327349422893	1.4327631554179276	1.3513600859215795	0.0	-0.6332823605479342	2.0182364252813527	1.1832247874297661	0.3290164413558671
1.2877633822409171	1.0219258032162748	1.7089803404060018	0.11123440927381927	1.5786803420695306	0.6121371844546298	0.45749626313269287	1.8010177575572879	2.0390466905580262	0.9971691983568021	0.0	0.03400263587751004	-0.4724234501010452	0.0	1.7364757507368203	1.9578021887358723	0.7585605178219893	0.0	1.9980036890476343	2.970364000663971	1.364122232226759	2.0726112165388715	0.22882456124567246	0.8740511658657953	0.03304768151632657	1.8823535590001035	1.2884912870330865	1.4723038114415206	1.5270167446975498	-1.455128711852229	1.5981569293763374	0.6410706798509956	2.0400460537404683	0.7510972054757326	0.42666397181339666	1.269463605667163	1.132465939013828	0.7779505490347025	1.4985076060118419	1.7651066238946858	1.5880336528544077	1.0800693968551796	2.093778425563789	2.7214069588603556	1.635817703949485	0.0	0.9279302478659588	2.7687376628958247	1.8406736961701302	1.3018349413372254
1.886768834990803	0.665159730372144	3.004723192650228	0.7236802441200484	1.0497326739361073	0.20356958871637565	0.865693745286485	2.5052458509520625	2.5997860047358183	0.8428092002310493	0.0	0.8680477607630678	0.10862672910936663	0.0	2.1989289926227555	2.1820328881896995	1.2097996602771648	0.0	2.57608844090312	3.0996656336037547	2.008728766593214	2.3992593924321426	0.3631823840106536	1.2651439872690782	0.8000962594860502	1.5285128751587256	1.2385789872998594	1.0269330357803252	1.6393036060822903	-0.43156521844219464	1.2882969305546905	1.2367243973776691	2.674382121225953	0.7625026885468289	1.0267802570728397	1.4730765003514192	1.4757978921039607	0.3743919840517284	1.5362746219142172	2.1522697093481074	2.3286685200409902	1.7720260579165428	2.178684692177778	3.1572344612043706	1.4649383079735856	0.0	2.1275256312160824	2.785307425552989	1.8330190126700912	1.9128337932130346
1.8161485666602648	0.468789996922159	3.445224316818759	0.9460451070123457	0.41176236618825346	-0.06683136200987336	0.9157619232357223	2.821556492015901	2.3873167851113672	0.832800339215251	0.0	1.2712971800896216	0.83146823848046	0.0	2.1383219927386676	1.8530394860785648	1.3279134767388574	0.0	2.427230542433059	2.362017190041759	1.8469188161603856	2.217310632988938	0.5537703123089809	1.380208225767691	1.4550779218070424	1.0812884719804745	0.8908439833050089	0.6185166550264964	1.1217379702313235	0.34155699630578507	0.8720721042592736	1.4825612944010895	2.5073035878068275	0.9059462045913511	1.6976501487111422	1.3334091548273812	1.570704997416242	-0.20157085308666775	1.1493755943550321	1.7558987165782023	2.588055277168155	1.8638481110651073	1.6772966119298083	2.635077097812348	1.1442573034177266	0.0	2.5445618971115436	2.2692432410073553	1.2924282082117482	1.9695615168360572
1.2655017866203637	0.6457503716839991	3.0185344183930005	0.8086375250328676	0.09205172618142922	0.22233303738026242	0.8558883555215275	2.800826900860178	1.6334113902966025	1.145652831482572	0.0	1.2722777527403752	1.4126296402787728	0.0	1.775800973965708	1.2529862958272258	1.241720512793696	0.0	1.814525248524004	1.2950155150652045	1.138615906586613	1.881725419147739	0.7848274076764498	1.3505339891263808	1.7272008618200467	0.9069510879825208	0.6296435101293918	0.5206507874033461	0.38567190105239313	0.7382784620884422	0.6969619900187507	1.5120974415271629	1.750889239270035	1.4447270952654896	2.258775481020912	1.0351822234236918	1.572868046168065	-0.37886254409292264	0.6607527808672689	0.9767810233608555	2.4113973562934854	1.4383115616551545	1.0323756839149498	1.6027767614426154	0.9817871821710202	0.0	2.2216908709792906	1.6682699132339602	0.6738361055878904	1.5854948094640962
0.6799286013745603	1.1708595759855975	2.1038363024208393	0.5120258418596152	0.2946541202965805	1.0576580124301878	0.9352738874765407	2.555073362061415	0.8750739928777271	1.6325672091428185	0.0	1.073010984718672	1.5825535076001187	0.0	1.368187358878278	0.8015558905835098	1.1176382433308452	0.0	1.1912032945819184	0.4617663676401212	0.37488866374958657	1.690444222732536	0.9333585076550712	1.2911995351057795	1.476962700402432	1.1176395256114682	0.6786510280100227	0.7706005661132973	-0.10910605576557632	0.8980989268325092	0.8554223360005095	1.4879375271464603	0.8468619435041838	2.2574870943257923	2.503824944033349	0.7792389641411495	1.568188740174171	0.1095417157761676	0.42036231592185425	0.4031853823699065	1.9813361253841644	0.8140667306944551	0.690853117030137	0.7603106139344756	1.0546419194511947	0.0	1.5497838845128218	1.360061282866379	0.41228586885684904	1.0638394946284202
0.42028499404912584	1.7315733330427914	1.2107415395939205	0.2508240381118251	0.8570846545528273	1.9577534688223446	1.1568545158603045	2.1393617783627668	0.6035548163230883	1.8974820976877338	0.0	0.8826410212538988	1.2311137964411984	0.0	1.0320379492899814	0.7485846558437924	0.9963383558200974	0.0	0.8692813440836465	0.10045072951833856	-0.04127685176456811	1.6632167618965528	0.848041469558792	1.1895848849453232	0.7796230737378433	1.4821262045549997	0.9269233343301972	1.1235748874379923	-0.1589562346228124	1.039006197686965	1.1280380489000887	1.4494631599172352	0.1780273631443201	2.8691160176679964	2.2781046078734093	0.6364555360217361	1.49413913258524	0.9845302686378282	0.5426088486783848	0.39509751054823933	1.4666688007823663	0.3342020584011028	0.7820237269427134	0.6026563559996552	1.1642770215700227	0.0	0.9513386303880067	1.4104461515294773	0.6118152794876559	0.680017869899882
0.5001229057078684	1.8858902369364487	0.687816407490183	0.08911190288584853	1.3560116706572258	2.2931171392718572	1.2576973342997886	1.5327065202443366	0.9400983884934494	1.5927876740643756	0.0	0.7833751710255851	0.47931008742369297	0.0	0.7201560249639803	0.9927490278879892	0.759276469283602	0.0	0.8248076647376392	0.04432540522008187	-0.027404654337682372	1.5607781976733686	0.47326993553037344	0.9263275013879477	-0.09696644158494584	1.5887199924251856	1.0176832830693838	1.2091080819370696	0.09306432684515915	1.2359991232527694	1.1640187079115578	1.3011576049719975	-0.13199789714668614	2.7753261051823275	1.5741863255771078	0.5291944198373042	1.2061874646622517	1.5953777334508294	0.8299449418149064	0.8431983906207774	0.9397425813884043	0.17219625978380196	1.0511353915379122	1.1108349268684647	1.0080342636360542	0.0	0.6022874168666507	1.5672065656887348	0.9901264119685902	0.515536423917884
0.5999170609628117	1.342088380945535	0.5791171666401491	-0.03675090845349893	1.3903885900169737	1.7353944637705372	0.9349133220534062	0.7303512563759825	1.5564789331655056	0.7110930301305994	0.0	0.7171820224307808	-0.37232240675887157	0.0	0.3465762174981231	1.168382509932728	0.2540809231238602	0.0	0.7769269034146645	-0.05981360047914686	0.18323292916963627	1.1171139670594445	-0.07355458756194981	0.4059472960772472	-0.8158153665775872	1.1488510937812595	0.631262982504186	0.7898230565138891	0.31840995119836973	1.3371884709671882	0.7555289801630853	0.9353019249250809	-0.21321959624444636	1.8244526000392691	0.5757849629340115	0.33622437792983817	0.6385530369234167	1.3914896789485613	0.9398140508218414	1.2696621506028962	0.4084068721915608	0.2642939127589063	1.087767847659662	1.790832907902189	0.4353527218207093	0.0	0.3819507123347793	1.4790420014308392	1.1134847963991383	0.4452034414683572
0.3511796616684654	0.17694932874909033	0.6886720106064632	-0.21783040351754426	0.852326514735711	0.5147127130670955	0.13338670529232255	-0.14393292751648842	1.894542357192363	-0.3545724488830335	0.0	0.5876209872688589	-0.9931684607291671	0.0	-0.06339800004326861	0.9404164793184095	-0.5267221606963327	0.0	0.46638186838099516	-0.4251256137090698	0.2665633535548334	0.2941151705186846	-0.5360949837574437	-0.317971486003068	-1.1280096494979879	0.22808747030168425	-0.24828155443254218	-0.05368971833449256	0.27414074416155376	1.0833399863667639	-0.000501269302107528	0.37320750497855415	-0.2761525150836687	0.3716146442783191	-0.4025775143520633	0.021543285927865564	-0.07336677129060477	0.3450187400816676	0.667288928892834	1.1952809643370017	-0.09204850771455908	0.3911850809599153	0.667753565636127	2.022533454514682	-0.4032940168298772	0.0	0.05781762995451881	0.9715090102751538	0.7426036024294126	0.26533963073490474
-0.3256810101104703	-1.1641300908350376	0.7695131803069198	-0.4719494095480392	0.005391571323142025	-0.7039028466393215	-0.8439725004856518	-0.8252196900894606	1.5379422454743177	-1.0431261040678323	0.0	0.3840272284766705	-1.1851507475411487	0.0	-0.33840104615230276	0.2857224744812557	-1.3687012056899142	0.0	-0.09300388668859251	-0.9476222969716295	0.0799918087446676	-0.6462246866865345	-0.6552962166350652	-1.035007856207617	-0.9758564239197813	-0.7627558307260133	-1.2810201752497423	-0.9446864133287254	-0.021919613412440284	0.3427637206835488	-0.7670617332150819	-0.20164805951579914	-0.4219890540136437	-0.9169289701830559	-1.0638549140465658	-0.32285165190487336	-0.6225520881564441	-0.9928091238201339	0.12584495949023833	0.5079222043211303	-0.44879794898104663	0.34233770001162206	-0.05448021304422497	1.4762063739381242	-1.126774717518449	0.0	-0.46355040600582403	0.17997764786745615	0.0297044284085138	-0.141961452378382
-1.0968890315253887	-2.1027656854406285	0.687011712756495	-0.7236445705850465	-0.6812417779170131	-1.246959081809867	-1.5079654629642874	-1.0394663093407284	0.4896989242530742	-0.9939643458034016	0.0	0.2199285967963809	-0.96755956994501	0.0	-0.283845293558713	-0.45719634723442487	-1.938087913366922	0.0	-0.5930999517651159	-1.3067108795313398	-0.2230014567174829	-1.3125809584992763	-0.32807086902446386	-1.5037489581454022	-0.4903193410726469	-1.3204216038501537	-1.9760444372105903	-1.4348558795372204	-0.3288018599171528	-0.71686283753056	-1.200455472867448	-0.5531607619258168	-0.5785001433576095	-1.4794186143864554	-1.278623088685462	-0.5521834131035612	-0.7136670174620873	-1.8532017827008758	-0.3170664801864465	-0.43329935003971737	-0.5238806583907191	0.05582124307360506	-0.6498670427010816	0.32058922816907587	-1.366068050587473	0.0	-1.026368599288572	-0.5478498837173456	-0.581518260864029	-0.7230520294514658
-1.4197970189431988	-2.2584263948611953	0.45361013828621505	-0.8695196072183266	-0.8329588054218446	-0.8716612157011236	-1.5205231998020654	-0.7026365280126375	-0.8228572467598357	-0.2904260723690212	0.0	0.24685993145266563	-0.5416020067354083	0.0	0.13059836771431393	-0.8178625848241862	-1.9978134033929973	0.0	-0.663212619395744	-1.2498201807792344	-0.3233816619467735	-1.4678942041884095	0.3114855031675874	-1.6164719039257134	0.10254577642046106	-1.180577070567745	-2.0111528677408095	-1.2889821405197113	-0.3838747898332911	-1.659577136017827	-1.1746211578946038	-0.5611073065052782	-0.5919912440674682	-1.207914753743723	-1.1381247410096018	-0.5935456317977491	-0.2782120268842368	-1.77427469220282	-0.308680749585803	-1.0346037781122517	-0.2759063543556464	-0.34738021761215937	-0.7360936560514649	-0.9007336574931623	-1.0102289501510289	0.0	-1.3414579089713925	-0.8975044239934352	-0.6805495554457787	-1.2906519075943959
-0.9444470485440482	-1.665747164650203	0.1458277810327425	-0.8637771249729027	-0.4070740922258854	0.08114049743666467	-0.9462074900627535	-0.036077449144015776	-1.8098229333304052	0.596235191880505	0.0	0.5079230496625986	-0.16284202734370926	0.0	0.6771627858858529	-0.539431535931066	-1.5748261208483663	0.0	-0.17803302559688483	-0.8246350276490856	-0.014846808108992289	-1.2057565844730551	0.9449463056764225	-1.4715767902193182	0.6008236718528693	-0.5033050814806119	-1.4436891953774917	-0.6407891092942107	-0.10391826893946012	-2.0140343659064146	-0.8362253338462095	-0.3151362655475837	-0.3827277002770761	-0.4945123716023093	-0.8727080236678042	-0.510024793323393	0.4399287807227745	-0.9125368710212222	0.21357232084182207	-0.8780587947257413	0.1516248149235	-0.6455121736512924	-0.27295896866079905	-1.6222305293706718	-0.28610651487337907	0.0	-1.2299449089635306	-0.7973904864133013	-0.200193612916654	-1.6416814676992384
0.18009692386662404	-0.7399651565847201	-0.19724121406581505	-0.7492474472537537	0.2865355520608464	0.9215488411272502	-0.22242849704276574	0.5123773678501449	-2.069091562520664	1.1226418446760875	0.0	0.8534557523921759	0.0007593121539738213	0.0	0.9682501915948085	0.21557031513161662	-0.9467166719228793	0.0	0.6000145590299933	-0.36678214871437925	0.5846645229712226	-0.8796264737233014	1.2331941486828992	-1.2917351992659853	0.9028515223226595	0.21860937367914107	-0.6670117142176207	0.08861586516884315	0.36248286643027083	-1.5626449422400814	-0.4645336172507326	-0.057724776597214214	-0.031362378280704824	0.04822145425602262	-0.6924729976352354	-0.444858301706276	1.0081815810919403	0.08123502717542175	0.9472727038964046	-0.016184527802565636	0.46553866798305066	-0.6566341324279483	0.3922666254387913	-1.5941622362931152	0.3802639218701819	0.0	-0.7939275285663119	-0.4454994819265442	0.5168505309838416	-1.6672834357116018
1.33555436471534	-0.014900250269838652	-0.5965114191698325	-0.6116740878917111	0.7918614839490723	1.070163805810296	0.14019147591760087	0.519252739191896	-1.6015385703333673	1.0256873196474627	0.0	1.0050084481750396	-0.05416213232060914	0.0	0.7012561305728554	0.9568567733844091	-0.45139104606360597	0.0	1.1651560905980496	-0.2457673143753518	1.0625632021784785	-0.8336641058420702	1.0001333302274793	-1.246849417001942	1.010922851984704	0.47572678728782986	-0.14600242319428997	0.4622170781972463	0.7547908153372457	-0.49460934943493523	-0.254487453456066	-0.016629534018044324	0.2695454925156089	-0.006306347831612683	-0.6629609009445965	-0.4875416538316963	1.0687090196503248	0.5296137355838886	1.4131737253137688	1.0548823454663065	0.38349860541429726	-0.3507779962737208	0.7657973382858652	-0.991977006516993	0.6241297655182914	0.0	-0.3691122741713031	-0.14762610605319373	0.9458501601769563	-1.391029275081047
1.807096147953281	0.1762581656722956	-1.0617151842192563	-0.5016126933360211	0.8020094710552415	0.43192522125508553	-0.08553547610954253	-0.14505880694236775	-0.7698248839950909	0.46843577432781275	0.0	0.7438016473016259	-0.19106457135522698	0.0	-0.11612278255012282	1.1949949102726007	-0.2599406338428843	0.0	1.1045693797861933	-0.5654437435111174	0.9823717429116404	-1.137054014152328	0.33119262542260774	-1.3186547567758486	0.9826517911783892	0.07726174143932048	-0.11644429431334301	0.31216663740559913	0.8855042513350628	0.6849591830563405	-0.18880317024677085	-0.2517249590683506	0.35211122704094366	-0.6388059189408666	-0.7011709058651072	-0.5739174292426671	0.5647498488418723	0.20177136607380905	1.2754349833687841	1.720396546646285	-0.17730261039445785	0.12983442161653116	0.5571668759481858	-0.2536818379101408	0.3514933628166462	0.0	-0.2849885012938012	-0.09811292981956776	0.7393605040980907	-0.9325714960792898
1.254702530477194	-0.12478191813786359	-1.5027989546731513	-0.3938579148909235	0.34896698507373675	-0.5612568099747921	-0.6870192781060812	-1.211278884938608	-0.05164228577959758	-0.11007788622491653	0.0	0.09513215137920157	-0.23748100437159417	0.0	-1.129213063788789	0.7715698038123118	-0.2828364722245503	0.0	0.38424425379210025	-1.0569936977190413	0.21156200618620957	-1.5241572404263661	-0.47175296450311327	-1.3156104456248134	0.8747065476934179	-0.7170899392625322	-0.45211494218068954	-0.15216636979316625	0.746190716973933	1.4385726119142952	-0.08687580279173218	-0.6277461007798218	0.18410608105377393	-1.4295115957905813	-0.6845784273630741	-0.5129582653123257	-0.22893725671221288	-0.5445820594626323	0.5659303780281086	1.6394166845207572	-1.014536833401212	0.5487292212592533	-0.11904514122197025	0.2170837518107784	-0.23210637300083592	0.0	-0.6117503157803441	-0.265941640365345	-0.03756729516972657	-0.44079299122067417
-0.0444775823335145	-0.5733302170170432	-1.723799508354398	-0.22038305044190634	-0.23421278277854288	-1.2570830907048174	-1.1680104110337417	-2.153657050329065	0.239049749307257	-0.320233829607717	0.0	-0.6368700512174018	-0.1036614545536756	0.0	-1.8340594789342666	-0.045712327262103385	-0.2779865739497491	0.0	-0.6246744702575205	-1.2590755081774343	-0.9346796355049174	-1.590047223524622	-1.0558909183703469	-1.0324526882782747	0.712882278053881	-1.3612283073850764	-0.7815992615998137	-0.4906733916038093	0.46757100602682455	1.4950081961484591	0.21890740206979367	-0.9261864556818153	-0.1304950434911869	-1.8559831734510999	-0.5788326841218288	-0.13595718555102204	-0.894578627375933	-1.0461972448799612	-0.34458176153610603	0.9350717399429688	-1.730041740717686	0.7014468670086261	-0.8340604608337683	0.27449949106660954	-0.7775619856977597	0.0	-1.0911982222596346	-0.4590797205508159	-0.958071738944571	-0.042265836832096663
-1.360076225966827	-0.7779625472210376	-1.5342839770488226	0.05028100284109679	-0.5492733161907639	-1.2249502514271222	-1.1035694573893124	-2.498202549103832	0.09058259708153042	-0.08679145296893157	0.0	-1.0361093820330534	0.15349571389395844	0.0	-1.8904587976741856	-0.7659314966372003	-0.07346822846599615	0.0	-1.3984172603850575	-0.8603587616127324	-1.8558927667771166	-1.1001902561951569	-1.2104141141233928	-0.4356901720776343	0.4935093454073143	-1.3814192198429054	-0.7639675539239135	-0.34231357940472373	0.18811093275829227	0.9764345720373023	0.7201027028383317	-1.005042392906917	-0.45083216019353145	-1.632542173154353	-0.4770882273841226	0.537245036405922	-1.1455254796605092	-0.8300662894565833	-1.000929932944927	0.06572335596335618	-1.9516586965591916	0.5167960670588636	-1.155112434447837	0.0494344393344131	-1.0184642575575162	0.0	-1.3153151082624361	-0.5027409777200282	-1.5246016816113772	0.181153923174594
-1.9746783843162585	-0.56391917966209	-0.9109553113287426	0.3543987518338361	-0.40654194289627926	-0.5379874237587899	-0.44048136397486737	-2.101221068792308	-0.2699628195172046	0.3247530365607384	0.0	-0.8496709817884114	0.35825811291993076	0.0	-1.3433704669874285	-1.0207255968869902	0.2716350457209305	0.0	-1.6078103855332009	0.048329157654474146	-2.0412402708739297	-0.18727009441370815	-0.9757777800786074	0.2683040558026625	0.20057669754857352	-0.6985102883105572	-0.32952407722250476	0.3062344771345601	-0.0484992357192166	0.2807238220933174	1.2051972583970543	-0.8852170869510623	-0.7069997343749603	-0.8758785496826548	-0.5171491015690799	1.2461959396667595	-0.9919859078559656	0.037125369534111406	-1.1558951494854852	-0.5116497517943932	-1.5547178462281335	0.07943676207489203	-0.9433569755127512	-0.21272086055846448	-0.9188693419532173	0.0	-1.0300465582036724	-0.3876251101523757	-1.4882686406375412	0.20081031774417837
-1.6359734200687344	-0.07285061010716107	-0.08429586914010516	0.5478859226451113	0.04709498825165923	0.28512528617017446	0.4649258463113586	-1.220713875602383	-0.5699098138946868	0.5205379613039304	0.0	-0.18488731441202896	0.32148954025061915	0.0	-0.600231084163467	-0.7983967859034438	0.49784388244359296	0.0	-1.3110351801413689	1.0033938174529178	-1.404510493839688	0.7096871696613767	-0.6037825354491345	0.7420590986711879	-0.17654536657167777	0.2983421575586171	0.2746779327351233	1.0780484850102081	-0.28524027482179876	-0.1950551725562856	1.3862037454717988	-0.7070332990437679	-0.9246088403312379	-0.014514159375044512	-0.7449882375800704	1.6096150791248027	-0.6864715321005335	0.9918057183701389	-0.8948125331506336	-0.6369213049704688	-0.7455824684656024	-0.4312206279231332	-0.42545757396542666	-0.35383200061215303	-0.6579481534327282	0.0	-0.3426263464398881	-0.2774828506242872	-0.9770003782239237	0.050720791458725996
-0.6886158447790296	0.3540992030160185	0.5376001720556632	0.49106247354998905	0.43145372513922614	0.6308271262213282	1.0882022102293727	-0.3414985101928233	-0.672390955547804	0.26495445862168177	0.0	0.5235888123782437	-0.034393617568904675	0.0	-0.17346449528962568	-0.403685378198965	0.3485513010713254	0.0	-0.8631079407996844	1.4649257648237672	-0.343961824954796	1.1216714546538185	-0.3890765997616217	0.7320742429593563	-0.627558142799091	0.9811137935855512	0.6555665320555991	1.4307231785596322	-0.5557653503146059	-0.3043344325948628	1.0868705625956228	-0.604549016861796	-1.1516693170921783	0.4742189659165498	-1.0425222613396914	1.3524370774023047	-0.5020829714846675	1.3697225172161676	-0.5201159589592314	-0.4997857780766583	0.04609893786568804	-0.8429499065841447	-0.0005719494756366742	-0.398034218354821	-0.47854167485350574	0.0	0.3256133597127995	-0.3785777487991203	-0.3627700322416229	-0.17004409727479977
0.19468385374548197	0.4176141956950451	0.5850834217808171	0.14578334077912475	0.39823745453088416	0.19896628227324364	1.0799573705833068	0.12321228274337218	-0.6354133936407165	-0.3598583650958789	0.0	0.7790209922304359	-0.6035205612923589	0.0	-0.355194622030158	-0.19119933896036087	-0.20885113915236997	0.0	-0.625544701625213	1.1703213791902494	0.5212234317719797	0.8466184095498126	-0.47146540715000984	0.2404386876496805	-1.1052072312974879	0.8758848448552626	0.5374899877684243	1.0127151614223668	-0.8020793300707716	-0.21267627673887168	0.3644505562679214	-0.6053507596043426	-1.3617506358766225	0.32767015858854953	-1.1912584519675167	0.4930273958850263	-0.5202264683614667	0.8688402933104091	-0.3033387630571374	-0.43772019861200484	0.40277788022744937	-1.071326977815407	0.0582891342762388	-0.4903754272090165	-0.5100542603799195	0.0	0.5172439397310663	-0.7763028258703163	0.012782718294518906	-0.325280568722693
0.4835362294607692	0.05860517633312121	-0.04549712020404221	-0.38348961729266573	-0.1197741742459816	-0.7945959204975868	0.4744723655250425	0.05742584113651303	-0.6327665732044233	-1.0181977342228539	0.0	0.3560794391023875	-1.126256923312441	0.0	-1.036226532055326	-0.28850401049151214	-0.9175312577338814	0.0	-0.7027773312923387	0.29550666038244683	0.7590899310865907	0.06375033754269277	-0.732611730224578	-0.46702753377212497	-1.5153202603431926	-0.026899222274221046	-0.05804995136811657	-0.0782903931009714	-0.8935194362168736	-0.23980012791941907	-0.5088826941614333	-0.6338158444316618	-1.4313100702517134	-0.3806406297867905	-1.0346102550096967	-0.6379896223131044	-0.5916902735921478	-0.24429925000653507	-0.3014642995230962	-0.6516008921825721	0.1439053262814872	-1.1359710489686285	-0.21987922487583397	-0.7473322781204689	-0.6823750407926332	0.0	0.05609914041192039	-1.3606319143945513	0.04697250246497921	-0.30724753054269516
0.1286838025149178	-0.5133357987865917	-1.102864143665686	-0.8946387396429708	-0.8440246909106345	-1.7447977887215986	-0.36342582453888356	-0.33943021667104595	-0.8090319984128544	-1.345861108971098	0.0	-0.52521893857062	-1.3156801848507422	0.0	-1.783930073782176	-0.5233627416145812	-1.3808449839842936	0.0	-0.9000325772956735	-0.68234977244944	0.39473070406192867	-0.8012548212560243	-0.8607699527992211	-1.0208871820609944	-1.7312987504086639	-1.2418243872749393	-0.8261579356377532	-1.3106081767320368	-0.7406342817794099	-0.597860329877409	-1.183239591396014	-0.6045624013546299	-1.226858510868582	-1.3001459383058471	-0.6155526063475025	-1.5673038518272553	-0.4952215289923928	-1.3165536007718401	-0.3695171080435004	-1.0577706171402432	-0.5856986998968566	-1.1132154734274557	-0.5729264102986298	-1.1412734312638066	-0.7813814223058722	0.0	-0.8188846362389561	-1.8875061681670038	-0.11808599314761567	-0.10939063356960431
-0.45843744651984714	-0.9673884160547194	-2.0984784671986514	-1.1909165788116045	-1.3172009059997107	-2.027071318552225	-0.9927244746610515	-0.7286744780422826	-1.168939295071598	-1.1750993908300462	0.0	-1.3192744507440795	-1.0191256169004215	0.0	-2.121997434877097	-0.6028363061152474	-1.3250695257505811	0.0	-0.9196639929416962	-1.3098109072573898	-0.14474988143543402	-1.350833481560362	-0.5563995316128033	-1.1657409942660795	-1.646083860980269	-2.0609295743040685	-1.3636230698116738	-2.0119806889875997	-0.4050298436708995	-1.2091816589807927	-1.3979408631564336	-0.5168681430198214	-0.7394495157514982	-1.9831576649358316	-0.17420562662398936	-1.9334588495092584	-0.1589169606030521	-1.736841885455112	-0.3382554277482899	-1.376432969261094	-1.404713522381863	-1.0660635289048148	-0.7462298641396136	-1.5016285680798198	-0.6056106340124882	0.0	-1.5983511116319784	-2.121910750086901	-0.2649900954533837	0.14890754249893137
-0.7492489807525649	-1.0652570924804532	-2.5665722035954452	-1.1781168116810832	-1.196181952043308	-1.3771083390631205	-1.163358632453444	-0.8635389495915329	-1.564176786528488	-0.6199799927443558	0.0	-1.5062281544329554	-0.3244591968715071	0.0	-1.8260278009460684	-0.39116906930277956	-0.7863872377804751	0.0	-0.6288622281938379	-1.4305787480710581	-0.36589612153884343	-1.4337557791269528	0.24249572134871386	-0.8912673115258445	-1.2462727172596098	-1.9649098507925915	-1.3980569686566027	-1.7663842890632764	-0.09729721338903966	-1.7307236797820396	-1.088530539960817	-0.4626310910792221	-0.15167280001510317	-2.0860186617581413	0.008419144970706356	-1.6694465632029625	0.24293948480525368	-1.310564810503515	-0.19540459038012373	-1.370358300672407	-1.9005966354783812	-1.002883862082712	-0.7024146444033388	-1.623221862787506	-0.12345941662412814	0.0	-1.8259765892431776	-1.9585934340840714	-0.2909216984687116	0.2813656803559865
-0.49990902682791805	-0.7979772072470772	-2.310040322446579	-0.9000653686139684	-0.48127762871263047	-0.05126801476492825	-0.9226863003766366	-0.7169523023137796	-1.7745235632917384	0.008913607290206417	0.0	-0.9464091144998605	0.4585335052207327	0.0	-1.0466372149186456	-0.055270740103686836	-0.08623295937901643	0.0	-0.18260360902565448	-1.2200158338134726	-0.08058706048868175	-1.169811377314692	1.2628694025943585	-0.40036599452463584	-0.6611173844959221	-0.9250057730468277	-0.9205458798095287	-0.6684700550909604	-0.04272201843186304	-1.772075632900622	-0.39501049058165144	-0.5373159056228792	0.23696605774239987	-1.509634218214973	-0.18599810168206532	-1.007487617910268	0.40711061778376967	-0.33768017029866376	-0.11303827895137113	-1.0385530248368409	-1.8334754065451908	-0.8913615447404376	-0.6315269208558909	-1.3987300285687279	0.46833950413988173	0.0	-1.378832058618528	-1.4490074263966615	-0.26636572366849254	0.15538175251803665
0.08269419189080084	-0.36650501282771114	-1.4859682993376095	-0.4986100991403432	0.4675295618201362	1.3204120863872644	-0.519248220656466	-0.43991964043999643	-1.6292673099507693	0.38358347592821046	0.0	0.00658496830521078	0.9459481476665801	0.0	-0.19212294658976858	0.04784760203806594	0.38774300380046267	0.0	0.09379024942103756	-0.9804241294457584	0.4558033661187353	-0.7946158908846097	2.0080854665167283	0.0469652479547187	-0.13543454640194752	0.5820586816917113	-0.1573550097157995	0.7242361823463225	-0.3091473700867114	-1.1628604644607043	0.41079246010044745	-0.7304525163193502	0.19361030847356714	-0.43784512853825464	-0.6137812529623938	-0.31744152500042616	0.14780804870416575	0.6273941574910805	-0.2963103494816704	-0.6157487287784249	-1.2354074306192646	-0.7116034377153608	-0.7605868351099965	-0.885787297827185	0.8271860845258225	0.0	-0.5186351866949024	-0.7421467241277201	-0.3327484272626273	-0.2028347397860916
0.5199887743386892	-0.03703965979514272	-0.48925035016039703	-0.12926007671240727	1.13910757054378	2.0908090634596075	-0.20322967359405372	-0.2121680937209345	-1.1026702254426097	0.31774404842622056	0.0	0.7239240388039058	0.8843908987939487	0.0	0.3396004756368586	-0.3398483981007586	0.43833869717644197	0.0	-0.03476029962058287	-0.8739931351808521	0.7395238067449509	-0.4639156669294849	2.0321495339948585	0.2972986101908307	0.08409027793133811	1.8462865612750705	0.5783861344616332	1.7121563183644826	-0.7364051736281478	-0.09082816328695571	1.0334416435911327	-0.8960760902679857	-0.279341040130542	0.733242392100103	-0.9563167749768879	0.10750770097060441	-0.4258564807607274	1.1404209855060699	-0.7813412501789844	-0.3874105315444923	-0.3695895160313245	-0.5022451292303735	-1.1270725139525304	-0.27397517240670494	0.650921132537355	0.0	0.3075634489981986	-0.004592693398801759	-0.5443324450537612	-0.5995375160709878
0.43715788732239574	0.020043121891090216	0.2802059730441658	0.11601766425471714	1.1722442042808836	1.9466565390066048	-0.074384817769985	-0.11389875651125438	-0.3389404479097221	-0.16739507209933382	0.0	0.7147567075108913	0.29801292209149444	0.0	0.39984347210329807	-1.1399978820982777	0.1724707847548214	0.0	-0.5198069584956014	-0.8054848401753208	0.40394655392697476	-0.16777325852317607	1.218874167635835	0.3678058724215977	-0.10482042017807346	2.3126028959220926	1.05014692812248	1.847721574168925	-1.0380639834089933	0.9840060983853808	1.256519976151009	-0.8421447286332839	-0.9169966760060001	1.5541324673032353	-0.9394428899676729	0.18341379435355049	-0.9569454642478857	1.101912135600761	-1.3583360815588725	-0.47394369481039367	0.4103315312763602	-0.35788051376758884	-1.512039694147661	0.21464686220174206	-0.12984367954198334	0.0	0.7655661087183446	0.6209037712904147	-0.7992013507880176	-0.7828835966497231
-0.15279557861110069	-0.19710237119015986	0.6164815271961046	0.23875544710801022	0.5604363280690471	1.053703575421128	-0.06713589979291205	-0.11047565361455963	0.4017802661299573	-0.8750531361495184	0.0	-0.04238390137345716	-0.5129543913166871	0.0	0.1499030066419176	-1.9494151081244195	-0.10206538157910855	0.0	-1.0592843300347317	-0.538984392104125	-0.48716857843171973	0.19631608494996014	-0.1121942653364582	0.38479478620632773	-0.5762151882025818	1.8542385468801486	1.1828698573125427	1.161258542835122	-1.0119944007418427	1.5873510438876173	1.012884866980429	-0.47968506199836586	-1.3392602185922167	1.7164660209136577	-0.5298733973350385	0.01935339046223791	-1.095431591710978	0.7281654590973446	-1.6987851293135134	-0.755569890011698	0.819032788227957	-0.37284723470931563	-1.5996874023025023	0.4242465904379877	-1.2630010421675364	0.0	0.8202902191820683	1.0131066940617268	-0.9205488635253457	-0.6076542364836683
-0.8655900360412428	-0.5671882339865627	0.559352762908362	0.30704900090055887	-0.3626419174467061	-0.07376834555298406	-0.05083912717307207	-0.13864581084708114	0.8517975914865985	-1.5233451356258192	0.0	-1.0801347082381296	-1.130984167094659	0.0	-0.08131329875445892	-2.309366942238977	-0.11425570806558111	0.0	-1.328222512473761	0.05453528399085613	-1.4560561523298807	0.6702602028887205	-1.3566120208653378	0.45928544379348585	-1.0269115645944467	0.7843472229868883	1.041836350817649	0.09052792962264185	-0.7021023886117588	1.4971957590577636	0.40378132612095463	0.08299353953584906	-1.2828412111484078	1.200073600600981	0.03483691237119228	-0.2114858728247428	-0.7727701959272052	0.32457613092114446	-1.5986399801268558	-0.9912684767803773	0.7417939540988684	-0.5692989083510641	-1.2431265574214367	0.31230122730722676	-2.2540370610306937	0.0	0.6916008193788296	1.068280151995601	-0.8164657537101984	-0.14501350095453922
-1.240441429347001	-0.9529592999492933	0.29223216333689206	0.39217067143139844	-1.1377311921294637	-0.8860409686401405	0.0506848292457777	-0.19949859756096924	0.8525227005313145	-1.8530356740997553	0.0	-1.7554912689258928	-1.2514880492832194	0.0	-0.037200684808584863	-2.038148245783747	0.17230810725007398	0.0	-1.2269897484900505	0.8243886564961362	-1.9306965254204607	1.137111021726656	-1.9576613100895959	0.5955449006443252	-1.1513957005979678	-0.37341351776698284	0.7476870628924459	-0.8221483767692319	-0.3793137215285128	0.8517943601563648	-0.34583796021840346	0.5812661223343838	-0.7655119166854546	0.28841268556794863	0.4071865396291496	-0.41003064327575034	-0.27662081693018115	0.05473510890326076	-1.14664108256153	-1.0280018322088946	0.24760343482983013	-0.8644944712570901	-0.620611092196805	-0.06217459751306775	-2.592216715366177	0.0	0.6329430637481702	0.7327965728593223	-0.5762812383253823	0.34322537593344143
-1.0826987803175738	-1.279298933765142	-0.01936107243486352	0.5057113545979817	-1.4512088824987743	-1.1010662476760351	0.20674127760375455	-0.3653523796417408	0.4277485533152858	-1.7265227279217947	0.0	-1.6855251598882575	-0.8505928258146088	0.0	0.2892430403965318	-1.3729818279086068	0.5396444643612527	0.0	-0.9479235698540485	1.3886568171466234	-1.6412963698848595	1.3607023764529511	-1.7231013523331442	0.6914889196950341	-0.838348500358274	-1.1925660242872258	0.39784803211743924	-1.2575421057087772	-0.34309891256838726	0.03760163042212063	-0.9890314790469151	0.7507755687956351	-0.07402578217084166	-0.5778143345143829	0.36677616106681393	-0.6043123654614134	-0.04809411754219349	-0.12826468871933153	-0.6747168843051253	-0.9255765043907388	-0.4718790521318703	-1.1085576851333399	-0.14222757026193258	-0.5819536954860223	-2.018355521318101	0.0	0.7110511635369872	0.061553630995338414	-0.4128570893082973	0.5560125195336809
-0.5943897513123837	-1.5289915076426537	-0.32739080745650406	0.5735595838549185	-1.293002309562384	-0.8229263869044714	0.31256081159926746	-0.6897674739706456	-0.223647726390741	-1.1949778896885574	0.0	-1.005188488313268	-0.18953269181323357	0.0	0.6515575568503212	-0.8023591207975915	0.6796125981141268	0.0	-0.8042115505533248	1.3788951791298134	-0.8095435686165392	1.134531746044883	-0.9265728364024324	0.6185632109046311	-0.255626447230405	-1.5378793066768743	0.041495336840511175	-1.2622441078943099	-0.6860011367877521	-0.5608986177697222	-1.3748212534299586	0.4919977000687645	0.4140494249966009	-1.0438567244728778	-0.03656338461944687	-0.8929649037933914	-0.3385915991747047	-0.366367233223315	-0.5138538972151142	-0.8932830203868344	-1.1935741719509163	-1.174222376812181	-0.15948008468192398	-1.11430828421853	-0.6907444658344358	0.0	0.7551829007070562	-0.7541335019821048	-0.490482791476236	0.33294078327388016
-0.19948325546581053	-1.6783323480602192	-0.676807096324999	0.4669674795955342	-0.9146974819837718	-0.42050865668613885	0.26228126312141686	-1.1019646793116271	-0.8181269980786964	-0.5007027847203367	0.0	-0.2648323150285774	0.34735196081132097	0.0	0.7160863878920496	-0.7021489266824958	0.41861820331360516	0.0	-0.9552923506644261	0.7045042365083454	0.005965054096608063	0.4291485781178013	-0.1236815214919407	0.31750123337070507	0.24705598865357536	-1.5477632898645919	-0.29382485583528795	-1.1330493434245088	-1.2014202565696517	-0.7821127543013555	-1.5165482210371248	-0.0722570195967617	0.4556369026250686	-1.0390546631197415	-0.53355822998237	-1.332949813336057	-0.9855378626031653	-0.7174593813068223	-0.7360651023107228	-1.0895346716244567	-1.7393630855029856	-1.0394669185353371	-0.6908498074778757	-1.5389900632049476	0.8555039626995677	0.0	0.5113486336779458	-1.4395403751621272	-0.7786556715843751	-0.2548818095038485
-0.2040261654262994	-1.6471806123570596	-1.0929638033402136	0.08353414059474011	-0.6342795257775015	-0.25815174910210037	0.005364505486973012	-1.3912110443408574	-1.1204648797262586	0.012988205436759038	0.0	-0.034226729480852314	0.4811027307141011	0.0	0.2906551954607115	-1.0434270690987286	-0.1562671565850954	0.0	-1.250441023715901	-0.35706905326910426	0.29923336427686914	-0.5662680180306254	0.20448088585348634	-0.15381968538944352	0.3664756790059483	-1.453737917438718	-0.5632798968817634	-1.1478998798100317	-1.5140760536834361	-0.7397341416269484	-1.5599046789136837	-0.6821959659600508	0.07211552709162503	-0.7961499908024211	-0.8369649227673344	-1.8584546159796975	-1.4934670055295	-1.0678918258861447	-1.0852342779341568	-1.4509012678567295	-2.0123084354180287	-0.8034261540528874	-1.3772477472226379	-1.7661351458201648	1.9548227822017237	0.0	-0.11907697295693727	-1.7610100312092434	-1.057621499967246	-0.9577305130916054
-0.5540084476913371	-1.3259564547940492	-1.482387940740992	-0.5596614864826015	-0.626598962740959	-0.4559197285551409	-0.43606923541381465	-1.319843997400175	-1.0509075882981735	0.0693244840113234	0.0	-0.4878100134468632	0.19185670449050163	0.0	-0.525661985125524	-1.3967079409225633	-0.7515472398801092	0.0	-1.3248273479346342	-1.3112535894079915	-0.03427962620771545	-1.530846055297311	-0.04847006335354419	-0.6436068812880047	0.05554542290250157	-1.3853998368565859	-0.6957383044112344	-1.3459793484234985	-1.3451634036505695	-0.6870724288188824	-1.6606982607871028	-1.1007690382678172	-0.4858108890601914	-0.6661833300920112	-0.8412090669730846	-2.2897656428823305	-1.3829260530251286	-1.2038929717026772	-1.1625713557025414	-1.699175710768328	-1.9932813691649414	-0.619034294125273	-1.7153924265439342	-1.7521783959365878	2.143113653006269	0.0	-0.9420969410834468	-1.6469193936201587	-1.0804888512598625	-1.4987353281607818
-0.8752047140438944	-0.6745586313082647	-1.6360718608897038	-1.2773538504978614	-0.8333901482323497	-0.8311595142252085	-0.9741339173467568	-0.7961373035319967	-0.7077331652091223	-0.37529032868980144	0.0	-1.2648212708226307	-0.2946102401566018	0.0	-1.3623766106572988	-1.2426792733512932	-1.055553277850498	0.0	-0.884665187291257	-1.7325235664743839	-0.6340472553822066	-2.16175241289615	-0.5668114728707232	-0.9780899164671759	-0.43523127879068735	-1.299378526447397	-0.6284791921503418	-1.5122792609679578	-0.7173163790469537	-0.8015298331380273	-1.8524233245327544	-1.230408426106674	-0.8964601816174349	-0.8480683157762954	-0.673333416605558	-2.426701940822132	-0.5589871796141562	-0.9771946692391051	-0.7363821978889579	-1.5359846816818539	-1.7164452816033884	-0.5840915639249457	-1.407048163058081	-1.511964279843999	1.3940123638198414	0.0	-1.5490383034810886	-1.2177296818455254	-0.7660816332377481	-1.71498113899227
-0.7621012106230026	0.18200869791191554	-1.3459566722515748	-1.7584240451299176	-1.0348122247756697	-1.0520772597121986	-1.466623258818586	0.02389776092748119	-0.29440064651056985	-1.0752236341072638	0.0	-1.7101514981354398	-0.6712645578725507	0.0	-1.7583800269297496	-0.3700405470264832	-0.9279651855560203	0.0	0.03711750242908375	-1.489888173382209	-0.9363627000778841	-2.291213506025173	-0.8492942343273964	-1.039126972701375	-0.7254240183587509	-1.0663533487279486	-0.36284803925177206	-1.3672493274829278	0.056978534631189966	-1.0458128298348388	-2.0058390358580427	-1.1117153556674704	-0.936235344711695	-1.2268514219019782	-0.5631869404882156	-2.165899903808457	0.5821476846640541	-0.42913036709315866	0.0586171193049591	-0.8818734509013345	-1.244918569072389	-0.6645514104331461	-0.5680186923833593	-1.1163952188187396	0.12169532262379007	0.0	-1.5677161669186446	-0.6965454760628546	-0.2645425258133037	-1.5974520530947114
-0.09380451966020947	0.9522549813445988	-0.5581104185970869	-1.7016082504486496	-1.0145282477446884	-0.8941057896826868	-1.7371545048318637	0.799202767002539	0.0008997381725709765	-1.614339131586423	0.0	-1.3352798064658766	-0.7516661966857014	0.0	-1.4053772578103685	0.9322288511626431	-0.46852142142559405	0.0	1.0622931075377835	-0.7703354559968616	-0.5726206345043059	-1.9167276348933016	-0.5701541798464232	-0.8126719053966762	-0.5751472584524645	-0.6301639066333153	0.0016358199974348077	-0.8118785845581468	0.6005791914107618	-1.2005548896048686	-1.9263124891273866	-0.8261441191489085	-0.5604947438375437	-1.4509537108785517	-0.6372502475864276	-1.5681823898869345	1.409178405088064	0.2231413351613652	0.7946762298991263	0.02852716169715889	-0.6576627848738873	-0.7052219525025818	0.3616928471096151	-0.6684118673607462	-1.0554293905898413	0.0	-0.9171504012464713	-0.26002606042304854	0.16511422913318377	-1.2224378555638853
0.8635436532032414	1.3050678655833137	0.5474769349950566	-0.9862257896566273	-0.6976349271177615	-0.42046620009849656	-1.6250108349118972	1.2085683021591194	0.09678440064291562	-1.65270580039995	0.0	-0.17992150810552632	-0.5748692634198187	0.0	-0.32271190536465916	2.039598264669996	0.06652412595313482	0.0	1.7186446578427033	0.09004315723934433	0.37599668550464166	-1.1593713896423545	0.18158421611008596	-0.3937504859088229	-0.07022051450515894	-0.10318794956002705	0.28809879033985436	-0.0395880223782457	0.7458184361139558	-1.0372386017607211	-1.5296459824300803	-0.39823170713985584	0.12620172023761903	-1.2075115341857598	-0.7963559581593109	-0.8345538771233229	1.5057895228540088	0.7236116893575305	1.0578572644717823	0.782344474781124	-0.04406047747207834	-0.5247495569726726	0.9449593117520052	-0.263749635194725	-1.6517265670677197	0.0	0.11272749610084708	0.0627518195302467	0.37377837480782145	-0.6498920238975839
1.644160972368046	1.0653196247528218	1.6165957961916584	0.2196710708899647	-0.1753889160254339	0.04321615547382776	-1.0671157938360187	1.1650599251942928	0.029100535399197037	-1.1510993021194118	0.0	1.1821957349060792	-0.3482508251625692	0.0	1.1303331419841016	2.40882834894475	0.43086096958981696	0.0	1.7849169975251735	0.8263870258576703	1.4388369104970047	-0.20366796845298582	0.9507383843263457	0.05047351554323067	0.4180622077556483	0.2845922941242812	0.31949496802257404	0.5748252904483352	0.6520038430421075	-0.5008862080782841	-0.9612419536191098	0.21475286226990967	0.9571223508583157	-0.4970288698833275	-0.7726673079738005	-0.20346222600523595	0.9883426292869446	0.9307953974345446	0.767786629369873	1.0683717904399792	0.505515041436784	-0.03377907766092002	1.070949368931498	0.04534987560294467	-1.5506449265584454	0.0	1.0190137365072163	0.37028750522372766	0.45994043863374084	0.11729781394715792
1.9160893854131618	0.35530157662020967	2.294358454433906	1.494392147830625	0.3801151896692907	0.1320283837333806	-0.17129872247092973	0.8866108995977988	-0.11049666550741234	-0.4127509642371436	0.0	2.006291966016396	-0.2754183137421104	0.0	2.4135966143814374	1.9561943546500922	0.52526296840522	0.0	1.469901407989601	1.358961347219151	2.077303690575435	0.7428894299224604	1.223289351379266	0.3489000794705452	0.48630759626451214	0.3505961758433441	0.01739101643830359	0.734267554562513	0.6744426528906896	0.2312695029760514	-0.5451011832671436	1.0379424145379457	1.7734000864643789	0.31098392868537017	-0.32638171465735344	0.17408749151149674	0.4440111414001717	0.8765643036096765	0.26754098633088297	0.899207383838246	0.9204965991462878	0.7013889910202314	1.0314668856508786	0.2655419829570336	-1.0033760281178599	0.0	1.3840725961596243	0.7673959072601424	0.7032606841258375	1.0777384094187508
1.7084109172573847	-0.4241688595116229	2.4094936385182772	2.3458523921924277	0.8324491499818641	-0.2846527531106127	0.7842021711324106	0.7599444320197524	-0.24657052479475658	0.10868062409686897	0.0	1.8650447006654587	-0.394639242220044	0.0	3.056837985569662	1.1270285344765985	0.42785729521518834	0.0	1.2774049256259001	1.7425098351257058	2.0352786945296786	1.4756121534119455	0.7845602156890277	0.405333403823038	-0.00040487844761137484	0.11511038248195599	-0.5321465791023758	0.43985927353799853	1.07831816340398	0.8561220434645805	-0.5677838800545731	1.9765448667070136	2.441921085036256	0.7108288623499697	0.5607725835975458	0.3130506321491247	0.5113141448943788	0.6997608187633266	0.1007792470002367	0.6076292165238845	1.1759402550544875	1.4902877795560652	1.286306260396993	0.45049210819116664	-0.4072553222225178	0.0	1.1223813648427263	1.2420372892135974	1.328872576441641	2.1318933688380524
1.3636815306291759	-0.7858172928314848	2.0554916211377274	2.453887827381476	1.1400151966145777	-0.971337994812474	1.4590580040443835	1.0770567675537868	-0.34096079010130353	0.12168664543055346	0.0	0.9301865460630366	-0.5437526303497594	0.0	2.875255088959125	0.6007963310673534	0.31728836664675175	0.0	1.6375246941110637	2.024727449324677	1.4784813148874536	1.831889766869265	-0.11759914401143284	0.25434746925270063	-0.7716669757368673	-0.17688121566969112	-1.0906060717330424	0.008534500486477218	1.8089286053272988	1.1372516669198294	-1.0377289914678025	2.7943769934846197	2.843094035169476	0.4333160003893704	1.6349518071974476	0.38157757489808564	1.391987376125734	0.5205289334775277	0.6217150110514275	0.61020471556853	1.3051803193452827	2.121001902373906	2.0845436595172293	0.6687647991985227	-0.02394330178788959	0.0	0.5183739881547295	1.6414999747506922	2.2777425295693763	3.036380707773783
1.2573816304257501	-0.4219746468987466	1.5182663262514449	1.8332111204258617	1.3261414123930813	-1.4427850695050481	1.625210295570031	1.8175229822562082	-0.3544102621112847	-0.28353958783123306	0.0	-0.14441338424857286	-0.4770872333879461	0.0	2.0405869792662337	0.8313256958524167	0.3516684772571364	0.0	2.5630188885360226	2.1486749904558984	0.8434961862768717	1.7519742398916858	-0.9196431612838082	0.0567396381135607	-1.2876831822890753	-0.1993321511750951	-1.3650565589895431	-0.13513162836659187	2.4917038865357894	1.0455008197769569	-1.6058353642460532	3.209920443726592	2.8750788908932434	-0.31422934364048705	2.498515037741426	0.598678693008618	2.6495003532945383	0.3588433649387142	1.7129118509081116	1.1016905410506566	1.382908794917473	2.464049634771537	3.2204793036284953	0.9655847180749716	0.1695864778322474	0.0	0.03501019923446524	1.7704733077172663	3.1689905705817307	3.4757884396641225
1.5020875091645758	0.6108004436290375	1.096734125639169	0.8154356787683457	1.4030706989400097	-1.2692638088665482	1.3014518143825569	2.6274712662339312	-0.20265320097041808	-0.6742774348644848	0.0	-0.6565123525399372	-0.05166327335926748	0.0	0.9739681738478891	1.7369495168267857	0.578792152004926	0.0	3.5835464325253548	1.9834057817822748	0.5237642737040122	1.327211634311618	-1.1032258553778214	0.018600441941673287	-1.0733076479060728	0.2339531667172743	-1.1523637166432228	0.24516087689201088	2.6685858370726687	0.7520220366786436	-1.7392676125867108	3.0520710482406863	2.4953913730488253	-0.9384263276687522	2.82851348941664	1.092312350390736	3.458109278409601	0.15499043795822615	2.818458574398606	1.897856210288986	1.4801585247915332	2.512022424442105	4.112047889122436	1.3325444269731284	0.40487729311463017	0.0	0.020111591786637295	1.5360663419159286	3.5058812340597245	3.225425161980882
1.8625057417610575	1.9036791888360811	0.9299006342952898	-0.1430900401069792	1.3267316087656151	-0.37533081951379693	0.7491784306486331	3.019353190281096	0.2243048902241532	-0.5637102817141265	0.0	-0.30918258842353563	0.6503239524861262	0.0	0.12134588094010076	2.7502628049537603	0.9193731924368037	0.0	4.020021164411412	1.452678553639884	0.6230313609426995	0.7838286016294779	-0.5283461396588723	0.26412234109175015	-0.0354068425948451	1.0212660083783105	-0.4568224152730269	1.017998555981916	2.1054883409444742	0.4890457559769182	-1.0614118955418166	2.3662221808174415	1.7722386057592632	-0.8456830883418999	2.5413673846875415	1.7950944972468794	3.148088969522468	-0.1371944731221986	3.28143194301239	2.5413603862842598	1.6157088084714626	2.3400712847362617	4.160742575930541	1.6970472699732262	0.8919435178376197	0.0	0.4981891619127814	1.0266275491612173	2.995505738244477	2.301253803889361
1.943915374233862	2.9042322848031494	0.9383610377216793	-0.7095046747991983	1.0280408293433179	0.8733984597413683	0.31653867805297203	2.6705170916006735	0.9644926951174135	0.24268548181816105	0.0	0.6206065709873071	1.3524953325730262	0.0	-0.2648185839806383	3.1888671740419645	1.2173916676806706	0.0	3.421569869001193	0.6478208019069353	0.9392693918838823	0.38365076865739006	0.48310236045998	0.7357562539245206	1.448372764543677	1.8059900183945428	0.4878456352218128	1.7494301119688382	0.9552544436426494	0.3887951049142442	0.3654106294197664	1.3940011571598823	0.8928876861066917	0.136574711034072	1.8080732159591382	2.4445099630042315	1.6753168899514885	-0.4706204609496743	2.761013793428932	2.5998137493135363	1.7383008156006714	2.0300585393558697	3.150620137082089	1.9408867353940344	1.6159256725224218	0.0	1.173539806287758	0.4632943747104141	1.7599486014475052	0.9894665887328874
1.506966847691138	3.2037533782972196	0.9132785941844925	-0.823748849411956	0.4973554116694617	1.869829323899913	0.22681334190480773	1.6317015344851968	1.875913494801804	1.4869543917167674	0.0	1.501445507689309	1.7515452447478368	0.0	-0.2196442342252606	2.6927264021644306	1.3212776636172519	0.0	1.8706141982961308	-0.17731105470105318	1.1632633913580603	0.2872634859191622	1.3638870866028536	1.1979416943840722	2.7338347001364722	2.1797240790095676	1.3164908123785228	1.974841487447353	-0.3333626642053531	0.4199476558172389	2.022450105031104	0.4410574360689322	0.0999977719836389	1.608380185308108	0.9325657125893663	2.7050367669030493	-0.31388962861213976	-0.7093848691434955	1.4489348278244674	1.951147180309479	1.758919820843023	1.622809067959486	1.4139300649511815	1.9505715183386296	2.3162600811951317	0.0	1.6312014861880002	0.06355497053643057	0.28603423440627485	-0.27648388903612775
0.6659149995505889	2.738591658467609	0.6899773680085084	-0.6618973860041562	-0.15216792866559803	2.135197232509598	0.4543059237356197	0.31334414178224584	2.6264595709896703	2.605487022290986	0.0	1.7896014693338547	1.7075683048850798	0.0	0.00821941357358374	1.4384805475739018	1.156248099079434	0.0	-0.049215282050924854	-0.7370138937373412	1.122544223552154	0.46669884577403214	1.6654476836019407	1.365569971904486	3.2787142303492725	1.9293222478181047	1.7092692796094846	1.4985859630317913	-1.288982870686021	0.45936150336031367	3.2194815006891315	-0.27449773761697743	-0.41808194806410776	2.8400843429792784	0.19098987170743442	2.3602662854320506	-1.875093694265026	-0.7164041430640695	-0.05489419219625117	0.863537728242709	1.618374674760826	1.1330457957944808	-0.34860327300248356	1.6858747893408559	2.6635529253334953	0.0	1.5989819388014994	-0.07680929816925242	-0.8571824618539579	-1.1224093771981418
-0.18281416806990486	1.7949688264925454	0.2878564163575973	-0.45514896020702844	-0.7074680132929889	1.6212963034923031	0.7738964322871631	-0.7409796921361644	2.839376854338581	3.0871075847834173	0.0	1.382029392066229	1.3267697677434607	0.0	0.14257694306185237	0.0032205351397372865	0.7612223052033	0.0	-1.5971263669171458	-0.8783517132193533	0.8836483838286309	0.7324165776784782	1.322234825567001	1.0925607709788723	2.9396750075839138	1.1692370465010313	1.5560125389972643	0.5232677139013721	-1.679401698802642	0.42911239285256164	3.5073045846778252	-0.6943444542965811	-0.615594088257691	3.2515461932207996	-0.2657798095599918	1.4705973285932392	-2.3518636500937844	-0.4554735702524345	-1.1142341783526388	-0.17696970439714688	1.3454061434765252	0.6047449628405835	-1.4707400637202968	1.2323259603374468	2.4977721394201002	0.0	1.104043901676809	0.002280501045457455	-1.3426084702035976	-1.3997657188044175
-0.6488418037326034	0.8262648949310917	-0.0806409556679184	-0.30498177818777644	-0.9658680042213021	0.741835362706885	0.9449647763286584	-1.1526310706577738	2.3332383611373237	2.7938671308994247	0.0	0.6431484309896951	0.8798326081932092	0.0	0.056262425954070945	-1.0106617880576296	0.27927044747956703	0.0	-2.298267696526866	-0.6614271237051664	0.6485098380380316	0.862212991231987	0.6464206942317383	0.4990207207331666	2.013875199842867	0.27356407712497754	1.0158339586771388	-0.47492927860336914	-1.590918700747355	0.37934257497226015	2.943141557420046	-0.881080748412262	-0.5964544642965524	2.7915551866149526	-0.4111517090941272	0.3931044167500632	-1.7610472911958632	-0.02828487410620159	-1.421981959625122	-0.7656703400701851	1.0590379456897572	0.14662159674499467	-1.6822021162611587	0.7948953386794232	1.9436453279614239	0.0	0.4347329343691191	0.21046908989046426	-1.237076073190701	-1.217548640262819
-0.6348631780871234	0.20069505694581272	-0.1443573911622634	-0.13138780185255905	-0.8630522642521199	0.10392811045306913	0.8900048949420989	-0.8979059231008895	1.296136501291034	2.0217511822458554	0.0	0.10557571765527032	0.6134847596175883	0.0	-0.17100104736002558	-1.32909727099133	-0.09614487436770032	0.0	-2.171682679755451	-0.3013965322307742	0.5446423571902345	0.7445287028937759	0.0741794968424199	-0.06255378597030298	1.0144931133818123	-0.34842934628711736	0.4333512181377426	-1.0401223989045347	-1.2967806685657477	0.44461018204613023	2.026685487460997	-0.9199217072014051	-0.5339062453315082	1.9452785975898008	-0.28543002871916384	-0.3734255978824803	-0.7268842408142793	0.38115383650276236	-1.1262867427705143	-0.8024860701886057	0.9024300549214882	-0.09986915123097674	-1.206554365017911	0.6112768095296464	1.3131014901850848	0.0	-0.05338087581478728	0.5030112289985937	-0.8954251115907332	-0.835312807714619
-0.40514927909656046	0.028902534314828303	0.23188568331725298	0.21401997658083924	-0.5263453095369461	0.11101113086289083	0.7324424656487377	-0.28562153952097313	0.24241954207851998	1.2669239743678753	0.0	0.07344673003175095	0.5875046468160922	0.0	-0.3402685133234263	-1.1144194888963235	-0.20246926677363633	0.0	-1.635404819307473	-0.02056912719196783	0.4882369981911639	0.43592966563568536	-0.14597488161156855	-0.20288137192754016	0.34397959303864334	-0.4901078534419834	0.15385209548253315	-1.007166745222026	-1.0365855815643266	0.708048487267614	1.3505581102098316	-0.8469695403884547	-0.5563916120035662	1.363834811244545	0.04936356232255681	-0.452293031293695	-0.028016662581171112	0.611553375771694	-0.6619878310828311	-0.5024931547752998	0.944468555046923	-0.051815307682856734	-0.5607069360277429	0.8127531430548964	0.8700747554350897	0.0	-0.15376324037568545	0.8941642332392463	-0.6924936270911495	-0.49846804339927636
-0.3830706873786105	0.16022008505369667	0.9197697759437292	0.7676096028736927	-0.20659676240386846	0.6987479914743515	0.6679537019650617	0.2475801683783197	-0.2671537704045471	0.8759535022322255	0.0	0.4156542399010468	0.6516191008239179	0.0	-0.29496836939876164	-0.7867598141982832	0.015252658432515238	0.0	-1.1839979417928244	0.08040778093931004	0.23723449095878643	0.09621111268966441	-0.10201558852406899	0.25941536077045596	0.08535980311025085	-0.25067773836194357	0.33971759945840574	-0.5782958965485493	-0.8753911962426872	1.0887107425154734	1.2088416701553342	-0.6528717595346842	-0.6749112428755514	1.3860696304134048	0.5102459087368189	0.18383969503792508	-0.08164426498909295	0.6023441296965297	-0.43240317964943703	-0.21034124116914107	1.1151233973895827	0.2290077275302104	-0.21500182472397456	1.3104028898756042	0.642730280681464	0.0	0.08903747729186012	1.3743884782825282	-0.789775397539229	-0.32077841903477955
-0.8288120773593197	0.3271394177508911	1.558459182478448	1.3590475212026558	-0.12550361374378097	1.3811561627550708	0.7762242353814518	0.38859278265250585	0.013823343080457403	0.8373792624190992	0.0	0.6890957777025598	0.5779639437144631	0.0	-0.03781846743238178	-0.7104506506464764	0.47116815288400726	0.0	-1.0745868684986004	0.04737922462513628	-0.40103946008694996	-0.1425404548549964	-0.1088655943068218	1.1633629076334469	0.03621785423649715	0.05393482157718573	0.8909993679344981	-0.16782100244529655	-0.7286578613604829	1.3564107653101911	1.4354695740026904	-0.33918462652567805	-0.795478755389667	1.8031290169301608	0.9752437067018103	1.166380614129067	-0.714771674354835	0.3958278793789747	-0.5684628074755298	-0.16306639348940186	1.2262930404674988	0.5300850525039957	-0.3412319508479233	1.793553293215737	0.43444637128111807	0.0	0.44418475236294175	1.8149363968116925	-1.0863371910588118	-0.2717659501002794
-1.6372817880368395	0.3314342830318408	1.7388703908746383	1.6918511144342598	-0.3369167394781333	1.5789766632897884	0.9309316092454183	0.09658613283950822	0.8193607604864882	0.858479952147554	0.0	0.4900664563044123	0.2535611693572594	0.0	0.2781516642851102	-0.9679877944437061	0.9733070931172844	0.0	-1.2248099974651028	-0.0068154907018342864	-1.3682020994357778	-0.2673263932760252	-0.4326338291537575	2.0790812469753286	-0.06570975709236197	0.10713929771481912	1.5117976345505253	-0.12640964412854097	-0.5009106178500183	1.280227266016284	1.5777159808721206	0.03823654689526828	-0.8002627144027847	2.0382827970191784	1.2958970486369843	1.9146161975109726	-1.3548436296289623	0.07762190453350462	-0.9094005489875261	-0.36198927039050594	1.0764504892523323	0.5884129372276576	-0.7861793382478212	1.8740082521413053	0.029137566700559718	0.0	0.6678601933159944	1.970944344440018	-1.3543976104945354	-0.2498326047464541
-2.404756670799047	0.15388930883131915	1.23846432839711	1.5513470996434788	-0.6951459859975438	1.0136442481287968	0.8908238457410153	-0.42236911542800537	1.4992484987315207	0.6519879961623188	0.0	-0.22909178186363063	-0.2079991735852331	0.0	0.47065940498868	-1.3570590614187334	1.3150381279519188	0.0	-1.3573856645618367	-0.010353603088633178	-2.3225416187630774	-0.36504754102717657	-1.056629339240611	2.551871938023549	-0.30648284428513506	-0.2062603850962959	1.8782676307294033	-0.5250316362528362	-0.20358532289489917	0.8066193250569471	1.2685582144001122	0.3844651590751232	-0.6368572298220562	1.6069721359227804	1.358222107904844	1.9603767561114709	-1.4746392062727771	-0.28458115395059214	-1.1769347076337862	-0.6193050638147279	0.5793880761065066	0.24686625896910624	-1.2408840310047924	1.3156465274036462	-0.5730069675488333	0.0	0.6619694594442039	1.6198552997226516	-1.4279608270937483	-0.17233660242877763
-2.711752704016239	-0.06758251085901326	0.16677257637074314	0.9850891129832636	-0.9525712372299504	-0.09415873147280752	0.5087941557344915	-0.874482673256421	1.4251086498182075	0.1997652311713464	0.0	-1.1082500462723044	-0.5223898164487597	0.0	0.46431005691584504	-1.5779412354529196	1.3750683496823592	0.0	-1.2516075626232248	0.01742924340718224	-2.8181688381639938	-0.5137808789050842	-1.6616966372917858	2.363315373392147	-0.5256732526506971	-0.7355649803002159	1.807345997481544	-1.1275681867498168	0.04880951100598735	0.1288060400909351	0.5211485606152642	0.6240869784206454	-0.35622485321885805	0.5130704773294147	1.1543734324721455	1.2265233182526005	-0.962151700250732	-0.6512480908059101	-1.1858631685578562	-0.7176305429550645	-0.16432547667711725	-0.4320746621240989	-1.4561667309445951	0.21484577107882563	-1.089734927508494	0.0	0.5152579879274121	0.7502476287399781	-1.2954981018247531	-0.02109242480029908
-2.410920303978294	-0.15720530576117098	-1.0696139280560109	0.30913544987172553	-0.921609706287542	-1.1523710483362288	-0.10705608018355307	-1.0574783601588547	0.42297352483191025	-0.216102317084063	0.0	-1.6255546131207552	-0.42692915054314373	0.0	0.33570543923611157	-1.4544122004971285	1.1670444113686143	0.0	-0.9058005976472924	0.003168485460898609	-2.5819394532953672	-0.6811931974098088	-1.8361659121464382	1.6416777418694153	-0.4570457085669707	-1.1677299903579375	1.332253370207271	-1.5529185078265957	0.15100823967382201	-0.4175169217751647	-0.26886313815079915	0.7439591174103652	-0.08044250830815414	-0.7166913151994069	0.8013354070481709	0.08571311798158442	-0.16359899015599544	-0.9696736507153542	-0.9364355625554197	-0.5546249168057111	-0.9022501062221795	-1.1760049788703424	-1.3583323098254785	-0.9971968456623801	-1.1381295310103445	0.0	0.4101520567665115	-0.3514500959558592	-1.0468245774495444	0.17032269225155172
-1.7102244075582003	-0.027689637751349572	-1.967996829287538	-0.08295547728906998	-0.5930131022422165	-1.566757561593145	-0.6210905568934327	-0.9513386518031177	-1.0633351199250922	-0.2390739573832085	0.0	-1.4588691045961386	0.12137359557933841	0.0	0.23411604338759856	-1.0320816225032483	0.8089403392096867	0.0	-0.5050838555490921	-0.10034709544356338	-1.6987559631717877	-0.7234021171403641	-1.366048654682024	0.755326411647593	0.03359581838157914	-1.224698752244681	0.6540652351266174	-1.5110001255023005	0.11874610883439596	-0.567839672944723	-0.6095233961645007	0.775601728638402	0.0714927943936744	-1.3904066946949785	0.47557794021554034	-0.8475946787482072	0.40256779886480243	-1.1324308785329724	-0.5496353315251896	-0.17862854184837762	-1.3540443688166048	-1.639902855975701	-1.0222373272080496	-1.7614479435345098	-0.5448684843438045	0.0	0.47028831562981516	-1.215725938348872	-0.7506680561425447	0.3559172376436384
-0.9990447939760333	0.26747608817723884	-2.1833177354578175	0.017625002110606712	-0.13338486577374298	-1.1098388123887286	-0.686798856508575	-0.6826095152633895	-2.211962718021876	0.25815895554389384	0.0	-0.7021526652763488	0.8841147859256012	0.0	0.24399136961328508	-0.5075403778151442	0.43537403765497096	0.0	-0.2457938631909764	-0.2654864522162396	-0.5748127371626515	-0.49544265374820773	-0.40004085800842865	0.06953580402579429	0.7988676100491173	-0.8296611515226784	0.014518980139196166	-0.9646405205204643	0.09288969202103776	-0.3008632534230155	-0.27231466109832153	0.733270780464771	0.05048743278376323	-1.1404642395822315	0.30024688479559875	-1.0736158602305896	0.42921425881706077	-0.9939154277570345	-0.13399063728641214	0.28335616153821885	-1.3514033255437894	-1.5913855528087395	-0.5694051339024238	-1.7028058540833468	0.45142077626834975	0.0	0.6595505985505019	-1.4597604741841084	-0.3882401811950757	0.5029646671021611
-0.5571535197772242	0.5769977220753555	-1.6912124899357122	0.48909726355969957	0.23221900926734615	-0.05393916206098543	-0.20220911007672893	-0.4081788112170303	-2.330944089517924	1.0346831264884875	0.0	0.21231307609010547	1.4695015414140273	0.0	0.3044686400668574	-0.06846362246545126	0.11529595149282384	0.0	-0.17013118753034684	-0.41338497646275557	0.3006927838412193	0.01141263935438723	0.6272913712031476	-0.2649626551714408	1.4684166111839576	-0.14667548068188735	-0.4253992866170308	-0.13137238253077235	0.22470175802044998	0.156999449100306	0.5389991336490837	0.5734158432514117	-0.09889410741548385	-0.18722720614355598	0.26676089270546044	-0.4962376647425167	0.01868811595433368	-0.45700903371017637	0.28868572506667434	0.7259832205162225	-0.9133529706264605	-1.0316301667675698	-0.0928712345816999	-0.8593980783369839	1.284599694972053	0.0	0.8022308816855827	-1.0356920740762048	0.09565308833875813	0.5900985619697146
-0.3690527169094392	0.7467567682938977	-0.7732673852813078	0.9603143946029326	0.369526350958374	1.0074710324952005	0.5885022056369966	-0.20778758436255954	-1.3073449275131026	1.6242241661368195	0.0	0.8200344279379397	1.5734551445168028	0.0	0.25812857101652875	0.22430369101328687	-0.16794559672749768	0.0	-0.14138305399673431	-0.4852654785415901	0.6389007604311274	0.6209278583275406	1.2628992315592713	-0.3556805421334959	1.6820857112018446	0.5189843604010592	-0.6347985827533661	0.6553340881610697	0.5381273580121829	0.4985288370431619	1.3291924359768397	0.22927482243030867	-0.2624383311105175	0.8133049318424954	0.2532190383017492	0.5334541070788649	-0.4318591842130807	0.42242244325150596	0.7424560283229251	1.1101221263629448	-0.22071785687828752	-0.1820161357523697	0.3439417871243824	0.3223217474179116	1.4079772694016108	0.0	0.7067519123465721	-0.27384213394439705	0.6783735330091498	0.5954657711640788
-0.17950388184590338	0.6979956623278842	0.15541335645565313	1.0667157851119757	0.31448640296118446	1.5236795141613304	1.2351821964625942	-0.055402080573254374	0.3041236422469019	1.659231611457293	0.0	0.9324317897086453	1.174975579618184	0.0	-0.0034897118369783234	0.43369768082275734	-0.4657596635452731	0.0	0.030151339112123653	-0.49602506032442645	0.49596145370760736	1.0638764942037884	1.3131438366654182	-0.4344616509786499	1.3344125736409695	0.8914357697575698	-0.6804695368766892	1.1279361034676034	0.8913075617297475	0.5498379374579967	1.651940685740026	-0.2956973156609279	-0.30904642323952725	1.2224869377538135	0.1284250742633628	1.4431553446562568	-0.5491436546771055	1.3960820576810913	1.1974472529001423	1.4294742412191868	0.4826644544331845	0.645417689408556	0.6693151180834085	1.2366913098334997	0.676143073231642	0.0	0.30322669912130296	0.3278613413261524	1.2016311216280295	0.4994794050056076
0.2608713741373415	0.44464104581818714	0.7656287008945775	0.699539721215275	0.23269809124074106	1.299437916602429	1.3742481237806283	0.12249191719333784	1.6201499750668833	1.133768853158874	0.0	0.7284290388129935	0.5513055428186655	0.0	-0.41539223226729843	0.646876568014661	-0.7898794615203226	0.0	0.4189712027658454	-0.5212520146778009	0.1922887766661232	1.1522929389768364	0.9488855723047188	-0.6614531407878	0.6545975836411708	0.8652858721917925	-0.6550591851628742	1.204537055915896	1.0801629598067959	0.37199960052989733	1.3986533345893568	-0.8601524169232044	-0.14818493960202514	0.8415029024508687	-0.13935245784173564	1.787581173999387	-0.257271902294862	2.1003795320302707	1.522353718176679	1.6479089770004356	0.9956787830268622	1.20357470667134	0.7957485613058493	1.4634783943754122	-0.5147276669486537	0.0	-0.3028536659287247	0.43272153298626165	1.4454874461836156	0.3054766638748142
0.9554333711524613	0.05590382709279991	0.9514985171479137	0.06931969517672981	0.2928057278816332	0.5688320943420107	0.9671912523569521	0.3544471556888546	1.975655112965653	0.4065647149692602	0.0	0.5758118892837588	0.09636723051710162	0.0	-0.748219542737453	0.8746488101233887	-1.0799838376944033	0.0	0.909352232350709	-0.6268292432432684	0.07078339593877163	0.9073636544043834	0.573950170610634	-1.015628305196661	0.059288205647776496	0.5446443130321419	-0.6214825212365336	0.9951366732042962	1.00585189615845	0.1770105533463072	0.8330846946418888	-1.2268773294323914	0.2256559081971914	0.004131179249129821	-0.4566883797555827	1.496377633516153	0.1915681895874393	2.226034009075993	1.5525946707609952	1.6775657238569945	1.2160541096416038	1.3954438652568697	0.6725043353013458	0.992386435860275	-1.4510487519775976	0.0	-0.8980317124245527	0.08152664210476737	1.291808925308053	0.05607172894519027
1.616132013569745	-0.39345822125945723	0.8190452801810275	-0.46020660081949694	0.5458558923398771	-0.19238973280780006	0.31299275795303655	0.5708348887641023	1.318039154524296	-0.058809400643893374	0.0	0.7262100586090859	0.059352112725123966	0.0	-0.7644083166573191	1.0338083582863133	-1.2437992688879993	0.0	1.270100226411874	-0.7998760657847777	0.26034178563175	0.5411804054751945	0.5499030643459569	-1.3417919612348976	-0.12574213648484253	0.17049935386171058	-0.6017586269660057	0.7141099456616797	0.7666122265483171	0.12921164844634722	0.36417087571888307	-1.2156164138172463	0.7144836771290012	-0.708934471531238	-0.6845689524386048	0.8703883831583789	0.43418372948727685	1.6878217794474475	1.2290627471739992	1.4265903542781426	1.1351605028929654	1.2529890427510233	0.35545192567098144	0.1876819090536708	-1.558922059278476	0.0	-1.3006258909449953	-0.36188054491082355	0.8442251221985573	-0.17922688028403239
1.8526233078494612	-0.8447911493267852	0.5579074546781378	-0.6428212514157127	0.8950322869292683	-0.5738669830259266	-0.17415473121038363	0.6330252387237203	0.19404603524804576	-0.022672177250334803	0.0	1.1137512143265682	0.3780124780328063	0.0	-0.4139256548334738	1.0199077047111014	-1.237801133369411	0.0	1.317939618603608	-0.9397444806288233	0.59881472850579	0.3019736892552837	0.9586706359448214	-1.4985077916912823	0.1137351694161576	-0.014568570960858689	-0.5979879231032197	0.5618189725017532	0.5882852824253694	0.1939569392511647	0.2407426119709197	-0.8631463696605207	1.137186446845521	-0.9053660363561862	-0.7578444626789284	0.34457769415708583	0.2828750403344851	0.6903545714120464	0.6878483195968467	0.880476494148872	0.8021768985018443	0.8542932218721009	0.017222915202412464	-0.47513042494930835	-0.788498936999766	0.0	-1.4729267023624473	-0.49890241460677337	0.39030302587890514	-0.34373009637700985
1.45736256949968	-1.2419170013400802	0.29770932827046614	-0.5235359772355628	1.1738280799525465	-0.4566194264158727	-0.2588017145169115	0.4291589943402017	-0.6465676940570132	0.37516469237286704	0.0	1.4035621874555495	0.7212765352678897	0.0	0.08511782673079271	0.8027252008366544	-1.1178810192672028	0.0	1.0437515145470262	-0.9190940303536327	0.7579180647891187	0.2984678698992193	1.5514739797510952	-1.477413902782467	0.4685429760680856	0.10957379027857313	-0.6127772183757756	0.63692223603351	0.6382549075975175	0.15986471877355848	0.3967684271186853	-0.45156650172301505	1.2958258794624722	-0.6393548839734067	-0.7418411285357639	0.18859389730640735	-0.13660706484757587	-0.35827396578356935	0.20777726815103242	0.14799676040100304	0.2970736430598772	0.26235731144831903	-0.13917456933528513	-0.7178583016288616	0.34315605108907443	0.0	-1.5258288729875134	-0.20663323021040148	0.21231059782195488	-0.4288636593278441
0.5751923786503825	-1.5096266124946702	0.04719322829140572	-0.38721416397969666	1.2729360223285198	-0.03247363605786411	-0.035714999050333866	-0.02800435707065866	-0.7489296145010301	0.739813741730115	0.0	1.2488220105642818	0.7160465897391625	0.0	0.3638551770812649	0.46187599089043563	-1.0085338391061565	0.0	0.610217006242636	-0.6687906300450598	0.48010792934883584	0.4373203244369408	1.9075582135119877	-1.3968679522320484	0.5132007088048173	0.48739449604909146	-0.6482904734063427	0.9095961644127558	0.8702856949087054	-0.1763811893623225	0.5478107497651101	-0.34495680786973604	1.0734233215780233	-0.3144323260933119	-0.7710225828437948	0.34859113530541297	-0.48969915122110336	-1.0437474671274132	0.03357744135316869	-0.5719512010626255	-0.27400440195413733	-0.4620581087598579	-0.016151616036122585	-0.6059428318653411	1.0899027856782535	0.0	-1.613165406254586	0.26267793410675966	0.3810586108741039	-0.46938766536288956
-0.36896753675985783	-1.5592480690828887	-0.25507367645985873	-0.5234878566678404	1.2214474731002263	0.36398432559215455	0.1673271427062433	-0.5723276876989787	-0.21373279119232524	0.7209802056635467	0.0	0.563362670068378	0.20710644798980546	0.0	0.155198543544998	0.13316832716215643	-1.0046885653892696	0.0	0.23071855182165643	-0.222678098916357	-0.22962813979163568	0.5208793179757291	1.6957025578620628	-1.3817838583655317	-0.004857330287224114	0.9252879461811884	-0.6913212418571172	1.2516076769692257	1.035498712868935	-0.8077494030248156	0.4434300348524869	-0.7221068802629442	0.5186891722111809	-0.32777720892310175	-0.9131920705631995	0.5270811892689469	-0.4888687775943415	-1.146151188918422	0.19961745170378803	-1.0849894005297498	-0.7800359401271585	-1.1960176351387748	0.29563953900930967	-0.44416763792240455	0.9706225725392226	0.0	-1.7934318229879977	0.472436837951397	0.6957007895128002	-0.49454024880977626
-0.9336265475504494	-1.3315340036006906	-0.6331965145283341	-0.9877508590706363	1.160474480244665	0.4793243741189248	0.0558130098346542	-0.954984124682389	0.43953846142768427	0.25808153852860016	0.0	-0.39038710497124296	-0.6264062504190262	0.0	-0.4938191006089741	-0.08903399500232227	-1.0810388450550266	0.0	0.02687557526677974	0.30769889687843305	-1.078227604821836	0.42636795399201305	0.877130610970643	-1.4372915777880568	-0.9843838453787458	1.1963654974608566	-0.7083841361674185	1.4998203481934225	0.8694865035437579	-1.4663204086875403	0.06850410803765834	-1.39673590505204	-0.14076481513053216	-0.7431727541630896	-1.0733312826306245	0.42862622837468933	-0.10318854445700687	-0.7343171685052786	0.492895590542692	-1.293020632628089	-1.0901863293190799	-1.7181051107230485	0.5634432397889025	-0.5117365933415532	0.08428063492962916	0.0	-1.9626443544766257	0.14398463051976723	0.8295990094183524	-0.4742506587540799
-0.9282622151812161	-0.8509325697261123	-1.002999689190197	-1.541164991553884	1.2245985624804931	0.27668722256563183	-0.39972872863579867	-0.9809969754559709	0.6845176060508646	-0.40497603791685466	0.0	-1.1606451526521038	-1.3797805694696583	0.0	-1.2141261873934863	-0.21280618612143012	-1.0881907309890024	0.0	-0.02935787442898476	0.8023193130056884	-1.638024438781395	0.22103743063357548	-0.26443173544838866	-1.429107663183373	-2.014685569278398	1.1590507254944953	-0.6647750889531158	1.5259436060414688	0.3215526813112992	-1.783589031886081	-0.35991203213007944	-1.8833284908864956	-0.5895592069151555	-1.2449793130155078	-1.0320091930452924	-0.01278684697124245	0.4294240368107451	-0.10634008065950509	0.5967570320475205	-1.222854098880105	-1.1253318239857106	-1.7695014850268285	0.5690465520241995	-0.8370292246852522	-0.9669476125670591	0.0	-1.9136438623905585	-0.607312574881741	0.5827591258229396	-0.3150617353131529
-0.5008109987264764	-0.2475122058417427	-1.1989668265114533	-1.8179126792963463	1.4152137075154545	-0.0819524985093475	-0.9400066354648902	-0.6308645635635511	0.36816946044200966	-0.9264959072397998	0.0	-1.3970431971755992	-1.6861565815863038	0.0	-1.5384185576860763	-0.32317026131791826	-0.8538445914313342	0.0	-0.054820620092440875	1.1885177522834431	-1.5833893877771603	0.11546910323433839	-1.2710594560710085	-1.194557103849801	-2.6141823431417346	0.830395935781384	-0.5553307565325853	1.2886909683664702	-0.35563887955650714	-1.5563751008790883	-0.5840064007646831	-1.7018319374206685	-0.5910137751607094	-1.39995145816889	-0.6117047010757029	-0.5872196266012091	0.7838294902546795	0.38408040365734747	0.31989636986170333	-0.9805557903462734	-0.9047557135149276	-1.2053304826728997	0.26755455435608194	-1.1763790171035218	-1.4889814788908293	0.0	-1.4867430211389927	-1.3266592618049835	0.05002765025790373	0.07202238884884855
0.0033928445624089062	0.28091847315288154	-1.083270478170954	-1.5966265437913727	1.561813012818661	-0.36592254194208734	-1.21550983375155	-0.08776196346887723	-0.20743128192439994	-1.119069337520492	0.0	-1.0680740508188322	-1.457477836900898	0.0	-1.2151221951688331	-0.49089934382010053	-0.32418796642523645	0.0	-0.13377422584121984	1.4441460700749842	-0.8708677214984556	0.2847494917274461	-1.7437681343891354	-0.6975135334262523	-2.509562943348083	0.3757873638919867	-0.41811976655119165	0.8499995952664262	-0.7442198260944268	-0.9206819675183925	-0.5206233336586964	-0.7301341472510204	-0.1389348706502226	-1.0153324408825128	0.14429109584835456	-0.969711389693868	0.778361714641169	0.5152991908111435	-0.25542450531781685	-0.6735359467367265	-0.5466206322635764	-0.1423480094480415	-0.17129102964712137	-1.2069500005605835	-1.1562016666409802	0.0	-0.7077083925796716	-1.534925551426303	-0.431524199640321	0.670227917248125
0.29580278098127555	0.5540406882485721	-0.6561946256797558	-0.9738733274435581	1.4122538653080512	-0.4188075781177737	-1.0545547167339233	0.3563958202101221	-0.5414807244176881	-1.0505191447445836	0.0	-0.4601829327325402	-0.9393287470913287	0.0	-0.39469540526628805	-0.6900704868359876	0.3593596636704817	0.0	-0.23625020776014505	1.558503648552083	0.23641844888916674	0.6960850833554298	-1.5321953712359766	-0.09852830838966789	-1.7834462192663376	0.01736946843177374	-0.31310297669604437	0.3470730815362065	-0.5450417625891194	-0.2912371436087216	-0.32507565517313247	0.6490094624028051	0.507000209461188	-0.3123132968847341	0.9241879441814279	-0.9648942085494747	0.48494308175466483	0.298061324465488	-0.8184594300570963	-0.35849488823264286	-0.20881491635778207	1.0179064510277966	-0.4765990822666398	-0.7851577202986219	-0.20944507688317338	0.0	0.1881617274077339	-1.0768008380616099	-0.5277391393704952	1.301582588891814
0.32487216003443176	0.4942633135742852	-0.08238839414730657	-0.3099456708578881	0.8057101729165652	-0.23035624864668794	-0.5988138741999612	0.46806578223612366	-0.32472560209412965	-0.9327937176716747	0.0	0.027632724439652374	-0.5419947532958224	0.0	0.4506852472528931	-0.7934689800092354	0.9144819761506343	0.0	-0.23927285466831089	1.4988201431308477	1.306200092601905	1.084742748908113	-0.7904620776060688	0.326189781509512	-0.810024428197744	-0.0924436271968997	-0.27852472910793175	-0.07030018429677223	0.19349719257512904	-0.09259590446845238	-0.25706176616178456	1.7380056720788768	0.9448577968397822	0.21884215712745697	1.2928656761201056	-0.654411225627052	0.1503720289285302	-0.05833349485483567	-1.0401622564575883	-0.043931792548030535	-0.003338796594893789	1.746892149668066	-0.4660279903595488	-0.07532325420838036	0.7297467582553661	0.0	0.8720011531998485	-0.24383756417659339	-0.1655525311743858	1.678859098799809
0.26309024505549466	0.1604642584838299	0.39367284382123247	0.013908625647860282	-0.18031077131228263	0.08355943354730044	-0.20708487926340172	0.21414593836952667	0.3261097618870556	-0.9141950628922725	0.0	0.14036989501965752	-0.5630365680563888	0.0	0.8290844297603454	-0.6552284914388369	1.077129705426468	0.0	-0.031167608880498326	1.2224655750957685	1.9540056897507951	1.1116213349015172	0.11366461219493856	0.3646310964052724	-0.03368310902205853	0.03837666514256864	-0.30132705077667493	-0.30799596550531816	1.0754105954851967	-0.46545342398153833	-0.4647132145559496	1.9503897254335247	0.8550432728018231	0.17067729497148112	0.9529053936487049	-0.3408620209599065	0.003822503210428634	-0.28513081858998957	-0.7976473892841536	0.2707004850231684	0.05639787763762175	1.6634940514399774	-0.17285535291917772	0.5486314745886707	1.082728858285002	0.0	1.1069209284358044	0.42381172413106033	0.39387376526744255	1.5542394794193446
0.33140339625142917	-0.2906546199064719	0.5896926549247594	-0.1506166885507525	-1.212084628823746	0.3563342517029768	-0.20210407129905206	-0.21051904412239006	0.952483158304924	-0.9624903918372043	0.0	-0.10077938645374238	-0.9910236352467059	0.0	0.5488279200539681	-0.22237983073775774	0.7604490622027118	0.0	0.3841581727437365	0.7293303190921127	2.021151640066415	0.5963881266610364	0.7787060022267773	0.014641607812937402	0.2648146466931352	0.2438526764303243	-0.3307693713173762	-0.364356439353904	1.599935448022678	-1.1593193584481587	-0.8669539850738445	1.1932932110188361	0.19256123325163088	-0.487579235838747	-0.04917324749551791	-0.33137521062250924	0.10162973326033513	-0.21520261049777	-0.2508589417244822	0.5617675999029468	0.03595717957996898	0.7660639794801197	0.18406637957237443	0.7567740411826474	0.6748409427644677	0.0	0.8821853568021994	0.5169462713222478	0.7314241179758686	0.8772867051805678
0.6082080174888176	-0.6914970457227759	0.4889950162535222	-0.6360989284735475	-1.8407652000483308	0.4483562498614883	-0.648365426867628	-0.49308526957919496	1.081816177006479	-0.937759031953208	0.0	-0.46338926129590097	-1.5235460528009708	0.0	-0.1637363826063924	0.40709255946152184	0.10424507017461995	0.0	0.8634210976340494	0.10563415095947598	1.6250013632032747	-0.3428244976689383	0.9489066911317694	-0.515128624239707	0.07911036239480669	0.30189105108913167	-0.32875079089411896	-0.31337036226328524	1.484270578843093	-1.694764390222778	-1.2303039713917792	-0.060852001609087554	-0.778113726266903	-1.3883147657071664	-1.3176494864390458	-0.7186952531559279	0.3183404659756447	0.1231264170455231	0.28103462934788453	0.7823708398959556	0.003400022989049453	-0.5331729080383034	0.36453564697166824	0.48640807633191313	-0.20402013833719324	0.0	0.407368701216569	0.0432833340363817	0.5721692289178433	-0.1466903671372685
0.9694343514585727	-0.9455290846619114	0.23531118106731805	-1.0997469194106873	-1.7345045095885243	0.2955177412978091	-1.318771262272443	-0.38765197287392644	0.5528920458270268	-0.7811545833454031	0.0	-0.6943376105842478	-1.7837582575016664	0.0	-0.828333596074808	1.0247196944156283	-0.6180016092030421	0.0	1.198736345288792	-0.49034864833979364	1.0660061448352218	-1.3482757698557264	0.615178888922842	-0.9498014811134495	-0.37857461900542555	0.07988870724418091	-0.31460015789817003	-0.24491333402464013	0.8407331265068315	-1.6860316797003816	-1.3738672670916112	-1.074817434555255	-1.635099269150278	-2.021115810318089	-2.3187651385309938	-1.316082695497746	0.47376304550092324	0.5271504881705875	0.5478535237598972	0.8896308179547858	-0.04123634797757211	-1.6152388773463582	0.2812048702594079	-0.026138861161430032	-1.0521925753265913	0.0	-0.028149324142450357	-0.5873804568239429	-0.009296299346869786	-1.1496664482652525
1.1960310733344468	-1.05670063564619	0.02504718206939575	-1.2736109023224098	-0.8719585422558147	-0.07372299704366995	-1.8626026734778478	0.13672225561751108	-0.39112836035026305	-0.6363182982821654	0.0	-0.6856563357570027	-1.582167231741515	0.0	-1.0378510495727864	1.425094470836908	-1.166420751622604	0.0	1.2371567318358085	-0.904365619797715	0.651317351517116	-2.0408932774931863	0.0004655345680102301	-1.1279460301109505	-0.8368117010033872	-0.36633690215189296	-0.35889634001125637	-0.20252478656606385	0.08376141785465446	-1.0988219895904965	-1.3282336180789769	-1.3218103441970088	-2.0450320000953255	-2.067757323182736	-2.677528996584401	-1.788560879742549	0.4846889830541273	0.7393963024147828	0.5303528817088304	0.8671738631760754	-0.16849756520677325	-1.9944448327270936	0.052606582488309184	-0.42351207020368126	-1.5154679322488258	0.0	-0.23428056156291815	-0.8655491262211289	-0.6353800660579757	-1.7963309166112609
1.1545471296568202	-1.0945345170680107	-0.025238548311559746	-1.135356147616345	0.41804572192856027	-0.5439583379399845	-2.040355860726477	0.876020132920935	-1.2909531647169996	-0.770144375973842	0.0	-0.5038149386522041	-1.0407413601214	0.0	-0.7168915933246255	1.515482805503163	-1.457709690432909	0.0	0.9629988541061244	-1.0723530786549191	0.5337647718277109	-2.2429367652524457	-0.5575516488402024	-1.0808701578336786	-1.1136438658819827	-0.8098489952466913	-0.518537689032099	-0.16274730347524807	-0.3653325688798411	-0.2643243424915014	-1.3092265329842914	-0.8119764592062885	-1.9451689090022959	-1.5741975622591622	-2.371523149758587	-1.8821548738629883	0.42132376454852566	0.5973375550908728	0.4186845101003406	0.7210336180385933	-0.4452759204929663	-1.5897311274526569	-0.10280129761511499	-0.48009192520921795	-1.5883257841869551	0.0	-0.21784151682078645	-0.5490550672760214	-0.8931092237807113	-1.9595617979453916
0.9050913504086501	-1.1244524327952314	0.056913721311409544	-0.8784559471366237	1.6013730320879689	-0.9404333678250519	-1.8524085155355983	1.509991661170222	-1.7847893859292339	-1.3329197943838742	0.0	-0.2868838137721699	-0.4956505555594105	0.0	-0.1351074034485938	1.3486398759695335	-1.5629716626485888	0.0	0.4929803842289354	-1.0483238665389538	0.6504378205902005	-2.050171653963565	-0.7717650655102312	-0.9573163105027424	-1.1700629907467286	-0.9856785523923431	-0.7575357305176375	-0.07126494940829618	-0.3644764239827702	0.35476685351316817	-1.5193312419273808	-0.04846775999318327	-1.5459816894607037	-0.8557359961271249	-1.7043458295080576	-1.5870227469068547	0.4314232515188971	0.13057845747580593	0.4308584461457845	0.45810605810615657	-0.8413367662891551	-0.758864498828534	-0.047342796034601696	-0.24438916203331693	-1.530069584177121	0.0	-0.13797090571760884	0.1718832703368238	-0.6275731902805243	-1.7630204880246887
0.6534847730652052	-1.1528132698242046	0.14523865325061933	-0.717820861866317	2.19322833176926	-1.0848961469384841	-1.481286952886516	1.7819892137791167	-1.8142203929856404	-2.1521701987620814	0.0	-0.11379582364998132	-0.25259706721697095	0.0	0.320202856237254	1.061300383650279	-1.5962746565483208	0.0	-0.0026125780660293725	-0.9465151171984989	0.7870082441526886	-1.7140123505692173	-0.5440996809031482	-0.8628938255592405	-1.0628866256230742	-0.7619117701070589	-0.9220918925738303	0.09131116885570391	-0.12663823530574786	0.47582937918407764	-1.9367521015384928	0.34871995375871695	-1.1609516141440346	-0.23708987286687633	-1.0897852524747638	-1.1245604070797468	0.6001376715444232	-0.44762018383954205	0.615380011385673	0.07733632070654199	-1.1996130608054627	-0.071077383126707	0.1613059159554314	0.026133867078740863	-1.5898711162516226	0.0	-0.15910156138119688	0.8254627185898145	-0.04720557839047499	-1.467096716677203
0.5879141561840103	-1.122820588872192	0.13033651727052192	-0.6917852064835467	1.9844924913457147	-0.8741057297037115	-1.113735900694022	1.6252316072535593	-1.5881965336701886	-2.75546519075674	0.0	0.041905140992947135	-0.37223278327176995	0.0	0.43439982482509254	0.7664546544552501	-1.5908475168073912	0.0	-0.3934454993178215	-0.8396361113437941	0.7238146246378004	-1.4357405191235253	-0.012154755158201986	-0.7512861243613889	-0.8592672259200047	-0.2388622411507393	-0.8091262221767613	0.2656533144721523	-0.03917514000376242	0.16726062287468044	-2.274137356002953	0.08106805738422318	-0.9875608806187319	0.1590447806586365	-0.7979684071004765	-0.7790598673037639	0.8598146688399869	-0.8505393500001587	0.7923354141560679	-0.40734464305910895	-1.311977011500881	0.042156584962118646	0.31037213046011536	0.07798364092938571	-1.772142002946053	0.0	-0.3115388220585439	1.0054939284419275	0.43208955900993384	-1.2813636730599922
0.728359332795405	-0.9612675972466226	0.015358751595817175	-0.6197434255475296	1.11868608612043	-0.34942714440431133	-0.7941247908725632	1.1608512797955852	-1.3616583099615651	-2.6506386311961987	0.0	0.24425904141114665	-0.6384318740835544	0.0	0.30275868187775207	0.4770806666696531	-1.4636156875156625	0.0	-0.638992104949478	-0.6965394825662401	0.3753164737521788	-1.234580550083018	0.520767241869846	-0.46161331110104936	-0.5862623089351179	0.2938779147094495	-0.2998888704717274	0.3299287389031965	-0.36538667364591837	-0.22933639875994385	-2.1631187001888805	-0.6348605583153222	-0.9918848930808964	0.42269433082595836	-0.8252520741733974	-0.7037234395183103	1.0208575124519832	-0.8711737028960522	0.6807607934834503	-0.9284352560624195	-1.0605137683397101	-0.45839790431813354	0.19558736986238912	-0.14455083573836083	-1.8287866367343342	0.0	-0.4605623317336952	0.6556602171226277	0.48361748115525577	-1.2347128710328499
0.9043782356757234	-0.6416106198053587	-0.08196406515975144	-0.2503710459298408	-0.014215420688949702	0.28929852861164784	-0.4229951651412822	0.5829372121104879	-1.2194273937537914	-1.6814908498441496	0.0	0.4852962555409029	-0.7273987092141195	0.0	0.22149280690380438	0.11351339810206167	-1.093972969643277	0.0	-0.776061385836542	-0.4181194356088491	-0.1593507395100555	-0.9850437200533623	0.7406163641097044	0.12383927001928217	-0.24437207068316052	0.5226495227513216	0.5270962019262628	0.17040670564063237	-1.0465551413277114	-0.35200955645846344	-1.4414477230648297	-1.242690229363528	-0.9687328999735937	0.6890743940485459	-0.9510815835285181	-0.8402515157561995	0.9006580796647627	-0.49581828534523226	0.11887516093223004	-1.3529127621074402	-0.524103580849242	-1.2147364070050581	-0.21811741064241638	-0.4696768644410965	-1.478911295657187	0.0	-0.40431332117527846	0.08659246049056059	0.08750765916589384	-1.1886096278362217
0.8772801250212358	-0.21841506907224367	-0.023451063358158962	0.5145388009981536	-0.9961748241691563	0.7543530879789337	0.10997908470805394	0.022402031777453375	-1.0358922494371186	-0.19205455359781903	0.0	0.6427156318170898	-0.4490503001023072	0.0	0.42816526853302056	-0.41375535727955426	-0.44919704703432944	0.0	-0.8688815016374682	0.04705725463720111	-0.6627384325821665	-0.5803970341451997	0.4851859965671493	0.9298228019166551	0.1451576971626499	0.29567686612399247	1.390350476291516	-0.24068493172040167	-1.7423182691809678	-0.05520749003663708	-0.3265339219631832	-1.2484970135542544	-0.7198273784331741	0.9582316226768719	-0.9151743734507788	-0.9984632309912745	0.45591518358494754	0.08416751449163526	-0.7861683385028119	-1.5278934593246105	0.03794316988386829	-1.7101524590365451	-0.7613994917848237	-0.6468320554236149	-0.6753471643532445	0.0	-0.027550953227384083	-0.27422042144331127	-0.48330858856559406	-0.97304968589662
0.5147424001741194	0.19217197087746105	0.2302277653749335	1.4960327172699284	-1.5817125033162924	0.8053209720527537	0.7785715664501487	-0.5098123904350804	-0.6305792191939658	1.1476474159061223	0.0	0.5562366831444236	0.11874207239829443	0.0	0.8985723724137812	-1.1063846655804532	0.34926034537247636	0.0	-0.9626539648357596	0.5977225594767752	-0.9386548734015592	-0.07790027133353968	-0.17071833400538208	1.676581597055488	0.5155474349295674	-0.28828144713966425	1.930044155115374	-0.8147560168890615	-2.070503338819905	0.531027167988635	0.6707347088133183	-0.5540471666778806	-0.2100665996794448	1.0657174493439951	-0.580857990724107	-1.0206766907025961	-0.1749243897195674	0.5702404312046699	-1.6905891468539147	-1.3691801726363133	0.3311879956088696	-1.591637584888121	-1.1752820397720736	-0.5508516193860348	0.30056980780869286	0.0	0.6003276502945858	-0.20228939997144801	-0.8824355259721074	-0.5366924931413491
-0.10958399635462845	0.47493567748579213	0.5671850433734085	2.315029526464181	-1.7717100610697123	0.38058280429519553	1.3863490975704673	-1.0650980478933483	0.0191954534347515	1.7559059252626628	0.0	0.16958902954945376	0.6999929752766056	0.0	1.3580708297781536	-1.835478141821965	1.0773360482185628	0.0	-1.0652731686729138	0.9824562231206129	-0.9352057065334132	0.30277822426384493	-0.9530091327089424	2.0337335065822226	0.7835623344980935	-0.9441464175433862	1.8980750184254778	-1.385580632850802	-1.8666889779206588	1.1353155620920696	1.0521650243301977	0.5084650569188194	0.413226326857041	0.8302026540026209	0.01477097507866093	-0.8970862525659251	-0.7449814755714289	0.7124077134400418	-2.2079359531219516	-0.9336506452338229	0.2107722781240125	-0.8702559962008163	-1.2854383733066912	-0.2793934467616025	1.0019040589993422	0.0	1.2523305300758962	0.1750677098769004	-0.9370503198199928	0.003163596976699732
-0.7594052057018936	0.5807367210037244	0.7834047771956322	2.6207850905171255	-1.7364421061930888	-0.35393387720829916	1.6795807468146253	-1.6411013187351988	0.6914659027636167	1.507634455614078	0.0	-0.3799525494976737	1.0366810398520072	0.0	1.4954065561197245	-2.38613739394345	1.5419305469027382	0.0	-1.1542461049235235	0.9349602121902244	-0.7712649979018558	0.3362889120075121	-1.5268341757671586	1.8367514360721782	0.9113879363106334	-1.3729123936606296	1.2983122593764762	-1.7899677079288254	-1.2795984668590952	1.5444828859554716	0.6540937870410681	1.4395903139816268	0.9421890649923846	0.24755768645695314	0.7248063235426526	-0.7449566031974009	-1.0346853838250663	0.43898351671609637	-2.1313594749062053	-0.4138050294895168	-0.22098072130281474	0.11733995145665335	-1.103366830495506	-0.06854263490363868	1.122180663224122	0.0	1.6746828705317793	0.5034224564850441	-0.7359306250948372	0.4455171078913237
-1.1847054269091981	0.5506497563943892	0.7157810913268351	2.308368362657809	-1.657506188873126	-1.0766219692906807	1.5197239643231373	-2.111139928824131	1.0398612075435172	0.7896451492179939	0.0	-0.8123185870324134	1.0819989315336753	0.0	1.2083537125817454	-2.5642338391910755	1.6940439876332265	0.0	-1.1916557467774676	0.3646773514434822	-0.6480709861383301	-0.01789466077873955	-1.6576942474116039	1.2075703889569398	0.9452625550256739	-1.4283077603919399	0.3870504932801736	-1.935748275802356	-0.6472467446272799	1.7078573754836643	-0.23925727536643573	1.916643285156958	1.265246598808411	-0.4440009094098023	1.3913482428311255	-0.6772291024912974	-0.9620953068392963	-0.10957827602553774	-1.5378943641140874	-0.041673804427926384	-0.6770000912130054	0.941982635641694	-0.7841260741520183	-0.09569378845199325	0.715250080088594	0.0	1.7280366282858572	0.4913502471956311	-0.5067348018662408	0.6560002570755128
-1.267874362832927	0.48107775803983616	0.35529209841977377	1.5721076435289996	-1.6010313783893897	-1.4697933522560087	0.9805622300928333	-2.269787555257016	0.8369731195066069	0.19749284665964265	0.0	-0.8773996917510507	1.019014166348049	0.0	0.6857618724943216	-2.301279756262199	1.6338834989984692	0.0	-1.136718604230288	-0.5313719841347206	-0.7034527429167233	-0.5480914223143748	-1.3075933825353854	0.4848972083681873	0.9878368419254445	-1.1732666680884989	-0.469037046363557	-1.8168951515042333	-0.2592977951292561	1.6830189955644124	-1.0731096887737737	1.959733464467537	1.4289133005568515	-0.8997612735339207	1.8964513699446974	-0.6763355959916585	-0.6077869902614139	-0.6600541876381987	-0.7187416588000927	0.04313665428391615	-0.8712296075819076	1.3422607731013372	-0.4858879927674643	-0.3278929088080087	0.15866998070429614	0.0	1.4437344534801098	0.13635291715857245	-0.3996479566809601	0.6631774712163316
-1.0708407382558764	0.45090137571678923	-0.14203939037283056	0.7639013166102169	-1.5015462517742622	-1.3792665457920905	0.2955187298126894	-1.9735466783271476	0.15658592872331245	0.09265396913093771	0.0	-0.5307681226487102	1.0880941739216639	0.0	0.2591862718075598	-1.695703803405537	1.505628384000231	0.0	-0.9595489262737191	-1.332159860703231	-0.9064471172126278	-0.9135401198087029	-0.6221757099903333	0.007325336684278127	1.1140428909850293	-0.8017659369110486	-0.9892965121893504	-1.4791674271313138	-0.18391024461929986	1.5009194647917379	-1.3709495922730182	1.8173910177284995	1.5557095912885686	-0.9104333254360689	2.147456259894293	-0.5860403886020805	-0.1557239164230017	-0.9541977119065981	-0.0006726608033291734	-0.1272905330065778	-0.7033627624451043	1.340547904644313	-0.25254624687311467	-0.5390483503018825	-0.11980920206321267	0.0	0.9666168410767144	-0.2858551647231621	-0.3631544476218946	0.6236853399646003
-0.7661606226663308	0.4595219288987798	-0.5566800416779358	0.16610413786917488	-1.2528296191917003	-0.8842057848198746	-0.3008954031699041	-1.274144941018881	-0.6483655062188685	0.34682375522766007	0.0	0.02137519791907332	1.35843791459147	0.0	0.1395287309176919	-0.9681324651755336	1.3679157043735348	0.0	-0.6624158425805807	-1.614964773433265	-1.0662289038211008	-0.8778850534315469	0.16753715433031308	-0.09954905461985532	1.291620067634815	-0.49385075823760954	-1.1090544955904769	-0.9765708761377513	-0.2744809300115219	1.0952199251451555	-1.0197601769464748	1.6951771121153858	1.6909741771699303	-0.5610741095602408	2.0490175440646214	-0.23943619457197948	0.20075667234022757	-0.8834406714066267	0.41389509726588863	-0.38051765354591993	-0.3170803002602724	1.1555165215962047	-0.0162899647363065	-0.48780696438288373	0.045857284863361644	0.0	0.439537029889437	-0.4534506780696363	-0.2140314181185781	0.6817449613782669
-0.5168714184558301	0.4219392513219602	-0.7489834593728939	-0.15658642347363824	-0.8272368094679408	-0.24058010841404323	-0.712397886845238	-0.43533743553976567	-1.1650481667012613	0.46571743164721746	0.0	0.45338472225671156	1.6306661971512868	0.0	0.24783606577869602	-0.35787826267343004	1.1469584345540689	0.0	-0.3015269746113789	-1.2067162010940349	-0.9547941296708755	-0.48135788568934074	0.8582834387472591	0.016803704503888125	1.3745232452196916	-0.3103676145129383	-0.969505763327986	-0.35932415782171795	-0.3288098557531001	0.3780454829917169	-0.3068403879710393	1.5673055996666465	1.7157167584322948	-0.17489279065845464	1.526164251234422	0.3724930690792654	0.3332088741558475	-0.5382960387525066	0.49541969003718317	-0.5267247153884328	0.005865963287943342	0.9973975950490511	0.28744327411869885	-0.12093054501158568	0.441756097127651	0.0	-0.07758737131303062	-0.2649953324125981	0.16221794036434697	0.8334998434274627
-0.39444338341602636	0.2324875976254505	-0.7430009833231326	-0.3303486157608147	-0.3294360187819567	0.2642189835450024	-0.9957189502116478	0.197597329016517	-1.18467231101925	0.003036537240757639	0.0	0.543437944286588	1.5640012432645543	0.0	0.27960513755393746	-0.017944773591521357	0.7145712282325225	0.0	0.012243362086209568	-0.30282086067608505	-0.4662030323867435	-0.017750090725900662	1.3356120795127786	0.06674305254335483	1.1896288640248989	-0.19400684343034347	-0.7871993798219131	0.3013216207445148	-0.2624561163083482	-0.5952847017659697	0.30091147115371797	1.2300108675985955	1.4150796576649165	-0.07493225452697898	0.6066115443099772	1.0309453418353722	0.20703802433288684	-0.14900109279626242	0.3262726006689302	-0.4873245813710326	0.03936470583606241	0.9078403679082334	0.5994439728103592	0.357344953727284	0.6424553248530009	0.0	-0.5962110836800889	0.0711475911235228	0.6567985485581017	0.9081382988916367
-0.38035001311945205	-0.13819923191316583	-0.6916270071811597	-0.5101196351825132	0.056983429219328384	0.4594781997680151	-1.2485566156747818	0.3978452908720051	-0.8257101925014045	-1.0451786655216315	0.0	0.33072239007216336	0.9482312711600842	0.0	-0.04002835855974631	0.03847710247474259	0.03279138893356554	0.0	0.1516536497425149	0.6312540529102815	0.2919024961902384	0.17568185021421737	1.5634503785668872	-0.15767030527622755	0.6664700703558166	-0.058286153817825696	-0.6979935744208251	0.8860462782786921	-0.16056879611756567	-1.528196801987944	0.47161189720803753	0.5454136259240491	0.6657191800046365	-0.3402516155026466	-0.50310214336498	1.3929990701662145	-0.1272391655963326	0.04612455460535821	0.008164713465322231	-0.3378230625232318	-0.24009303446310584	0.761204623820199	0.7286567002577515	0.6116006115386486	0.348236780360767	0.0	-1.1154244455754998	0.19661678831500892	0.9720095827549682	0.6922436315805904
-0.42644610471860267	-0.5780776526650075	-0.7495317764265859	-0.7199511603272258	0.1902141038223052	0.3609146538673896	-1.471121067461662	0.19080417983126768	-0.4326355532178396	-2.1681457150791172	0.0	0.08810549204610094	-0.08252443979063809	0.0	-0.707082666153063	-0.08059418719269236	-0.750963282981009	0.0	0.04215338586672176	1.1226934620301923	1.037027790851886	-0.03351928678342681	1.536925076354874	-0.6256776944352269	-0.08104262386515156	0.1181008570337208	-0.6782474843804411	1.241591675688563	-0.1786100740828226	-1.9755151479891098	0.20333446189371546	-0.3426330946226583	-0.4013680032868415	-0.7417552181307798	-1.4357935838569587	1.215493468566291	-0.5603229246850499	-0.06927307523639072	-0.38231422056590636	-0.23614961843099175	-0.64940526093361	0.41531253405761004	0.4847642075683511	0.4120610248180812	-0.3553080722568791	0.0	-1.5464490646971274	-0.1099818646399449	0.8337640757168513	0.11338807298697118
-0.5098856574856429	-0.8552023666297002	-0.9472480729568777	-0.8227543270670351	0.06765144647646601	0.1324332801704172	-1.5221544213773057	-0.17437676340100716	-0.3255928280635999	-2.658576157446628	0.0	0.12099660220828533	-1.0715693208094652	0.0	-1.3972277252411793	-0.21788933435733582	-1.3426582089468715	0.0	-0.277212500344881	0.9584230383787309	1.4598724443310582	-0.46829085646694735	1.2535735121248106	-1.0832602651171017	-0.7883676150832113	0.2699935446053839	-0.5859060000855616	1.246712226588137	-0.3839712845452395	-1.6049186597798624	-0.2152777095822293	-1.0262802403511697	-1.4053163918258178	-0.9083409779584609	-1.807822492666679	0.5472576302499262	-0.9565356733213987	-0.43047309013948515	-0.7732997263969695	-0.292405440420191	-0.929543249912612	-0.11632380058701741	-0.14186208194909047	-0.18838468432139438	-1.0125985458474016	0.0	-1.7206255571151297	-0.7407130377897552	0.22021216713577316	-0.6538603311296237
-0.6365357554550739	-0.7310501650599431	-1.1592881270410853	-0.6394258526706692	-0.17372112933276376	-0.026730574647276892	-1.2129527306943901	-0.3987141060413811	-0.5773432263386651	-2.1012978295646643	0.0	0.5301674173234493	-1.5093800300176081	0.0	-1.6803951473097514	-0.2488926430854775	-1.4602557623330532	0.0	-0.6475232166646937	0.2927121178578329	1.3911483612929942	-0.760754136474494	0.7316589441944037	-1.2210260398626525	-1.1805283360884382	0.31005911399691044	-0.2815047477798383	0.8918123803786497	-0.6725453504859062	-0.45636917955026324	-0.42603182641507	-1.1035102105519508	-1.91381409193344	-0.6002154396409429	-1.4232359017396818	-0.25470495208611293	-1.1920599903732583	-0.8313518883292796	-1.0623379819895968	-0.4787029717876929	-0.9100305521718481	-0.6160631788657901	-0.9007115253664009	-0.8670940808999194	-1.0919615891529382	0.0	-1.4893775040119301	-1.3119821211726992	-0.5804045954567582	-1.2496962745795177
-0.8006743350119426	-0.10927244101923138	-1.191135416786084	-0.1192836884845112	-0.3556205696700195	0.0008839721905555091	-0.46985952402507025	-0.331318605904137	-0.967810437360198	-0.6815641191246097	0.0	1.1085712993675318	-1.1762623859075105	0.0	-1.3419166758507537	-0.13171654379846431	-1.00705085090753	0.0	-0.8564361682868318	-0.4663449274380344	0.886569810826938	-0.6118315996994804	0.05454934753787667	-0.8720326934649228	-1.1325892175933225	0.21818931449917567	0.25891832452988406	0.3108217103272858	-0.8286132691672305	1.0011688529961573	-0.2370487875777702	-0.5043312304725601	-1.713367033297382	0.11333730547084765	-0.409011694391273	-0.7157057894157584	-1.196669682024244	-1.037033727919008	-1.1275444564767017	-0.6458145027653043	-0.5921488611973452	-0.7884751327805122	-1.3879561388879138	-1.2290978110049766	-0.3612492692648563	0.0	-0.8476039580473835	-1.4298878697787065	-1.1434762324331857	-1.3329251291995337
-0.9493434204436768	0.870450928788605	-0.923384583859436	0.5755512980575397	-0.382964130944201	0.19349425690117125	0.5632527623654222	-0.05160608143555305	-1.1386213294257914	0.9121255902973325	0.0	1.453599949266806	-0.3131652374329061	0.0	-0.5693334545552884	0.09447637773301663	-0.1401079501565699	0.0	-0.7469970724640285	-0.9127794110098686	0.18371960536671794	-0.006086589945545731	-0.6114342126729729	-0.10859328998817477	-0.7431568911605311	0.07446150432765933	0.9120615030073855	-0.2705973898517132	-0.6799562080918442	2.09161272052931	0.28118014295023125	0.39033638756139727	-0.9613441679453	0.9001146366521845	0.8205358263882009	-0.528345482838172	-0.9837071258747557	-0.9073206050663797	-0.8956819390545855	-0.6314595536800898	-0.10604625309941493	-0.47639446485532183	-1.2876908368288233	-1.053165368400903	0.9161952997942533	0.0	0.015310647284848765	-0.9731809410115317	-1.1934785588723225	-0.7977179406914678
-0.9934739669077646	1.862898379357255	-0.40898895693333515	1.1426364987260769	-0.3016612670852242	0.41597451292127796	1.56932115512958	0.21944912874151737	-0.8351677420139808	1.925908640397835	0.0	1.227168940412341	0.5159634018185328	0.0	0.14648645093816545	0.3518283314961876	0.8129299279525872	0.0	-0.3048892469567207	-0.876458104159217	-0.43510803910006524	0.77182000590056	-1.064410542399382	0.8103331510774507	-0.2680280663796408	0.001724885363030074	1.4690411364365008	-0.6477454346587854	-0.22670927272519717	2.312308741589935	0.8790447299476053	0.9596792751730633	-0.10060999497736861	1.3945226660284613	1.7669335100410275	0.25134730775216063	-0.6469040768667786	-0.4672565157244974	-0.4130785342816264	-0.37668845619215485	0.4057616681130591	0.19448195544948418	-0.5861302131640682	-0.4200565854688484	2.1086938920963365	0.0	0.7872180052566473	-0.1861765850740841	-0.7887831304305565	0.14258212135556853
-0.8632536370108934	2.471727622150475	0.14752192042300133	1.3204845859153314	-0.24654231150677386	0.5056447571692816	2.226325157505738	0.3074385837595594	-0.07438950616846773	2.0123029373856416	0.0	0.3909205418217291	0.7910531987485397	0.0	0.3388021860324772	0.5756220344726259	1.5302122313388624	0.0	0.33081612046593023	-0.49251950493915636	-0.7869470055129212	1.3293053935321857	-1.1675086811133912	1.5850560445577602	0.04384615898447906	0.06118558512065889	1.7423806702875448	-0.7404158703453892	0.35240050187503114	1.6298813671949401	1.3047250504456678	0.7572609570780523	0.4175731381126682	1.436610122416352	2.1034103782852975	1.2271907409895513	-0.3167669050477202	0.10749233725409514	0.1515405480294892	0.03548313687199302	0.8768542035882025	0.860643393491072	0.3969920008529452	0.355147092812829	2.5916290984729926	0.0	1.1917008043666382	0.4849614146967962	-0.26527697198950395	1.0663358166813577
-0.563116399737562	2.4486142753130538	0.5154990963802635	1.049977041248656	-0.3202451098717169	0.36577807994439887	2.3837651382375453	0.2256083186062397	0.8619990756317004	1.4103955581346492	0.0	-0.7432185283879068	0.38324574918895116	0.0	-0.10965499911183646	0.7432001662257671	1.8472878194978726	0.0	0.9399638967658182	-0.07679043544440599	-0.8577425707283993	1.427823127178232	-0.941336581008519	2.0092667980650183	0.10086600457390166	0.18786100413785817	1.649895599999035	-0.6197122605671612	0.8139318451068408	0.4927832177938614	1.4424168853731767	-0.16530096622891938	0.4161602770062408	1.1485934208807116	1.830127940526188	1.8937233710448842	-0.09727887573775665	0.5774987121542501	0.5928544850328858	0.44111818804841413	1.309848985136787	1.139449613438343	1.192334235548956	0.9260533934786566	2.128521969769523	0.0	1.1334000448803756	0.6909928657759548	0.018083872318169276	1.582738754245826
-0.17939018978475418	1.821703391022316	0.5801378100216172	0.5033235390989322	-0.4988309811420872	0.016144034657393676	2.12662519221697	0.1576276571142877	1.5896288798538047	0.7238931348426513	0.0	-1.6844422027937735	-0.3623624802182042	0.0	-0.8811439367253432	0.8652470178600253	1.7933879900999876	0.0	1.3291933287740312	0.09760636967587978	-0.7707272752038663	1.1292351070599882	-0.5789010132892068	2.020383748620994	0.0028151161059664386	0.2254012117637445	1.233704440277647	-0.44366122522472606	0.9906467409321932	-0.451166815378605	1.3320756222025014	-1.270370047291622	0.08364939850835303	0.8072076166662864	1.2387190460017488	1.9278079749940422	-0.02236095674000935	0.7507301154324287	0.7871661270485208	0.7002708583177505	1.692994793916209	0.8763567463427661	1.459828248225662	1.106192571593191	1.0120953134787931	0.0	0.7360092406687487	0.39726986622752647	-0.06432757246963945	1.5481560415122042
0.16727066310841673	0.8734668287565225	0.4020081150456114	-0.03503815464550263	-0.6422485742779288	-0.42312874205234	1.690476666390166	0.292312613733316	1.827835754337124	0.47414222345456425	0.0	-2.0464206002572727	-0.8721236918448435	0.0	-1.4456255413145838	0.9503518930657938	1.5106416660650681	0.0	1.4078490704867612	-0.028725592261742552	-0.6893712386339897	0.7288521607169598	-0.3568435240703807	1.670341322543833	-0.06172107218941496	0.041481880558431265	0.6199517042362631	-0.3512549547578608	0.855692328117302	-0.7461563863007772	1.0892629815889563	-1.8903776625398128	-0.19033205360122263	0.6247394281466396	0.7173760625342177	1.358059329018715	-0.06112453852635338	0.5622201572402867	0.7514837958846861	0.761250643446401	1.9274627092355423	0.2472055693819792	1.1733126548318005	0.9261215828905619	-0.12010608831489757	0.0	0.25081197811043826	-0.1291212487586097	-0.3434168935240696	1.1247763653441698
0.3865617154913741	-0.021365707844014127	0.1561410148080211	-0.3476927363610919	-0.6076576056761609	-0.8011148155318891	1.2988660714572773	0.6385234203647413	1.5298802853611833	0.7557850193877333	0.0	-1.7609655707563725	-0.7478783087929791	0.0	-1.4363302489246517	0.972160523265171	1.134813991166745	0.0	1.1929722808313765	-0.288615060827661	-0.7207601898577469	0.532444770996889	-0.4842922941613503	1.0734747688293098	0.024832256820163837	-0.3621366953147931	-0.042673693633002205	-0.39035226183990746	0.4794460260738795	-0.3742634205320379	0.8092512058280386	-1.6838849090254437	-0.11681481663103367	0.6116676694389518	0.5239149615269453	0.514667407358405	-0.16496937590184269	0.08769647008965803	0.5942659332799656	0.6422925135105444	1.8462622272859197	-0.36101452784508953	0.5900167937753258	0.5439548572707256	-0.6692071187229388	0.0	-0.09967680839438092	-0.5381947952024168	-0.5310898612331885	0.6515066065630595
0.4497994145091904	-0.5977554875697914	0.0003923117788172882	-0.4005817422487511	-0.3799314439249574	-1.0171573809762955	1.042991876029922	0.9721572450413143	0.8812018275178349	1.2316760950752055	0.0	-1.0910036549434965	-0.043853396813068275	0.0	-0.9087278932059037	0.8680651121251777	0.7291392794759403	0.0	0.7590923171039868	-0.4283849034675444	-0.8702572605592779	0.6431030766109823	-0.9761215446778327	0.3791592286387302	0.21458180488779077	-0.8316727952661708	-0.628053221383798	-0.5225477270628227	-0.059320838774085026	0.2908978052579209	0.5299903208365099	-0.8682093576612002	0.2724525642458663	0.6181371344835531	0.6629165146795526	-0.1919673765289376	-0.3153760255436154	-0.5062157746493787	0.39899998335429443	0.365385109185966	1.329653062987485	-0.611795957075695	0.040373422275090366	0.10402714310763042	-0.41048519423031266	0.0	-0.23859743725625657	-0.6485292269887892	-0.4847457930657882	0.4186043710489147
0.36949341590070506	-0.8148884794806307	-0.027354751439464954	-0.32695210278685227	-0.11160704923054915	-1.0653971768651755	0.880220821787675	0.9740499652391066	0.19250582004481218	1.4457806533109943	0.0	-0.44671521230205136	0.7810622872336723	0.0	-0.2946649021410031	0.5783481355518989	0.3052385510504565	0.0	0.1863934191352992	-0.295237521185066	-1.0575776664244925	0.9091491172958824	-1.62879838962908	-0.2339089532615065	0.33975275414365125	-1.1537503868617431	-1.0483385326933479	-0.6843530245109223	-0.7138081107202382	0.7665507236516717	0.26439091707466855	-0.061377806304924384	0.6488041234725217	0.5048382107284293	0.9252606702989983	-0.5096113021423352	-0.5287378279322263	-1.040284112167127	0.14502210624760098	-0.07893730379700077	0.4359960497282726	-0.44088742461483726	-0.29811996410256214	-0.3376588763430592	0.42086058861531916	0.0	-0.2413860792547317	-0.5441087633917728	-0.337756367954892	0.4947325647202793
0.15730113286133712	-0.8139556447101683	-0.008504361521913934	-0.30658440512505003	-0.02615954056201494	-1.015703267546461	0.7306190179909763	0.4728147156036985	-0.2400389578694407	1.2019199427449967	0.0	-0.13417642552209966	1.2001953562382106	0.0	-0.08259704490271354	0.10611634262269469	-0.11127946642224772	0.0	-0.4476953722239572	0.05809652816733391	-1.1698711969892377	1.0613888842328099	-2.118402675508462	-0.5823882821995504	0.2657323800303388	-1.1912117900502979	-1.2515933442099227	-0.8412732860655828	-1.4213732353534068	0.771057228045454	0.05240602989865962	0.1544821761062534	0.6400863751187682	0.29315164214270906	1.0433200394199846	-0.44878780169082055	-0.8100253329039409	-1.3846508930337664	-0.253180020571774	-0.6865258225082708	-0.559661722435992	-0.08170325890796659	-0.4753455675547935	-0.773962587332705	1.3230887809072913	0.0	-0.24166038769910558	-0.45591337253738845	-0.3782152090313454	0.712614440645132
-0.18896664008570518	-0.7579944569424782	-0.04596548702098018	-0.4358068672397854	-0.24279852917761316	-0.9430550673485013	0.577382977110945	-0.38272547367417575	-0.24315544893458535	0.7197679262260713	0.0	-0.19899144126314777	0.9994850800297231	0.0	-0.4531447597873931	-0.4410608968378562	-0.44525032578234036	0.0	-1.0355374776845794	0.41840930116612784	-1.1183050998389275	0.9296480961443534	-2.1688178938800236	-0.5475092802741759	0.030838729690222205	-0.9611867399101828	-1.2190700796854534	-0.9851331375524945	-2.021637106742674	0.3569161293219579	-0.02587533100090409	-0.3621492230052283	0.13016591627496046	0.1664142933733182	0.8538522396782897	-0.20629375727727495	-1.0945429431783884	-1.4769079579638709	-0.8069006301952167	-1.3466221245262902	-1.2699817005780805	0.1229914484979919	-0.6468279077410416	-1.1500673458048243	1.8518756891043533	0.0	-0.31385502352639993	-0.5349413148154114	-0.7648640326733048	0.8098352690615451
-0.6468168559220454	-0.6773511025648651	-0.15179474376869334	-0.6772403555237086	-0.6509429136626779	-0.8533582511614226	0.4835221041993269	-1.160476666865275	0.18421932300392868	0.4566465548029951	0.0	-0.4519061574453169	0.42277805933981427	0.0	-1.1325523012044199	-0.8632205022486549	-0.6061368763178949	0.0	-1.4127908709785744	0.5692705920591388	-0.8765945037641977	0.5753365376428382	-1.6977781445879547	-0.1593304745187903	-0.147683945601558	-0.5996328128127149	-0.9688047100272454	-1.0835504312254436	-2.2441336551137443	-0.19411074748468243	0.10642945464941192	-1.2230134915978512	-0.6177187956108665	0.31769410909208	0.37583747785228877	0.01350696907334465	-1.2368098163806205	-1.3013864840288007	-1.332286444601482	-1.7973877422392321	-1.3925174423411848	-0.013771430911515677	-0.8675035811338083	-1.3177171058708603	1.8592773261570286	0.0	-0.4185665586263005	-0.7036746514277202	-1.3146355446192703	0.6203131204984259
-1.1114661961641095	-0.4429509461025946	-0.21562905422754405	-0.9101824664057727	-0.9409376041424264	-0.6622033177015723	0.5143136234898722	-1.3884222691474848	0.8784934367962443	0.7367828036769578	0.0	-0.6370100285483199	-0.02517955826498106	0.0	-1.5709410161734165	-0.9415602540352727	-0.5627917064318151	0.0	-1.3901880261157538	0.44816220054637934	-0.49483900066217573	0.24400266169556223	-0.8621691944818591	0.37500254324042065	-0.026342793535922907	-0.2463559582052635	-0.5585174855222682	-1.0426309558438795	-1.8244822633518245	-0.6024343732170112	0.45765237974725115	-1.79033341964677	-1.1134677513887508	0.7652768945253954	-0.2211764585642186	0.14073179857776352	-1.0763933280710578	-0.8612494598418561	-1.4767850091763546	-1.710624427510658	-0.8786883346421154	-0.3757263482526973	-0.9813387686774979	-1.1042344641290742	1.5107170487636534	0.0	-0.443386733027163	-0.7073140485103266	-1.5591387401561874	0.18583157726187588
-1.3844213425560248	0.10315158349364534	-0.08707456453892427	-1.0288850191879604	-0.7919308592299416	-0.25273404499432545	0.6384831359231873	-0.8527923426725558	1.5660827994512552	1.4707676123007203	0.0	-0.6140009001358361	0.027775497010556753	0.0	-1.3203841456930754	-0.5440205304259147	-0.3875226086350332	0.0	-0.8498440980651167	0.1943284873258084	-0.08742940642774973	0.17657172291293033	0.019437102986829206	0.7510994194535611	0.45398489701868766	0.053209385603050004	-0.07773908970149034	-0.7409533859189709	-0.6975474670024634	-0.7646791870382159	0.9341435084960712	-1.6179634577686874	-0.9703617789441669	1.2870363300933179	-0.7157787280549323	0.24965775248546462	-0.5495798735837624	-0.17643159091284244	-0.9215859428264302	-0.8901293870244423	0.034481238808079295	-0.6251417889205774	-0.7130866587328915	-0.4572203111144419	1.1026480579290583	0.0	-0.2995685990120936	-0.32690909983875804	-1.0653438511175153	-0.281106875992428
-1.2495238686867596	0.9531190230273618	0.2867297832295052	-1.0102839237854762	-0.09967891544019053	0.4168388803497745	0.7030778706333249	0.2485774707034364	1.9570860616529024	2.1777687098186687	0.0	-0.43081034485944597	0.5261780916853169	0.0	-0.3466850522820051	0.29124617648650364	-0.2198429334620522	0.0	0.1491819160774971	0.054657528100489204	0.20662473607127843	0.42075957915547824	0.624285814763476	0.7319887420070533	1.0617509382076222	0.34983436514791594	0.37267341682515986	-0.13090010719148848	0.8720641797707882	-0.7568335475490988	1.368204308023834	-0.7400160434821416	-0.18326133778035544	1.5372128368358755	-0.9347007036992185	0.44837744504129506	0.23100436849335645	0.6855723820551356	0.3573139379215403	0.5394639109900793	0.9517301207883335	-0.4587824832389772	0.09433599189901583	0.45230572927101764	0.8312008791521849	0.0	0.003122943337344343	0.4136500414854039	0.20151989284626132	-0.5480668500056378
-0.6083598256409257	1.8311151989413836	0.7786849934102987	-0.9073470531190048	0.9165930083715944	1.2307241156695132	0.5197723071681913	1.406978114410243	1.8604675823803656	2.299688047086046	0.0	-0.25055727977832	1.0176848416016884	0.0	0.9420042167471068	1.3440322432469232	-0.16833401957663896	0.0	1.3383544000171546	0.21207448080747932	0.2862678304661375	0.78225878357465	0.7822871832773448	0.29918360629296314	1.3780747978687111	0.6998687872537821	0.7059112768570184	0.6687888863871315	2.348085946783112	-0.7000477091838221	1.5926879559379175	0.3837365749706257	0.8448623991370604	1.2722857948199033	-0.8108660237442639	0.7509652204118549	0.9989952145993849	1.5747859631930488	1.964501689084424	2.1058311219804122	1.5268920693615102	0.14744804184885915	1.2804771634565504	1.2719031058460668	0.6759869719843856	0.0	0.3592594562969974	1.2163035010591783	1.7561447601900066	-0.5178759320812142
0.4148019717508589	2.2902598693389478	1.1329211583869732	-0.7859198331277429	1.819127933315252	1.9308410597007788	0.008891218575320492	2.098457810565304	1.2805682524890099	1.5863694062370264	0.0	-0.20086760338019582	0.9977679519558832	0.0	1.9651171961741327	2.2871535382471704	-0.22619261213827474	0.0	2.3271122875832417	0.6538308481327596	0.1516595616151301	0.953349889606912	0.5562004144723306	-0.3181752827663778	1.0694802709814861	1.0683661839979104	0.8700840075627396	1.3828165749989578	3.1751621116456863	-0.6264716823354115	1.5189570068860483	1.2040329174248083	1.5549513940337438	0.5298765140814893	-0.39400280355421574	1.04139027346885	1.4652770225531233	2.2656992106533003	3.227347539980568	3.18854227040735	1.6253454351437873	0.8889533942815875	2.3793643859659332	1.6567021387898282	0.46487485855944644	0.0	0.6425277334916092	1.6931143995751143	2.840838470057766	-0.28243454365353865
1.4880630801612467	1.9771895944745552	1.1311624965154006	-0.662879521068181	2.2166199377126468	2.2446519758442895	-0.7063294387305984	2.0848835547765048	0.44079852867520175	0.2837447011035517	0.0	-0.2617123692573178	0.3186676439471831	0.0	2.345737539407449	2.8176196821755783	-0.2725751285919013	0.0	2.7786640269148632	1.1708388086291412	-0.06998322635460917	0.7298590525495321	0.2088218844527749	-0.7708863679026078	0.1550211398482611	1.3227351695964633	0.8606642750028969	1.7210517809640546	3.086537151886258	-0.46528205949409707	1.1784408387853873	1.4443652351593645	1.5948361624022198	-0.3647514771511561	0.17076962768726692	1.1602654200585554	1.4851117239083729	2.5322677130901012	3.5574453128800574	3.353724607091047	1.3537705120363623	1.3252725094581301	2.8684658081145677	1.4910716159621	0.05194843128352165	0.0	0.7929805821609532	1.6414873501999652	2.9032665338551418	-0.04416495854062426
2.223623901020223	0.898837621601256	0.7630071095342192	-0.49496566042369045	2.019259931740312	2.05799253588753	-1.3357204903277946	1.5288226072171023	-0.29916995985017547	-1.0012692522843252	0.0	-0.27165186664934676	-0.6470078367210104	0.0	2.1328745175808996	2.7810799339209478	-0.16727396332445565	0.0	2.57553236608198	1.4912341168047867	-0.167515480304153	0.16543882070252394	0.07362473129691459	-0.8001078432013646	-0.9296103441185017	1.3384054484290602	0.7246809803745101	1.57583256153394	2.266636139650658	-0.15300751785038633	0.712782048013329	1.2350970258215543	1.046135657910391	-0.9722569876363302	0.6843179894225793	1.0443710908204613	1.1535242095865286	2.2673814386948563	2.814067236502807	2.6186089023099277	0.9581153147596583	1.1868148428026042	2.499933615211396	0.987183009814116	-0.5338286120979799	0.0	0.8506664620797405	1.2086679761421917	1.9797663088013704	0.0334351500486945
2.384639334450169	-0.5035656931387537	0.2712971406385675	-0.22331036648807248	1.5064954517961544	1.5165805599152375	-1.5793014378230894	0.8568403975390397	-0.6102952934440546	-1.6629702647703994	0.0	-0.043294287819954994	-1.2294659420017726	0.0	1.725809443578922	2.2279748216944335	0.1291063247007251	0.0	1.872123540410001	1.4598204779559474	0.0471824316394	-0.44427616061077596	0.3881865667228437	-0.3938284497127154	-1.549296142968179	1.134774695650146	0.5538484869978524	1.132585492070221	1.2472226057512439	0.24217162445616125	0.3208117947469183	0.9488641862176398	0.35984504501452963	-0.9826594823605893	0.95255142206628	0.8026877220572118	0.7584937466301219	1.5763798182826145	1.4204874231186597	1.4605884836101348	0.6679340268744485	0.578445408596705	1.4819470845075866	0.5753927544654382	-1.0810643585569588	0.0	0.9122049501915448	0.8139041423727406	0.7022530962864879	-0.06200004033889637
2.0150780137654367	-1.5594032727135714	0.021420475818623663	0.1643778700928085	1.1469618719911718	0.9685822767166494	-1.309208671067748	0.471942189116585	-0.3635710081009154	-1.4453118203169892	0.0	0.4977748528190996	-0.9328524962500524	0.0	1.5676678239669222	1.3747723307374347	0.5023527118331413	0.0	0.9986710861200496	1.1412334283705865	0.6214286406472664	-0.7395230602097741	1.167087558644334	0.2140580014714385	-1.2567210969197324	0.9156501414879503	0.45868973561467963	0.787866346583883	0.589068290616768	0.5095027166615951	0.18057084365676537	0.8871908689068886	0.044721610513249827	-0.38083091089166177	0.856699594108872	0.6574170696754527	0.6112248902562115	0.7686233974014904	0.12934203027009722	0.540545138685865	0.5829477992858921	-0.07184844658839237	0.36779811877990615	0.6400832621096623	-1.334144259599368	0.0	1.0448426875212216	0.8662475762892795	-0.10108521349653385	-0.19542542450890252
1.4014426598310816	-1.7538528674124212	0.2668187611868226	0.60266023819647	1.277401689703825	0.7601450781011657	-0.6579763693671412	0.5084962542681107	0.2964761115742998	-0.5613153079364562	0.0	1.2485453926743872	0.17553049993466546	0.0	1.8307894034994436	0.4933905290963729	0.7445005894919915	0.0	0.2759409309125836	0.772949334070384	1.4086725846170343	-0.5211119657577634	2.1765880451234825	0.6970377038023352	-0.10646344265343687	0.949497951462374	0.519929526838783	0.8967297374183155	0.549941575446715	0.43068795212828853	0.36756992481647194	1.062180304033611	0.3213427286199799	0.5542070063093207	0.41003049650323425	0.7816915513660535	0.8553166377775859	0.22205379754599758	-0.4327217296266375	0.30238239244164933	0.6541763999622273	-0.2945142730039436	-0.2893183386744594	1.265505484599675	-1.1768115177188185	0.0	1.2227058364341465	1.465325044816896	0.04688941319620056	-0.19908081882395037
0.8857780093011505	-1.057433047643723	0.9652512795682195	0.9717755183779139	1.8519494890989256	1.0044070368394813	0.04692124938425034	0.7830869459448822	1.02549085495046	0.46803283145134444	0.0	1.9805179388544931	1.4473402652261471	0.0	2.3105081971837484	-0.21120465025801125	0.6867882374750724	0.0	-0.14245649819939235	0.5951293139355806	2.127071116290804	0.12147766310732735	3.0307479029252717	0.8321102361725985	1.3230386499473443	1.3535471842859483	0.7317753332312429	1.505263522470031	0.9561602212575824	-0.035548861493930536	0.7972541322910657	1.2248154732429812	0.9769673994481601	1.3986550941840783	-0.2350916097148083	1.1503251670009953	1.3749995490385756	0.1784976049847683	-0.14922845920806807	0.7059774116346597	0.7466939775551341	0.09852907154572951	-0.28793057477913486	2.1597191043836075	-0.7297041800918626	0.0	1.332094547061162	2.2948228874168195	0.9515486939544876	-0.013606011950151658
0.6533846063044907	0.024305958455490165	1.7784033969755393	1.1605798616160943	2.439122506667222	1.4828335655309421	0.4645399778534486	0.956301667214653	1.4642214403929137	1.1277733945562949	0.0	2.4686476809018396	2.045507716660045	0.0	2.588999948885519	-0.6716512728431124	0.3099947637218405	0.0	-0.30440729668897715	0.6717082331069093	2.5070834635457837	0.8574209595736914	3.3718013774687314	0.6059674201007219	2.2421192379771915	1.9433336643462047	0.9726543314568427	2.2618902492850883	1.361276401965433	-0.6720579401435733	1.227310035524475	1.0949807202387278	1.5181353348827185	1.7864267422339684	-0.8491175761807793	1.5210502988399657	1.8624276117727825	0.5883330198157511	0.5333136617399628	1.2746261960093794	0.7301172781112515	0.872566923158125	0.10651346783709686	2.8145902072392515	-0.2906999935857171	0.0	1.2423651548209609	2.7954353854367104	1.8816223423112717	0.2495618785598873
0.6396131486032515	0.7388436905117892	2.269425935423033	1.1296523197470698	2.4871132757007133	1.7663347543785235	0.42882095438942913	0.7822311430614552	1.4280609287122932	1.1730030325558556	0.0	2.608592405793634	1.497425656755624	0.0	2.3422610539901605	-0.9448965036572011	-0.24680272300370032	0.0	-0.36040938027374303	0.8307050791819252	2.4404335235479535	1.3051751576048585	3.0506329276586057	0.17191863875120572	2.120636348104627	2.2896468702863544	1.04041476529242	2.600403709600741	1.3806890782872885	-1.1109649210149275	1.345834802054417	0.6014838234100386	1.5151977090974025	1.560782027621207	-1.2334366288546055	1.5763452606174837	2.004082596348937	1.1135603901171476	0.929342999150527	1.4332075748696074	0.5454348474447462	1.5118158034858373	0.3687092804052672	2.8079806773673277	-0.1537276056490611	0.0	0.8937757866850778	2.5176665117667745	2.077724717854806	0.37629243554608416
0.6185956141574118	0.5509480821051539	2.1767111200908884	0.9378100200392268	1.6987269252430053	1.4988121936202459	0.03400693406779889	0.27633727753828735	0.9902787376944543	0.7027522991301199	0.0	2.447609343499453	0.03674515239402844	0.0	1.572845311521354	-1.1311561315766228	-0.781144903604517	0.0	-0.4125009156080981	0.7772876891420436	2.032490482672702	1.249182010346467	2.2126666892389797	-0.28951033268320914	1.0249479998918238	1.9859791461630214	0.7574907588294104	2.1053816162896197	0.9700902092665641	-1.0738037103783613	0.9308159512165335	-0.05133500589768969	0.903884482888812	0.8195437891304841	-1.3143860615174954	1.1401906943141205	1.6719536920401736	1.3119482713397381	0.6035847687772419	0.9155961413891823	0.22695497234806336	1.551449078644794	0.10546475683551787	2.061514330174747	-0.42222024825921745	0.0	0.3445192115722093	1.430520859843215	1.290318645626987	0.20810738788313637
0.4076661665038341	-0.505598374636874	1.5829693854083124	0.717758924911145	0.27464802573850505	0.6632398207079881	-0.4273966468719853	-0.2990987343585086	0.415303674732203	0.0410938174971812	0.0	2.1181738446253613	-1.5065416657867625	0.0	0.6141800963055473	-1.2793972539061584	-1.1508990354727295	0.0	-0.42452136910217175	0.3153316272598059	1.519860558365634	0.7558756799132544	1.234349952837516	-0.6888192843189137	-0.39949624621642077	0.9643831890464274	0.09960872298449151	0.8299643672281015	0.45431606358304416	-0.5780169111780196	0.008852488023888504	-0.5289643327488011	0.0394156835752105	-0.14196994502867724	-1.1634652809908024	0.322669523762984	1.0037068370898268	0.9091826738997756	-0.30635264539485385	-0.033683679239171586	-0.11433049863782185	0.8767072762695853	-0.6382707926328193	0.8944573950730355	-0.9363257915038797	0.0	-0.2509590318029216	-0.016816865813651997	-0.02368189565406769	-0.2178566648161419
0.03643902395276862	-1.8209396061986787	0.862132536529534	0.6125603402582347	-1.144000397673911	-0.35832184599683853	-0.6325998985646129	-0.6059677151681844	-0.007575352573598583	-0.4667351099938383	0.0	1.7303894501705621	-2.208827760177652	0.0	-0.08483603305534913	-1.3399019022781786	-1.3346755905014962	0.0	-0.2590663102878605	-0.47033876790029566	1.1080180452434476	0.1274834281441687	0.532934091595408	-1.0374886741166578	-1.3019292027039207	-0.36863496197911544	-0.7343537166216125	-0.657803845802248	0.28625331360616435	0.04566394466663394	-1.0910260667980642	-0.6011300904596315	-0.5344360503080743	-0.9519202284863734	-0.9301114781067135	-0.5151765873620379	0.32626436099414224	-0.003940524813396762	-1.1618386226640305	-0.8062065588356491	-0.3318686473135726	-0.20967496770562857	-1.377894289751181	-0.15777452956858473	-1.3601465060329971	0.0	-0.7154042334966556	-1.1300472710000644	-0.9871546420058218	-0.6522914888162812
-0.24820686067159284	-2.5666822055668117	0.43397574362264857	0.7017873257978239	-1.818114226733011	-0.9949771123604352	-0.4062510623934304	-0.43645435698910323	-0.12238772719325952	-0.6163980485785694	0.0	1.3037910703002	-1.6268997550653053	0.0	-0.24147335985635862	-1.1953389715465101	-1.3917755510328569	0.0	0.18757591681770053	-1.2076162738982497	0.843611453482575	-0.2726240586664767	0.34760249523831127	-1.3595645686435194	-1.1318893412811288	-1.308038912871453	-1.378329545906381	-1.5618126961217498	0.7036102904876612	0.3528493651541614	-1.8583795435101307	-0.28720863332521723	-0.44891410988116914	-1.3031972838201225	-0.7346210208608019	-0.966912126883499	-0.027814758919587717	-0.9828444497233597	-1.2527356256903133	-0.8347865235929147	-0.2998510470387075	-1.1893839551278982	-1.5052084486692041	-0.6472325733320166	-1.3762946721872356	0.0	-0.9283331047809108	-1.3650834048617735	-0.8851611042232295	-0.768556789103179
-0.1537289822565778	-2.2042010874110156	0.4882226863129211	0.9513685884374514	-1.3417329274430265	-0.849377849694394	0.18542372487889644	0.172746205559691	0.03533012618121513	-0.3992427283768299	0.0	0.786634432242963	-0.073837687610183	0.0	0.09771195091376893	-0.7534922395966429	-1.3666927892785579	0.0	0.8544094355052393	-1.4363602618035767	0.6147821340612467	-0.22079568664029434	0.6159098884011568	-1.5982684141822328	0.03408010886995897	-1.2629210160283248	-1.4773162490497573	-1.3221906800940724	1.5242866309213443	0.07668412697963009	-1.8672971794696138	0.18205488880555107	0.233299325845023	-1.0752769092355152	-0.5983415784283173	-0.8313930271029574	0.09839896772158598	-1.4624492093794108	-0.30153790466290586	0.009490108980265581	0.025270787805585868	-1.6540972086660886	-0.7160929086256757	-0.45606435335060036	-0.8722977744442625	0.0	-0.8694812864114279	-0.6462803093432538	0.3447386668023946	-0.37450973789383074
0.42629547256094796	-0.827743151805179	0.8640941524500282	1.214979699090056	0.0961580983775167	0.021940085451359222	0.8670503899341055	0.9705915283957679	0.29882722506883597	0.03683739589259781	0.0	0.14560772187926838	1.5757165685179955	0.0	0.6049209344773117	-0.04482981502859306	-1.2265399161354	0.0	1.491281072264608	-0.9046323992360327	0.28013071716207144	0.2489187173442021	1.022145152900167	-1.61320724215705	1.543871039804586	-0.15342940316102555	-0.8982255586687274	0.02620528532264196	2.2282589753735613	-0.682669248904927	-1.0482743908712797	0.5357926812117896	1.0382960309314238	-0.3962132889392721	-0.4601240676186758	-0.24765186483156493	0.6085798297467964	-1.0860928085046653	1.2993178579775388	1.2946991084240977	0.5606208963135083	-1.532006902623657	0.7382447913891178	0.16008899667395293	-0.012292987541384033	0.0	-0.6113129301961584	0.5835937167467333	2.0408607387815327	0.4331595393186614
1.286010211327773	0.8743961062559873	1.1679372941246715	1.2970281077701225	1.780453618760252	1.106617307532128	1.2909651230419723	1.6253148930988934	0.4907989925067392	0.46818488265869257	0.0	-0.5437463876751101	2.41776194711357	0.0	0.8810441661728593	0.7398910022674966	-0.8895830127014939	0.0	1.771485643311924	0.22503570818063523	-0.17210180334324707	0.8670364435662226	1.194457416530512	-1.283626085027101	2.561336930677132	1.4773513724050347	0.1573810056274381	1.831560391665176	2.279213669856859	-1.4971999269281029	0.21022109831865557	0.6263080129373545	1.368369553653413	0.392155942794816	-0.260774534676859	0.37642590180752944	1.2145536850618752	0.06508851046531873	2.686159632894166	2.2680774916135396	1.1028097222579958	-1.0729550024164862	2.15247867832751	0.7407843939127683	0.842536936096008	0.0	-0.27534554754317425	1.6109479156858155	3.2116175192661713	1.2811471990499332
1.985582663783046	2.018598237115718	1.0493618762662997	1.0583556679095842	2.83603041791271	1.7327691741579283	1.208955715078999	1.8718879911970157	0.5184872346312339	0.676864688463382	0.0	-1.0802589661174686	2.0459498740921243	0.0	0.6845297348203102	1.3063588103746389	-0.32394497882772594	0.0	1.4770428428340638	1.4064255293463066	-0.5634890642810486	1.2715792145165141	0.9342031015473794	-0.63700277852927	2.5507143961148224	2.736716022554192	1.2263148929048648	3.1651475077204867	1.4756934184682096	-1.8538144241952605	1.226875475858465	0.4721406185480599	0.8769146555283399	0.8745605889841048	-0.02250050108975096	0.6011090016374414	1.5924476075753138	1.4860566213866964	3.039621800749705	2.3090959579402197	1.4031085286890053	-0.6258099368906346	2.7659340657603524	0.8900214316144036	1.3156939300910753	0.0	0.01953268675889069	1.8494689301358718	3.1374271362127244	1.7077016494799298
2.094721874070759	2.0380580555140577	0.4465498907366471	0.5148795881308739	2.6849260170177094	1.4825851465915505	0.5969027212157095	1.6007429406973146	0.3910078189394449	0.5207315127950286	0.0	-1.221676929017641	0.7506465585063562	0.0	0.044258477209289736	1.3885906288785819	0.3681793677174603	0.0	0.6397750440813874	1.9833871751992047	-0.6258094007685167	1.1917841422155124	0.3355773180601685	0.10971534215456735	1.5588630515061854	2.8911152379064795	1.8197514513324213	3.3248912770466874	0.09954560442376922	-1.445536286817136	1.3932429332308705	0.18015791192318584	-0.30310770496103256	0.7616643917963839	0.14709955052356638	0.2117438864666698	1.542432571727452	2.5045994349163005	2.087266044576615	1.3072720349850975	1.2900728064612736	-0.38486960277285964	2.209132534671473	0.48553129640613973	1.1986551442675362	0.0	0.19415670700134982	1.156831915440759	1.7946867247780693	1.4233039936316665
1.448519837661483	0.9957119472945878	-0.3688358010798664	-0.13368027499405707	1.340189326667766	0.455396956004465	-0.32677346125847795	0.8693846690366942	0.16975885179831954	-0.010647352181450832	0.0	-0.8299551590166123	-0.7082440204248784	0.0	-0.789422092688347	0.8897331281201295	0.9609922994825213	0.0	-0.4536945074855749	1.5563909295215133	-0.20456981235222352	0.5775260762568378	-0.2817060245634793	0.6477173081590072	0.13881788887793442	1.7979794303680035	1.6900523188127614	2.204383430927307	-1.23803862546388	-0.33477392804568656	0.5316775130803819	-0.15862856618501825	-1.6186555057955756	0.05009723054753531	0.13623500168351282	-0.6612916989169682	1.0687304764582535	2.6332584010616236	0.2714268932208234	-0.273232267463561	0.7742962590847371	-0.29095638992577816	0.7183052223884215	-0.2836668049749432	0.5424910630130225	0.0	0.2232772385287652	-0.10823589084978118	-0.15615431089212453	0.4875625793205128
0.2519041771035956	-0.48299412391045016	-0.9792835749985215	-0.5838908397912925	-0.6180426442132129	-0.7955934141033841	-1.2004864468186427	-0.13766356766206117	-0.09403284396920332	-0.7721352451437309	0.0	0.009566522533740478	-1.5818536850583045	0.0	-1.5008471896712623	-0.046925432700808935	1.219088859581546	0.0	-1.400197144852486	0.22280125938433692	0.5787055249893865	-0.38701157758615035	-0.5859403586557701	0.756123447096829	-1.0129963301003044	-0.012676482373367751	0.9645152195053769	0.317764273600296	-1.9561810403934077	1.0941070832852982	-0.9809227105182519	-0.5025543530198882	-2.408477777103136	-0.957553569557404	-0.06732052048673492	-1.627991906100307	0.34769356705982607	1.8124958214543279	-1.520735593434508	-1.677079677276749	0.06199548629415071	-0.14587669821726457	-1.0105250576285654	-1.0549057616856556	-0.38003950475047105	0.0	0.1295335686736797	-1.3114558123116407	-1.788996427102368	-0.7094256543594758
-1.0324733553541372	-1.598343468381636	-1.1126439311755347	-0.5961370077029792	-2.3562691743399866	-1.6150707217208982	-1.693513321889796	-1.1683543215186512	-0.38530595626827946	-1.5010833740540834	0.0	0.9762210883665811	-1.5533090442698818	0.0	-1.86975292299245	-1.0833546864646848	1.040680661875139	0.0	-1.8809221143601016	-1.4599235750721438	1.3351326103820378	-1.3845211193719047	-0.45660731205587524	0.43788826254549246	-1.4643903065400328	-1.6598361788380898	0.057553821753093065	-1.514324158408366	-1.84293964431137	2.3405345795016554	-2.416380931917827	-0.8090249861178777	-2.2810093259715734	-1.8053670098541823	-0.33775859139210573	-2.2692873258545116	-0.3864555222000597	0.41120391712556087	-2.4864498304171927	-2.304277706739239	-0.5496460168342328	0.16631877749930174	-2.227106113496847	-1.5093428623569318	-1.2116430599619354	0.0	-0.036431003561386	-1.911348544702454	-2.4557573899553917	-1.655611207021665
-1.9387477455258355	-1.8343287943819067	-0.8348816736638621	-0.16231868174586186	-3.2079776401144717	-1.6562510430169597	-1.6712279042704055	-1.9690516136789502	-0.7063361046165894	-1.9266004528819127	0.0	1.6338524174745677	-0.8551109980965863	0.0	-1.8555569071804106	-1.8338545870240535	0.5267165920525071	0.0	-1.8096168421067995	-2.7720548670336744	1.60563137371744	-2.1211961960071086	-0.0717933425762934	-0.08807211563629241	-1.2521718952667964	-2.432413200221904	-0.5879124943689034	-2.612560050541169	-1.1647563047032967	3.016360684787415	-3.1116323821521914	-0.9766487265655245	-1.3369537136955707	-2.135108328366274	-0.48013275740421374	-2.3673045164377116	-0.9691601147314064	-0.9995830311265321	-2.359149251841191	-2.0404170841693707	-0.8446541152240882	0.5374488985022312	-2.5353344517261176	-1.5400579146618136	-1.672310190465111	0.0	-0.22282271424558361	-1.754945875368328	-2.1175284797986986	-1.9926775366370397
-2.2346949474611995	-1.2100946013345888	-0.5088531245231328	0.4377585123680382	-2.974873796864728	-1.0823421250560934	-1.2639978080285126	-2.357615449883341	-1.0439615562067146	-1.909401457166291	0.0	1.631274093242719	-0.052584581706156014	0.0	-1.5842580506689523	-2.0419758846150655	-0.07766226521482433	0.0	-1.3498519947350396	-3.2141456544677705	1.130721997089246	-2.4543407415249905	0.19873858939908093	-0.5343378058707852	-0.7847405494984313	-2.182791142780553	-0.7670768289419623	-2.7548352927728526	-0.4879331114284949	2.976799171372312	-2.8418948636809045	-0.8678127335520263	-0.11163827792169713	-1.8873040981599662	-0.36452072467072894	-1.9996969178827446	-1.3769400007725443	-1.9517296667834194	-1.509988820169855	-1.2773715181296086	-0.8217126256872819	0.6942517384843373	-2.0613342951857616	-1.2840013869420206	-1.6690106463986596	0.0	-0.4014342248226844	-1.1362044256184536	-1.2852244013511842	-1.694544659343544
-2.0027338791018967	-0.1964160531383154	-0.5445760563682489	0.7546228772916047	-1.9667885615781224	-0.4325461917712622	-0.7945323331301518	-2.2933982985884316	-1.35976974384604	-1.5310395664529821	0.0	0.881084314692435	0.3305035803738953	0.0	-1.2688051947377288	-1.6959057472643189	-0.530833736743477	0.0	-0.8040350813062196	-2.747948882053944	0.018021096844309012	-2.427337245835975	0.02673039333542782	-0.7253484166072381	-0.5389760025411671	-1.3568793497506373	-0.6178235428076514	-2.2004928289379673	-0.33237498303700697	2.3177397205756405	-1.9175085807263075	-0.42144427181311905	0.7228843092103494	-1.3228449202669466	-0.026507620923754804	-1.4554180924545974	-1.7080642138873434	-2.2835048943324283	-0.6605274837127508	-0.6333755936843716	-0.6957272071145069	0.4205808851324261	-1.30311189804137	-1.0163040872481581	-1.3104508798096657	0.0	-0.578484236618299	-0.5953138556624182	-0.647539984552213	-1.0461264385664968
-1.5355086580988118	0.6159312655969905	-1.1108311354360108	0.4208078764316594	-0.7889129105825957	-0.25116727651244813	-0.5934971932356322	-1.9103526116320193	-1.6124744412886651	-1.0626840855398831	0.0	-0.3811977591360607	0.09876746944617637	0.0	-1.110938931734937	-1.021980836635331	-0.7285472317346099	0.0	-0.44844577942823666	-1.7620252481366843	-1.306628500604206	-2.2032766026723682	-0.6655405913688068	-0.6822282919885028	-0.7622690579663471	-0.6642625224640152	-0.4990165113907734	-1.4541194650655698	-0.8725077266828652	1.2866431662929134	-0.9505891117852368	0.23375420966340946	0.7216916114553092	-0.8461810129939398	0.3467711100420213	-1.0410828542664008	-2.0883223755566833	-2.1423763194294825	-0.41273393474749487	-0.5646551282730196	-0.7562980162633471	-0.2285708709548897	-0.7849431987844838	-0.9807920841827455	-0.832172233433796	0.0	-0.782694830547321	-0.5863215594013568	-0.6450226703543382	-0.44567354411126325
-1.1340791589395363	0.8676857195325797	-2.0057554402809052	-0.6036243494092983	-0.013785550055984924	-0.7323246460107711	-0.8023943253100861	-1.4747385511114652	-1.7882658311461284	-0.813031679126753	0.0	-1.696092177252463	-0.5679693722735788	0.0	-1.2210706347326465	-0.3614822693219745	-0.7330337245489414	0.0	-0.4088078269228831	-0.8025822117044437	-2.3370228805131372	-1.946484182670618	-1.6535394907146965	-0.5591971557783164	-1.35937581063208	-0.6185609792319786	-0.7276467111129518	-0.9477157939632235	-1.857511810963683	0.18028794725655017	-0.4536708278381048	0.7836135491247552	-0.10615404007234355	-0.7431722276060273	0.5423191339843896	-0.9058911371039262	-2.558862737648995	-1.821252358355348	-0.8997578321980884	-1.1112117274279747	-1.1702900579233395	-0.8980575665808812	-0.7468660422847988	-1.2560664165426925	-0.47551713395001016	0.0	-1.033668233042228	-1.210350094865502	-1.2497830194747244	-0.16251888268431108
-0.9453539605023369	0.5895523499125191	-2.7760911947247533	-1.9518559529446868	0.08380586943610356	-1.612651331698059	-1.2811361892699316	-1.262567790568534	-1.9063763436683931	-0.9395090434117884	0.0	-2.591960019918939	-1.2883966952148707	0.0	-1.575279221041506	0.0012635420066292968	-0.6857295775533805	0.0	-0.6341895368137425	-0.2514126252054958	-2.7617209788335413	-1.7281538676750292	-2.5446200867318494	-0.4924607510099074	-2.003749129483137	-1.2440448022033657	-1.3521232313150815	-0.8375365899299425	-2.7797572911495116	-0.7293755204505151	-0.5377220375771126	0.8898940837373492	-1.3239835348600266	-1.006838715931623	0.46958502904120114	-0.9868123860232362	-3.0145417192228563	-1.5573732082751013	-1.7591907103736781	-1.915984624101585	-1.8599938934603863	-1.1351114836471876	-1.0528969251405604	-1.7251867152981657	-0.37796995410011175	0.0	-1.3089642695836685	-2.165176563262217	-2.0519151848496966	-0.20296357325976783
-0.9300146380747253	0.1012870429881554	-3.0056429589271723	-3.011894451711594	-0.39250703084860106	-2.368827160906244	-1.684545258316887	-1.4085797672174545	-1.9905432547141175	-1.343411703077593	0.0	-2.8025671050724315	-1.725912304333581	0.0	-2.0192551376892314	-0.032485324081375395	-0.6776259624178059	0.0	-0.9632307631816046	-0.15075653123111013	-2.603760334500687	-1.511805311614815	-3.006034891308881	-0.48596557450050615	-2.36753164573713	-2.1158437749530687	-2.1114253856251533	-1.0064883023400462	-3.1726185805665508	-1.245690887335094	-0.8996237075309687	0.41869476397807454	-2.317508590487829	-1.365498000965148	0.22079112485427047	-1.0893874930438892	-3.2357489059952864	-1.4227061152795395	-2.410925457232444	-2.47743418676744	-2.5421748005454137	-0.6971539929981716	-1.3448368994918065	-2.1533501365646566	-0.520790248537803	0.0	-1.534732229926268	-2.9303708226785528	-2.5554034522641884	-0.3585898346470767
-0.9535058860515586	-0.24457982642965265	-2.5796905001145616	-3.255269780761366	-1.0757549210897195	-2.5708992216147175	-1.6712599941472381	-1.8152889211577372	-2.0307602554289144	-1.7238676325026183	0.0	-2.378468095061183	-1.748095565614257	0.0	-2.3234441216380857	-0.3540851633995838	-0.6785280589913945	0.0	-1.2277515046770926	-0.2635415242270437	-2.147976468599797	-1.2190146317919557	-2.939295568521124	-0.4231846947044914	-2.3080570165306558	-2.674704340477881	-2.6023900445275303	-1.2203671777493819	-2.856210513385475	-1.2925087538514746	-1.0854529532368653	-0.4293426937490401	-2.619240312746606	-1.4878084854149491	-0.004010597655375544	-1.0341222894444153	-3.0047553148938317	-1.351219945382614	-2.434811023924827	-2.4591645854570956	-2.904629255570843	0.24978833068846593	-1.3122825084350358	-2.3201017632424468	-0.751392764183453	0.0	-1.613497613064524	-3.0700597373843195	-2.4765842405906486	-0.3879307734078569
-0.913321668077215	-0.28833536032352663	-1.7507913430674291	-2.542869469481301	-1.558935276607709	-2.147631838089343	-1.1211386218080224	-2.190614102762867	-1.9727604593419308	-1.7628702687843956	0.0	-1.6365105615308047	-1.4309885961267963	0.0	-2.279285590904781	-0.7332777870729164	-0.5762111913217317	0.0	-1.330791559890793	-0.29743736100325685	-1.7223099093703884	-0.8216569006535919	-2.4975671290392434	-0.18954884207975956	-1.9052741072149026	-2.588534501760054	-2.5382957264566954	-1.3038337819307126	-2.000170378767295	-0.9482857357153957	-0.8297518858624574	-1.2027986591070212	-2.129319744418309	-1.2168762323713775	-0.05224576353738899	-0.7680322465638718	-2.2455003112088963	-1.2489004908720236	-1.804919575136279	-1.8663662098689227	-2.8012908267534753	1.1928916378371468	-0.8930514559698446	-2.1302766816613903	-0.8654633117824159	0.0	-1.4779177186769383	-2.4729557492075935	-1.8711977475699373	-0.19776640590925104
-0.8072148518091998	-0.12032564830743457	-0.9676421571884627	-1.216826910822237	-1.5997455864386543	-1.39565392139597	-0.2234820239387795	-2.2082713420505287	-1.7519415617087366	-1.324311684153883	0.0	-0.9788810640385298	-0.9521372750867253	0.0	-1.8020317655955567	-0.9532365873082567	-0.28898541739333383	0.0	-1.2656854303587222	-0.12217193852216598	-1.4899807124001292	-0.3901670479536145	-1.9521922126821851	0.20018046409494036	-1.3595989162606434	-1.9275616037709646	-1.9257558833114339	-1.2223450037737775	-0.9928246721160606	-0.4347793536361609	-0.2313106948859259	-1.4650779495072856	-1.125612876201818	-0.6691762982733999	0.06350629615165361	-0.3779853015887583	-1.1039497135415783	-1.087134593262174	-0.8559873103348482	-1.0021622739673388	-2.333626036344574	1.570591205638828	-0.2864483989995205	-1.6482592058273677	-0.7095430561482553	0.0	-1.137748966248986	-1.3953815689019715	-1.0479351231929308	0.1000914558848881
-0.7057086622226645	0.037265888376036616	-0.5872158083454518	0.08762127492486425	-1.2099216216102016	-0.7486328636924579	0.6254748039319427	-1.7026708990313246	-1.3502431934566894	-0.5383928104584196	0.0	-0.682672666010837	-0.47173295821786476	0.0	-0.9880861705210753	-0.9158206011263199	0.14156220765773647	0.0	-1.0843648148730518	0.16598348450930844	-1.387205614666542	-0.06012843838597976	-1.5115904413182257	0.5797478688540105	-0.8475107954570205	-1.066203093067183	-1.0489738347242037	-1.0462028842183164	-0.21608569486693407	-0.033208813193609604	0.3450142626612281	-1.0711480034740841	-0.07933561369556641	-0.13531798310266555	0.1772184407270913	-0.014427990493653614	0.08785801030115577	-0.9130146911697756	-0.039791834279898505	-0.25961282698805943	-1.766155789086536	1.1188686240868821	0.20364221557028409	-1.0473268863794118	-0.2573297763202063	0.0	-0.6864953643835378	-0.2959184005714022	-0.3590306859541976	0.2869670686601705
-0.668241813070691	0.015135446083051021	-0.6630667972572255	0.8011015841166659	-0.604990732597109	-0.4827844096024397	1.055971737082124	-0.7785725325695817	-0.8311077303273731	0.28088202768048365	0.0	-0.7736688252772987	-0.07621855174418404	0.0	-0.08584364130476947	-0.6649097980290327	0.5540877814240407	0.0	-0.8491506517760817	0.35668250938196466	-1.228421496657129	0.060354810735535926	-1.2157022343915982	0.7399165815790566	-0.4382917688009978	-0.41110509598327144	-0.28356572586947293	-0.857952503695585	0.13754478560033076	0.05095317135494822	0.5514081167283363	-0.26356028817319915	0.6043030289255878	0.1361825296737866	0.10438547729743192	0.21041594044482848	0.9567724763337575	-0.7863518687657235	0.34901118219848837	0.10532449433365254	-1.340589498629459	0.039931422330297534	0.37244806106685124	-0.5117937994406379	0.3748622563206797	0.0	-0.25814641871138877	0.4268399848991934	-0.011033668827165933	0.21081875203285846
-0.6789074849493053	-0.18760261552447877	-0.9432310393764672	0.7304569434616315	-0.0627470606968128	-0.5622924692160243	0.942267242580557	0.23706078853636306	-0.3202070669706741	0.8262167419342902	0.0	-1.0469086561252432	0.20893333613225548	0.0	0.6171564986231717	-0.3298819172139997	0.7679496749744881	0.0	-0.6009468885395279	0.31161952897731443	-0.8827540162041303	-0.025022018192819784	-0.9640788764850444	0.5866912165054725	-0.10982193525473197	-0.15371758442137443	0.12748293231389748	-0.6869493807459472	0.11567227904659445	-0.19861092634781957	0.31070879683023156	0.48459967882298793	0.773511999861605	0.11004276919875308	-0.20161041110137906	0.280485995358915	1.2683351325175218	-0.7103834968934704	0.30646197838071165	0.0854085370532693	-1.1221955231963692	-1.1169630627942917	0.22821729850477662	-0.15000342536375383	0.9804153464535578	0.0	0.04186911508817195	0.6332817540595892	0.004033379300627974	-0.09389344258998729
-0.6531756351399662	-0.42467966274476965	-1.0651551150796457	0.13193164609959554	0.22413818177264444	-0.7136942652766898	0.4658460229823192	0.974920851410646	0.060122449394378684	0.9683945526280665	0.0	-1.2116840416210257	0.3813774227817798	0.0	0.9349020379638355	-0.03698039162701544	0.7059764899661815	0.0	-0.3559065087254126	0.07817618889456886	-0.3856155209103035	-0.18917676455188695	-0.6374145901115995	0.22478168516967567	0.17718529128486202	-0.2017047247783989	0.18912675404155224	-0.5121169559658236	-0.07676365582371825	-0.5967585727378426	-0.13949984301354665	0.7753689548167721	0.555199897992708	-0.031503291529072684	-0.5932799678217315	0.26146692801345706	1.0400245136549078	-0.6201062679960677	0.05611371101955381	-0.1263914447825908	-0.9841605986196659	-1.7835560847075955	-0.04368593634126315	0.03738081413665459	1.3576226586158437	0.0	0.18806853208022484	0.46968215899169324	-0.15144663890571444	-0.42523603007868904
-0.5062113808851637	-0.5248113665761034	-0.8054376442891551	-0.4875718019616348	0.2266584846358273	-0.6526180624391295	-0.013264968890310518	1.2243215235617568	0.258313603105658	0.8020291620543797	0.0	-1.0697500457495943	0.44382526401014427	0.0	0.8709254510961257	0.15360548249369124	0.44771916094541675	0.0	-0.12057469540751606	-0.1494413237196612	0.08976985452656243	-0.2566782094185918	-0.21207186297325634	-0.10360070690614856	0.42025356488833676	-0.30341242225179055	0.09952292469362042	-0.3105565175007267	-0.2216759645649486	-0.8681108003961153	-0.43113690459943554	0.5308575410336576	0.22880888132884422	-0.044645383492537445	-0.8211659781964471	0.23829558431587927	0.520385686093358	-0.43764570175629536	-0.1350394798339476	-0.288373257079634	-0.7325599836480465	-1.697228684664377	-0.22181712039471604	0.1259617602015635	1.4017230432170102	0.0	0.2356531639932881	0.2280109665712711	-0.2842863450136606	-0.5544663997137842
[truncated: 72 more columns]
