# Supplementary material for: Diagnosis of autism spectrum disorder based on functional brain networks and machine learning
Source: Sci Rep. 2023 May 18;13:8072. doi: 10.1038/s41598-023-34650-6 (PMC10195805; doi:10.1038/s41598-023-34650-6)
Supplement: Supplementary file 1 — Supplementary Information. [file 41598_2023_34650_MOESM1_ESM.zip › matrices-bold-time-series/ASD/ASD193.csv]

0.04210969251749066	-0.1402256036112091	-0.7025696991960911	0.7251842359455991	-0.48303172482981255	-0.0979167356806943	-0.20044045804739263	-0.649483072392227	-1.0163187171790904	1.334440485255859	-0.07781600414896671	-0.7464640301752695	-0.27151474549706756	0.5251809648377075	-0.048423802749040186	-0.52199435227292	0.0023338591950617556	-0.48890317942303446	-0.5305730101520911	0.26780628379773685	-0.7822587585000926	-0.3329412931200344	-0.1735079020250216	0.1492628346015018	-0.31390594976974584	-0.8530326665849003	-0.6583585484479405	-0.5404817298743052	-0.5470788019338579	0.04881250956242795	-0.09834916097869513	-0.08631160649469066	-0.48613406849072277	0.18279126175018273	-0.2909578401750661	-0.1700006567653221	-1.0039361924376784	-0.012225224595760151	0.2172002484860868	-0.4056176938678312	-0.1264850235908893	-1.0832592641220444	-0.35644148190519886	-0.6464386617063345	0.5154352898882477	-0.00918528891337677	-0.0801770041334976	0.7169271715209588	-0.7387365591409035	-1.1201334914695837
-0.4764138118832372	-1.8564310681710448	-1.2587484744710187	0.49102747545512526	-1.5853477978131016	-0.7081982637201675	0.01070323999018494	-1.4574233269833288	-1.7005145099104237	1.1272053628769654	-0.05693235593767538	-1.6089138800091478	-1.374224573243831	0.5595356630783302	0.6526431262068332	-0.8911453850258879	-0.20872069575308588	-1.2239461044508333	-0.5809907414753794	0.10153336492328147	-1.4467450451409543	-1.0860301744407639	-0.8011840488100217	0.11224348208520664	-1.0969535108914001	-1.5157191610778329	-0.9860456523819455	-1.2981262800597673	-0.6878708785584626	-0.48174102861530604	-0.7878639392433554	-0.0015971299165592335	-0.3258010906560132	0.29063796666561204	-1.042309295388573	-1.293317638826679	-1.8434091872040061	0.2925001526510741	-0.2832948586052016	-0.5308581874060404	-0.8333666752328419	-1.7984928343793296	-0.5150453648606267	-1.2721903943667245	-0.4242115146505984	-0.9178701128385438	-0.21410559690572473	0.6477812870139185	-1.20920578478663	-1.179391431219453
-1.212499562986502	-2.7742954586460384	-1.0368833876809778	-0.07665479548776295	-2.03308218012151	-1.5434963861251616	0.685531726075727	-1.819660067209136	-1.6462941079158293	0.2574426585015867	-0.252578274037131	-1.858399276914274	-1.9598922436649737	0.7517157847195464	1.1213388591224422	-1.08158598243846	-0.31401963051171283	-2.045523680241829	-0.5079892591252411	0.0713414311484145	-1.3794622490203774	-1.4417231164426842	-1.5498025495311458	0.11628204011045488	-1.184679074872486	-1.6426278338243847	-0.6770409445633607	-1.7520538944842725	-0.4120160674403013	-0.803429569421425	-1.2978411936465586	0.05466054355929526	-0.022140623034024507	-0.027796160479955666	-1.3568503977923252	-1.9069397376651434	-1.8335156465336244	0.3292897393601836	-1.0930219435352821	-0.38141368701222605	-1.6759125997685491	-1.5752784828297648	-0.5267599902522551	-1.6468376499615256	-1.4848181779783824	-1.7799015784138201	-0.2575875491194493	0.016890508099322448	-1.0224269614419808	-0.38406350845597875
-1.8519857457302076	-1.8657903895600576	-0.030282883607097737	-0.817206845067348	-1.3070963739258163	-2.120441454008115	1.1389306546406994	-1.4483783422839585	-0.8109057516489235	-0.20849903424221622	-0.5202184808323606	-1.0598941029107103	-1.3082185028159548	0.8154967227683326	0.6962186865364193	-1.0056533457329775	-0.33040945776551917	-2.4003306846609838	-0.04840830303714919	0.3504791037109942	-0.49961418150985915	-1.3419321108888154	-1.5673385050490791	-0.04279313524337508	-0.20907541999958834	-1.0862517296580294	0.2552015725372702	-1.4770848915321517	0.41684592571211626	-0.7487026352169608	-1.2022557628764838	-0.009786639843267317	-0.2832510306634643	-0.760937555606033	-0.8903311804330802	-1.6731278283395212	-0.9328885491241493	-0.13873631912572743	-1.5429977108587964	0.16410957007315174	-2.0919174486734833	-0.4526365616338776	-0.30013726165511573	-1.6403209607612947	-1.473980992087408	-1.8782771250956884	-0.329123865140794	-0.794358623564773	-0.2525559128534568	0.5023921767551963
-2.0205740339959286	0.08000158099752792	1.15960071202914	-1.5491217256029688	-0.06295275241816298	-1.9466977766957259	0.8841962697020893	-0.7202662104029692	0.24033268513167702	0.3382171577323953	-0.48884251141315777	0.4376768399939706	0.26358963661678	0.5495899121544813	-0.5121582966969848	-0.6899861904730242	-0.43631553479340934	-1.9871301218980548	0.9695927332698904	0.6271427126115298	0.6366566667704617	-1.1332831118328017	-0.463365732299897	-0.5409800175052121	1.1032491137532408	-0.1299914955220358	1.246287107206718	-0.611319117621101	1.5912788778425893	-0.4698564839112352	-0.5931756526932815	-0.2736720678790971	-1.3137272679535292	-1.3273565985808733	-0.03313096988897445	-0.9822235952583085	0.037771776624541356	-0.653723286909669	-1.1337624818106855	0.9221921083702718	-1.8013161033326688	0.7191517264433754	0.1463019710017023	-1.248047408567937	-0.08764002193370715	-1.0872179869278773	-0.5306371925922052	-1.187743431595376	0.3932643291874379	0.6585464844165893
-1.5303246264056187	1.2955275587535022	1.7918348227793914	-2.021109998354165	0.517231555678329	-0.9603035836089363	0.20186414608777492	-0.2909699247412938	0.8256073896458141	1.2667182001418558	0.002325748726214501	1.711637624876787	1.6271206263228164	0.11216835515119199	-1.6257263801607704	-0.3019398009181664	-0.697829697911123	-1.1239589043435498	2.1695442326262597	0.5251267086882113	1.3151294469934836	-1.0251646376136623	1.0937600544333612	-1.1595245114471928	1.5899409062854815	0.6678556843337194	1.6770574922905386	0.21864436005903592	2.47731584617435	-0.15843104060263968	0.05862955561073334	-0.6942773694506007	-2.3754648716819644	-1.090002843020685	0.4957566669565834	-0.4076733484560121	0.2326051350975688	-0.5187719284731114	-0.07059933712285596	1.3899032911386455	-1.0615169953836852	1.1429637338484386	0.5915237586388401	-0.5848774624507092	1.6878889183395858	-0.02332766880096382	-0.744038967668072	-0.9099953988839705	0.33555677160024455	0.11110564971725416
-0.5139206543863384	0.9346967349271275	1.536631721284011	-1.9328827571931906	-0.009421577211616183	0.29016416013192675	-0.17537784072058932	-0.40861775806238443	0.7593426199592179	1.3460910683403624	0.6554016905624275	1.9419641422242002	1.8629516883382518	-0.17889348512218015	-1.8459409141727698	-0.0360661353106017	-0.9178791594038042	-0.45528955877709887	2.6801177602549324	0.15953100080068983	1.186970321883819	-0.79399576339767	1.875917349497034	-1.3656764204738578	0.8284151287819328	0.8293498025991204	1.4036576829599212	0.4644616350724247	2.3958322469138533	0.11097109928320341	0.32982284301002884	-1.0924292860592424	-2.426867266198524	-0.10015733050073275	0.3738336203252085	-0.14145263486912843	-0.32061192765719854	0.3471790563499459	0.9122593004131367	1.153365619108396	-0.359129527740567	0.8009712855073737	0.7802044017519036	0.13154638323596926	2.486384066560708	0.5603569915188863	-0.6986375106296981	-0.2298203927067308	-0.22462680270529833	-0.32448257950419934
0.6353133711435224	-0.17063185875363646	0.6590695531974392	-1.166451165618519	-0.9299818331716909	0.9972816618982104	0.09662318712631192	-0.7135864905806986	0.5025956463282009	0.12902626419459995	1.0055927039851544	0.9730953621878848	1.0068967079554858	-0.2916636619196391	-1.2367617424937545	0.10815109244476438	-0.8215224747765237	-0.2666444850025234	1.8960630350647603	0.05045684163646245	0.39257129537721885	-0.1615810991256903	1.2668239761130435	-0.8608362492775449	-0.48820766993875575	0.27959129289821677	0.7604573651534764	0.12028668174679268	1.2676236181882283	0.23981052311178933	0.13297277557999354	-1.2953715774838583	-1.2324216734554863	0.8309310465951466	-0.08966848681730762	0.014902046311408967	-0.8251377993537222	1.188335727713612	1.2762581389640546	0.38040738030446847	0.13156202569641465	0.2867030435646586	0.7467478112828871	0.66772381531004	1.7964068474868717	0.4861046819630213	-0.2749397063290867	0.40086675100912533	-0.5168002778758998	0.03308656930143714
1.4614509238236186	-0.6648758553230634	-0.25863369957823723	-0.037562882743104195	-1.2604904095494989	0.7685651505541564	0.5885721053583653	-0.732599640154343	0.6863176792394114	-1.5097144189022162	0.9268341023522335	-0.6256293638340485	-0.1772453202477693	-0.5894044829737598	-0.5654574530768163	0.4109633237632867	-0.37223325847468625	-0.19102407420509682	0.23015327385834158	0.4587732513234846	-0.6498395581385444	0.6479209122877931	-0.12613386229012533	0.02198251242999132	-1.3521440262138358	-0.5946411961227654	0.1111622456878286	-0.3825664468373831	-0.14985559553778036	0.019154742719102544	-0.29970027256183956	-1.2934011886775227	0.29468560102130287	0.931835096458456	-0.3938739233483801	0.2804048081838737	-0.7037755877098915	1.1535092743138171	1.154360064133582	-0.2032984933798878	0.6963305780159701	0.07286366899790071	0.8695320892749842	0.9046489336146507	0.2652687708833238	0.2186624852476128	0.30256574808106607	0.7260921012561984	-0.017724807194464526	1.0172089080337396
1.6762678898017762	-0.2113783089052344	-0.776594087085958	0.793493435996068	-0.8300621111924267	0.009817948540607422	0.6006959158543742	-0.4443486820426593	1.446957952212716	-2.3053422736574825	0.7153938286568768	-1.944535781602181	-1.0003688466251506	-1.378315555466054	-0.40464793044246816	1.1721238630003374	0.1579434389619234	0.3240017320298911	-1.072910983819238	1.0087762535205975	-1.4628832861514585	0.9784054820880987	-1.0817087755327959	0.5970946463466501	-1.4398704562107256	-1.2119292925401453	-0.47246361915811086	-0.6623666185543176	-0.8476825009629027	-0.6115415003822032	-0.6152816741034801	-1.2103735334509953	0.9542813882850102	0.28065107706729836	-0.3669469915445149	0.6604222900034424	-0.25090728308972987	0.18200339149816086	1.0657358206323087	0.01782039139394004	1.6369628213394245	0.11548500282884858	1.449339110521722	0.8832717973971825	-1.0688358111611427	0.2824224639657477	0.6311642695969417	0.6975302904899531	1.0551821592064687	1.8549231475070536
1.3160001641763515	0.40812618972045256	-0.8656230175668994	0.8110275694309055	-0.28853497365581987	-0.4169178301982083	-0.05759940679119882	-0.23043479245057344	2.226782541076592	-1.9148604469385422	0.6291127550740978	-2.2634465916617095	-1.309178811411787	-2.3661929943515907	-0.5551205672220577	2.2777173395641745	0.4505564242494391	1.3128956215405745	-1.054676842062975	1.1227735976564424	-1.6319201333868476	0.46952093768362113	-0.9344333130982021	0.5193351533349733	-1.1938042872039158	-1.204190259349765	-1.068264682133729	-0.6744534514047675	-0.5060878753869169	-1.2671982078106179	-0.5588069865334149	-1.1083996595581882	0.4216929829234877	-0.3232455404831873	-0.18746564224858261	1.0130216920776003	-0.1356445028347329	-0.965332809968537	1.2412488309103817	0.8764204620398726	2.7339378665622673	0.13603264492109812	2.2179848713354304	0.7084957641589843	-1.6527909472509756	0.7154553514370097	0.49578786310345346	0.28897284151485647	2.042884146989931	1.9691598519490026
0.7195864950927744	0.530656812383334	-0.8112401792654124	0.1090221836627024	-0.14655510203501526	0.0012994693150622572	-0.9051488511165394	-0.3035310226054971	2.2712455160596736	-1.1063824194641372	0.4854975613896864	-1.450905625143723	-1.2633013848273835	-2.7225850946042898	-0.4312023866758256	3.0816761535801525	0.4308592865542865	2.170805654800498	0.019361408246157293	0.7248469268558556	-0.9810668860200461	-0.43250070809926233	-0.07913493416999595	0.10377113836833335	-1.0519110777043232	-0.6543620715599019	-1.5927815343139586	-0.5389956250876354	0.19152343699750338	-1.3237759057589362	-0.12286459054279686	-0.8818463743370479	-0.5208042966611824	-0.2887379076812676	-0.02959214985701428	1.18937258218471	-0.4108955171104536	-1.5224206534310616	1.3647895148064522	1.5116282350481935	3.270981730061592	0.06381327260620777	2.4162422440636524	0.43453457216942887	-1.56363201430576	1.1119256144913237	0.04718358806776536	-0.4746652861686948	2.463404172859275	1.4023596346054328
0.29206218909878956	0.4427893523381299	-0.8741657327003464	-0.659872544336526	-0.1318777434545223	0.9393925532523405	-1.3651323471677028	-0.3572335526533308	1.370170513203573	-0.7032364270207762	-0.09865329944344972	-0.045513643223696665	-0.9286378192988312	-1.8331796435390164	0.1312194060613473	2.8719862489336245	0.2708188899517949	2.260341286884182	0.9432392445880566	0.29274924594295754	0.19853525467806382	-0.8827836443416585	0.6108930306508684	-0.09093225921159374	-0.8796407086115781	0.018496781499432374	-1.796400291641396	-0.24323665653410928	0.27736832702902564	-0.5732956651473289	0.4497325892733162	-0.4083821108652451	-0.8648949715014785	0.13586777124581892	0.11718903874022488	1.092980047011667	-0.3516560613017979	-1.418092376672537	1.0085361497019503	1.2062440029786783	2.6773206745507934	0.05559560685083237	1.5090816683192945	0.08603253895586079	-1.0800635352816141	1.0937913328415485	-0.380843267611249	-1.2861998239661012	2.23901809406512	0.5328757488521716
0.19636936519826834	0.7664690048434093	-1.0074314109524256	-0.8409007300931121	0.3410441729537166	1.56528198427724	-1.353068294366487	0.09509357341747904	0.11170445586152614	-0.63889757276571	-1.0643528123058896	1.0713403607658685	-0.26229443664334784	-0.02395179544772904	0.6665768736231508	1.5559991730759943	0.15190483349759232	1.5580335122782205	0.8137127806927156	0.1826399085623966	1.183548568700231	-0.5534964776255022	0.6882388315652421	0.10091148979044749	-0.2790525899384169	0.41312619409947465	-1.5665078721812278	0.33242148712563474	-0.4761178682663107	0.4302276570355384	0.8547252946859482	0.21760972324931147	-0.3574950855722152	0.26176050760928704	0.2666449304884375	0.7420900515429381	0.5957766526928904	-1.1283121756944041	0.2024351526105595	0.10498235463156119	1.1406006776594881	0.18813642797428112	-0.18265012202787964	-0.22393770522353695	-0.3932994965630704	0.6453666038984908	-0.5906757160877264	-1.5750766625265935	1.4721682126547022	-0.3719093072130071
0.2467642308543996	1.3636945120371193	-0.8847223929091853	-0.2974541470736158	1.2569831749416798	1.3535742811283198	-1.2258154674559771	1.0817947979526727	-0.6339862476851116	-0.2578539673937642	-1.7120849198629182	1.2760499542505368	0.5899672530625167	1.5677678441941716	0.6934869555223244	-0.15005242080778516	0.10245615998976876	0.6375064369952479	-0.1102928830350534	0.12511465064529273	1.3175804106168825	0.02706933023987021	0.3812685059754798	0.3541339441771597	0.7169778094798699	0.42828342008958	-1.093081775031194	1.0974791513336253	-1.3430526303573844	0.8711377849247767	0.9790081563396535	0.69600160424711	0.4257199233460874	-0.1472079438270997	0.2762634390550553	0.35191982020750373	1.942356207854219	-1.0056726202644024	-0.5604830482961136	-0.9619380356724089	-0.4709731593130098	0.3435578851820189	-1.6795340092559643	-0.2871910125016762	0.2773240153893421	0.03345477939600286	-0.6308958069507254	-0.9803138602727095	0.2836965173538543	-1.1871086280211314
0.13599063809458964	1.3562101628564207	-0.2406687675160107	0.5898641335608535	1.8668761664392042	0.544667576806291	-1.2589832741625295	2.0062445721473847	-0.5199430545337209	0.6141157023611828	-1.350074532525427	0.6529638879535856	1.2085523754209764	1.9587284093936048	0.3246639748413456	-1.3076041462297647	0.07918178827996117	0.06500367616303301	-0.8477596724917815	-0.4064906354695932	0.6126910123883766	0.13909945609042773	0.09704297447003468	0.356544129963252	1.509150068960853	0.25300825759739226	-0.6427012352258237	1.6128148377843006	-1.479500315571099	0.5409900531644551	0.9583331414336241	0.8178196508232368	0.8321352787025346	-0.6099202970593636	0.03963787148297913	0.23813186387068166	2.5448000712726295	-0.9541346654417443	-0.8765887201614804	-1.3435645428978849	-1.3316772427825252	0.4426566977857504	-2.2345307488351	0.0011001999531095126	0.578437847295184	-0.4604079014465649	-0.6207655924647706	0.18317845859423768	-1.0309609927139405	-1.6796467265672073
-0.21592469106436482	0.32297183252258876	0.7732788467927515	1.3522066823312657	1.5384272439292246	-0.17965436289783984	-1.3326770330625168	2.1774189545422615	-0.026195195572239812	1.2805916887226	-0.13944783066689098	-0.12382856086073453	1.234155654421292	1.1791422400241818	0.08582352096348213	-1.5703322152502066	0.12548153889222416	-0.09343061365873698	-0.8681702551254994	-1.3958696649354885	-0.20611343437869042	-0.24887584625499923	-0.07760287084009593	0.2314528003178808	1.5376278773391256	0.13142580221919006	-0.23814397577222998	1.4185752536726337	-0.8609399774393893	0.054794754322153916	0.9584909426450492	0.7008888087230077	0.7743876383940665	-0.5842329758967832	-0.22680916792389585	0.48677174047638416	1.8827729806369478	-0.7459944974579091	-0.8612189345665143	-1.160867826859893	-1.3151301869497105	0.626411176108175	-1.9799051756161683	0.43903372629900533	0.29691517788756644	-0.6779917844067566	-0.5377191180043703	1.0806740995582986	-1.8994129912814182	-1.5214558245476733
-0.5658489809224451	-0.9033183987030141	1.5900341579906105	1.7806988851280763	0.5357434872092282	-0.3777127176124562	-1.1459601596183733	1.462491965452507	0.04210504314827261	1.0300521687950848	0.8862844955475557	-0.41746231681488327	0.7389998315038624	0.12830808031556953	0.20816754987353372	-1.3870468769254858	0.3578602219931379	-0.16874062268100215	-0.6165955296366843	-2.096051278528005	-0.3740851135014084	-0.4423868875709385	-0.2955670320680845	0.3424390379161131	0.8818806015220186	0.16180592684895267	0.3169921093092622	0.533500219262212	-0.26557671952575324	0.11390821709567875	0.9512190069127214	0.6515188009210735	0.621935388914537	-0.1540951705152405	-0.10063534059192052	0.7624415613316846	0.6874940417371098	-0.4257065372251323	-0.9400126307434563	-1.0128193387420936	-0.9568712724549526	1.0588211456136207	-1.6398859811675006	0.6037803379014635	-0.26405125468081037	-0.5755029821070377	-0.22989898144293314	1.086969381024553	-1.8188052194284983	-0.6781834962921922
-0.6137292497457157	-0.9935900258790584	1.668129447411177	1.8921928389516114	-0.23445439333732337	-0.13571902146776252	-0.6034996828254915	0.37385370666665396	-0.6357501887227821	0.16741340851672698	0.7922265796937386	-0.16946344945532296	0.18688670881435454	-0.4119953440046597	0.3451008105978941	-1.391052351767445	0.7905600003686742	-0.41061596708747206	-0.8218824292237318	-1.7645845776775237	0.18111918822389483	0.13800059113621116	-0.5346924761190397	0.769416183073729	0.1621576538124369	0.3012833974102589	1.0913173275654753	-0.43706743643241486	-0.3544767745157221	0.6831993628443527	0.8036128354196457	0.8033152732802581	0.6416447198979826	0.15480095417703632	0.5501253433763644	0.6380138213066677	0.11758236702867288	-0.22078749448166457	-1.2668346530572143	-1.2075011992435067	-0.8165558676671956	1.6044231675731644	-1.6674265530326897	0.23577647493845838	-0.38694358981407445	-0.2318091069831056	0.3670827089038752	0.3450756529736661	-0.8802956435788185	0.34773061211219647
-0.3206657045797032	0.37465985212123376	1.00425964559693	1.7198286177437752	-0.2013760182027789	0.24249017967002146	0.10809941208033141	-0.4404927889844558	-1.57619178262141	-0.15731453133115766	-0.2846251127042229	0.1871290259920248	0.031477308673739726	-0.5100267746448195	0.09189179352043847	-1.665198008554788	1.2421963656541246	-0.7027769296500751	-1.479373171899016	-0.4861273567837939	0.8395157967296104	1.2520387753114317	-0.49444336676376405	1.1656589528682428	-0.08039299011873274	0.4935257791973801	1.812068397974547	-0.7674842014088125	-0.929820528628309	1.0851447768846971	0.5829806920434792	0.9890089298630954	0.7158967118378312	0.16053751433292135	1.309260812249613	0.17952626387546758	0.44382921612494153	-0.13583723041780588	-1.4773541596130588	-1.4301806448773648	-0.9208610720993055	1.8670094390008416	-1.7942562855058282	-0.4428122185112896	0.4150070731292387	0.12319368931907415	1.068638887715002	-0.4256104649724121	0.20453757614618537	0.8556802537047372
0.08729782774902652	2.0626151209058565	0.1931598144218652	1.2821416442083358	0.3120965194052919	0.6316047549124901	0.7494219537948454	-0.7162845816983001	-1.9575510486611585	0.7481073614255079	-1.232519023142574	0.3021661192370089	0.3834155758296908	-0.752338956283496	-0.38938461184853534	-1.7003895872074168	1.4647956523331345	-0.7241712565598066	-1.7684006189102273	0.8655786106865027	1.0033894165205097	2.085440443756613	0.022218837835729862	1.1837226668468168	0.19447849399690295	0.7122068891191274	2.065316969986688	-0.23622065702471193	-1.2080194590002105	0.8808389435768782	0.6127548261490225	1.0132965250129082	0.5908237662765526	0.31670426657368916	1.602020921572907	0.010706610283235008	0.8118869474810859	0.1260341310702136	-1.0815467314577922	-1.186546717032165	-0.8318233929598637	1.6033118765798897	-1.4624649791848032	-0.8508885818754728	1.8433523102074398	0.22288505611526127	1.5303378795556837	-0.6138097463687279	0.7366939504056963	0.5750174107756963
0.3968375185478434	2.622532967122706	-0.09910769491750468	0.7269651405898216	0.5311626360953314	1.0437354071303533	1.1842208064229889	-0.611117932358327	-1.3951843310901528	2.197916679942379	-1.066423930749039	0.2743590767200998	1.0056176311309208	-1.284734561481026	-0.49973367382034223	-1.0659734264285492	1.34625796265132	-0.3085725793888099	-1.0200364228135128	1.4472392776876077	0.6889092109008681	2.0989098668073454	0.7413235465675264	0.8980681185754327	0.6542293537538255	0.8629731152406532	1.6652574383909002	0.6753205097186232	-0.7448043455808198	0.41069401245435067	1.0718765778161072	0.9548045136629472	0.23979707417973142	1.0461821000644507	1.3142018542720713	0.5782600195147097	0.3407030584751828	0.7254538902493023	-0.049959321214150886	-0.44105001502558633	-0.21385769204468402	0.9958155388436247	-0.5693756758153361	-0.5640319924064803	2.9708094215248586	0.02059947876184578	1.5093292502267126	-0.15250916411038762	0.6519726463695384	-0.11837146905257945
0.5843222792707272	1.7253061327770547	0.22716523091422172	0.3297930066367142	0.08090581097931582	1.2907785161415077	1.3013699151051736	-0.3649377522041624	-0.28204776307887036	2.7386928893071203	0.1175508861978156	0.3849053414363305	1.5044852244141098	-1.4396655108011445	0.03356207361597257	0.004263635974666917	0.95411223277495	0.37040693177921197	0.4182702321709147	1.1134221184550883	0.34035079712373306	1.468964797623772	1.0762484183159287	0.6625850531734848	0.9589628924025821	0.7258435408169661	0.7805747802287621	1.1860791894301503	0.07699439368103936	0.29895693267359785	1.5839217025858747	1.0585422386734038	-0.11901274939041841	1.9569782896396148	0.8694647840780467	1.4143267820040484	-0.788523900906028	1.3001813150975043	1.0651782955954532	0.3083485537472072	0.722005150891222	0.4293545973390604	0.36598905329656256	0.25747706037135293	2.9896590870259696	-0.1963632725006754	1.0430936175137147	0.6242466675305498	0.4229458841228194	-0.6315124088359404
0.6777977310271678	0.2982647732018236	0.6108113467976313	0.2247322097981664	-0.6902968411031856	0.9424227735009433	0.9601652088680237	-0.04331596464734759	0.586773493120179	1.6611222868405437	1.2980331492748831	0.5887839254868092	1.5060319392356527	-0.49741272710177586	0.7371926398113049	0.7964353890585308	0.4103498693984891	0.9100356968286804	1.4558020930377686	0.314029679368529	0.18977566358437115	0.705720240575421	0.6893289655128079	0.6030523763057104	0.9407570057890564	0.12859572716558704	-0.2333094878340395	0.8588663152834703	0.5216833947805583	0.5735185926921983	1.4201566823227856	1.328302249827511	-0.3000321934617738	2.0503601609753725	0.6524388975602503	1.4295825523625232	-1.5347017580901885	1.220784696146195	1.6023824282465562	0.5702593041877343	1.3571802978537002	0.06312312865814672	0.7752578458213066	0.9717114656720323	1.8292007334022855	-0.06027175849140563	0.38698547801332855	1.3419219778279625	0.3969062800743415	-0.7124619352929404
0.5575074712476489	-0.599823693922694	0.41428344667359995	0.1948639630394142	-1.1254959282561914	-0.20262315116116378	0.18039680779026604	0.3961165024575132	0.7049942479464915	-0.27671487762793545	1.5472788080303148	0.49283761562095263	0.8140526495108763	1.26881356079503	0.8941309266144588	0.8571933808367852	-0.20193898482771963	0.9529716932473783	1.3670273499359358	-0.4468275290679993	0.0284562776500555	0.05297221188663691	-0.14986302009640884	0.439654687754284	0.5841749534438049	-0.7504876847433406	-1.0162780175849015	-0.055238351898874806	0.33187981790274235	0.5873457240945179	0.2615291354675237	1.3884984886708138	-0.32119081476131234	0.8349916206859713	0.5237193867566191	0.12035865110533327	-1.1850300724128202	0.2931448257129578	1.352407498121314	0.3625532553619855	1.2371459556520388	-0.25468646218460694	0.6416986068546695	1.026643327109183	0.10928496325228626	0.4582050130673358	-0.200854363486313	1.7161171515485936	0.40593023357277114	-0.5322013342610997
0.06165212153031612	-0.7611503351242037	-0.39416767070684905	-0.11772157754170438	-0.8458519644583423	-1.6578860371955153	-0.6550024087688541	0.8990319987562345	0.21836568331895054	-1.6852965859383227	0.8158147844596847	-0.07420038939039472	-0.40509459680238613	2.575746634900043	0.3817195042408277	0.43871898602342646	-0.786355308215606	0.4387375845165496	0.47998913042047636	-0.9128170496312388	-0.3340682554926277	-0.5745695193062968	-0.7938369447507327	-0.10288257376926097	0.026367287922129896	-1.3233198141556113	-1.2612380059907222	-0.8393567349062585	-0.04769151924505676	-0.0881308795532711	-1.312474564485771	0.8943027093517475	-0.2792840588149986	-0.9440013661862541	0.07967742054166405	-1.6713444806201183	-0.1003012622982195	-0.9002293700773278	0.660300658347325	0.12646740395255743	0.49425741252051714	-0.6592639592640408	0.43471539512774177	0.4603913876133108	-1.4074092145862853	0.933910297950467	-0.6069487218904707	1.5116492987245427	0.10128855340967768	-0.32835382918436923
-0.6804700758056377	-0.677134183336333	-1.1765835936201288	-0.7426445380064086	0.025603101718943044	-2.465373692013714	-0.9927004348055597	1.2668300331957463	-0.3206535857112165	-1.930170803185442	-0.22336064272094497	-0.6370040943304468	-1.5856872730741687	2.3313124647209755	-0.18622430969589213	0.1521579556890186	-1.1689374259162915	-0.3149690539238322	-0.28553121774118745	-0.9990902861687166	-0.6082945866414158	-1.1741741373488748	-0.7936802918297569	-0.8364781494094892	-0.4327335411409125	-1.0094351727965434	-0.8138512996801757	-0.9159444031604719	-0.054590811211787243	-0.934723441734609	-2.2704533835280163	0.032687035222468276	-0.15853601353927205	-1.9160660925717161	-0.6723513973362328	-2.4796881434454643	0.7681999174476857	-1.477235743513291	0.03834416262154486	0.2032910233644732	-0.29487518350963904	-1.0078534671912918	0.5026890136575259	-0.16500969189475087	-2.2952345318381377	0.8554313455743722	-0.8304711048191017	0.6641326738302651	-0.4799206891178968	-0.1539395194750359
-1.1780686460902479	-0.7243761033663824	-1.2592348906665338	-1.2339601246227916	1.004237384114236	-2.020649761871966	-0.6416413084766951	1.3120257296671032	-0.519765297998576	-1.52805814260852	-0.9169793562525509	-0.47073422970907325	-2.0980104809573783	0.7860807717373526	-0.19295164553654515	0.24957554794173925	-1.1957174259926209	-0.7933158069072925	-0.4328551204852254	-0.7178507476949522	-0.29350220633654617	-1.4482875866311344	-0.2632607287759784	-1.2361613547632868	-0.5135574125186625	0.1533788364043492	0.10606100881510686	-0.3467762301914507	0.3223268622471287	-0.9544288379620837	-2.1174797183472376	-0.5600415076883618	0.13685336951033508	-1.444035292371262	-1.1491545986266618	-1.74135023477717	0.8922790844940861	-1.0884426948925545	-0.27280350950815835	0.47417084146514704	-0.659878236484302	-1.0431749746925585	0.6620888477935167	-0.3426404625721482	-2.5345622107706074	0.12229130794643603	-0.8711765882080629	-0.4711463654722538	-0.8818465172509496	-0.012766913619046747
-1.0108338516711506	-0.7862222727517558	-0.6040281049534033	-1.122298116387639	1.5053248670672916	-0.6776176702026773	-0.045902641637521724	1.0244203661162488	-0.48883401976870816	-1.2720226466541633	-1.1081308521337208	0.5134598112623759	-1.7853173351838423	-0.6812685109226183	0.27123657457587413	0.36321568558941697	-0.9206569419245139	-0.66478829112258	-0.2956056739642333	-0.2748361310024802	0.5774613240773196	-1.1358098266460595	0.2672362900937428	-1.0345997993400553	-0.2719529013199134	1.3452208909654444	0.8622109365092837	0.20974912399654078	0.5437195750951752	0.11567047146051497	-1.3326833383972614	-0.4631508792908947	0.568403924408551	-0.229706619703701	-0.8378259470992463	-0.3907395855493016	0.5322842201345029	-0.23003648838452656	-0.39714106333477	0.5113363082974897	-0.6338356451724645	-0.7398249920664955	0.44161022299577385	-0.13515944260989393	-2.2948283722106706	-0.8315072006570703	-0.7075265682883376	-1.19495738945598	-0.764181380704308	-0.058136455958125346
-0.3253472431435291	-0.6129047236996379	0.17872440210055876	-0.49850733208899456	1.151017913879015	0.5516163636675729	0.13403919873680722	0.5856342397927771	-0.6460283404004572	-1.2646529502136168	-0.9883079403931472	1.4670347758906523	-1.1382297817610045	-0.9551271624734534	0.5765103960069872	-0.016496818494296395	-0.6205882472856564	-0.06781778825834887	-0.46293737953567754	-0.027159048096925344	1.2214405096616854	-0.4078282117459767	0.3238584387170063	-0.5429618264772403	-0.1320489758180194	1.5800619523755632	0.8410258634779496	0.10440348884716998	0.14256869449365797	1.3152669455414479	-0.7471027382103826	0.05189609806527996	0.8737125845545406	0.49578571933553983	0.028875078289503885	0.20719554345042052	0.22347359447790013	0.2791372576297688	-0.5737175179064754	0.025869081788927977	-0.6058833937289624	-0.35189824058213964	-0.32921488189480097	-0.08422388076564388	-1.7369447842443386	-1.3822488593115263	-0.3874895125402925	-1.0380644840298687	-0.2900830372975872	-0.44577289634763284
0.2508009273010634	-0.25003595723412747	0.46425354626887133	-0.003673594279369325	0.09464073011297883	0.9352420967397421	-0.24209418222556905	0.2480905713674327	-1.180496055255398	-0.9815675048958189	-0.7119065398927981	1.402881483211103	-0.7974549309267678	-0.22505992161716978	0.359167430684517	-0.8869252616989055	-0.5382711285852909	0.5093803895751104	-0.9839953042848835	-0.10826261089455773	0.8701310135626055	0.2646687164087687	-0.1279288180762602	-0.28058663304688924	-0.43271096826666045	0.6386171259811418	0.08416233254457352	-0.6366579082507687	-0.7398897643898781	1.405128882940726	-0.5909192719016761	0.3481478586353135	0.7693824521603426	0.26032825953615263	0.6620282570334974	-0.23744443114595196	0.1780921322450131	0.09873392946881418	-0.8673712482485838	-0.839183553457716	-0.809916280596975	-0.11522480925584538	-1.2479494255881138	-0.5762984408979844	-0.9701505456126566	-1.164830325189893	-0.07353011773251605	-0.2855937934978624	0.12215500221285028	-0.9818244217295871
0.2771927179116205	0.044352562384388096	0.20895132822997606	-0.14333713219649596	-0.9163130188245914	0.6360771505695744	-0.5869482637776074	0.1844702149057482	-1.7085339739417496	-0.12865673999880106	-0.2826205479909474	0.29595269654711837	-0.8480323500958266	0.4342571911866219	-0.03896074554927996	-1.6443757891509894	-0.6075655034819579	0.7001636949680605	-1.285005170812219	-0.13828278933542099	-0.29015546002009984	0.6392326452771806	-0.6725915422253405	-0.3640589290374038	-0.9388514813170106	-0.6124067746395281	-0.6222027038207741	-1.2445918307375663	-1.4490212147506345	0.24038118413121026	-0.3363554654688689	0.19257914189418285	0.25915934961020354	-0.3021239436897286	0.5928958031063518	-0.7472970727484889	0.26532793675599414	-0.3542225651015148	-1.1012945501527875	-1.589715359989807	-1.0177161130412113	-0.0357898903009506	-1.6511332039602382	-1.3165527168509281	-0.09666616152856734	-0.2566616685393947	0.08571976393162782	0.24673555872874767	0.3094298748953184	-1.1078140662202698
-0.011264877841999733	0.15060042422171158	-0.09530014309522487	-0.6781477090379532	-1.0373623967787227	0.3910254527494092	-0.22218178939531663	0.38088983431944307	-1.5278788677467823	0.8636054125376713	0.2660976059982178	-0.8020361048324794	-0.7263962286722767	0.37010041767162694	-0.014795184837342462	-1.6532115665253941	-0.4991475027745127	0.6018668619999625	-0.8411093242149963	0.4344277799285277	-1.1830800770169936	0.9255554794490383	-0.7934258451994631	-0.4089617332436998	-0.9844261116398254	-0.9606167873187296	-0.48076503373312535	-0.90924964155985	-1.3965489947378198	-1.013884039192236	0.4972016201380153	0.013006136255543341	-0.2872665017850151	-0.32603765291915765	0.1560475572822022	-0.36848600239675994	0.3435490021476413	-0.37338347584883	-1.0299354105762009	-1.7162448523516982	-0.7904826414581098	-0.042148466554684585	-1.1689980022888777	-1.5149878295418595	0.7457439167718065	0.9243872503318225	0.14480295227381915	0.07799602606027357	0.4378981590592406	-0.4065633568154596
-0.027509698470769124	0.13892808689895025	-0.0031389784446990815	-0.83806347235543	-0.12183083295626278	0.6506457516431339	0.8151837848543368	0.6158952921003938	-0.31837131217444453	1.294548092401391	0.7519913812072035	-0.8716479250248086	0.07132229444355905	-0.0018137206162182494	0.5380142845084621	-0.855537895825569	0.014535226180006869	0.5860765248095408	0.20400329977747514	1.5755435310849175	-0.9793032364709049	1.38410966165406	-0.31661793578221487	-0.05286970610757656	-0.2327374879813583	-0.02047150156203034	0.4648959561752541	0.3653079387510475	-0.5473983771277887	-1.1176777115195107	1.576907026436662	0.2830009616645624	-0.404739479675177	0.2760978018844095	-0.03238998149864322	0.6522716705377254	0.3648594715719544	0.3267869707626876	-0.5803706607927246	-1.0341775829211424	-0.029719328117950312	-0.22787763462653465	-0.011177772389930594	-0.679044940351401	1.3703054998545496	1.822053238770213	0.3469898050163024	-0.38529476782555055	0.5855503738683427	0.8850264971522129
0.3729950260353816	0.0010862564393320216	0.41255555520638043	-0.18829427057560347	0.9994704576291383	1.1172305637176192	1.7319910764847795	0.5700317089728788	1.3723101473502262	0.9671345113037272	0.9774933926899617	-0.052043618329952086	1.2648442027959437	0.10835647902895916	1.070589903899779	0.19744640390994528	0.760358788709536	0.7782088670546395	1.1484145215379897	2.421105019413123	-0.05071691759955729	1.8234490363002749	0.4029390010976109	0.5589827211393558	0.7911175433411652	1.335411512881698	1.3424917232305347	1.635953020117138	0.5860777855966494	-0.06964646345961276	1.985476220103719	0.7841513912682299	0.06537471088024338	0.7884088058805819	0.07335546681160432	1.1959949505536838	0.20943735154652504	1.335442434910211	0.03859037631090568	0.1713508629229441	0.7921736719693973	-0.7657484549611475	1.2030784371509944	0.7773964598108986	1.5753941245613525	1.9617000307220531	0.8286354328737013	-0.31868297394560685	0.4877093970531407	1.9845987164224346
0.6076671149943793	-0.4332507323717022	0.6706763490966312	0.8115358800304887	1.226576925902499	1.1340532819655236	1.79641345272165	0.05146655934956747	2.433942284635535	0.33474389084161155	0.9238337416282624	0.5266270529924386	1.9480500749169525	0.7690629550247918	0.9764652699799333	0.8712105990504332	1.275939432980035	0.8461798109614418	1.4006910709720704	2.048242446554219	0.40284939071526155	1.6997162211261043	0.749966354431444	0.9144019993694543	1.1142877622670637	1.790370345643236	1.380677564719532	1.8498012800894736	1.3669238918424753	0.953708435921649	1.2060588989674146	0.7216051011377544	0.7957157297923428	0.5612316571071636	-0.10887457781155362	0.6265317356798824	-0.2982473032472291	1.9247055235255826	0.45866020503844296	1.2987555997313154	1.029755364635229	-1.5651918187461449	1.8704133543828791	1.8024611599868863	1.251504351297293	1.2082706876203932	1.338537324756535	0.49870603281132164	-0.11946658928246728	2.243256452857548
0.023852294520646623	-1.1753520441159735	0.4082451025508897	1.2198718053233755	0.28397505214283486	0.4455941367921232	1.1134007371111472	-0.8104158159256931	2.1354280182692773	-0.0616628091792038	0.7459889152527636	0.059998734841001315	1.5388771152107674	1.1893041602375127	0.23140829244896882	0.9672918224848468	1.2323056145970288	0.40509383259984283	0.9761256496501479	0.5230909974335828	-0.3095920205843222	0.768582974761765	0.3926296019810176	0.7042183398725149	0.32305517039550885	0.8676192382907811	0.7101471482924978	0.8496854580354039	1.4974686570667306	0.9106256609307786	-0.2705183246489638	-0.34481837952125205	1.19940094813735	-0.2767219915997219	-0.939946022877819	-0.4988972342775413	-1.0605955258434554	1.7109285632290951	0.43469130773133074	1.8313221170373961	0.5153811294706734	-2.1770106523906345	1.76854754829533	1.673966092541861	0.5112140338571779	-0.05933766183213941	1.3652371722329752	1.3021692796343847	-0.9911946904122992	1.682449686586925
-1.2201974019240833	-1.7983329681873654	-0.24034447250164315	0.586349259121162	-0.9650907251539784	-0.5063759191405854	0.48801297391481213	-1.5971077593998724	0.8349513724109959	-0.10328249596578744	0.5886806397154981	-0.9658129768105249	0.4636184872358841	0.6714321881096039	-0.6056171404427975	0.7666285814180769	0.7263412624456169	-0.427551710126422	0.3686913664135666	-1.014430762152877	-1.578284530437063	-0.4930379454097994	-0.38388021812888196	0.12508032279460735	-0.949191450775263	-0.6205837950938518	0.10681920484074954	-0.4714453657047025	1.182151641129796	-0.03920225917118895	-1.3956531415032325	-1.8404095096926398	0.9125941447786445	-0.9999337113619847	-1.8993010350076163	-1.1405638774884992	-1.557361149695775	1.0028686535880647	0.06626835078001705	1.7176225537575651	-0.22727244260564358	-2.1780478309973983	1.1539109388406166	0.7114102422440393	-0.2993486987844475	-1.1130577556685464	0.6606450980748806	1.112795830001567	-1.4555689478312648	0.8454673988156817
-2.118362327456869	-1.7045307423298597	-0.7711976256936136	-0.5623070536536374	-1.3778304022862746	-1.0336198669293086	0.5395670292693886	-1.8851643507533322	-0.3017433176926707	0.0011921934671499843	0.4534737415942727	-1.2976459118442427	-0.2393008743540731	-0.5303198178328418	-0.9382803555992711	0.6579349073703046	0.14902231967251428	-1.0416532985384834	0.033418358201641955	-1.454302893585367	-2.149509324696052	-1.2488803008344107	-0.9132508475989591	-0.4047309305550789	-1.6305775751169789	-1.4110536323714278	0.015076391516602136	-1.0348170189855135	0.8920337702792356	-0.8391553377394683	-1.5474809074525593	-2.636248765630952	0.13953335815525084	-1.038736494283245	-2.0406628323811717	-0.9356924163831454	-1.2739575821871274	0.5277895621842809	-0.25895565537190396	1.3800940417015894	-0.4675483707886146	-1.621338261039852	0.5474657189802125	-0.03224988894699458	-0.7929127711906376	-1.3962913377929644	-0.370591360635696	-0.16347422117128846	-1.1147272157990171	0.20459926549936827
-1.760358735797477	-0.7544058046932391	-0.7860420950043607	-1.2460918358775408	-0.6518523538107651	-0.8803757798741064	1.06251496046894	-1.5617109296928677	-0.38027836545157123	0.11227275108073106	0.23991623951375604	-0.35220460713238805	0.007413390654104304	-1.4564476275077016	-0.6080990073544286	0.7753830615883796	-0.2044966452653492	-0.9697549742630739	0.03269013910296751	-0.8263320003306023	-1.47394660065662	-1.0870028616877134	-0.7656161468466366	-0.7126431478243501	-1.2518239002519131	-1.0165096834494969	0.06042685449772423	-0.5565351900651964	0.9228493869294371	-0.7501401308030239	-1.0042161679563997	-2.184077164072552	-0.47702634633904545	-0.45425716415792805	-1.0980632732169815	-0.4230634298537692	-0.31193206039136107	0.7675879751237414	-0.19552904415319183	1.2782541580247035	0.024382584905087875	-0.9949922696001382	0.3354558856336048	0.17548731808410573	-0.8180047444907708	-0.9700095768969835	-0.9341032350811374	-1.552364623251388	-0.3462494573568579	-0.19070242108257884
-0.25634022410607626	0.4567024084761296	-0.35183350203090274	-1.0008302501693271	0.4949536837616302	-0.4180258715017784	1.310544192109106	-0.8971620641612607	0.3976174995307165	0.24796259372983032	-0.13093294371441105	1.0781103993650663	0.7493196016064797	-1.4420414350909705	0.08045366312169683	0.953063689414928	-0.36409624278815617	-0.4168768292323231	0.11486349208637861	-0.169142936472333	-0.22707617152070858	-0.3824945134980781	-0.13065841651920262	-0.956183834356579	-0.28736090381561097	-0.06820554700310796	-0.37070814820018855	0.3426081860033381	1.1171228648658698	-0.07843465993567363	-0.5210836670426395	-1.0653435623480412	-0.417889051300488	0.247092376463012	0.09904651582346166	-0.2396005809681072	0.600834213311336	1.4953990302760325	0.238464855828615	1.4191768520302546	0.7633177289357569	-0.7193040133978114	0.46857240122500693	1.025718676133564	-0.5700309622610064	-0.40168786298535153	-0.6147540242361678	-1.966002813154822	0.05067503998401109	-0.5244981811490559
1.3513017943524037	1.0455136669076617	0.07280725731706733	-0.28390735703068076	1.1808151620611496	-0.1989934689003647	0.8225894875841923	-0.32104912155659643	1.0050971209959794	0.3276498970884771	-0.6337843655781034	1.6624924649421715	1.037979326000915	-0.6854082109059038	0.6340977857554345	0.9400134981199275	-0.5457026701444622	-0.03628568104191775	0.03181697915474339	-0.334687075218307	0.5139742235251944	0.10605682525727941	0.4350648315930533	-1.2915459866214596	0.48335264699613856	0.4893570905462044	-1.2582823083729457	0.8949278147510309	1.0233273560915606	0.29387669532927596	-0.5742771771671038	-0.3497713040369716	0.19133541560358963	0.606006678934206	0.4657924937802102	-0.4131787036689491	0.8149452626947749	1.9538894639403257	0.6688086484350295	1.3396175320891301	1.028809935651013	-0.7673032616282602	0.5321456106989167	1.5266065540258162	-0.4097378290274111	-0.17234028127131895	0.13060006775199848	-1.2476499312881093	-0.3016517295124271	-0.8499213381777959
2.054751513497701	0.5901419337732674	0.06601146992620771	0.05573411804209883	1.1885648097608632	-0.3770861926891394	-0.14146542965122777	-0.11215532540078565	0.6694021466871299	0.09777907639867885	-1.1099877217833742	0.9573129924764773	0.44496031535058894	0.15541846025486375	0.641943173116146	0.6197477564775605	-0.8423754126074263	-0.2034954665876431	-0.24693617279600047	-1.116201189386726	0.41652329863959625	-0.0718298646273767	0.6101236220217684	-1.59416360621733	0.763587553764787	0.37399971158133477	-1.9117110917119033	0.8947326611374465	0.37895556861656327	-0.08345933114189492	-1.0133760555647302	-0.5029828477271646	0.6294504301249519	0.4955361765568275	-0.18247625635089537	-0.5359391609906683	0.3790748972973515	1.539289032382824	0.719052400037816	0.6259189414397446	0.5321850365458045	-0.801068737364562	0.16758684858069411	1.04343203430493	-0.5371832671356339	-0.2415304108856498	0.36174833040347826	-0.20204640953767294	-0.9906726730497445	-1.031928102014701
1.682361993897157	-0.5312000660020055	-0.3512584329401756	-0.3517023379806448	0.8789063174293866	-0.5908924830233018	-0.9516100930659386	-0.25521689030494804	-0.36935918911578597	-0.5131272906952805	-1.283551619035138	-0.1791425796732563	-0.5494045846126484	0.6874000098266662	-0.03467678708345938	0.07150292117103597	-1.0944064503373354	-0.6488720865922587	-0.5606318267812103	-1.6331806775885915	0.07672964930332223	-0.7539645333906533	0.5844779541712243	-1.5686682563676433	0.8050346435158132	0.055684060999782	-1.8044582776394065	0.6389483365381281	-0.552941400875474	-0.8152983841402609	-1.2865987392786762	-1.0324254202404763	0.24281900713680193	0.08423895608856723	-0.9822288424219721	-0.3648932688133511	-0.15276428718567953	0.3613222253572373	0.3699240136109016	-0.566153217898978	-0.37493125651317577	-0.5645301820150923	-0.5382720859730648	-0.08651463991416034	-0.8121923939754009	-0.24526902960492858	-0.38554113736021234	0.32374553186161725	-1.3048196099421177	-0.9862685333162546
0.8065436367250234	-1.4564732387565007	-0.6979187682631443	-1.0587244201827395	0.5124855924064522	-0.38984029458052927	-1.235998405766895	-0.5276567035180867	-1.167811036394553	-1.0835047236563988	-0.8893349377797691	-0.5873172366907726	-1.1239361403728167	0.9440367891788568	-1.1238664393493374	-0.49916398567334075	-1.0580154597416465	-0.8519076077144287	-0.713109595645598	-1.388947034711394	0.17754118663671525	-1.4033305187432619	0.724976916061879	-1.0745640875118083	0.858326197740789	0.012074174305667462	-1.1921599346190082	0.36785491490212946	-1.172584864808028	-1.1692626243964541	-0.8954160816264214	-1.1493252463823325	-0.8691510563171113	-0.31567768162592125	-1.007509396464054	0.01471964269228474	-0.4307288871251609	-0.8505343566920954	-0.035779799583769506	-1.570434099839705	-1.0698315881582812	-0.03973708677029156	-1.1000806106412235	-0.9666272730658204	-0.8795362829711777	-0.03783788532540725	-1.5593369728975373	0.24038508038878115	-0.9590042927869875	-0.8121885537045619
0.07182298406325384	-1.4635495356547135	-0.4612279285402167	-1.2663575921729116	-0.028500698004350178	0.26703096878022414	-1.0769872363874216	-0.6885972290000978	-1.0411299367931444	-0.9996966525326312	0.07299782075252079	-0.031060945427865652	-0.9331998294682124	0.9826799922788485	-1.9845048741087585	-0.8608871311065791	-0.6708075024201485	-0.6554452997059044	-0.59571473826121	-0.7101948926428895	0.7174993976221761	-1.535490981361406	1.0696233504266683	-0.2761657065436877	0.8218498841036022	0.14493750204916395	-0.7288197247218834	0.00796800184064634	-1.099161593904171	-0.8264554038615428	0.24693663693208484	-0.6023484296759789	-1.8527380823186665	-0.38858096693619776	-0.216103895909275	0.5077149479204685	-0.6025073373481605	-1.3864485492831855	-0.13525410846068003	-1.8034686685556387	-1.1621362543359433	0.6923621149839111	-1.0916974227695602	-1.056117727755138	-0.48758205560454265	0.13403522038938684	-2.086913769072455	0.09013289914903853	-0.24032982715167941	-0.6260176598467402
-0.2504617540328739	-0.4380642031295331	0.3706652051151807	-0.5909208554543529	-0.8084677226469169	0.9453360883116583	-0.7034524210484149	-0.619046166771805	-0.13307391880522765	-0.16762414268389078	1.1669159903023174	0.6969392288422381	-0.3251423358401186	0.6476793274348566	-1.987306834740895	-0.8425149752456585	-0.13720159720224576	-0.3327437485197776	-0.2201709450290948	-0.17088998378968076	1.1644515545096974	-1.0010007307267692	1.2745345243825605	0.49827525023557767	0.4986554768669024	0.03814459621798746	-0.6192208533421661	-0.5094203946927905	-0.5135902205030333	-0.09615360975337739	1.6670486167820935	0.20002699752204062	-1.8618787735382551	0.006934968782796033	0.6667387188627408	1.1291997786615013	-0.8641537237976821	-1.1096286823886385	0.13118738312316877	-1.2604924648261442	-0.677546903922286	1.5294190115679647	-0.5443975640561521	-0.58934003192416	0.26785991768122597	0.04430807222746024	-1.4323430345002814	0.2889647329107152	0.4471368595708703	-0.36824699553325124
-0.17893260560520374	1.0327244797000505	1.1764270189841157	0.574354195399691	-1.428701067208219	1.141508573745701	-0.20968805667705373	-0.35773882324777806	0.8891939953751726	0.7123982858642594	1.7092372341026278	0.7610308443613393	0.1151628447527177	-0.13352242083428084	-1.0487467058878344	-0.4093310024638997	0.2357337755903617	-0.10694293776835409	0.3026524554676125	0.12760121737921598	1.1799067006722073	-0.07208580993964213	1.0559149725893557	0.9722248592129084	-0.004206335113365152	-0.37343356921426357	-0.4452231994333186	-0.9110701744932672	0.07592839407668368	0.46486164548736364	2.4894584972953453	0.7246164153967756	-0.8739238794873179	0.6565349692958302	1.0281815734901791	1.682755656890932	-0.9824469203209257	-0.440110951248907	0.5320685882712765	-0.4205699175806731	0.09506682601937638	2.2143509042096086	0.12452250227333773	-0.16127325758669586	0.9729666756060193	-0.09818526993592018	-0.12480973818477258	0.6567516638197154	0.9634836523027613	0.09268341774560901
0.20200735330266212	1.9679175398712752	1.181966803867687	1.37458857812511	-1.3505307071739108	0.7322961888327782	0.33315773244161767	-0.05352023297295292	1.5026139752685128	0.7561634466709805	1.2868460573743754	0.12861705514921848	0.0872404396327276	-1.0134420358441325	0.20095810484661575	0.28706617742025825	0.279082160477187	0.14668171497041185	0.7996331515053309	0.49825899635337895	0.940146429178699	0.6444769541344213	0.5507460813520533	1.0157955813854138	-0.353349755724663	-0.6538385659773273	0.11585858974780339	-0.8033891344238782	0.36002557878926206	0.5063353648221336	1.9838835779627884	0.772274170114355	0.25743189967072777	1.0276714732222247	0.8933585897584372	1.6222220742447964	-0.5509388986519109	0.08904812754736395	0.819265422722528	0.24958766178316602	0.8053215147631939	2.316665247064689	0.541121757946484	-0.08835960185535541	1.181469269775335	0.12982908527857506	0.7765258919567871	0.6889252150581104	1.319131596385523	0.6713463992941039
0.7330310053563496	1.6258131792499246	0.18739240640071878	1.180060692479699	-0.610154928234488	0.032661567568972844	0.6358108520604752	0.12737838133035664	1.5973083542760913	-0.19821347071704015	0.14419631826238613	-0.6186820916700387	-0.3243155002454895	-1.4494734507203308	0.8985965508679953	0.9384766551605144	0.06287606977518653	0.5725471209814558	1.0878003801696552	1.0269010118191668	0.7360023188879488	0.5382148111477604	0.1422751267265699	0.6552238523010607	-0.4391457933932237	-0.449692605160935	0.6853729958561019	-0.22504301329790527	0.4399345910950339	0.01998990971201735	0.2420142866508075	0.44159392816463305	0.5867192029848101	0.6477922942054392	0.5928289746088918	0.6050612830718426	0.30726879197206447	0.18855430390223396	0.9243496668891783	0.6055660867490277	1.1307359623916056	1.6002123155682921	0.6704463072106505	-0.2757160496837956	0.7445453596522467	0.7173222824071033	0.6924293830329947	0.14875469216556594	1.396646654445789	1.0099948917183064
1.0974985357882143	0.138664293947233	-1.1526701050456305	0.08942931501941592	0.05653151685131892	-0.5465056420213409	0.30084165939250707	0.09233635109763609	1.2508590351988527	-1.3794516460075035	-0.9876932173249745	-1.0771763449941023	-0.8684370817060995	-1.2907983636788722	0.6850136985168936	1.2177089151723997	-0.20129684341251677	0.8637997846495548	1.049749851664867	1.3010721442917204	0.5102362431820888	-0.4985601297170005	-0.00680884723925818	0.08928868764809583	-0.5307391588135207	-0.032816497045999024	0.5811459903321664	0.23504667655919032	0.529410916191206	-0.7630922654948753	-1.6597188099886369	-0.10387730926232393	-0.06381384795929884	-0.443878072463245	0.20627558988900305	-0.8346428514337457	0.8066439784069506	-0.17284926490016664	0.8883210235239279	0.694936483052362	0.8575742649592606	0.4421928091927441	0.6906058284309022	-0.5773698569944159	-0.0664919337746711	1.012619831443187	-0.02963890497764613	-0.699963419283538	1.0228642078246546	0.8068460150319579
1.0084082718436795	-1.4086163437776538	-1.8454026001901016	-1.1264017382713625	-0.027102782375093542	-0.8515732452512845	-0.7214014546699119	-0.14379747130626527	0.5251089371790024	-1.8005912802188644	-1.4972420087678742	-1.349065002037955	-1.2968148187160546	-0.9445370668385231	-0.02796026311762463	0.9693383823771256	-0.3345294206738378	0.4265185424806495	0.7053634515339444	0.9073376314445756	0.00968120186120762	-1.8051766552348634	-0.10346856111238638	-0.3459969737282411	-0.8632056283119226	-0.04261640542541395	-0.22983617240845533	0.029407526434293996	0.589293462283433	-1.471728404298771	-2.4020816777104343	-0.6451205522752467	-0.9878242358706284	-1.6331599038934785	-0.40430468038784345	-1.538999446500101	0.30215527746004855	-0.8840635782066071	0.6934564869644705	0.5148641553923372	0.043475526834092365	-0.3158143609575616	0.677646010751957	-1.0336919105485314	-0.7454510841151795	0.3765690996274437	-0.5946816162361718	-1.382711705148417	0.3144283216389559	0.16671787296868978
0.555763179839026	-1.7391317055185878	-1.4457240798213573	-1.5921947417457778	-0.7019925579421138	-0.9987327710249599	-1.8781912311049749	-0.4988280008372212	-0.4062747833027528	-1.126136620722663	-1.3351400396542816	-1.5957147628912127	-1.3806054332075535	-0.8376218360690858	-0.5172107176864571	0.3316798451389279	-0.28421389965503724	-0.8541883442954199	0.22178962952884362	0.03083248984482243	-0.6748488481983066	-2.350006535749598	-0.38138680645662465	-0.3631334460860124	-1.2054617482393464	-0.6881574940677015	-0.8865942628208617	-0.6994179893108082	0.3939757986069385	-1.6789845148084455	-1.5524875788605759	-0.8006610328969863	-1.2772808863059961	-2.1911487368089846	-1.0836384870180307	-0.9107543210548459	-0.8646640306193173	-1.681969265686692	0.27276975503267537	0.05403783630962795	-0.894336083270554	-0.11326843398007895	0.5254161258150448	-1.652075095560859	-0.9030279929255748	-0.9881441814514998	-0.5474675745359544	-1.6188506506282248	-0.259236258846471	-0.4599341301058703
0.21650804274765204	-0.46763608616364677	-0.45480476861083535	-0.9752943600258569	-1.1497658038506555	-1.1002351273114097	-2.3689715831450027	-0.8791823535419614	-1.1182596811455399	0.1656447567591405	-0.8834362084256728	-1.5799214980257708	-0.9642348019101092	-0.8474722492086303	-0.42158329745837486	-0.31588565840266736	-0.0922136920370116	-2.1812743580458154	-0.17371813291420993	-0.6568060232404608	-0.9934043408469512	-1.6022568459257802	-0.7510337420917035	0.045671070228019195	-1.0608878287273766	-1.402064478236109	-0.5325220086574645	-1.2248848399071823	-0.07091588105949498	-1.1134697092231929	0.021420142228085113	-0.21318010208759222	-0.6037754973308246	-1.852475043978025	-1.2348565823545028	0.3017152594030093	-1.5731520026073478	-2.1294111249736534	-0.2979209122647609	-0.4762848020459151	-1.3845834304705344	0.7602602043206799	0.17486366784615087	-2.1169133691768827	-0.5080118622482537	-2.0685983568419712	-0.05116460555883375	-1.4342755507104747	-0.3035305378258055	-0.6986298141036177
0.36084211992730153	1.5084040667112373	0.18795793207119937	0.2991762863599771	-0.847760681234606	-1.071027330255003	-1.8250925868006622	-1.1791435423477412	-1.1906275495443368	1.3212001822247885	-0.4860703412572975	-0.93791062510372	-0.13803652034523417	-0.4804149546382911	0.06074893084545762	-0.5801032449282773	0.1791999162669646	-2.4374604803114956	-0.3334212122474443	-0.7052835060667947	-0.5274101606579304	-0.06129234454113	-0.931528902396425	0.5886798993061844	-0.3333064552718084	-1.4308722410879657	0.6667332662614852	-1.034423913961253	-0.4522147378623144	0.06245881870450513	0.9643346856532834	0.990869381828822	0.5977279501046562	-0.9680888671730226	-0.4128992913491795	0.7142388079119825	-1.0644769670028769	-1.8523862584776956	-0.7103567196043602	-0.6588187358129349	-1.12354625001756	1.462661306707764	-0.19197865400771907	-1.9661903337045785	0.1535212330363805	-2.0217250702032383	0.4724707072013475	-0.9968301749989945	0.08273498899226432	-0.5508533921188191
0.7756975457841071	2.7716191562502317	0.02280976000871026	1.4368494672696586	-0.16060183666561884	-0.7549631771991127	-0.6251598825849954	-1.2400545939651957	-0.664907346085632	1.860520065431892	-0.19992167892736043	0.14090609780040206	0.6859839553411405	0.385072946263516	0.5444212681879222	-0.32082981691804724	0.4686945565234766	-1.28584827016792	-0.2685985603200496	-0.31554679412712583	0.4036551917719018	1.1702875670169803	-0.8852837496681056	0.9356024919587103	0.3967043551701071	-0.6984364070485024	1.6338409021496592	-0.4037248630972596	-0.39093349706034014	1.2232210624022415	0.7011003824488705	2.0547144257803733	1.5852493896386302	-0.1257729277808194	1.0078128780916042	-0.14781290723015153	0.26019652158373296	-0.9397529136454041	-0.6397684274517237	-0.26217981173071236	-0.326737267325192	1.4666617283390124	-0.2876899093540967	-1.128481851754834	0.7187137436630935	-1.0269324412953174	0.7923058942038194	-0.45399422613719725	0.4573307425169513	-0.25968512894737744
0.8224855178102904	2.5923635409764354	-0.528224362655454	1.9133218237523544	0.14004338150801166	-0.20082445186881845	0.46425756040984395	-0.8699180968112465	-0.08657040047866153	1.6810676472880957	0.0438116618177177	0.8214350803629951	1.0119376275881844	1.1690897376722555	0.8697269267099675	0.23832798412769243	0.6915339293780292	0.44196454581067124	-0.09179900342507025	-0.0009603323587252492	0.9423789360120189	1.4044770422023578	-0.9270702087531894	0.9941404030383796	0.44464887838594236	0.08935351727983211	1.5325336629155746	-0.06379958149907553	0.022041298746887913	1.682849573126915	-0.13416400333267486	2.1538774917060413	1.88832749384174	0.3431212865516392	1.9961780189754725	-1.2608158237968263	1.2922064681464376	-0.015355470323473897	-0.08954190437086719	0.42653173510185494	0.4649235572431665	1.012240711446794	-0.04027278876799229	-0.13673878836329342	0.9612245770352822	-0.01694792731251158	0.9322352514121263	0.08222053689888119	0.5863232971944053	0.02846915396377165
0.12406059407368332	1.3973774804617507	-0.6570325679781095	1.7838005022459291	-0.16428146708045924	0.2837174418567734	0.9198913363606296	0.030675838926887845	0.04407179808659198	0.9236283870077096	0.22107938660998908	0.4481476964537576	0.6744456019221834	1.1911587639159757	1.100155708017322	0.6636781047215622	0.7565322308534137	1.5594381434019438	0.1189509940881693	0.03662465406927989	0.5867736510875795	0.9324733410078857	-1.280995387116484	0.9063023640887662	-0.15133347748653891	0.24527889123382565	0.6312205535236841	-0.33572688306956516	0.3007458048721349	1.2516940484699806	-0.4939700357032393	1.2129636308192928	1.5291247623070792	0.505553711815895	1.8215258770911307	-1.2313191102725416	1.3676513720579586	0.2684569943667959	0.5255737950644448	0.7990598482937571	0.8464009728786622	0.6702655063161641	0.2971803724902697	0.3589068457979273	0.8500837206498191	0.398428363871643	0.9559034660758353	0.5062517487913043	0.6803111301724105	0.3581800116958425
-0.9927880338444803	0.1411594258522701	-0.005659470979893031	1.4254828676920956	-0.4534255024570849	0.41614996168614643	0.7433701616012857	1.3371827515244958	-0.19416444184171114	-0.047489581763776594	0.2872723046147658	-0.6007096648913256	0.029436720293109165	0.5208031053406359	1.237673083253579	0.6336155508454503	0.6543944425510442	1.6684690411673158	0.3771093405494474	0.03859842109508406	-0.2170695324704434	0.5621723152781557	-1.6255907556291784	0.8142794106044252	-0.5475243188565946	-0.1192988138015879	-0.0807837080560513	-0.728326996616263	0.11614652661963312	0.41407803453253167	0.0013148387520771302	0.07010480672237235	0.8448582183273599	0.5825343217071441	0.7880434557511854	0.1390350116985092	0.8090798323999239	-0.1345702504077048	0.7047898569188086	0.5171591866371056	0.8239287538256136	0.6281049754451995	0.39046284204032683	0.2915357777329011	0.5138288155069552	0.5299251433042267	0.8629894304951389	0.7695494809614764	0.9963009694633842	0.7360241479706378
-1.8189335423581472	-0.6001585899225813	1.0288834360869688	1.0652276973273365	0.01781317045261668	0.2573941289792227	0.24169325826093965	2.710852887413898	-0.289682129839417	-0.6477000637631107	0.3802115379265561	-1.1269838952857054	-0.30224577534243163	-0.002946826232670832	1.1111463449390893	0.1752067401600433	0.5146570594732829	1.3831930538811206	0.6886449394649675	0.2524245925946541	-0.5045374487122426	0.6901771082334553	-1.2855851920144012	0.7190846390798316	0.05246020606453084	-0.23184016736859758	0.006053373973663395	-0.4552577117371347	-0.3142872382001749	-0.09250746331297273	0.8501502945752151	-0.29558956853716345	0.18562265586809482	0.6712978757203815	-0.07715836031310075	1.669889477115206	0.3655379541496165	-0.6191487910370819	0.2957419790027697	-0.14550662817378088	0.6753722553849427	0.5864715824431824	0.13962699714846072	0.26818074155289606	0.19810727046746116	1.025371436520456	0.6944667268311657	0.9584059196404117	1.3403902044609375	0.9477394599952389
-1.974612215828358	-0.8473229914282608	1.766971770796681	0.6366113383568809	1.253141949827044	0.1832416965338194	-0.3082835288118853	3.7593947130447467	0.03473193246664134	-0.3895017976913257	0.7359131531218964	-0.31666504686618296	0.06826817807506137	0.3058335760791805	0.5885049534268262	-0.3871647412770925	0.5094954804742103	1.4477581780571567	0.9189290969488277	0.565522761496027	0.1768416913303896	0.9578362624555636	0.02607434821340581	0.5889968164220156	1.5051393425276782	0.46512890322648553	0.5947487869165139	0.706414571130995	-0.48927460905282716	0.07898924919770034	1.3875905365252958	0.28823178563140284	-0.27007567172589086	0.7273121880834472	-0.05074117927976589	2.1553617447305706	0.3631470938704295	-0.570879593547575	-0.39824685104255614	-0.6013885516528682	0.6135990753206451	0.29922109962387633	-0.2787656005252064	0.8938258209566879	0.17931933923966473	1.8630833371465472	0.5825146608198768	1.254603669733319	1.17709077716013	0.7231743141155617
-1.7027264833317868	-0.7605406333131997	1.9085340468578007	0.073645722310324	2.4607036563469866	0.506527967471441	-0.7440013636235134	4.203029113140755	0.46146521324265527	0.6030206158571575	1.308110276653689	1.3477967153504624	0.9861105653011967	1.1773439393779008	-0.19924078700642336	-0.723953873270697	0.654961306746448	1.8124995445005243	0.8269494369633007	0.6716959059737041	1.2468831644590321	0.8139611493600136	1.7378640060025234	0.5051171806269744	2.7758206433156527	1.7001021796350777	1.00580402695391	2.1312716782866445	-0.22853078772952606	0.6339537763817474	1.464612698867447	1.0616756943880281	-0.5285243563560376	0.7386792166004181	0.6408782510858257	1.5973716888120784	0.559354568061062	0.0148806290066832	-0.9326261782439772	-0.5482417903910105	0.6227566404265444	-0.0473799399190587	-0.6380656938091442	2.0649696653952594	0.5694183259829662	2.2239515638010037	0.5847130691610288	1.7568023650972229	0.2732067453615672	0.06357177226568562
-1.4741863602136012	-0.3151903648837152	1.6799943072616872	-0.40123158854230334	2.8054972762870487	1.1497588761469126	-0.9221537641104839	3.9269841714762306	0.47124610265709543	1.505410968978714	1.61340881401911	2.5112066804388022	1.8672919873465204	1.671676541402762	-0.9361151418511263	-0.7621679683436393	0.7378036860827912	1.7243648635042608	0.290754823550557	0.48320990574840134	1.6436312369831	0.24532250208118314	2.815244225096251	0.5847660370948996	2.888627742400352	2.6580836461178894	0.9664930529754295	2.883231795362385	0.11607155993432942	1.0025178944817055	1.3463591735119704	1.1434802902233439	-0.6825291922236821	0.8162563297849009	1.177330992445979	0.920845760679498	0.6682398216355742	0.6270594241726383	-1.1117392506388617	-0.20714764829340435	0.5705213329748224	-0.13157618528995196	-0.8557582285961995	3.0170865729285583	1.1320273440839006	1.4687229040663459	0.5307977447130523	2.321353619765132	-0.9243655976551498	-0.7031974340278039
-1.442441230735542	0.4482156969219455	1.419437775761607	-0.42274036226502776	2.120371360814472	1.7194926174715153	-0.739659441344452	2.9649079549158603	-0.02248653620499311	1.4577790081898085	1.170208319845719	2.2834660415061983	2.123810452384625	1.2389704974157922	-1.3993610574948985	-0.6779775634495722	0.5166844015181418	0.6830121520306408	-0.5071213534119806	0.2144886233802066	0.8585982489837805	-0.20186090398620507	2.659315284762564	0.7737812857110454	1.7879138760688964	2.765135158479586	0.7271919432572715	2.4878897359611334	0.08914925549171344	0.9290999664137021	1.1584698373204312	0.3991885999733034	-0.7859256981916873	1.074667439283677	1.0236072507341096	0.6994840577680909	0.7160078813679611	0.8708925372411636	-1.0609414577788756	0.006126790616042383	0.3888220241493259	-0.004800395676214146	-0.9627456184157884	3.060036302720836	1.3715317964909493	0.04697131313323309	0.17662763858263264	2.603231456120503	-1.6876155139542655	-1.2382255536003464
-1.3706094787654532	1.0927295968870754	1.1748499791112075	0.08169976749543358	0.9179308338723318	1.886951618081388	-0.2990993970518352	1.518586740663738	-0.6000931464556698	0.40989129195608304	0.1346389617564059	1.056737417349838	1.574650547110211	0.3198170860212321	-1.5863074778579418	-0.6551687176521268	0.02906146801303447	-0.8573025470670143	-1.1744176309517795	0.06513144672878032	-0.6017275729427006	-0.08581624843994669	1.579086597003826	0.83848331819453	0.2791494810839274	2.104697874481089	0.5518840435367353	1.2325289257494825	-0.33883491438523267	0.6838000321695628	0.716360975983299	-0.5042998996248769	-0.7954342831188974	1.4603632020468063	0.38486084635468754	0.55772897517581	0.7933119597910125	0.8368161809134096	-0.9693740120470292	-0.06944725839100387	0.11842025761088988	-0.043647132080957524	-0.9738834267416664	2.1976072082702482	0.9490880087247457	-0.8264955612686256	-0.4482214414366306	2.308267116876543	-1.7297218586325982	-1.488248992780345
-1.0022755666288357	1.0337794923514556	0.7787319122556479	0.7188432827080898	-0.13619356598767438	1.6539369971699165	0.0787082377492228	-0.014400929951208575	-0.8719111044667697	-0.7938101238603034	-0.6649059179826344	-0.02776181192055573	0.560583162642417	-0.1979053588199494	-1.5699089123250458	-0.6819664112692264	-0.35883034142646253	-1.8277806836545314	-1.4284737624561272	-0.024641467406176905	-1.729816619897131	0.41786695398088974	0.3883320055276291	0.6360744057080414	-0.778954121047223	1.1473765541387038	0.37644449723991436	-0.1476814698651816	-0.7771687736954384	0.7047872937394836	-0.06169433827423275	-0.8045297009151009	-0.6410709837647576	1.7474861756623974	-0.1316623965992793	-0.09497959085910035	0.7115052140257687	0.8074685151997739	-0.8525384382734594	-0.27832444901905834	-0.15944094782283894	-0.3783519472775433	-0.8777493648052338	1.0271360944508057	0.06445650167966917	-0.43935889937424355	-0.947614501039746	1.463122928754063	-1.3907336734640652	-1.5860088464807862
-0.34902286797487286	0.19183547921747085	0.22640687759735278	0.9788138343143962	-0.6894871543712776	1.2462571943334924	0.15888800797322325	-1.1524072907960725	-0.8882087296508039	-1.2562360235008776	-0.49627754835299914	-0.2902606169654254	-0.3126221930541538	-0.005368385540647129	-1.328203379312975	-0.6045214836754433	-0.2930023068656494	-1.5480986827708219	-1.3154440139425905	-0.22037085363260808	-1.9153772188615226	0.757334124195756	-0.37635990350704507	0.31855453683180174	-1.1574860757190766	0.25871269247602774	0.03860694631364935	-1.0087335888695024	-0.9051708390491144	1.0716480442305671	-0.8025490482244161	-0.3126680115027375	-0.3608650184484832	1.7187585783655746	-0.1600084645342737	-1.089652140353413	0.20000233052691999	0.7874023290251069	-0.613585812370189	-0.4478806113679971	-0.36974255085616137	-0.6219718664443841	-0.7389656025701712	0.13635135897281148	-0.6515271033959154	0.6496245035156722	-0.9218870648251201	0.45405951983231907	-1.1029268472219467	-1.5015983631150667
0.3917198633719444	-0.7956560562133854	-0.17980814744619797	0.7217174411490616	-0.7843458581184264	0.8135881992342576	0.11492550653004917	-1.6063289916272017	-0.9144423115053446	-0.8932719966464047	0.47594015794208044	-0.05653574500151395	-0.6261268873713226	0.31169624226568404	-0.7963492958386804	-0.36270727694760985	0.1611111736322928	-0.3472513725503861	-1.1023545937006978	-0.49664459463322697	-1.355502350786759	0.6701354310385214	-0.7927118225028491	0.14902823705439058	-1.217779906454705	-0.4596632015702487	-0.36845350291452383	-1.1438321634185502	-0.8180394242982397	1.3710064125497783	-0.9542724244153539	0.5533910872473157	-0.13030027759069895	1.3382094027679474	0.15618556450407525	-1.602539533881562	-0.5594154000970532	0.5294550499876178	-0.28705526480369126	-0.6064909244161379	-0.4454855971140444	-0.3646022302714569	-0.7123787596950275	-0.32468629432345475	-0.7185202189134764	1.2331202956414464	-0.41601458176998596	-0.24911898747474795	-0.8467484076136333	-0.9538154389046875
1.0376478394371351	-1.172786177793445	-0.14168052996426173	0.23756062061012967	-0.6814987739689569	0.3048214736751562	0.41995204502135847	-1.495277838422166	-0.965325698546483	-0.37205787730828216	1.276682169325794	-0.05629232530812466	-0.4526295526797437	-0.0015342431802001996	-0.0551883760960333	-0.12431552551263837	0.5178827235846689	0.768446924526877	-0.9847307592555694	-0.6361760026921853	-0.7054577010983792	0.46501016917540744	-1.209354609119043	0.12008273400362092	-1.3572437789505387	-0.9922797647910512	-0.5827472758319102	-0.7998149899152375	-0.8364076582512647	1.0946054988511276	-0.3988136898318145	1.219556338574148	-0.10763052211903355	0.7451651754522691	0.4212743104664596	-1.1735625744630147	-0.8712253477341704	-0.007316587158503616	-0.11341628639370614	-0.8679268482494382	-0.36635974391164344	0.1767643788490236	-0.8877900117568576	-0.5541020712179542	-0.28369379318363186	0.7476668902888964	0.08081666201238087	-0.4839578865173638	-0.2844184652100293	0.21479938266668536
1.4271027448932532	-0.8126670722898082	0.22758439655212429	-0.15934493910232245	-0.6495584185353662	-0.36495374121826796	1.3130550610201064	-1.2447787475168561	-0.8070856266349937	-0.2564794830599264	1.0635019846149218	-0.5084749733472792	-0.2467695845271669	-0.9659722444574286	0.6296924915191504	-0.14591044905044287	0.33830132128772805	0.997013030672534	-0.9488538734253098	-0.5201874399958868	-0.44104747889949575	0.6137283967157949	-1.7306331325932554	-0.10887042609774339	-1.5819365032428663	-1.2825175045638544	-0.5628473457574399	-0.43966174147861664	-1.0819023879475893	0.15496407728124603	0.36399389814965116	1.345716470903449	-0.25120914749148365	0.10562635526784221	0.3792936054217186	-0.2870315579443638	-0.21408464880677786	-0.46979236797469587	-0.30307599325104545	-1.2031364008301813	-0.23272845711939355	0.2729305517122046	-1.147142196413269	-0.7527255387615593	0.03925934379749555	-0.23752256583873033	0.1190889339809124	-0.5414067232103188	0.634508019789925	1.6249191493082598
1.3400443228173138	-0.24212843453933466	0.40425089975458633	-0.4757126175816354	-0.7996798439383451	-1.0992589510612407	2.404208970522596	-1.2166477010317158	-0.4219783185666167	-0.40583821763532607	-0.07169358346044323	-0.9641524828634431	-0.395741980651968	-1.8018067063965184	1.0072721686795898	-0.5021249716223318	-0.31990454352461517	0.3328952543878905	-0.9074560638720248	-0.287458418244285	-0.5502665304728234	1.1626764245136976	-2.1092317168181918	-0.7971308488907305	-1.5746235336461243	-1.3288118366519168	-0.5776764158983992	-0.3999701306137524	-1.3645748454472402	-1.0092593665441656	0.7011028669339809	0.8907104297088644	-0.34656176085626134	-0.50234196508099	0.04388978254569059	0.20906230160824665	1.0660491891083541	-0.5285063110571677	-0.7512930021436427	-1.4344982858555944	-0.246084195657592	-0.4757585805695603	-1.2437716723347565	-0.9424133581294851	-0.18401288005555833	-0.8222398013929159	-0.2784337843567075	-0.8764247703636888	1.4106538008894203	2.4876989281829887
0.6503306138400264	0.01987636568149193	-0.07693346082697557	-0.9135458830083574	-1.007940688251376	-1.635777484942558	2.9216010138651414	-1.4282888114796133	-0.197020451721323	-0.300771196822103	-1.278613947957906	-0.9713887267446912	-0.8430654334190513	-1.7357550518701061	1.0531363173039818	-0.9844781462949673	-0.974554128381281	-0.5662585523265347	-0.8749243044601537	-0.13534197916173468	-0.7225426660044154	1.6366580012865803	-2.068119708944211	-1.7140849859221388	-1.0841382692831716	-1.277186511308931	-0.8286984621269802	-0.6506429812942578	-1.4600004775892634	-1.830663637093569	0.42681367233511075	0.017379726105068317	-0.24829888892373986	-1.066574249480615	-0.44597678649663036	0.04468427575762972	1.945285333740129	-0.3512549092436659	-1.066790392687144	-1.4395382376930619	-0.5374438905430509	-1.6070260798323244	-1.0431648640209148	-1.0402269364223173	-0.7830483396938739	-0.8358462971181762	-0.7063205403880899	-1.6103335581236224	1.4509857107211805	2.2690970100615337
-0.3559524271505068	-0.05267249432216232	-1.1424754650077684	-1.4928054742101577	-1.0234553842961558	-1.7744577188603983	2.416516580589062	-1.6364435636402959	-0.43641649798207544	0.195999904015074	-1.8352925694846127	-0.6569093999433628	-1.1599415534125554	-0.7899592781337309	0.9511234750131309	-1.287110415183312	-1.235874667223599	-0.9886378585672165	-0.9213003349243352	-0.05338368074715475	-0.7218765742671914	1.506498154259506	-1.6138779986197185	-2.2908417548926594	-0.21655361580506996	-1.2925374460474082	-1.1318165171689811	-0.8603965047766606	-1.3485195431701738	-2.0898860772623356	-0.1520701968136314	-0.9612148283362181	-0.05285340533667939	-1.5554720201886156	-0.9906094930449045	-0.35938220997409026	1.6826901568563675	-0.4238421990924206	-0.9325087492746973	-1.2589490927060303	-1.0006686984460726	-2.2842929894795256	-0.6451753538808643	-0.9878091177039138	-1.2255711981186015	-0.8875953819794258	-0.840669689753486	-2.3221803737816438	0.7106276685393992	1.2247927296755128
-0.9799273891038573	-0.2147416441027517	-2.172045273178327	-1.953669998290107	-0.7383059708309819	-1.552342605572352	1.2008176770531322	-1.6549629335632685	-0.8051741508533539	0.6321625107022462	-1.737667423865498	-0.5160855434379996	-0.9934383245186421	0.24268655245010654	0.8817560407321173	-1.274164052572115	-1.1690245912507744	-0.6915698922675284	-0.9761848075688061	0.12123357807207764	-0.5607335140197327	0.6901560746414739	-1.013660301748866	-2.217727179290441	0.6162511781114385	-1.354001897477747	-1.1336539406002626	-0.7507586625733534	-1.1100224872926094	-1.9957121547043406	-0.6556087276859212	-1.6481272170687205	0.03247111790365389	-1.900231428300788	-1.5385628189257423	-0.6149080625292355	0.5143062588548314	-0.8698433789886413	-0.41893573406613693	-0.9642144724355305	-1.3411109966914	-2.2234049167252308	-0.23758144011289392	-0.7919871424471013	-1.20281970609822	-1.4192959518098258	-0.719997366600288	-2.40058369840056	-0.24201607816050794	0.2016266300544952
-0.6627892553155437	-0.4208061666641212	-2.48224925105419	-2.0615433753447174	-0.3490622925509247	-1.182350860921521	0.05254065503809382	-1.531322547963509	-0.5664176658490365	0.5403284520394731	-1.435586853768476	-0.731155005536187	-0.42209546331597164	0.5481324156667343	0.8607121488346888	-1.0351760153753167	-1.0901342182626523	0.02446555366309906	-0.7945100725518107	0.3989211341450391	-0.38082534462041123	-0.4002619750476278	-0.5315991649608495	-1.7795316746704646	1.0103861436427974	-1.2720597744104032	-0.7902463439877192	-0.4048456879658254	-0.6933484453239265	-1.841984612829982	-0.9386924502532302	-1.7666380531145978	-0.019922749792338604	-2.056995091753202	-1.9919708153680837	-0.8368634863717069	-0.6636735623377208	-1.1692372570437661	0.10300245440335533	-0.5015569888944893	-1.3199736729663412	-1.9001121024050007	0.13950552572272995	-0.5184585395705122	-0.8752885679959597	-1.9925769436573237	-0.5659449197710988	-1.6548321283919463	-0.7940808804624097	-0.13082084441094838
0.3935254445415986	-0.814910568168766	-1.8646353402427	-1.8765003011607355	-0.16937905554690072	-0.8502094339687487	-0.49021973829992926	-1.4170806937493212	0.5125156276680811	0.020309217219444353	-1.1841062910736169	-0.9028085751161391	0.14245011447342087	0.00843247919979165	0.7718579150874015	-0.6903819662596017	-1.0819397659562873	0.6480183310524655	-0.2037666472442963	0.5284889404271595	-0.24019199562079355	-1.2328335382850393	-0.22965564324010798	-1.4956815491326827	0.8711720639014207	-0.9326110076483135	-0.4449727925786617	-0.18187649291001529	0.044805858096259865	-1.6628498634040203	-1.0036920880857783	-1.3931706337989023	0.011606607277611234	-2.037534834939782	-2.1649518096684113	-1.2267774954834805	-1.2139384219797669	-0.7402010151863535	0.3583794683040263	0.22905548888531907	-0.9375722962939973	-1.806381759852669	0.6215539200932796	-0.28856646401871233	-0.5720948791309209	-1.736231395216477	-0.44943077848865576	-0.5622860356422015	-0.818735853700007	0.15980360853714745
1.2785683734085875	-1.2988163164689959	-0.721307914784354	-1.6068126288952835	-0.2633041857927564	-0.5952601651116028	-0.5131672505587588	-1.3537741644475616	1.6976267129256741	-0.4136425313742648	-0.8325381070601557	-0.531752006573693	0.3626511450051476	-0.734995915336394	0.5105736186327615	-0.21091564044054073	-0.8714840736831155	0.8686066622937112	0.638267349371237	0.2811198187094499	-0.04759347830613471	-1.5500476710495323	0.01316861607748695	-1.4880231038294525	0.45546166631946094	-0.45525691729256257	-0.38090403320026345	-0.30618879624828094	1.0467571705782475	-1.2654320354024378	-0.818494566063935	-0.9436977461285284	0.31551557528640767	-1.845281897978314	-1.8763554751734366	-1.458931476145282	-1.2515941007115146	0.28286279131480563	0.4280671354610596	1.1400566113006392	-0.3738989690575582	-1.7628525479224044	1.290454626048465	-0.22712266481375673	-0.40910621931907104	-0.44448559645845875	-0.25303504013317857	0.1327152649859791	-0.6182053814966989	0.4573265139643769
1.1779334616515091	-1.4226390086219192	0.2743245393267662	-1.2681111637796643	-0.35934759867954974	-0.3667398647940723	-0.4615327660132229	-1.2617639375238339	1.9723246568349917	-0.48571636248594774	-0.21740089398181842	0.34954038991271064	0.23057425720077157	-0.8528238013280925	0.08205635487214848	0.4985613756520864	-0.2567803974480146	0.7340008125086889	1.3130202763853842	-0.21590081568695016	0.30338818415152097	-1.4724258674603932	0.3440944187390959	-1.3648016434048198	0.11934722405167213	-0.06568798680312297	-0.46245744903640235	-0.6024778190140712	1.9289860265392256	-0.5566475625424668	-0.3886525527490866	-0.8416170222002466	0.7428897861237275	-1.4160405663641757	-1.1179049181539595	-0.8954446921288864	-1.276295252676149	1.0824495154714922	0.5836459977565092	1.8953560134434404	0.19592378610957106	-1.2112447629719376	1.9561557132021554	-0.3486646710863123	-0.3039793327075227	1.004866628364123	0.0578508092141349	0.0718241154502293	-0.47266580851710865	0.2631725775990479
0.14881067946649956	-0.9018298169813375	0.6664527480607514	-0.6736596761007178	-0.2031779275982418	-0.14534494781150767	-0.6182263299542196	-1.1024576069895275	1.150872625546659	-0.4465756858121876	0.441626288802163	1.168353267759004	-0.053558149438574024	-0.021077200854883803	-0.39304409497562615	1.3437863403459158	0.45940792290698734	0.4658845522096381	1.5016354341175278	-0.539654592444425	0.7629328425591795	-1.3140669023463567	0.7944005545909979	-0.7846126139965729	-0.004197557450333759	0.13444543797751027	-0.37767281973630334	-0.7023307787386103	2.268141269607444	0.256715479994134	0.055085538360519284	-1.1536734541899505	0.891009972363126	-0.7017282623874507	-0.15053148150363582	0.49715926303201896	-1.5069468814194509	1.0381308076852955	0.9092387271925454	2.156621577634128	0.669625506454818	-0.09611276221525437	2.228233834818044	-0.5180209697895841	-0.2584401116441516	1.4715064939781939	0.2657766032410831	-0.4766830490930235	-0.38980211988069435	-0.39071600799134204
-0.9328091194938576	-0.08999665135455716	0.45740237674952977	0.17480753087542125	0.08243290729893935	0.018989559708510906	-0.9074233365099009	-0.9345300973808082	0.0826338522954279	-0.6465029524459401	0.6839974537263623	1.4337136082563113	-0.3419716521395479	1.2979501144799235	-0.7251215772918536	1.959070352167909	0.6477574364238691	0.16708722656960004	1.2489883660682093	-0.3877237679067059	1.1206428262620047	-1.3023750349812229	1.2443647594546314	0.001983166668972094	-0.08075168827755261	0.2037863529746605	-0.1480663838186585	-0.4714049903883046	2.0020343839269357	0.8412961552408897	0.14672376485067204	-1.5456680767495417	0.5361592021381882	0.1508758607044664	0.5944210044185876	1.7496688210051337	-1.6985995650489132	0.41217620548861095	1.1786265206399698	1.8848391899551502	0.9419663823114738	0.8679557851190601	1.8497635159651447	-0.5910169170389273	-0.41136645941990635	0.7278108541308179	0.10656023892113638	-0.9857527110414294	-0.2762807889863911	-1.1348937735465225
-1.1747907184963202	0.342515130780488	-0.03317643578068662	0.8482181901390402	0.14211675554034392	0.07761529008897836	-1.1240602981168488	-0.7546421809435238	-0.32352181659604756	-0.9946798732225738	0.30869258990011256	1.2443308474903298	-0.597366726172119	2.1814780158041756	-0.7343269445560977	1.98861561115957	0.034767680318742694	-0.24415596849040805	0.8627175588116033	0.1235941276719319	1.1988499264291264	-1.3948383249509937	1.518629913171901	0.3489446900150395	-0.3085418965844862	0.21119716236002511	-0.1492600216551947	-0.11822190388463007	1.478031807807155	1.0671902837504141	-0.2378047110363912	-1.5899155025233676	-0.06475631417285742	0.7693116925006557	0.7872467838683369	1.7266499115430105	-1.5277240211509344	0.017870950488415194	1.1523533455924422	1.3695033604457303	0.8954631936113023	0.9642961866314159	0.982705135430791	-0.5878923253242979	-0.7481246247422625	-0.317880321861501	-0.379725317209314	-1.1752804524887308	-0.1782816983743923	-1.6990229178315919
-0.3881663761327282	0.22327540076092908	-0.4887000319373053	0.8515596635964781	-0.08530688647465867	0.06861492384637072	-1.188814004041376	-0.36742217254948695	-0.06162918041728488	-1.0421777124835259	-0.37958305203601767	1.0952573951356115	-0.7525121523527509	1.9382099054420427	-0.35796683367441523	1.48467594839005	-0.8852421406262473	-0.798566300678612	0.6107976135079444	0.5934119328854304	1.0475126574831695	-1.3103629512178157	1.5582381511008567	-0.02872637597267061	-0.5937597127523833	0.1725832570194593	-0.5264604774656917	0.15034723867654953	1.1076107227953083	1.0911866829648889	-0.7816120146007592	-1.1209060620103661	-0.36139387396528533	0.8198846441517331	0.4447420085757829	0.3670838406403867	-0.9812065877945895	0.3075756994072616	0.9404854394616331	0.9772020230001499	0.5648790039628381	0.3279354478390048	0.16507513258299678	-0.6374658081307949	-0.9295365978873835	-0.5838314690260215	-0.7911561144594124	-1.1010927436288493	-0.21735170013867203	-2.0333402798531672
0.910940335069663	0.1082519255879162	-0.7839124574997616	0.24648381557000298	-0.14555820440723313	0.12282357531174	-1.1111900584854637	0.4480906716768841	0.189027992177871	-0.5906616562921757	-0.8441993334744806	1.241947571393553	-0.6645968901762717	0.6466473359866184	0.2798515941727825	0.9658612634239446	-1.2427440834200418	-1.2444917799612305	0.5716337909425437	0.7063769716237296	0.9120877067529386	-0.7760086592828942	1.5171026365348659	-0.6311686910388274	-0.5686964954941996	0.17890184310866694	-0.7813863763973963	0.45781107950891486	1.0427680158185724	1.1052764085341362	-1.02138472294503	-0.3354325541727037	0.007621067522601526	0.36183877754231153	-0.08247169785445399	-1.1236775501368204	-0.31745783352789214	1.001844019435748	0.9628638805501748	0.9028204026894086	0.2606420963590346	-0.21391694346716894	-0.049228971426248984	-0.7094684925239879	-0.6152614919836608	0.1103233118910844	-0.6965948486760256	-0.8438554829783679	-0.3378924194048137	-2.0606468512804215
2.035629251444385	0.5200279735431248	-0.917739126528944	-0.2595919138945864	0.464417008854192	0.37505086733842596	-0.8203489684604363	1.600599115062186	0.10622252321440581	-0.028436946126051375	-0.7650825036456972	1.3935915947595603	-0.2877463093332797	-0.8969746969838225	0.9300772724510793	0.9852840415490436	-0.6136085376761706	-1.171662568488035	0.7237755428533238	0.4362155986368874	0.9806177721943332	0.1805543687807302	1.6349193872273726	-0.6205853572508735	-0.004116817255031325	0.46593123486634663	-0.20880719029552794	1.098159554392537	1.193010418699898	1.0872700230410242	-0.8228739540994184	0.3951595512016286	0.93991604072593	-0.11257828659999232	-0.3966496867023532	-1.4318660079539536	0.23394863575344543	1.6209539662287662	1.4917440387191554	1.125519545339935	0.3764882503847066	-0.12351288247585993	0.5062820502460628	-0.5053752815950031	0.04944787384888743	0.9944912212985553	-0.0024598545808452075	-0.3067933000146324	-0.2763085350950558	-1.5284786045700829
2.577276832906074	1.1333690954282498	-0.8485362091416963	0.006372105166564081	1.6342156044500065	0.8413269894942258	-0.21413112463990167	2.603056006613787	0.17492517096389126	0.06474598488811553	-0.198635560129777	1.0977458115446608	0.18404989475802766	-1.7959406303576144	1.387609512143608	1.5903074215259094	0.6151376578810777	-0.4320724355751514	1.0373072572404995	-0.03496225594794447	1.1819927761141538	1.161442513474749	1.9504010539554386	0.33350658219910495	0.8178557273958491	1.1922647318676913	1.2139250935911716	2.0554543076720697	1.4311812726086877	0.8877553066083202	-0.4626528438358777	0.8090892231711718	2.0195686780124027	-0.0848982920132243	-0.34959724035661144	-0.3929823400408343	0.6154856924811584	2.1013949918077417	2.2699053495128996	1.4911800093051504	0.9794056167788239	0.28883296132346375	1.4660593667313147	0.2361591694758582	0.4693150119467817	1.2749578685714236	1.0141885880467791	0.5752671796886801	0.13667055154220425	-0.29253733952402367
2.466236603297685	1.0559824703982579	-0.470475050502982	0.9546753413269642	2.602485546225695	1.3578385925273337	0.5741957722277986	2.9349444592869083	0.9291618626182727	-0.42134901877520153	0.5972204044333387	0.35152679067933257	0.4673884756165156	-1.7115607684792054	1.6010818187107418	2.225258561572783	1.7033302225964255	0.6078703951843156	1.3987369259275784	-0.47898565249594843	1.2773742748969568	1.6667313598187359	2.158854571932598	1.7394159134461944	1.2439614420822176	2.1220372099804865	2.5769858603213853	2.8321886675419106	1.654338632667853	0.5456097143886722	-0.22940782642787733	0.9299695842355683	2.8286934001061077	0.506322114340306	-0.05987945713714678	0.9849953171037996	0.8275172078646724	2.644625411152895	2.659298943560313	1.7645327129165755	1.6391861399119783	0.41341761383822	2.1572896525497813	1.3107199419629647	0.2579202028448912	0.9412951511207276	1.971508504546851	1.5285818104344906	0.7044135988332035	1.2684933943682637
1.8409048627808278	-0.007203168974182954	0.23031879873429964	1.8192130337390477	2.6572730667889886	1.6542283126792667	1.0857014096111561	2.509758933131456	2.007945215031398	-0.989143617753922	1.3733576931277447	-0.2986181147095316	0.49645829672944447	-0.9956452372811856	1.608307995798732	2.210885561372033	2.279405768108153	1.3246253041163354	1.5391023286582324	-0.7052699809763643	1.1486123525659577	1.4824263681587364	1.8466624393323938	2.8037139001352944	0.8455188087263046	2.6620737661934295	2.8616856136749735	2.8648856143575543	1.684297640309263	0.39203188899474384	-0.06948903874656845	1.033543328246827	3.084203644202164	1.2193850120142793	0.3321538111244113	1.6356838877494588	0.8162432675020947	3.0747427651340815	2.2099835728715655	1.6719033480398997	1.7777039936515164	0.23776380986056372	2.0502612249695193	2.0687970810665446	-0.2275845955690536	0.5998868533578545	2.6171418954722747	2.0410752138203563	0.998012953921967	2.3097266561710668
0.9636143194503363	-1.1582523677916858	1.0468043902495863	1.993072513207027	1.7939974959162759	1.5394517784151767	0.8741038746760518	1.7381170284875975	2.361509473019268	-1.051247985364819	1.9445247792672742	-0.32017982714385473	0.4864978671310183	-0.24206122909652847	1.398678281020053	1.3514299780225112	2.5194550338316466	1.374212401673743	1.210907266276825	-0.6240739526801622	0.9291077100630567	0.8176769988593338	0.9269927114243977	3.158665788630782	-0.1246924188110777	2.3511128563414467	1.9818504642973351	2.066067698570881	1.2975382534321434	0.725050853448783	0.2726095156817038	1.4142621258224366	2.6154509988312187	1.5632796692412365	0.8484821218587973	1.3911540655802275	0.5505325280007405	2.725265663385825	1.0778363827956638	1.0528026722989	1.2305741337551028	0.3914711994481677	1.1299630221309973	1.9974155573310757	-0.19605574945731002	0.6436520188854183	2.836894482460719	1.8592697249945334	0.7897673572605856	2.176261320024048
0.13660067654753233	-1.1639744386386162	1.6457630361997824	1.6503429527150015	0.6083583756151418	1.060975590219389	-0.022472989492596712	1.1146194422384346	1.46700010776998	-0.4714469199864143	2.1837320346410194	0.1949947721654703	0.6377581204945408	0.24007229688206108	0.9008612328331573	0.09329565967582965	2.674704516171978	0.93793823178782	0.503617866014743	-0.3409307705797783	0.7956412192056327	0.07213959763932302	-0.19237397653498117	3.017592129382291	-0.9123410844164829	1.3226234733686468	0.854649507074062	0.8631670251607138	0.48308015760753076	1.3827507101988463	0.82887861665633	2.084496912424525	1.4254272126204857	1.4540722320972133	1.5521660252287066	0.857360306891313	0.1518919865198947	1.1898241775923746	-0.12163569727749211	0.05811595214289447	0.4152688692326924	1.2711008890614448	-0.0820946584390069	1.2573913901310032	0.6902535566094151	0.7829811068140229	2.567048657397297	1.2999733900735009	0.31035879257944066	1.0466359478320633
-0.47909697886892416	0.1381244908819171	1.813690022189906	1.4402374052015723	-0.3568500890579566	0.4825641983837534	-1.0208417245282886	0.7888868445441386	0.04162822762026568	0.44303493862340704	2.0731637299388677	0.569404878092078	0.852144634430997	0.5272098739558002	0.11878104225464063	-0.880739011152836	2.608913870641193	0.4372640290834386	-0.11866586311479657	-0.13850386215510624	0.6785604254249984	-0.48971330339450503	-0.9401998895502462	2.713099237008018	-0.9166699318684348	0.21347440976897164	0.40105818482353595	-0.2632121462926417	-0.39676508350966294	1.7501963119287776	1.2775309540677988	2.6521650432501342	-0.14641695493447074	1.180731352433648	2.2751883835837705	0.5962088904234393	-0.14420664927611856	-0.9574688522618342	-0.8474395063267428	-0.8608490354841534	-0.09716335783413643	2.394614289314315	-0.8946810529966132	0.5276507722487249	1.871252938556162	0.4619418147607037	1.8122005342925844	0.9444487393959421	0.03956096735037253	-0.15468975180835717
-0.9748735922561083	1.5663261304961411	1.5825985060167156	1.6501825077973862	-0.9800023129178921	0.07641088891176101	-1.4710862776732212	0.5662687372383605	-0.7047732103596083	1.3469023361414145	1.7279910149608857	0.22571287678859456	0.8517279191505084	0.7802817220729497	-0.7801316065282016	-1.1940000085553397	1.9324643752051784	0.09099742279915102	-0.2321361618596541	-0.22586880324538977	0.2996079751122337	-0.8151484340804056	-1.0849362942919385	2.2591377767841467	-0.17328856065301784	-0.4070961089596147	0.6061166232801064	-1.1346259225047168	-0.8670405660304327	1.299117541637808	1.2859092413493125	2.5625174271076117	-1.4583829016433707	0.976594237210849	2.58203177498506	0.6308764667515231	-0.1752625909689938	-2.4769352680849814	-1.0186765167235707	-1.2796159082228045	-0.1423487418307926	2.8514399910195944	-0.9464147468836084	0.292432252575172	2.439579986173459	-0.3827589062882722	0.7429821004141884	1.0171937649620617	0.24668120728167206	-0.5657227038437721
-1.5031882772994913	1.8411663903527047	1.102622450967852	1.84981557621085	-1.3022479854632723	-0.08706102721156106	-1.1904471498937526	0.2550659550878397	-0.41385978273731994	2.091188375154685	1.2731140820691806	-0.6954501291362474	0.5607409426193852	0.9834845766568868	-1.5667967556256435	-0.9647712028329798	0.5431472487969908	-0.17501566136474866	0.07519489266121322	-0.4662037826502315	-0.44375326851862806	-0.8951055533521126	-0.8712286594182582	1.4363741846979288	0.7582315405556134	-0.4776908191988201	0.672754041386973	-1.7339858699997726	-0.8242430803752889	0.13922232885401217	0.8794929630370465	1.5790601119428986	-1.970709983725098	0.7538477095248252	2.1014942145448208	0.6613553640517936	0.03346432035484311	-2.588673566847751	-0.9406917152273035	-1.1685607030859364	-0.049692380336946736	2.3076601417946643	-0.4568929207379808	0.38701434827019215	2.0667667095345683	-1.1468805103567505	-0.3230250721469848	1.1609507782223303	0.7407385525713106	-0.127184148283692
-1.9394770835006696	0.9239046822726045	0.44734209407449205	1.4100595477717437	-1.191247235757179	-0.15878998994509205	-0.507642826839935	-0.1038991997720839	0.10780816521511169	2.576069671406641	0.6819995982843965	-1.4530560997731434	0.230763717303435	1.0042784411148247	-2.116782550311507	-0.5744316652187146	-1.1147689314795188	-0.45016400078903873	0.23896397356338525	-0.46077578584651324	-1.21884321614117	-0.6644609244378068	-0.6774376162176797	0.20524900884345423	1.28843061908625	-0.33185348796572706	0.01675883389876575	-1.904530289102584	-0.6761024729808862	-1.0235695333589165	0.3705412951128198	0.07373934385909854	-1.7045743357739809	0.3132268242222392	0.9011160254399668	0.48712638079539733	0.3381294956177614	-1.6629350141335246	-0.9550713524406987	-0.904438223534748	-0.2078395890124414	1.3235507981212358	-0.029181162878572333	0.312658318130773	1.245905983868871	-1.190036293798863	-1.1182434707151025	0.8682262946049757	1.0453027899690988	0.4791599319520765
-1.8821827178793686	-0.07820359978546562	-0.3763437468981285	0.23422910210151138	-0.5332019809885761	-0.3451339354828282	0.15830059671388114	-0.37319559943683844	-0.05188307108765664	2.574939465420088	-0.1779644242273884	-1.4581999696413142	0.10444662232712679	0.7963390723347633	-2.416989709645746	-0.343537235331809	-2.3952419845876807	-0.6430030089434362	-0.20780723033876644	-0.0018161904418932983	-1.5277686500635352	-0.14547002911448825	-0.63725448086431	-1.1106498845970412	1.156655432992203	-0.26917387069193155	-1.0783403345007354	-1.4439743558419174	-0.9099738400205821	-1.529607847480945	-0.030093619027066563	-1.2090191962111525	-1.2413121902385513	-0.2961631102354981	-0.5157669334279643	0.09048079174728342	0.6095004881982626	-0.7293216774919202	-1.1961478190436348	-0.8900193260953367	-0.643038496329314	0.630310807422324	-0.1649339698109646	-0.11204384368564181	0.6304411252564808	-0.5491941218181572	-1.6061507289115042	0.05787583646529956	0.8013982033007022	0.5828378020200041
-1.1437961634646314	-0.23558333476036822	-1.2271951567569308	-1.1545119765728202	0.2992298093709689	-0.7394237075893206	0.6548822401722253	-0.5703820115636298	-0.8302031223263859	1.883817533146002	-1.2804387806413149	-0.8815082111889668	0.05173768394735266	0.4340897767122901	-2.425465087310121	-0.4083811524277612	-2.9865610818479547	-0.6430434232504222	-1.1285746102771814	0.6107931528471184	-1.2751473510664129	0.3865991717488549	-0.6566846217319463	-2.0780745034586565	0.4380906200559577	-0.34592978220915943	-1.8410069683602144	-0.5337268453022124	-1.5515595471180443	-1.369966359827003	-0.3953706482750067	-1.7447983685700483	-1.1887185694493754	-0.7849449270996576	-1.6006523543291025	-0.5247590011066389	0.7770311178247057	-0.4430851584061006	-1.6004988774003397	-1.1885085080361237	-1.0687937503516085	0.31699321196976654	-0.8848801021947172	-0.5856336668122119	0.3203552840010653	0.08864387902699095	-1.9333044477324919	-0.8580314101624524	0.044572867945563886	0.1557313347393186
-0.18120923016481746	0.26142457816398756	-1.7490883016078798	-2.177797928285267	0.5098985642676642	-1.2842908303814868	1.0199234140928486	-0.8575299624575669	-1.392628063268196	0.6422192585858633	-2.27219122068301	-0.4700407312176118	-0.29022241287235795	-0.01275979535654184	-2.038815749824024	-0.769200498406295	-3.0347353110586077	-0.5654495355510475	-1.905034003037828	0.8353288636345664	-0.9517388589627815	0.5342463005323703	-0.7057239084963762	-2.5051191693378425	-0.5924538615293927	-0.531689607165141	-1.883262289556087	0.1566256601592816	-2.139896058918355	-1.1335643985246227	-0.8440844391643624	-1.6092342024596342	-1.6432745499349266	-0.9976612563911613	-2.122727593577376	-1.3238716346663328	0.7952790109379528	-0.6795803183386839	-2.0179316354945507	-1.5523214287932716	-1.2670312537273847	-0.07493744799212995	-1.744663106770498	-0.7975710245449256	-0.06632713318523255	0.13185525184318764	-2.1982984719362104	-1.4289630155444668	-0.8315065261692982	-0.2910729291800969
0.19770683922407523	0.5540817542414818	-1.6146821595775298	-2.661935623607016	-0.3398907103728089	-1.814269573245989	1.1927868348309965	-1.2763989092023715	-1.250583916349023	-0.6181734824432574	-2.6728225795283933	-0.7557970670066586	-0.9841583831584311	-0.4994390552277007	-1.283918254764887	-1.31981291565236	-2.7910895825154034	-0.6590320098765623	-2.04266197639538	0.49230093718942325	-1.12279851123976	0.14938876999153478	-0.912213069212601	-2.4864669378012363	-1.5267562636570862	-0.8780277176374651	-1.5272214822372083	0.0318809880841927	-2.2397003784373277	-1.35909635108224	-1.242885382064186	-1.2739107929043405	-2.194227965518276	-1.1126386060167055	-2.1618740534954317	-2.0411175720700205	0.6371352711932449	-1.0231469279740957	-2.2679167999436487	-1.7518817432228448	-1.2980019382304435	-0.7670520482245172	-2.2012318503000285	-0.846711779893454	-0.7280977192051501	-0.29198741978887677	-2.3008442727871476	-1.5498959927032918	-1.3570709836864883	-0.32945785984893006
-0.30793311684055524	0.23025025109436376	-0.8733069462412847	-2.6945188414093084	-1.6964437416370215	-2.081018878980542	0.9856407300116504	-1.6067406230600365	-0.8154260140757258	-1.327771885629992	-2.2870580713142346	-1.4945339761145962	-1.551728349635792	-0.8617705229042452	-0.4801807769649424	-1.8251754215455755	-2.2824630139290614	-0.9466925570344287	-1.5909606890479346	-0.021007046108054	-1.7497674149146154	-0.4772710750883952	-1.3085663486034154	-2.1649291205656636	-1.911863654491097	-1.4064147663418458	-1.2977547329961103	-0.7642104727164236	-1.8787308416493391	-1.969765487817616	-1.2770284512974321	-1.0695751558013231	-2.4019989884608317	-1.3343966356105568	-1.8520932511688553	-2.2013374359322997	0.32707741508759625	-1.3308490513503801	-2.1794018271658238	-1.7793515853638937	-1.3219734790319972	-1.353706366712023	-2.017328022261395	-1.0150020423092905	-1.3268511234471723	-0.5365586209189072	-2.0429945068421866	-1.3596704258373218	-1.304540164449025	-0.030233338111505054
-1.0491986037796144	-0.3072885148389723	0.01871027110691704	-2.237567954968935	-2.416495592178169	-1.8060821506766906	0.3905683176600959	-1.5814969273602406	-0.7505133418133698	-1.2859883895920108	-1.3931665452257458	-1.943088884491204	-1.4183998554606798	-0.8007038194565839	-0.05727359723269766	-1.9945270140976616	-1.403737012841186	-1.1118945504964892	-0.9781517326807952	-0.21426911659489029	-2.1639872511977387	-0.8749867265994196	-1.6288424787991427	-1.5623643359567227	-1.5192208046247542	-1.9066333304453182	-1.2834835261861486	-1.4293801523183878	-1.4249757982962088	-2.364286076477945	-0.8120959928782244	-0.9136112103257815	-2.1809616063758432	-1.4731761509625034	-1.2536675519939398	-1.5404967275156878	-0.06327525707050755	-1.6598857831393043	-1.7030911512633378	-1.7189181101180202	-1.331713466806254	-1.3150419512386136	-1.3982404263516377	-1.2328836331397965	-1.3838733943201844	-0.23050458088735465	-1.3692257563767387	-0.9152079761481021	-0.8329341090697423	0.22345430179581297
-1.0566027461402545	-0.520968982815816	0.5815734314616169	-1.144007573115261	-1.9011348493507827	-0.872569492159856	-0.2129114597536743	-1.2172676420697628	-1.0844515667806585	-0.7344684460658569	-0.5034537752772464	-1.6771088154652072	-0.5774267469150584	-0.1945619294200633	-0.13830573949193967	-1.6987929194917812	-0.2538866719314712	-0.8725014997283062	-0.5523437669218205	-0.11459167335740582	-1.8035342937796326	-0.834679917604426	-1.535730906698701	-0.6816084971470783	-0.6171931729958644	-2.0203599753927777	-1.1230691255098164	-1.3393074220152474	-1.124796826843654	-2.0390587622305216	-0.08136703568197766	-0.5580993784498448	-1.718079163007132	-1.0601531268374593	-0.47714115820927927	-0.3897091143809561	-0.4666689805564516	-1.8574444544453956	-1.016231389590884	-1.533705250901561	-1.1708970607175941	-0.731310542038036	-0.7903060546083424	-1.0535849800062997	-0.8760841573964911	0.24539240594139045	-0.4861757475115315	-0.1642474906979271	-0.3528398153442929	0.2107001409946744
-0.1413774517043608	-0.4324949131958664	0.7159870271097849	0.41455886688965476	-0.6866747819233417	0.43376241881864	-0.3220507003900818	-0.8331193338812852	-1.2804920826162967	-0.10477587798827168	0.04241237203093238	-1.038592341823504	0.33593704687109766	0.5751822895840991	-0.3830948195924913	-1.1246827016313425	0.7683557854102555	-0.39738877976438214	-0.37621520573244865	-0.21414439094911977	-0.8929788227024614	-0.5318354298827102	-1.0478641306259961	0.3006177616112576	0.15487410005147634	-1.5869300307166327	-0.5410630868585184	-0.686659010957506	-0.8990819193981098	-1.0785417151086407	0.5336892087415306	0.0038429849521049663	-1.1603804054721574	0.015609128956912124	0.21298087796505252	0.5181789902280497	-0.8265374858648546	-1.5690233761614671	-0.43886899672267454	-1.108132804091052	-0.7925946151196289	-0.24085866593291372	-0.5264973786992408	-0.277882705215166	-0.26363143205814926	0.1644883061186362	0.25789292064228336	0.7474131475203946	-0.19445714247957413	0.06101662066128168
0.8201331683682018	-0.4370739498467309	0.6915591039100089	1.761363606901015	0.21736672828206124	1.4513246956224541	0.16979714446560099	-0.6940512298560871	-1.08052131427109	0.2624806145954496	0.2543980158914028	-0.6927687511190038	0.6983783833302984	0.8088427753715689	-0.3508449189282397	-0.6352348710493885	1.2678436968008238	-0.16645683415285292	-0.3894832260619518	-0.7696755208477973	-0.23637356739757454	-0.2128730705939401	-0.57357027886007	1.041317047571418	0.35752230217135184	-0.8170697790812766	0.2759368526282911	-0.14747153029565838	-0.5908259466161414	-0.03128537935547965	0.8475633127395293	0.48704010130774167	-0.5237215693000076	1.1381208445432398	0.5673417212030013	0.716611233004513	-1.0313119779558562	-0.7345952003209663	-0.1654113876071443	-0.4955893274929599	-0.3814483412662374	-0.281009280955289	-0.5993428197007751	0.5945073011759203	0.04638865946428434	-0.6823578938470187	0.6108373102356054	1.3462034236585807	-0.3390043253326925	0.0015975093209931032
0.8515038305137329	-0.6261177626313548	0.7647942364851877	2.175450302547846	0.45854635857539155	1.5972841148353878	0.7905106486395591	-0.6881889047771576	-0.87502112156139	0.23760939207090878	0.3491485401755683	-0.7896347083951848	0.5273443023036767	0.17506017595245785	0.005652590152591021	-0.4243761048277965	1.20458742218666	-0.36018112512641254	-0.5694565931804253	-1.3302506708689705	-0.30723513182247403	0.13308474811751228	-0.41723139830686934	1.265278595588594	0.2072958199356181	-0.05178979341004482	0.8859919797638327	0.010989426899589922	-0.25111066445416125	0.6393005397056668	0.9398594156623278	0.6519865981343108	0.12129626486037143	1.4584046171718579	0.6265462109320807	0.43068671639965156	-0.9080678127641965	0.15452791044486502	-0.0814154960394542	0.006521353938786829	-0.15661749612446674	-0.5773079343101355	-0.7265410925441138	0.8115012653701257	0.08628515754503537	-1.6339470978799808	0.5605820038482902	1.2127601624182234	-0.46073426973153536	0.038590815174623753
0.024697978824283654	-0.639822707951146	0.891763118661673	1.5519505523257675	0.5792374355660275	0.9065599947198043	0.8991280276449535	-0.4400697139154563	-1.050307676215537	-0.0962473571955848	0.5153997963415305	-0.7319323469826838	0.3423849432551834	-0.8192692759118368	0.3280531888168732	-0.3375876296176632	0.8875269651667773	-0.5478675947901483	-0.8260058004842453	-1.1609771785179053	-0.6876426431805894	0.6845945128150381	-0.36570971641023037	0.9730932567586498	0.32580711529434364	0.5733367285905829	1.0577999239015263	0.24060090305146342	-0.05042942337104571	0.9169296601313465	0.9380477974977848	0.5728102775470697	0.5521480564975324	0.7918646636448872	0.7007769904910521	0.26491192493599086	-0.38543449493168214	0.5034548055498247	0.09832748620119178	0.1335116062776322	-0.11161917864303247	-0.5203106211855552	-0.6363906899022014	0.27897738303455166	0.11282364350778853	-1.7575761115164246	0.2915363588316007	0.4921995485131216	-0.2603049333260457	-0.03511536315193379
-0.5905959146675595	-0.2536509279927438	0.8456735246805303	0.4864111874809502	1.110081607063647	0.06148068554073542	0.2772486610177139	0.2346853035560143	-1.2555771894819105	-0.49567144479914466	0.7922686649424495	0.09894519652846301	0.4523876385125463	-1.2177163217296925	0.36375780746260056	-0.08583749806477466	0.6384937406255494	-0.16758359502727038	-0.8583254972120077	-0.13370768006984415	-0.5509926081305367	1.3927881576450405	0.04304161939401915	0.41201558276550365	0.9536425751723681	1.0994041283093048	0.9159270232517424	1.0103390294515417	0.028922183980060228	1.0584164700945338	0.8445009457839825	0.4912935087096333	0.6079437176266224	-0.14673874899210826	0.9828053086054541	0.49864670780716847	0.30917192647199776	0.25346283889168947	0.49119808317316843	-0.022596939341695696	-0.03765962930420409	0.05287956550597357	-0.3147396272595602	-0.229306029500742	0.162763404809403	-0.804227745179879	0.025897768793748548	-0.14793245051326567	0.22548345897841943	-0.3551073077985904
-0.19396834084287937	0.1722541975959849	0.5368229351377815	-0.32968255170911975	1.7099736365351392	-0.23416717522463626	-0.7122408769194839	1.0372879673896507	-0.7305303211582234	-0.6988166854149699	1.0585239208112502	1.454044088268914	0.5708777870727008	-0.568442506949404	0.34403552146678035	0.3727148701242817	0.5202265956323886	0.7068953523395943	-0.33634109857017536	0.9842346616900138	0.34298067336231725	1.8120138258284697	0.8316472128779041	-0.13038871976764363	1.5260597231492896	1.4187924964833203	0.6633202218771109	1.9735999699477131	0.23410388644565305	1.160916837895796	0.608893018556944	0.4678990819013602	0.44084723334711845	-0.5233612607655622	1.2371617092748475	0.794029275870108	0.7004474344388226	-0.11644673406347927	0.8864813063219731	-0.06750461232679013	0.19669704041336075	0.636961057746466	0.012411998338940924	0.039601491368554995	0.017988055814999963	0.49148506849844265	-0.11380213841074908	-0.19051268729921553	0.649799266737066	-0.7955159549754997
0.727407418592894	0.08564629332065168	0.12194533113963935	-0.6973785954629579	1.5009606028121982	0.06598460290731685	-1.5181581745103467	1.4058839701875012	0.6062640221855524	-0.6245127835274202	1.0844834193801292	2.2706625847951076	0.24765414723103601	0.5789670363949116	0.6855898405298599	0.7305696766296935	0.3983020516666125	1.2878483608977738	0.687533241190745	1.2548934152083895	1.3192945497156683	1.445683465282077	1.3779115216071398	-0.4899270986178203	1.2243064984213379	1.1989772362362454	0.31618821066905844	2.1389243003718623	0.7061547030759002	1.0236807228895168	0.28742608858247376	0.3088302995139379	0.40523501577127874	-0.29000282266256366	1.0123178856095152	0.6447483387802058	0.42877698744254344	-0.2291918388845908	0.9574456075694924	0.2763272337810675	0.47326689238368563	0.6426704958055584	0.13527816619860492	0.840170212025519	-0.38816121080778887	1.1073221246253866	-0.1358969452967785	0.15932830381574428	0.6905934112600466	-1.0898827522395036
0.880734074777822	-0.4947354683861259	-0.18204553111546426	-0.8476885355457069	0.2354580410069819	0.3717227441511016	-1.8714925749470166	1.0499792140292326	1.7650588629503143	-0.4262385019080269	0.6901029094450806	1.7701928969454637	-0.43060951423648186	1.2288101142627605	1.3421793030306925	0.6505350182605271	0.19575357531534995	0.9101823340232523	1.659528966193272	0.5236690748367709	1.5536247969624915	0.277700274634465	1.084666585561894	-0.6304872017949946	-0.00493400540020577	0.3050844773797817	-0.19051915559236393	0.9775121056800011	1.2193131500724652	0.4788374008356269	0.04631320466208612	-0.1198760810160197	0.6479809408619166	-0.1216462330242875	0.21693991089785072	0.03757372876600962	-0.38938797389067553	-0.2325262898309455	0.6106387364647284	0.8631675175239993	0.5799370449732092	0.0647845337709001	0.08473403273647519	1.1127358055394618	-0.717219687379275	0.7201143175841889	-0.11153020329315426	0.21004452457513537	0.3443664483872961	-1.0965503334405227
-0.33542800491452057	-0.8867895799972273	-0.2805729127256331	-0.9385932636736664	-1.1709084937464238	0.18381585287267896	-1.8521398046048698	0.259870186092326	1.6778844345305781	-0.2755475466862574	-0.016268958569799163	0.4372413795055008	-0.7844653210958872	0.964870389458973	1.671892518289988	0.15764671476118752	0.012798189840851638	-0.12933549950295894	1.9724291774872167	-0.46552118267217957	1.0597319833647372	-1.0914696308595326	0.18542180721620802	-0.5662107439769546	-1.1481660038380825	-0.7796365747586906	-0.7069474496547815	-0.8115752909460269	1.3994946032360003	-0.2249414189698337	0.018619035873606152	-0.6049674804755987	0.9084894303348562	-0.4677003718333099	-0.6110027871955334	-0.4474699341772676	-1.1908994344765995	-0.4462456446216548	0.08220806899995037	1.2965588964785073	0.48695189521995597	-0.5298554950744825	0.08100747239187578	0.21969542748913506	-0.5210224444191881	-0.023907616488156765	-0.08125864360984254	-0.38668786223171503	-0.1146480296877033	-0.908920691512201
-2.032253735567988	-0.5256044747128531	-0.16306970291481576	-0.8350900842926373	-1.498936440555464	-0.29923852536843243	-1.5997377152429577	-0.32858832914401287	0.4691177927399511	-0.1038000587508682	-0.5746742603308348	-0.3098822641429392	-0.26959793038409924	0.3104014416210766	1.1232159808151563	-0.34065503944651104	-0.0005293815727829079	-0.7572624910491714	1.5608221744976714	-0.8873502312953718	0.7188555628890414	-1.8763821340032112	-0.363330016444793	-0.3271161606300508	-1.0456416483554831	-1.2064774963729956	-0.8426845080448309	-1.85698503911248	1.1901839523453805	-0.5098803789491844	0.2087212137472194	-0.7329379158932459	0.8280110608718344	-0.9257418095713531	-0.7523850505048398	-0.23926199455925937	-1.3975573093744593	-0.7498462852405747	-0.3020951257391044	1.3771207051563132	0.3856313285962644	-0.6184870123735542	0.2652700427677707	-1.2166253347997986	0.24942544040447084	-0.20701031171324977	-0.019435257127213525	-1.165764122826276	-0.43055434990442815	-0.7307013325807741
-2.682377739731988	0.33449810148526526	0.18686818118271356	-0.4319097291067582	-0.5481733632566432	-0.4210145587418225	-1.1077980583006684	-0.2946854131295096	-0.58710636746144	0.3186571038330414	-0.5190922821012371	0.44230455638334093	0.8456338394907557	0.04202896773099866	-0.00826307682891526	-0.4307051766100739	0.1711446607107469	-0.22137649934455728	0.9628218695189494	-0.6288804458726128	1.263259461770245	-1.6954932426822802	0.08210357815454285	0.012186910465955415	0.35531377057406277	-0.5853959522952008	-0.33902961597903525	-1.4562604183326595	0.9537587265778856	-0.022303400488057297	0.5188197334932259	-0.3356342531539676	0.42255921040676064	-0.7626726531712552	-0.06778747880459766	0.5665390483149173	-0.8529228109667796	-0.6085783626025135	-0.4017987446500812	1.2905692964906739	0.44604014243470996	-0.22095362627174545	0.5273740443028914	-1.9281157532867588	1.1407718279243544	0.43614334801986526	0.1163724056482675	-1.3219870513641514	-0.5741863103905598	-0.6884769796512106
-1.692455293121454	0.8878728329906084	0.6821438937446855	0.006450670352368289	0.6159555719437964	0.11349819007708785	-0.3505614113001565	0.21360766183774796	-0.45984847266911505	0.9764028515728855	0.09828202308863761	2.0646193900402614	1.666648905133177	0.2731028958019262	-0.7163934557574797	-0.05212257504307218	0.38669765646074644	1.0913002870175164	0.7311379103321374	-0.21730252586628152	2.358191648349114	-0.7918833934018071	1.0598442763586002	0.31674084721988693	1.8075786530377393	0.525573227051834	0.5614801042495264	-0.23667422960462442	1.0200405063211633	0.9324025728099543	0.7904838391500969	0.2943209649772887	0.12375832677166791	0.061038056408944746	0.767648727138532	1.2172650205592443	0.11786223830387312	0.22694783763810905	-0.27470289513935187	1.3194610140022034	0.6128256676457724	0.19784420820322368	0.6409075401501749	-1.3882520507421532	1.6065525653518944	1.2996658680383066	0.3075537488981166	-0.6185089694030019	-0.6562240786692173	-0.7567944680180102
0.042630556646574634	0.696441010015613	0.9568460492395904	0.05159029758373886	0.8037850513858634	0.8242200672692022	0.4814417951911091	0.6620218650509517	0.5332889720282543	1.394859192599746	0.6209044509589471	2.941823236831332	1.5429725196351096	0.3580131849551159	-0.28778392968739996	0.5240125908887385	0.4877423936085258	2.034348648566919	0.8288910287405757	-0.10020110516499889	2.8525713993465334	0.23269160183404183	1.4496556145868509	0.44145027735610404	1.9490957930250559	1.1185061040621995	1.216208120013765	0.5669619086844888	1.2147512055411789	1.6008623979048737	0.8103821229184425	0.6866492017208173	0.29968336399926676	0.707909878144009	0.8864717365391298	1.0060328781034515	1.0146599074689928	1.2691735302534606	0.013147272157935814	1.4411868812115054	0.7026448979590373	0.2032401164798768	0.5525885724760111	-0.3364179509762353	1.4335230603402689	1.5568801945135478	0.45795149039482325	0.3116752329195248	-0.691591122144203	-0.8036401109813113
1.1607830811390047	0.14007010744712092	0.5285279016913066	-0.33829383285918097	-0.049519634277599235	0.9744314731460505	1.006802819344369	0.6655595171805836	1.2121754013234562	1.024996565260579	0.4139999003030398	2.113107980436656	0.6657984027312815	-0.30668532747878813	0.9130492895134353	1.0159473518854207	0.42736496229896265	1.8645558619135474	0.6830239719428784	-0.18219814461602363	1.9628304127264296	0.8629423637378137	0.7218590170605732	0.31636993842364225	0.6565103251982062	0.750611979408681	1.1287666871014925	0.3738726006332985	0.9844686630868732	1.487488545912781	0.3944878753297452	0.6502865050976072	0.8207489484177796	0.4443970736796409	0.10536982406886106	-0.02742550231264692	1.5140557968799866	1.747115544667919	0.4877806614561853	1.31147001695192	0.6747760787733478	-0.2734640108520719	0.4759763331580547	0.16802326658050104	0.7610832759641911	0.9745746782506608	0.46708698961551726	0.6351489189133541	-0.5169111392571406	-0.6732356431302409
1.223260350012736	-0.10380262258447481	-0.6612745373787087	-0.6579488073871748	-0.897313210730986	0.42655115287854056	0.9716076118104934	0.3581128346606912	0.9713461575587431	-0.1069539432699667	-0.3844073116734886	0.2656073929821972	-0.2223604201034621	-1.5243482530457306	1.7858782519667116	1.3652505419110785	0.2729232878474887	0.9253069046046306	-0.16392972831738822	-0.07426279111812453	0.11706633420022623	0.9454589160175914	-0.44529995742382467	0.00018685952504010606	-0.8780975169092344	-0.04427765253244251	0.4155096201283901	-0.3104615243960391	0.033334180373448326	0.8385824945573561	-0.4030669898011569	0.3877024106277222	1.2050217783197383	-0.3928286935437237	-0.8635157951202743	-1.0964746319966896	1.6040480634233845	1.4504744918683043	1.154690266752605	0.6716959131248084	0.7232200405901578	-0.9586593452019224	0.6637229520804462	-0.006866378425411958	-0.16700362941514998	0.10043823549097568	0.32594094533025536	0.2076968078356079	0.03857153622655957	-0.2657240375686698
0.9516839945254996	0.15306810972406693	-1.913317688869405	-0.3749830147931358	-0.7627008432977694	-0.1841044690277568	0.5186532905643116	0.2313349997648917	0.4086434525434938	-1.2759933898835953	-0.9028244479678635	-0.9788766501724133	-0.6084994038061586	-2.4210902728150843	1.6152030325224855	1.6630089209118122	0.1259175889349147	0.17567552171264844	-1.5087090927439386	0.39088078545144445	-1.4212519087824	0.6883498709085369	-0.9174766060261959	-0.33321905260625917	-1.413669982382557	-0.399427380535141	-0.2815950707506692	-0.6298841949719095	-1.2474831620800357	0.387225849995479	-1.1787638559920617	0.18210375185925515	1.1791563397726952	-0.6892967342030466	-1.1037323401376837	-1.3703336829424604	1.492833842372494	0.9208674367682655	1.8624974120430207	-0.28063128336675836	1.057514840017861	-1.4583137488572033	1.1192526819797866	-0.02482733142322638	-1.120922790578664	-0.2757021863995215	0.14498272137094714	-0.3186302074840878	0.9255077707800468	0.39419892339085116
1.1867804853760644	0.5169554213481569	-2.220801648931487	0.4546615099375649	0.2698856638429184	-0.16840076917065397	0.10734357841459001	0.5931588234878896	0.4574069562100317	-1.723573555351402	-0.4754502724764399	-0.6977331388525523	-0.5977669393814067	-2.26984385370862	0.744631865383756	1.9277142751490932	0.059513969854531015	0.17373963404759651	-2.5965008154453617	1.037343276657553	-1.7079621784790258	0.4722173370323548	-0.3619410396236679	-0.4691658671504159	-0.8707566574068808	-0.04744899832492843	-0.3626705534462714	-0.32323468555613144	-2.0604863518230143	0.6139045823151514	-1.4203589739710016	0.07484000749816977	0.9824194816410475	0.17378217368078971	-0.37887928197327464	-0.6974973559122725	1.4178476523805126	0.772474857833884	2.3591329155558207	-0.9785118090657271	1.617302375525175	-1.4713748811468108	1.5824541245909052	0.7534133082673272	-1.8086270262655182	0.19093667860860977	0.09371997414112994	-0.27113869976037486	1.8400565327698373	1.1488884496296603
1.862931047647874	0.6214658140616368	-1.2344098544772295	1.2244356959159095	1.2686654652688663	0.4574197705404325	0.15936975450099056	1.192253658184583	1.1917074163400627	-1.4036786250120157	0.5302654007747603	0.5206219622040165	-0.5727410640891485	-1.1227060822310575	0.10723284660487489	2.025155516016792	0.10491153788068669	0.6249489401748811	-2.7211364439554164	1.6503042844797193	-0.8591791873963078	0.5908139377405571	0.4434360475370324	-0.26512551478156876	-0.19822991737800363	0.519952405451232	0.2191349567196125	0.1581275227684329	-1.8939016741506887	1.2816984653944214	-0.9654020041112126	-0.09095107040550639	1.0487840043704058	1.5739419981045173	0.6802225184088191	0.33111643782330424	1.4607985615567045	1.0186561727190384	2.4814175720639398	-0.9470730475364835	2.0454742642914296	-0.9382097079239796	1.7902393691430445	1.8802160387386788	-1.9024610754175326	1.159876609006927	0.30217213799278553	0.28908411370908443	2.412438009296506	1.8045611489878912
2.141994839942825	0.5719423719422124	0.2681227786375898	1.4289920329413475	1.480903702785821	1.046016302064604	0.7594583168677114	1.4207954066831259	1.7855695151251105	-0.9268325641069488	1.0292376082449928	1.351846595702255	-0.6423963745007841	0.31816033043052094	0.19933556565843108	1.7991683450556601	0.24914574784059537	0.8569193014943568	-1.720615497884742	2.186780130261361	0.24691598434412287	1.0406284165013169	0.5720965904578558	0.2365257612028051	-0.16011346472367674	0.7520170197514466	0.959465806071546	0.3219550864617896	-0.9007134501655537	1.6921781214613063	-0.19048286216136937	-0.3787548742214548	1.4467958407706962	2.3217178048945684	1.2167972546852717	0.990402726774788	1.4633003298077656	1.2129827776671875	2.237998283755331	-0.1822541455704349	1.9565470179382751	-0.1018705496137529	1.6916700048675548	2.3156728209537403	-1.3038862985629922	1.9013797079625803	0.7746807972582239	0.6864704418612689	2.428812552693156	2.2590421194809083
1.4448007502526092	0.6634641451529535	1.0412161925817847	1.1435774175758713	0.9822495140797578	1.0741121864677023	1.6290370645274128	0.9257205945951993	1.57676181582193	-0.7662604467834889	0.4215499306329154	1.1175810594443225	-0.5621643928569826	1.3204588142141853	0.6351196005655595	1.2321828754796051	0.4207385978879879	0.5581476613991757	-0.00972529588025173	2.606085519524099	0.8223031988611516	1.5029929005623173	0.01307506023175127	0.767631700138136	-0.504265792663845	0.6653322718196883	1.264524065334818	0.1922296346646614	0.3482593122311646	1.345993945505484	0.3328959965253737	-0.6376768304537886	1.7390617994033903	1.932481931755149	0.9035324606656698	1.0556059546573526	1.1473858776912074	1.1143837151604363	1.7078683371247105	0.8780753734105071	1.2365465470959172	0.5985793883797241	1.390398332741227	1.6807591192530102	-0.3488853036044187	1.7967157007904035	1.339186013825152	0.451924906748989	1.9052385613641665	2.5072995527473183
0.14976128084299997	0.8216328009965163	0.5684082719672789	0.786737597829535	0.36470101902975605	0.6385634440146367	2.317816459586642	3.8860691982020726e-05	0.8302216612304141	-0.7204473237525113	-0.6957664255292096	0.26483370100392895	-0.16595654615347688	1.589174742984391	0.6762621565734147	0.46630092236187914	0.4891755246158433	-0.025270903418688016	1.715062922096548	2.6448894565259238	0.6852093351224245	1.5819528942918164	-0.402176358415442	0.9414272619178364	-0.44673385934197485	0.645697905527389	0.9147818332517133	0.14322923841797033	1.3591027596611296	0.32865102821868575	0.3607422373195511	-0.7099796233823344	1.4274202993526568	0.9936605513771928	0.07164689067188619	0.8404167420902093	0.4137518718015505	0.9446555901856245	0.9385990566848961	1.6895927855388133	0.11506598748404807	0.8032150560803367	0.954688016586339	0.708743528360548	0.37804906998708365	0.7049189015037229	1.671890865852626	-0.12520005008418716	1.0118956512351707	2.504535715233068
-0.7811816299859642	0.5795326971179534	-0.46912282945603473	0.5342502024872238	0.005540538948879888	0.15723344166930037	2.4405247719768006	-0.6881548457492433	0.29001498149675536	-0.315379290698553	-1.1959308863628904	-0.39139869044659203	0.27418472124730126	1.2881685156061307	0.04967080580025379	-0.29447390174044086	0.31404583957310395	-0.49729563928115983	2.7925221169975987	1.9682184594844716	0.12330285201307181	1.135630900744069	-0.06285120426630086	0.5019803052885141	0.1948943030332675	0.776409538224675	0.14492303736444895	0.3412140839047397	1.9260298369367879	-0.8733232053680626	0.08640002868593115	-0.6672987219988796	0.4887759869331268	0.2975160546181261	-0.7755319324501622	0.682391716312316	-0.4549487223196836	0.9464808054106473	0.005279822748475591	1.9076616875712011	-1.005915992026761	0.47726719747675406	0.3813350407909758	0.3389831515462854	0.4909220952010175	-0.9369415653167525	1.4540145739218242	-0.34835628667087515	-0.02802346115464351	2.0861955146587534
-0.7526840050532746	-0.3238518178549107	-0.9702054882140163	0.16258456723800788	-0.21290730413399284	-0.2313753924289276	1.8576681914902742	-0.7716544575210227	0.1984455025816644	0.39443829495521043	-0.7209557675486413	-0.6032017001896381	0.2387772777792609	0.8019969322479775	-0.8271947247706118	-0.8828356610079363	-0.158500263294486	-0.7337660674197364	2.817277458008205	0.5864180069466154	-0.5016356312764088	0.3959112643622649	0.6656139912529234	-0.43202141840981534	0.6544859919736785	0.6399482268186687	-0.6335128543316644	0.528286161237141	1.9900599153258496	-1.801574039720133	-0.24425155529877082	-0.7258204342262643	-0.564296384781923	-0.08071458343954607	-1.4153298696935328	0.5109794879791866	-0.9829481148148889	0.9439465478976933	-0.8860564380916636	1.465308598714827	-1.789773428254544	-0.09550672006751543	-0.26116783974197105	0.5716529505622039	0.0474038318930549	-2.302342620883693	0.6252117035412539	0.053557489262570014	-0.9829436084660915	1.127633554555583
-0.02462930519203185	-1.4774495333406263	-0.5752886685016955	-0.5018581783300993	-0.5442223487541374	-0.7475569665869074	0.7650393624418786	-0.5355475065080458	0.06818616638946769	0.7349816115749329	-0.05438057181040349	-0.7356459454176563	-0.4777391463788143	0.49621014097395705	-1.328843076206556	-1.2176745882185878	-0.8042971077339383	-0.8644489653554689	1.7959628620730606	-0.9974525209417664	-0.9549797112994844	-0.25513658249391097	0.8652444753532611	-1.3488623304202938	0.12331635315341266	-0.10973387888787263	-1.1384505793634034	0.3720037350442272	1.4976571384330555	-2.236909626723372	-0.6611741652291423	-0.9168774319562979	-1.1280466782028367	-0.6255934378987956	-1.8466058207131053	0.0004540460595721161	-0.9892844976462518	0.577951692451119	-1.47979677303842	0.4907904192389702	-2.1035998086973486	-0.5504074395623514	-0.7725166096969996	0.4875005008991129	-0.6125757151413439	-2.63132025905555	-0.4662696743616521	0.583855920274575	-1.6358331280255995	-0.18638197181569502
0.6676006302273527	-2.0856486855876852	0.06487422232485256	-1.1674986190246766	-0.9356120293687565	-1.4634170061420377	-0.36681390758869226	-0.5403428030933782	-0.570298146893988	0.2471586763142246	-0.09969266927042728	-1.0724517536548703	-1.4488877012449468	0.5368628641071352	-1.198444535233386	-1.3235508192426857	-1.3187273712961451	-0.9665846132340901	0.1910524691791399	-2.151214236347253	-1.1213741126908432	-0.6262310191317003	0.13079458189574705	-1.6492862729321043	-1.1662735331759717	-1.1398577898539346	-1.3009638926404734	-0.08764533476750265	0.49777615805756653	-2.1290196892575604	-1.2819061074122977	-0.9424286637517018	-0.9928850329461666	-1.4768238587785483	-1.9457420214526167	-0.8976877684381029	-0.8492398642816389	-0.10138822651467558	-1.7087879704282385	-0.7735154631173947	-2.0128110192109068	-0.6661444075509869	-0.9960758887664699	-0.582495406152652	-1.1549722644853841	-1.7595933879212176	-1.2312268266706596	0.5259310728999232	-1.8522482106384368	-1.3403769579834641
0.8294749000923863	-1.718852681112554	0.14540622488271082	-1.3025413895433022	-1.036331238434105	-1.9605393857832993	-1.0416176215323654	-0.9316478180638814	-1.4815064683130876	-0.5981605337584494	-0.716689863050175	-1.3854066869909742	-1.9091960921221767	0.7791412253854899	-0.6700581630294205	-1.3075165499191894	-1.3672319373262027	-0.915429295384793	-1.268687875122724	-2.5944672094237973	-1.0085996640461308	-0.8189563117041522	-0.9544588087050933	-1.1004693204342875	-2.018888376997623	-1.6177722199331046	-1.1676544094013066	-0.4196467103998198	-0.6908802053261373	-1.530004011297108	-1.883346862054839	-0.45856717409071285	-0.44747854892067945	-2.0594966739318763	-1.4215225427304783	-1.71479555422855	-1.1303559388360003	-0.5560352531063263	-1.7748047753119118	-1.9968739686586472	-1.6807445893690367	-0.41336093154366715	-1.0131611950134172	-2.1289201799244224	-1.3390883492103365	-0.31358745745514527	-1.2746420951375748	-0.23716786701511783	-1.6737962572651197	-1.8524092352959898
0.5201232288199338	-0.6947250554613381	-0.3559114644514413	-0.7668194704005168	-0.5896666485931972	-1.7015252273474986	-1.0577260445219792	-1.2382860050570514	-1.975838130729945	-0.8101032909674338	-0.8829687951025497	-1.2841694616222414	-1.403890737099804	0.846552841169631	-0.17059939622640913	-1.2610535910625889	-0.8451932315814784	-0.5579604316714334	-1.9710719777749024	-2.469452728835062	-0.7821547594907597	-1.010357450195968	-1.410665599056479	-0.06758862761618417	-1.5078325438854039	-1.0358875374666046	-0.8166461677393211	-0.20868933327163933	-1.542843837775308	-0.6765985018942228	-1.9126337995210745	0.49006523788335477	0.004539046441129449	-1.7662847954120997	-0.22771379942687212	-1.8563822470555607	-1.9003789148807557	-0.3879289360484491	-1.8904562417637996	-2.798421067578462	-1.2558654427684766	0.09556363286033438	-1.0484189384357263	-2.874399883187264	-0.9760431003732729	0.7177929452075222	-0.72804154080156	-1.0535016397793102	-1.3281179894328097	-1.686354622981617
0.10054589726144438	0.2857590291412239	-0.7265634287909263	-0.056064018493516346	0.26090435803023937	-0.710660224626748	-0.6467965788489206	-0.9228783450782653	-1.7204806656404075	-0.024811937256603342	-0.02080359873381105	-0.7920240981734515	-0.19335379530230434	0.4574889761839052	0.016792724844580855	-1.1519440601817428	-0.05309431507378776	0.03665961861429486	-1.7321241537149679	-2.0125507492489896	-0.6555585897389885	-1.199743711213603	-0.8021238393604683	0.7298935860252818	0.018335943654371512	0.24900019131567971	-0.3669179062988977	0.5481790605421301	-1.6396734475038603	-0.008465586239609484	-1.0789122295715632	1.388055722438908	0.020593598515151086	-0.7845844300926054	1.0829857293703216	-1.2086795810460254	-2.4943796136122276	0.1257653820086655	-1.9526918644545324	-2.8642023277852995	-0.8239137004577918	0.6352276310334385	-1.1517423792875507	-2.0711417370627827	-0.03325159241199909	0.7779239533681042	-0.12964333469721045	-1.1705545113840619	-1.083028901473134	-1.2446694647676113
-0.161904196696159	0.7829263076019414	-0.41343499355301677	0.19147529933141078	1.0500923885368783	0.2996984015778513	-0.2807213824519843	-0.06472309707849688	-1.0648876486978716	1.006094008254073	1.158402452303376	-0.347840181605761	0.9517566287216555	-0.24887326303632948	-0.11333782003168469	-0.8552470563955499	0.4356232674253158	0.5551744429961076	-0.8111796022631682	-1.3230358392834403	-0.6508520049134109	-1.2172814628640964	0.44927130640237545	0.7881095324125404	1.3017985799858045	1.350953006979773	0.014987098784956212	1.4101095502027843	-0.957167698383754	0.09705026113632421	0.16494112627911856	1.6656976587167258	-0.3775363175802214	0.03850067916769073	1.6396000810301237	-0.26757248666930394	-2.1239788159660313	0.3214414799546938	-1.5922351878620882	-2.1154165750412814	-0.44516889956499545	0.9285435246949707	-1.0774628550819074	-0.2693644830418287	1.160250136789349	0.184789453822188	0.06673944868980862	-0.5036846207807674	-1.027977578096645	-0.9263325105430927
-0.22367108292768886	0.8559901627134742	0.3368416640897359	-0.12175400980223813	1.337139119194951	0.580043768760008	-0.29242049180398083	0.6377254638267649	-0.5477164842053562	1.2529345160878038	1.4045589610847373	-0.25525625140025915	1.3741441248563668	-0.7673120298317909	-0.3409281084703903	-0.3492769647922738	0.2142644248059841	0.6744106936025516	0.3095994362175947	-0.5181580612520877	-0.5344855901561707	-0.9517325386376633	1.5433053670770922	0.2307570407415273	1.4936087490589705	1.6498465646677865	0.19788198234614407	1.8111846244510539	0.11657993790937064	-0.3104404647072755	0.9449708872330607	1.216814330130569	-0.8520083107871048	0.14046518543296868	1.0382075935172672	0.35779572848619606	-0.7565663068244906	-0.07497245398069687	-0.629376978458307	-0.8174105670548523	-0.2017847868141945	0.8398048023941693	-0.5868719266954997	1.2114993857775558	1.9884680206828516	-0.25635235214263646	-0.12758620354360015	0.3167449779765057	-0.9847857244344541	-0.7559600541948119
-0.13916104618233982	0.7658851345853472	0.8076043272961642	-0.4630166284333965	1.0133486665812184	0.062065874969029704	-0.6361649198025581	0.5904416162394874	-0.3016029580246556	0.6087169926424116	0.42739767666255857	-0.3388161622272381	1.0269231673166566	-0.6944760195383183	-0.3842184861362112	0.14063348648707535	-0.5456512725614483	0.32689755035780216	1.1491287702947468	0.0381859218757996	-0.10741367748496178	-0.49708873200335857	1.942233956172801	-0.3215483229654155	0.9381610919371871	1.1992986867399265	0.18715173795161033	1.4679787120415175	1.0142179170352459	-0.7312964897577497	0.8467389293040293	0.4994542094305055	-0.9895485902708732	-0.19581190504496912	-0.1722603956388636	0.4980146948132071	0.7095005245863639	-0.6613422356665786	0.5753713304708175	0.4857763563300883	-0.15311711432925515	0.5641134323187068	0.16174408789501918	1.4823439729960888	2.0264368780421895	-0.10732204954275588	-0.3397043932464355	0.6264149425331296	-0.6737569115880627	-0.5084259169031714
0.053460492686882854	0.6090893672288792	0.6478660640576079	-0.2560455638863205	0.37138641682487356	-0.6318379350549445	-0.9739665617575678	-0.0534488876526608	-0.08901283089411212	0.0013237706245574703	-0.6783430676921862	-0.2547863577671345	0.4341155766293979	-0.15020182112465388	-0.1220241029058422	0.2897812089855057	-1.1342621376297874	-0.2300166115849952	1.3574594112965215	-0.09581062480902497	0.45262053868124336	-0.054688148374333195	1.598364855599904	-0.30938331902728394	0.6018591426612067	0.464803793716205	0.11088902262030721	0.6044553502596779	1.2933521129777057	-0.6614660678218296	0.36310980313541896	0.1278286105240253	-0.5965960757365776	-0.3246367432828165	-0.908136366957722	0.4385981531605105	1.239996604845191	-0.8922480426535566	1.346535524939924	1.2355631519108838	-0.21781191045420872	0.5176837725388145	0.663070377276882	0.7515799205521227	1.4509421888175298	0.2888407094905251	-0.2679311527649348	0.3663143674793651	-0.01655124443210278	-0.12774557967545846
0.2969285672678538	0.30980920099465337	0.21513092682629212	0.5351599139087629	-0.08355780028572476	-0.824540012294598	-0.9722650222250326	-0.5658709974393641	0.21199592990643493	0.27580941815077364	-0.6500117497666984	-0.004465867382883353	0.18554433662522324	0.31880121678070933	0.2678498681836089	0.02565080473682385	-0.8588275402880695	-0.5986255788202149	0.8400199693495424	-0.9397346783451165	0.6792141248886795	0.24895244375171574	0.7906564267014254	0.31204572039332107	0.8965358115354407	-0.1439703616944435	0.09537761542338827	-0.17023438390101484	0.8614100056584758	-0.07619016966579718	0.352695911778595	0.3631111007514104	0.14338776831749797	-0.060376366335920084	-0.5354671336254558	0.4747478636076315	0.6275287673895431	-0.70706754767088	1.3113365182129415	1.190459493671537	-0.15242293366848675	0.911490321801196	0.5766791428375712	-0.048255523734197704	0.8470537633366524	0.29193119743018964	0.053871811737484725	0.01768538640577825	0.7201245032026224	0.14208250459351443
0.4428797476463577	-0.11153236288099735	0.09705984545951292	1.4310342495987747	0.02056982023022327	-0.3265870677226414	-0.5479727582672685	-0.4351242716573253	0.40180206995087264	1.2043985084963909	0.4942601767948983	0.06560796551278825	0.4365552580657677	0.27048225665058484	0.44234345406151826	-0.3195619960005936	0.33939738271658443	-0.552378733851944	-0.11306245408907105	-1.865802838216799	0.34230762207770754	0.3914183438127033	-0.09723841286163724	1.1357610648711804	1.275736053380622	-0.4484189762112635	0.18076343985180904	-0.3114157344448691	0.03279266185111695	0.5749496408609505	1.097168917772122	0.9639094766641739	0.791837982505267	0.24079012414085785	0.5697585940738124	0.6001740501306698	-0.37957095489426085	-0.4732516456523699	0.7291365063256402	0.5843215849218212	0.251114962749747	1.4484637474220337	0.11183634679995187	-0.15460950559296516	0.5717391306450205	-0.21862596825836553	0.41052606769160443	-0.013721245909800565	1.1206529252103237	0.10897290749165768
0.30170576744213184	-0.39951233200152514	0.45152388818846717	1.933811138780103	0.6207356687263704	0.5952123940439725	0.08448169597655936	0.11824745759959472	0.2714155341387283	1.7995953399434024	1.4781759712613154	-0.22140567625202148	0.850762953955296	-0.2297456119496646	0.25157987722486785	-0.30978770921911486	1.7880033993975715	-0.2404978904247738	-0.8936085793743314	-2.0499497097356687	-0.18698255044917722	0.3420440380412953	-0.7209841191373851	1.7432046280849003	0.98887462551014	-0.4199816184517127	0.3638891946200619	0.17389147229797344	-0.6475482549444236	0.8525145267998102	2.015718628182368	1.4602702270464227	0.9839946187835619	0.3515879591734101	1.4638471401716735	0.662083559580799	-0.86906282863046	-0.4316353904909361	0.15506611722239053	-0.0519919382107623	0.8928359348443983	1.5698353224393256	-0.2117382029287335	0.444688561824075	0.4364776522675364	-0.677789414115361	0.7045437378169598	0.16937416331524782	0.9942376637943695	-0.02002451860605559
-0.19417984051144022	-0.2684997517770119	0.9130600514008271	1.891209172736611	1.2069996623433692	1.5667358195708243	0.5353121724401675	0.45191302356807844	-0.07799885543622005	1.4876902463621928	1.2157543990872315	-0.5558049969033096	0.9918402416999565	-0.7314698343851989	-0.054036045792904865	0.1131260000552573	2.619596761645354	-0.08711294625125644	-0.9732155271938671	-1.2292506454973242	-0.24597056954548663	0.027856885534761396	-0.9165416899567779	2.008200497525715	0.01633700227338026	-0.1527382128343355	0.6601951687302884	0.651799022740932	-0.7770668649658907	0.7408065553440067	2.3150656621538546	1.5254399902367304	0.6849612063110894	0.5689231313401398	1.5901250928127526	0.6646384549612487	-0.5925456033733759	-0.4603279263393291	-0.16329152252204035	-0.30040963420237504	1.3394243841455529	1.0572944985938315	-0.17526092652401612	1.113311689288773	0.10802941220619636	-0.5526695577324526	0.9845860741307101	0.16325634576936118	0.5476688951221774	0.1588625248988639
-0.8723946006437769	0.2559940807622785	1.0563487515708148	1.4193245478432948	1.1932689871310096	2.278379035530305	0.44501428038967156	0.23365089010836784	-0.374323165191039	0.688334559697471	-0.0194559281526628	-0.48419450428066085	0.7473235013597781	-0.8464643185848768	-0.07786604205617827	0.5195962558018747	2.4389593282718174	-0.41219227301965183	-0.36863684263851343	0.021401104108219472	0.3995033386830761	-0.5302960776035042	-0.800666972482751	1.978494257276612	-0.9111291431997995	0.0914598544561266	1.0400654186190028	0.39329114342321964	-0.418955730434556	0.5497700399002999	1.781917595979062	1.1184984304444705	0.14725848163969749	1.2149003019547542	1.2167436128132318	0.7405917957390858	-0.008175572987499321	-0.4247776057947597	-0.4489534370252143	-0.15877594264796338	1.1709343229187512	0.2964517633483769	-0.10708716357029453	1.131864067386172	-0.315226711040485	-0.08379543173550182	1.195502546245946	-0.18847671229742483	0.16340313070379872	0.666127017405007
-1.383916343487323	0.7400903333397741	0.7957554780855483	0.6549496738615905	0.4222300733872153	2.4325692609586698	-0.2913209890019856	-0.24630805581841994	-0.5353027403724386	0.17257902884798082	-1.005585874030747	0.011735821518107994	0.3692793441779619	-0.5227459320784357	0.225662808367368	0.43168223265776307	1.5080789587070187	-1.091616707772738	0.32155281765397853	0.8116688547495571	1.2413304960280405	-1.1025574267363591	-0.6516409348139557	1.5961409774436142	-1.1405124794317323	0.024244717292503826	1.3029168289379631	-0.6885064306556167	-0.059961677890860945	0.4825402772722589	0.8467243472634224	0.3782028669042452	-0.35504980341654097	1.926098002299512	0.9351568926125938	0.831176380412461	0.3418602945750918	-0.4882275950911081	-0.9622449114290827	0.032877066931573225	0.4004226491544676	-0.16284580028760223	-0.4501272202198828	0.27154209226292053	-0.36757673844114946	-0.08374062707644189	1.0511032358328056	-0.563182778997838	0.013556857276981273	0.940679684541392
-1.4327222246142608	0.6429992494696736	0.32115573329981845	-0.2876560783732558	-0.652151612832024	1.8036213516220183	-1.3819106587896488	-0.4737827961968516	-0.7015253761232058	0.11666485456337394	-0.9673384127724706	0.4584483248682622	0.13830561960028523	0.045182209494549125	0.40350181275390984	-0.15409840174958403	0.35566824940191794	-1.6175678851170467	0.44918423879289165	0.7341727431278449	1.5278847850229602	-1.3738785656526529	-0.5969641095678473	0.7047272847665332	-0.7353737215691407	-0.3405300541039722	1.1207990201380342	-1.8355650242524086	-0.1691544403406504	0.4113578007106922	-0.0156392589124541	-0.517738422927772	-0.7278198559326521	1.8167846645531183	0.8654901872302903	0.5822876185012585	0.33259482358829845	-0.8311824252499281	-1.5511904854894676	-0.03782662307249559	-0.4853581828965191	-0.2587458461334474	-1.1744820593876735	-1.00346585456732	0.10454466709883813	-0.9310054562311708	0.2868259511845493	-0.4949034756390143	-0.07024758926517127	0.40393487930764077
-1.0137974511719436	-0.21314339944004612	-0.19481644237561757	-1.1861614844318196	-1.3302303992831068	0.5028298802738205	-2.2291211694394812	-0.28884611808910693	-0.9058533905182168	0.05301958671614654	-0.29144642273824445	0.4428148633508639	0.04993935124513131	0.6183972442418284	-0.03844766229627482	-0.7550209389561132	-0.7019579155610888	-1.562168708963144	-0.0758870640533793	0.14782153322651295	1.0346679203041786	-1.2257648479725691	-0.4664932077391854	-0.6245015005027755	-0.243034753886527	-0.5978298322975748	0.3246479322639884	-2.090328231401594	-0.7445198963266844	0.09684230513608158	-0.7360363819999922	-1.3788620149828263	-1.0283857119613766	0.4921314778470303	0.5224022376832858	-0.28710534106820895	0.16788018209407232	-1.1779658452229833	-1.7696178661594035	-0.35681170245551425	-0.9499086311525149	-0.4741550887787749	-1.7580873941999173	-1.8579512470666926	0.5643058669808837	-1.9426665508042524	-0.9725227758179885	0.12226737173523962	-0.33982242892557346	-0.7988973530368553
-0.46666447824657353	-1.4244661097994282	-0.6844613277307003	-1.7218807649590593	-1.2806153078791993	-0.920327802141827	-2.2913849590385142	0.013897124966555922	-0.9079433496688485	-0.33802223905342194	0.1436124752661634	0.06822526030876494	-0.13474362352401162	0.9696096576569674	-1.0487683695495633	-0.911043395551287	-1.6305526584808905	-0.9969657660457045	-0.741358639745946	-0.26912996139535483	0.22537591681549593	-0.8552595622466169	-0.07033200012652754	-1.9017972053805163	-0.021069107397313224	-0.3819939879062922	-0.8341938355841628	-1.2242121905980932	-1.3035820169178602	-0.46856419218752965	-1.4575612981349533	-1.979959389162254	-1.3247970773887976	-1.3081011007936558	-0.5062224995785773	-1.545201056224857	0.010094644273179146	-0.948122068075644	-1.4135773402803284	-0.631803120714363	-0.8692388896174076	-1.185243602442608	-1.7514511406766895	-1.7397203221608735	0.3229021952739341	-1.981555754661913	-2.2018248047171696	0.9128737011754057	-0.8013741781989832	-1.8001431489588675
-0.25896318742903296	-2.2708946917720865	-1.0346396836415321	-1.7230100632686076	-0.8192681691873541	-1.8332799998605478	-1.4859159068368148	0.0898385777703949	-0.49312086236222646	-0.739813852370741	0.05333865280987413	-0.2549291316454357	-0.5600489437970683	0.8766080074083099	-2.006613902104594	-0.6147847269208362	-2.3724593347505083	-0.40778488003546004	-0.9921290127260135	-0.16698767391358016	-0.36032278088587155	-0.5667573734548772	0.38748289204333863	-2.516707914954017	0.008810057421821353	0.09759945052839537	-1.7844622799353382	-0.0018177360818645912	-1.338851857280801	-1.0187695383494386	-2.079584145420515	-2.1284630200576338	-1.6351222253421984	-2.3236429717659366	-1.8861256968692706	-2.5095404844462403	-0.12597276542061997	-0.022009585074151856	-0.7832452140591659	-0.5922024278240575	-0.5505101065023039	-2.084819076133794	-1.2205534724812164	-0.8462086026031314	-0.5903636819161387	-0.7236796334746625	-2.885615385923971	1.3688480689618057	-1.1989415377404462	-1.8556287450514126
-0.621082696932177	-2.268252852829131	-1.0335407768326295	-1.3448266955332464	-0.573916146857212	-2.031344949813777	-0.27058603509051543	-0.08169859895651688	0.17218641829420742	-0.666629366787623	-0.06914268628575715	-0.36979593730307764	-1.0586313746059173	0.2628417917134352	-2.3152511547425307	-0.18310824515732585	-2.6405384503476825	-0.17064368447425096	-0.7596650528590783	0.2717221110998281	-0.7249739378728538	-0.45547851439574333	0.34666697612026326	-2.2702017773378342	0.00881627874289031	0.14606878294527317	-2.069524636061606	0.5352733604617871	-0.7724859493459539	-1.2806133489105118	-2.211181177148302	-1.810214385128319	-1.9471762087291187	-2.0202513698569367	-2.6962725852777196	-2.6076474150147866	-0.16526339002281332	0.8787062570862519	-0.31928693637523	-0.2087629661252927	-0.32098935040784426	-2.421508574489463	-0.5453977469514543	0.06137861445146016	-1.3477235228448627	0.8615621021413529	-2.8994979442680395	1.264241436605302	-1.2974303718695102	-1.1010157809725283
-1.3144274782033816	-1.5133819576492533	-0.5813011686192158	-0.9209922218363176	-0.8643524673620768	-1.8162757669149403	0.7130761950261941	-0.2503772660895669	0.6821138843645338	-0.19623925452288418	0.2591876651430236	-0.5117049717746357	-1.2858674528904441	-0.5994232877412932	-1.934080717825465	0.2033698111948803	-2.134123381358609	-0.1614172584518337	-0.3893476741156242	0.669286346949848	-1.2678966726139649	-0.3387673017672331	-0.5003758753630727	-1.540262851150088	-0.086245731967507	-0.6282042996969366	-1.6935927430598279	0.0527486991905327	0.03506698957866751	-1.1928018704957044	-1.610275997695003	-1.248012902722966	-2.1855862235062955	-1.047682656434701	-2.293838495767461	-1.8375975479088393	0.12164036469883005	0.8742052105652649	-0.06446418737211386	0.35246675035091374	-0.17873584875998705	-1.816331192463494	0.10297839601168972	0.3827055582251039	-1.2287483070466896	1.4654832151264723	-2.4592304046463123	0.7450548348189834	-1.0877176211595154	-0.33060434548567313
-1.7602788938228129	-0.4996103223523917	0.09830866932035241	-0.6420451365517673	-1.4116815805199328	-1.542915386971866	1.1245175612608356	-0.21441265321664219	0.901107499681758	0.07878229780205623	0.8501052427783271	-0.8342668089879436	-1.0437861106205961	-1.1622054559636863	-1.2689818069352208	0.6659013395254632	-0.9569742849469998	0.05576984029461675	-0.12993905568875308	0.8802044139728881	-2.059647770030819	-0.006090116876938382	-1.6707894210709433	-0.8786578987735565	-0.36362696864993543	-1.6908728128157249	-1.0348040778265417	-0.828523920226053	0.6666948662720046	-0.8552742588434173	-0.5403195957091385	-0.7657608531047907	-2.1399371184708604	-0.42472012348388655	-0.9547539889335935	-0.6740650769438357	0.8558695815488461	-0.026022272599566822	0.35713687501328334	0.9081026193752396	0.10804712645901918	-0.7008970029348883	0.8826470040086574	0.22843567919017949	-0.44155413571167224	0.8359819716315701	-1.7796926600007448	0.11354268069699126	-0.6741379439370109	-0.056735279344752414
-1.4696089334296285	0.3838367914998505	0.5772376610112868	-0.4531825996729423	-1.6455939346828108	-1.2053532832695153	1.0838061452829415	0.002804798051095037	1.1389045702843388	-0.16902027784013604	1.0995254380349746	-0.9896494613925536	-0.4537597559301229	-1.0415624992928956	-0.6521691198455215	1.2906790531103733	0.27329234295217364	0.6762429041293002	0.14267337953154494	1.0680550537846933	-2.474989733882982	0.5068408451657673	-2.145555322967106	-0.5123585876954381	-0.5777434241118028	-1.9757330483296254	-0.46357418748245766	-1.2334453662794522	0.974246310257459	-0.36821512882259794	0.40354640320983054	-0.5660031360606252	-1.5547117060777866	-0.46277634881227747	0.3803016668745978	0.3708372480258143	1.7433980742816488	-0.8385656643462227	1.1930495666257797	1.3342816256343333	0.6175057937487364	0.1334655373011884	1.8448573810790982	0.19396693721971683	0.15968346758554838	0.04681826738517966	-0.9160286776040235	-0.39484489249081256	-0.061523658034052284	0.01985745480744519
-0.43177679501742733	1.1085174718256268	0.6039287279372675	-0.27500837266379174	-1.2736033775457298	-0.5820034755606842	0.8965177143134097	0.25123402968423375	1.6807353296586682	-0.5749799616313466	0.7259513363069277	-0.4148158622757027	0.15528876245608442	-0.4104908449562581	-0.11241057812952521	1.7810936580205077	0.8365574452764099	1.3809260826973297	0.6371003051852855	1.4346976333012398	-1.7408796521804584	0.9287263371532056	-1.3017252914931672	-0.3136862483151609	-0.30604853737000653	-1.0125769970248957	-0.10290932377110895	-0.8956411563031532	1.0503380155833584	0.18987604362972743	0.7893562452877877	-0.6339608697552296	-0.43822829459971674	-0.6493542019116315	0.9445160786004241	1.0138834257779186	2.1830617945703508	-0.7133104989662671	2.1259346144269635	1.5141203224001023	1.0971283525061106	0.3292429266224588	2.5776576875644945	0.5918015254733735	0.10481696007108238	0.2987972945730748	0.051654063986704316	-0.6638288150185248	0.7918431293207979	0.49567285442425413
0.8686820479320172	1.7494195979240994	0.3281987748675641	-0.21398053258867952	-0.5375936300647499	0.28641251590964495	0.6947800280464305	0.41632531371197307	2.25798584349181	-0.6284044411420321	0.03468794467602216	0.9313772839935553	0.4813307147880725	0.13762253460973037	0.3438622591129649	1.6472136615669168	0.49823746743674235	1.6586550586667534	1.2098462561788297	1.9444696345384074	0.13630477863433818	1.0230001084078946	0.41555851413687966	-0.1776452167479932	0.4461844921901495	0.45495655266031865	0.08035981162858839	-0.2918906314850869	0.9939780763300915	0.6720813998437073	0.6243395891138649	-0.8354988538136366	0.7280998314256508	-0.45889166088980277	0.6947716339190619	1.1563460946385067	1.7707056611230647	0.06597157387072212	2.5171065000773325	1.327097525451861	1.204370735729408	0.19041347901232022	2.5068779751312853	1.0270406839270156	-0.21927475529411306	1.5745842561805152	0.8412391246122982	-0.6626505704094482	1.6853325551166696	1.3619793566454574
1.8115016532160626	2.098107734417219	0.11025305858537718	-0.43756802595535454	0.06628626885397536	0.9706848147755569	0.3969781145676045	0.45630957747161144	2.2178231202238656	-0.4554896095194646	-0.521379032832175	2.2815461772590964	0.39977410090622384	0.17701680317125865	0.4787418453330043	0.7841958662725541	-0.2837613959281093	1.3456093090723877	1.3963030858040066	2.3139112651419227	2.113183023315596	0.8147487151948468	1.8244471197153025	-0.22044653157117067	1.011707839855613	1.1515581685507672	0.10571262173521856	-0.013455184811025119	0.798212912236755	0.8850240003179677	0.21071752266926633	-1.054039194144804	1.2637123804591712	0.01964334829118978	0.1250893490919699	0.8357884269437491	0.6860434007810768	0.4444218773723345	2.0708481002595622	0.770017821445268	0.8613789990700913	0.17632872073552308	1.5638452637439615	0.8404059542384769	-0.2238091475824898	2.6456694942327466	1.1483805612627742	-0.45465363195669467	2.1026542135726514	1.867085865950087
2.051432293241777	1.748438691371244	0.12399287048249859	-0.8528957875306423	0.27840930047498574	1.1002987473717336	-0.022234287150624896	0.3717195295530274	1.2835804108021471	-0.7113209294967984	-0.8135220263139791	2.663100193996712	-0.007850257898615242	-0.137398661665047	0.09997049663591583	-0.274775591879874	-0.7445761820488683	0.7674057136946477	0.9248685723943179	2.2333620460484322	2.8909182708068406	0.5496933481753069	2.0348361925396943	-0.5026002635501707	0.6849401520599004	0.5848902100398182	0.016925289339737262	-0.14536896014849712	0.4441115319112091	0.7679648283141901	-0.14239617764247486	-1.1951537798510306	0.9304232706380655	0.3519868060381034	-0.2870103882249609	0.33876652613558095	-0.4447283133332226	-0.08944693212680986	1.1369160939137608	0.06128026822093819	0.3081948363576027	0.3629250605554073	0.3777661592773452	-0.07785725914684827	0.014214851414291178	2.401547933214733	1.0028645899698376	-0.2128683211975244	1.6245230254434089	1.3665443660844285
1.6506898438844286	0.6691337871372701	0.18766883920928978	-1.0404136156429926	0.2685125389357347	0.8148037962209682	-0.33653949387580945	0.2229239262608762	-0.015616313915193197	-1.6258595626533838	-0.9610239197313132	1.8016109332197334	-0.48631701852842535	-0.29285901036691186	-0.45157200612856935	-0.8186915903650928	-0.45250250148219967	0.36095162632813277	0.09394753150287062	1.6015488473342667	2.0039710044773105	0.46272014157398805	1.1465030752559704	-0.7093843443677894	-0.423352632851124	-0.4485551465870438	0.017326330274524786	-0.30293028419833073	0.004718658280808244	0.4968472369550306	-0.24983174391313148	-1.1031102747378894	0.28132475615532165	0.41473551622558635	-0.37863640312448416	0.18395461386285822	-1.0552052112030446	-0.863246487160121	0.3043372363264078	-0.4637817240465358	-0.16554368663890578	0.5002495140975932	-0.32125568060144666	-1.0720549227036325	-0.12904651816852267	1.0012972057368283	0.7992194268168309	-0.13617855418653751	0.4548270442475402	0.15420330306420812
0.9057661130885757	-0.45515810400507994	-0.004529538522078679	-0.6203266923650704	0.36632832607743726	0.5985606648302392	-0.2265461002272877	0.1408418673336535	-0.8292906322324468	-2.458522074114688	-0.9564246039383453	0.3768807621299751	-0.7039984215547423	-0.014892697924677251	-0.3919610818203987	-0.6593960350635888	0.3591035414101821	0.2526344136821847	-0.47330718208569894	0.6062783160882442	0.17963168224272086	0.6044860090800594	-0.007074419483445365	-0.3710391687896268	-1.3716957740676448	-0.7378279458125375	0.3663458270709803	-0.1643630690740814	-0.39207963239622823	0.33807558841879115	-0.043465896987976406	-0.5917610279878298	0.2145014149626069	0.5090614364524083	-0.19266420813106389	0.71122924128691	-1.0121068081538414	-0.8578651745781151	-0.20377221842727997	-0.6163151051895275	-0.45477403747673395	0.46686573865961806	-0.4223271795963886	-1.3845876933810475	-0.8488762630141912	-0.3852216594908604	0.8756357311782167	-0.29977227883965285	-0.5950444819262333	-0.7510335860724894
0.11238450342078006	-0.7177661440099979	-0.5007981390805267	0.3157103475885306	0.6561614270712585	0.6736587538603982	0.37340296712723325	0.21762825921572268	-0.8530386803259352	-2.199721058530184	-0.6191249724799577	-0.6032018894826254	-0.44793087996483305	0.4460791550795827	0.7006942873165686	-0.27275586618426745	1.0442449980183472	0.25833389823160136	-0.44271761197256304	-0.3716450882607904	-1.3061235960737487	0.8650101938060581	-0.679435771175407	0.5173868235043567	-1.3556423086945821	0.05934336810246923	1.032384096934164	0.17671777643248748	-0.6556336309692296	0.40865215271279964	0.41128910355215953	0.349144526976235	1.0703551365588304	0.8413243050659325	0.1997119293458859	1.615463936335336	-0.5685414408728033	0.02631712337248019	-0.6081210995416703	-0.503208234448502	-0.5885870610822473	0.45409204878137704	-0.426969601695264	-0.9332801148410761	-1.4162513608409615	-0.8445465293950221	1.1306617045768923	-0.6004514109857293	-0.7814735834482284	-0.6591422585583263
-0.5180620448947324	0.06581707077904701	-0.9549399457513248	1.2108981467273376	0.887544696481385	0.7319951353014595	1.14404629615842	0.3651980505503682	-0.5645639371359595	-0.7630950887365271	0.041646265747391685	-0.6379662582164731	0.1871168201510947	0.635995441021695	2.2491405520690417	-0.22030961546979022	1.1381661697544345	0.21587001133129496	-0.06698767761773482	-0.9663532596755622	-1.6115087482099508	1.1153857197446155	-0.734967149951247	1.2848076980960341	-0.5699592957465534	1.1295320976533278	1.5524653477348538	0.4011454648936998	-0.7408135567585894	0.6278324800385896	0.8947372083382337	1.4006584221720724	2.212433556125386	1.1591263564130747	0.6847002837107674	2.081156684247332	-0.055628259932869635	0.8548652822966967	-1.082154564919276	-0.3920827677314292	-0.5476295515209441	0.6597959651053852	-0.7438910280495294	-0.3039148501228546	-0.9430378306312471	-0.5254175528729472	1.1809771088287022	-0.8576043023160792	-0.09974829662910772	0.09197873636453581
-0.8186235924567514	1.0474123304781673	-0.8911605139791297	1.526427541436124	0.7942658369770645	0.377085966438643	1.624036842778061	0.3727547303598336	-0.5833765717985456	0.8069609036602939	0.6203049873087293	-0.00837804183885062	0.8278247092395893	0.4145777607021707	3.0946775916514606	-0.5325024455983092	0.7563035145681749	0.1851221758264991	0.13254901111359912	-1.0458532968126732	-0.8137455307073027	1.301172449394441	-0.5000895463146564	1.2195241066506606	0.07427215581485272	1.459225013524228	1.421520743955677	0.3854427789103405	-0.6153644075598224	0.8743665825048167	1.1504957589241265	2.0814841501928516	2.6101404596399895	1.0734158293245888	1.0432821412250115	1.5745997516873897	0.3561982606669431	0.8125973473941469	-1.37261314352291	-0.4425909166917588	-0.2528356352781315	0.9573213274517758	-1.1668307232118356	-0.010018323486251717	0.47111502537292055	-0.1925909345140258	0.8916738886663859	-0.9365654572900003	0.7707762261573191	0.5645354411959093
-0.6710997734611502	1.173234391319676	-0.15854780015676437	1.2144082083267174	0.4532800477920365	-0.2789876051018571	1.569815107962922	0.17629560981154185	-0.9580123643330045	1.4348659406717414	0.6546776307038641	0.6057439271325162	1.1155188004305845	0.07358123545221137	2.6619590954593852	-0.7534741689975739	0.44230059846192543	0.2945053566585547	-0.09751053548864183	-0.8082028679425396	0.34690129252025	1.4119486829498198	-0.3080438841333314	0.4145527366715772	0.053926471740364086	0.9001005251383578	0.663095594806637	0.32620747285673224	-0.3172490183260749	1.0862969730677896	1.098572903804486	2.1588840418808126	1.8711985101014739	0.6177983525171367	1.0782725974523981	0.46612154142929796	0.67338948428684	0.1565885311432978	-1.0636168904637753	-0.5974728596079515	0.25273257782011205	1.006632338818475	-1.1709690546645692	0.06113059573423467	1.6907455000350855	-0.23945863133468656	0.6028325896433424	-0.761885068215146	1.1733749788432268	0.2498912463932313
-0.10969387037101622	0.32856322702012425	0.8290768172955355	0.71175198125047	0.2515537411364627	-0.6510298962628166	1.0815348375993161	0.011645903671756342	-1.2065949452253875	1.128791343982263	0.1441631501710163	0.6831032837191924	0.9957093579737425	-0.02410969778802167	1.5816959909954584	-0.5365208332654278	0.6116882311445141	0.502837516345483	-0.563494592414438	-0.6415911933568959	1.0876972792421105	1.393188721306737	-0.2579872580350768	-0.2258067554628849	-0.18442878177519442	0.18290820895598026	-0.11822642866143258	0.4586421528636696	-0.05045863376590497	1.1750089848420497	0.893093983922184	1.879394741785159	0.6465167542301405	0.26158764794185485	0.8364304468097353	-0.30836649356313556	0.9478407593655523	-0.1949233730950171	-0.17692461593989073	-0.7167659662346161	0.7151409739063463	0.6531588121282668	-0.6273923117139008	0.372017144279664	1.7602052160756219	-0.3741211561640598	0.7300220757438559	-0.28611040135771115	1.0421150505152321	-0.4531428459260526
0.6118599482092008	-0.5059060886567168	1.3413470450880247	0.5025645984912469	0.4534329371546712	-0.34513401929440723	0.440146249157611	0.17796152705836843	-0.9623418759101134	0.7911649169444265	-0.4153900664970569	0.16048471760459498	0.6914558434161927	0.179227741721772	1.006789945247359	-0.04457240050784744	1.1243473212017598	0.6311747383747992	-0.8989529098864615	-0.7914424567867764	1.0771046218836997	1.125863739121559	-0.2832597547856929	0.047096089452626236	0.12134218557257279	-0.014775779679201224	-0.35926419716518393	0.7443952849120178	-0.09843553899046459	0.9724127471607309	0.7208924422481009	1.7141114357278353	-0.017497521916000878	0.34243923549968425	0.5998010940307854	-0.24484171881564204	1.1357614264798452	0.15485451103588463	0.6764793859360861	-0.7477479557285832	0.8626603947646186	0.09719529051380342	-0.014721178869314535	1.032148430617855	0.9455457800993556	-0.208206483764238	1.222658533730422	0.4396587570292129	0.7643918680588131	-0.7512363614211751
1.134018809184832	-0.3328377095501103	0.9450278955672424	0.711290592864326	0.8338393567583599	0.36360695253712816	-0.1066143808181571	0.628827577197081	-0.3779570466470615	1.0154278451760974	-0.5555166197821294	-0.5915820444156247	0.4048579623759835	0.4464338051780663	1.3626250928385804	0.2938778902047951	1.4170402170324528	0.620862609683438	-0.8999899324514572	-1.0946509874808035	0.5606519387743552	0.5351975578264738	-0.28154410869410523	0.9649720441337368	0.9873977013349831	0.19273936921939963	-0.13922522965634151	0.8936561662974581	-0.5165957165055161	0.42772714573684056	0.587166122282524	1.846401904887838	0.3163436787676257	0.6732612965661106	0.5814454710334915	0.22266020181792442	1.0484452852788293	0.652588521866946	0.8726821782112202	-0.7175097943512684	0.6883288815526318	-0.33242503489868575	0.14836041296391603	1.5788116519678972	0.33812025759720415	0.15679649052694103	1.5833560934007298	1.1461472888898543	0.6322304462571684	-0.28855445124049056
1.23326464383439	0.7370268467375048	-0.0283990934193683	1.0815807446506476	0.8310377717136513	0.8399008255211808	-0.41209618431779393	0.9170954437791284	0.14359650638636723	1.3843578972744008	-0.29251098321817187	-1.0142808567541226	0.13195612016503208	0.5400838507038044	1.9563751989662703	0.3117694013927378	1.0879634212146634	0.6487252152142263	-0.5878288913870726	-1.0753185842304311	0.12031680237639913	-0.25037460351038476	-0.16322467068572602	1.5387836077405435	1.5742720253273357	0.15581896186158842	-0.008937393069271068	0.671334788260379	-0.9319382108476149	-0.1546855582688586	0.37717087246907927	1.9712673099092515	1.149539112766474	0.835440484291447	0.6825893140255608	0.32149802721239434	0.459145703975809	0.603854389907817	0.4585857862530553	-0.6022693129777976	0.47358335691179904	-0.45240977287571316	-0.06251808323492859	1.5089083673315375	0.5237803387123452	0.3219318285551463	1.459810884678965	1.4236312001050186	0.5936977775060742	0.5943736771482072
0.9733966044580166	1.5923944237845227	-0.6690175645522262	1.268281518571463	0.13600292261251531	0.8062712394477767	-0.4031280780735325	0.6572146101913007	0.4330698962611651	1.103624786557453	0.00968988756205865	-0.7440413649031137	-0.16982356674632726	0.41808763582696057	1.866385163890095	0.24642463123398672	0.3483972889610884	0.9105669648938564	-0.07637931397528513	-0.4060798736166369	0.2136622609031513	-0.8711915231866592	0.09935407119494542	1.2125726245146349	1.2124306553834885	-0.4520009888004071	-0.22252427870620647	0.14382632017439786	-0.7951195292507555	-0.2703142524811539	0.10605076491168344	1.6653668743735812	1.6517319302089917	0.7438888849885333	0.6407660806660755	-0.08578643906073255	-0.6586843885074136	0.10315708743511151	0.1266048557333627	-0.30239584089314	0.493657702202643	-0.2362231756864071	-0.07766755621552791	0.882100044532267	0.9593358781771133	0.21766308996594824	1.0765507546460176	1.0708021982303284	0.5117173768405063	1.2919801287478312
0.6179925913392953	1.3257086099819666	-0.2909700052786013	1.118135966420602	-0.8769931088062985	0.5951185578625707	-0.10236801047402605	0.005344355835222778	0.6063766929850283	0.11668486513216021	0.14492836089173927	0.05065687234047316	-0.3162182632334689	0.17391347385034353	1.027895183900142	0.36605045181138285	-0.14923669062600564	1.3229719010157148	0.4950244564530995	0.6624388964650525	0.7858299954832786	-0.9537967753843207	0.3911640390181267	0.5082335287321993	0.30727785936436547	-1.1940122242302913	-0.3371560722033256	-0.3596523824336011	0.05841639063824729	0.23912172668669587	-0.017773230734224352	0.9255315749978584	1.4678151180252894	0.7193085088975063	0.39990105153724215	-0.3623266351732144	-1.9487711804394197	-0.11837131301238556	0.4470382150928166	0.20002693862390003	0.7240038552139463	0.29181440493214617	0.441787229699025	0.25309076592268687	0.7748244333138236	0.231138925822437	0.9442621980799525	0.38452572525835355	0.439069453659458	1.4494422154885496
0.3918699754549739	0.15307080867818676	0.8550229436708985	0.73052940592636	-1.3807809813180876	0.6580428347442975	0.3111528348062266	-0.4530873501889411	0.7118942080292021	-0.7152329478005479	0.27794328026606224	0.7171341688259741	0.020330123003208928	-0.09175364198801891	0.2387105636903469	0.5970164914951553	0.031535179144032074	1.5170905455918409	0.9213264563531601	1.3770162474423406	1.2949464702175777	-0.4470193011807892	0.5005103872945694	0.3683611703118543	-0.03241518796233821	-1.303205109915705	0.25035933489563417	-0.4893563166740216	1.1289532695580546	0.8686851045040487	0.14747208512451462	0.23881711287729565	0.9015795415628342	0.9841359560600897	0.21252806393665846	0.03591225603233576	-2.7828858275781876	0.33128327519542045	1.192290714193714	0.7003674680050868	0.8665538964420514	0.9901442867444734	1.1341794528347242	0.04854035463199626	-0.07179248564354238	0.6085085378801792	1.1865204970742547	-0.020358441404166424	0.4696546926127065	1.076679003569737
0.32072642255721995	-0.9342128261962808	1.7205409615023755	0.33441733228192483	-0.8324209044897615	0.9704153160663309	0.5555093077870203	-0.34608360331059457	0.5554557359889201	-0.5752651625722034	0.6169008299310158	0.6737504367185198	0.8611561298306878	-0.2849816375721273	0.13936353257488648	0.6202869902290713	0.6398785154998021	1.1571278669428455	0.9651806484649249	1.0979459012621804	1.2076865886505939	0.2484159631412965	0.36073122528695944	0.9771031368932925	0.7398172424883105	-0.4597801648411522	1.4362670964549529	-0.10218998281946264	1.6344789535707915	0.8816080934795898	0.42342033949820307	0.06598099762391177	0.4296260644529389	1.2726911588471006	0.30355743757257014	0.7850377358048568	-2.6696302341937215	1.011466379275666	1.5222720668381469	0.8729600605379924	0.6470008710036406	1.4591829868940798	1.2912092128737138	0.16658581440860845	-0.7513286313830725	0.9482584285899188	1.3236697785953817	0.20639071783851254	0.419430303625764	0.37519333772918007
0.27590440627229795	-1.261986087334166	1.4182256072975206	0.11588863463532556	0.4837016784343149	1.0537653333371397	0.45119672372729996	0.04663845966742194	-0.02256038403134277	0.3931377108955936	0.9928896475454781	0.014384581606949784	1.6403968050137345	-0.2976780207467923	0.4375244892427237	0.27806725139072674	0.9621713205524652	0.24671665669832907	0.5332785212954153	-0.08648719318867136	0.5300650806740539	0.5637432166907733	0.2216319018831246	1.490609847127917	1.9218683865015533	0.8977408561766292	2.3077350571012483	0.6494438827744973	1.2184817088018904	0.12242644136718585	0.4315354979439601	0.3165968425267243	0.19341422721347334	1.0801167880850147	0.505247477261709	0.9958666410699014	-1.6283103554272722	1.2421415817839798	0.8580470805664987	0.5613675523118509	0.05301847711245137	1.2060025712759663	0.6222906508778232	0.23352527520394475	-0.6385641083433642	0.5597549244430636	0.8044412311267962	0.7582030874706889	-0.0837678072615274	-0.3776770626556894
0.13214133122203683	-1.0148183626663203	0.06831565428501676	0.0879923128296757	1.64979336987232	0.5404363213555764	0.08341845016964362	0.10288984181484355	-0.8266270197948977	1.2671562204686049	0.9007182425148829	-0.5412439530071357	1.5546185783423019	-0.10496969711627417	0.2898870379016719	-0.23882726391505005	0.5260270472577687	-0.8762889303689598	-0.1951563690103492	-1.3795404888120597	-0.204242810474477	0.2563956471975449	0.4290089189019423	1.014392065842635	2.2495959697903825	1.9505459003237342	2.024843918524362	1.370047782164412	0.25526190488506517	-0.7559113597674306	-0.02906347304077443	0.43224895703306926	-0.008250694804558836	0.22463813066377253	0.35483719549863024	0.22251615101004835	-0.16797673378551986	0.9436847850501701	-0.48792977037227664	-0.041862529887279065	-0.7007599136453018	0.13315276059875936	-0.43697113134801674	0.10355486632741681	-0.10748441148899443	-0.6599898474185221	-0.3446291850005723	0.9411170942195498	-1.0803303858275402	-0.8551910162172627
-0.14185080477691114	-0.7523689461598134	-1.3632680777161348	0.0636571873339211	1.8735408653952865	-0.42853851699748474	-0.28964046272701066	-0.4198059937252761	-1.4299788195121745	1.300066887834726	-0.00771696180291653	-0.4347770326297271	0.2997802991767662	0.10573343249972399	-0.6763488358780889	-0.6241366317423709	-0.4475978072821905	-1.804689642787223	-0.8760964302786118	-1.9703900061523345	-0.5357664115823605	-0.37353894891944367	0.9532576109555353	-0.34460488905044395	1.1583554601516086	2.114710791019481	0.6976835795743961	1.5988288469113368	-0.5475601635552905	-1.0341407997720369	-0.8123821173550833	-0.0032279257172398213	-0.35944043429742967	-0.9824779009675403	-0.41033556487312467	-1.0620583563032018	1.1004157291348735	0.6200296043253087	-1.5886413162633528	-0.5303245538796121	-1.3729741831206699	-1.1992017055382387	-1.1681428644675869	-0.05845834826398304	-0.057374653826228146	-1.9311363240597594	-1.523755755507451	0.357601021415172	-2.011356604783208	-0.8308931367270153
-0.5151284981624618	-0.6919770285427078	-2.0649366387371835	-0.21420207742500075	1.1087031720160938	-1.3922619224416248	-0.5196272867691519	-1.089536744727395	-1.6056644060159497	0.5101486481189399	-1.497424579253174	0.043362659366618615	-1.561340195903508	0.027716490931892882	-1.9496499363301583	-0.7670087713509824	-1.300179799921499	-2.3070425686744747	-1.2469233338166892	-1.7339047520250193	-0.6120735995602997	-0.8056385771831179	1.2530188481818638	-1.595970835332524	-0.7563657141026682	1.3675281050250494	-0.7605920807959089	1.0828192635980016	-0.786170706527091	-0.8188124279902259	-1.647485084296408	-0.8243557811521782	-0.7929450641719094	-2.1035054837605567	-1.5286075209693695	-2.048742093658849	1.8177851110289902	0.5850757179500632	-1.774732974164308	-0.608393530992205	-1.8242209430313583	-1.9919826353787466	-1.2168343929574676	-0.14585467610018601	-0.806491200525817	-2.336546786818002	-2.187739245171628	-0.7234637130213202	-2.2008632314988885	-0.4271177680465696
-0.9387771933471347	-0.6658828260635776	-2.1026468586849476	-0.8277919565130019	0.01316117755310752	-2.0152328346801363	-0.7314063066067445	-1.2746152778241655	-1.4902284278743272	-0.5904960444588387	-2.8118812261176194	0.046569529179524394	-3.0183844430761044	-0.42906737279735385	-2.763927545115622	-0.7546651211377211	-1.5893008535648563	-2.3792535573392644	-1.2435706441732464	-1.2253916955046866	-0.9838427802253544	-0.846245368641942	0.7973666947597031	-1.965778045781415	-2.4228341208679693	0.16334324345926796	-1.6067837183624185	0.009390964075770862	-0.5715508802015439	-0.9531420008081788	-2.397468202931034	-1.5069380555437886	-1.1055034665315966	-2.930050086160149	-2.437333842293353	-2.4253263774511216	1.8980610082087641	0.538096703289363	-1.1922738246974767	-0.29482978918749997	-2.0009398237812412	-1.9605718059176362	-0.7687238854506702	-0.3439241249387025	-1.7333342633481281	-1.7858728573827414	-2.3342317365722054	-1.6751513892561183	-1.6292406591924513	-0.11425690627094595
-1.3035324916243662	-0.6227397127414431	-2.0711316144489462	-1.527791398737574	-0.630072905717506	-2.235466039695857	-1.1580971139926308	-0.8253065297159653	-1.278930493818723	-1.5325075239645995	-3.150761555967814	-0.7748123863532773	-3.401620313325734	-0.9185840905922671	-2.930883438513189	-0.6432133068458794	-1.432812312915586	-2.1553545643618675	-0.9102096180826167	-1.0020455079501198	-1.8342481976071607	-0.8017992470499139	-0.23907347836275894	-1.6388459971872202	-3.1924801418341437	-0.8626356390402916	-1.9025366401373753	-1.018788579444827	-0.20898229205248933	-1.9378942421594514	-2.9796131577114604	-1.7591389560215682	-1.1960251034694114	-3.395966656955075	-2.7738186254643304	-2.4335693187042544	1.3623833814134199	0.0681733787277141	-0.5317065760969201	0.15468084072738117	-1.8891520900798762	-1.5728991083919956	-0.20969909794200217	-0.8545035180962587	-2.0347777429187106	-1.0638593034066834	-2.3208854130012124	-2.0832384547745435	-1.0424454104949565	-0.2960536498866089
-1.3851921202460349	-0.822927278066721	-2.1575480368713262	-1.8712476110196654	-0.47101231073706096	-2.067257458950396	-1.8054757510593575	-0.18505290006039507	-0.912865386989098	-2.0076685602637556	-2.180749732543519	-1.6916331238708877	-2.764085693868715	-0.8997187115382521	-2.8684860041762175	-0.37668416947311717	-1.2347653275928063	-1.8012919749902703	-0.3011977488304699	-1.0400575480145675	-2.5610853359530807	-1.0726150863407393	-0.9635885775856908	-1.325067645462028	-3.0265459689700998	-1.20887687863461	-2.122399758939488	-1.3485013873043137	0.1607735002006747	-3.1297773461032175	-3.1205207104839094	-1.7700676209709352	-1.125916684769022	-3.3158838377473265	-2.59139917713888	-2.241770156897743	0.3257493749291771	-0.6340963764973936	-0.30585001638850895	0.480598487336272	-1.530123908674212	-1.4617224268582982	0.2319755155536045	-1.4791960452484532	-1.590945297522774	-0.9079694083262867	-2.331906236515482	-1.929291735757015	-1.1553117085579032	-0.8677479630941498
-0.9455254842229486	-1.4088449072478328	-1.8224381399749403	-1.5949577992066122	0.278944626039367	-1.4774115055319939	-2.3219455845492676	0.14190007749953562	-0.22851512165106594	-1.7213128985353596	-0.2613573796537319	-1.6010729291268562	-1.5961593560640492	-0.18225235050223443	-2.8906163146748325	0.026304896112586722	-1.1838488483533758	-1.4385376931702991	0.45896930317645046	-0.8934817191117888	-2.316103068096937	-1.6304488838124038	-0.6174508571372056	-1.3055154648329859	-2.105267088846055	-0.7494875108700378	-2.3407737368936683	-0.7543053302408168	0.5447955221404934	-3.280120913114321	-2.4458580850207157	-1.853384286115441	-0.993566020509922	-2.4735867503918043	-2.125152093936452	-1.6299130987690185	-0.8430392596911122	-0.8812968167450428	-0.4546919871547922	0.5795722757755221	-1.0448043596558378	-1.6912180441266955	0.5066069141720275	-1.6837846169385178	-0.9213779004142068	-1.2108857320915798	-2.193438039311285	-1.3145637889436435	-1.8281972649533638	-1.292275143224951
0.006251062089392921	-1.9991817348613463	-0.5408777488431831	-0.8759890482980685	1.1072395023504593	-0.5530303721915222	-2.257377405840098	0.10448599967493985	0.6372748980736207	-0.5536356565617445	1.7246751334992523	-0.31538575761332865	-0.3369066199944753	0.7933920223951285	-2.7355545304062496	0.33281325718783267	-1.1036529447049694	-1.0991359108869034	1.088247127286404	-0.35937247436065667	-0.9799883744504978	-1.9987824261828293	0.5675629772158036	-1.1769920075600708	-0.6280248365031816	0.19521375594265178	-2.079745573290739	0.3684109292632235	0.8637054406202471	-1.9036832207850969	-0.9612926112984566	-1.9720305853940066	-0.8337290488538988	-1.0228424542565169	-1.4835726230803183	-0.4604617804200205	-1.5394498977151723	-0.3357835118738517	-0.5952822568543873	0.502468014811543	-0.5798769240612778	-1.7443751966788275	0.5807262156188157	-1.1630353106388678	-0.45324576975571895	-1.2544977808707927	-1.7119892855926908	-0.2539288125267153	-2.200826076219541	-1.1760026776469774
1.0522016409240342	-1.9764964538176053	1.3104341724051822	-0.18679282101898234	1.5508491108018752	0.34156887784524975	-1.4836950924009857	0.04226564730842711	1.2143244272303073	1.0168941432855045	2.873546166680065	1.087472782868792	0.776909147499491	1.2979674083353918	-1.9476813091397507	0.29213477828857565	-0.7505260591520473	-0.740579067194355	1.2733148565677617	0.20165729263356058	0.5624887038283699	-1.771170061220267	1.510411305643781	-0.5305713432319734	0.9664380374815988	1.0571008624704088	-0.9927496541400367	1.294770017236691	0.9294506534608757	0.09973471186265377	0.6790999521341584	-1.7576654850490152	-0.6510902028797299	0.40037184328598097	-0.6476632613695746	0.7891070480524943	-1.31971942912482	0.49417900548353544	-0.5123498524416075	0.37083328097022683	-0.2043579660759745	-1.204233445459643	0.41785312914477807	-0.23731656812821386	-0.11439143192278804	-0.6174125667989941	-1.0185734168105787	1.1161647228997988	-1.648677038423109	-0.6902113217907551
1.579747834232662	-1.1746113242509117	2.5942663342780787	0.13597774667154955	1.4174190387178467	0.7760876622809068	-0.3589743098450949	0.221549966087197	1.198604442632459	1.9627356860759178	2.836798358591325	1.3740269385627717	1.547949995951315	0.9704088548047539	-0.6047981950550104	-0.020961589427919144	-0.1354619101039984	-0.32752113663819316	0.9673587599276969	0.32040319153744506	1.25796895664676	-1.0561249647690902	1.3634326926018567	0.3979521280823574	1.9336584515643576	1.404127081387812	0.5316364056292195	1.5188777274156837	0.7016643053288482	1.3408120163883954	1.6224095989705036	-1.0047290041768748	-0.48567112559577313	1.1639410832427752	0.31099413474180637	1.3316292729445456	-0.33513206113068744	0.7814671481844205	-0.3127425875061537	0.30784956738224006	0.12979243844308824	-0.25419934033014646	0.11645248859884832	0.4444099921663759	0.33306251105825474	0.36378508086540656	-0.4405316566665262	2.272675061008597	-0.44059057530489937	-0.32143726135207706
1.2856627628228101	-0.07532705892868775	2.52954037622741	0.1642519786688799	0.8307888985549433	0.676091683793611	0.5489163460229509	0.56431083212039	0.8787182296090899	1.5489694585705365	2.0444726627127427	0.513885982500271	1.7688758688230115	0.12422452829758826	0.5695154214184045	-0.18532208664582395	0.4982952574035621	0.10506334773959873	0.5059460021277005	0.09038689130969163	0.9478371946370072	-0.32152701687700297	0.3838709065002134	0.9579232106542853	1.7390694276402316	1.2096060689106685	1.6436862108110406	1.093090483980836	0.43283379069491745	1.3477401606866306	1.6124809399629612	-0.02232142160533392	-0.38866585237784307	1.2221760570784104	1.1599012180949708	0.9649045524984261	0.7310826139578159	0.3038627979073427	-0.15783489019176208	0.39153188514489207	0.5175074874493816	0.5941267896852797	-0.07002114102589142	0.5868153860245965	0.8389572177816856	1.0643605635052487	-0.08985292094612966	2.5457980089895154	0.6413587498146089	-0.24485520846249656
0.4954598678050108	0.7498850354358929	1.4996695202251842	0.20845448189040627	0.12140146643380098	0.4343086034808892	0.935903785011157	0.8180183704963853	0.8748981232207574	0.16604526581763787	1.3015083094850262	-0.2994975442097995	1.4457971418010331	-0.5928471878554376	0.9108008150565158	0.14148521759330174	0.9317664508754976	0.5012086626718828	0.318015375526541	0.15582572344697365	0.4542851866491904	0.15423658501487575	-0.3791572858682237	0.8552087329087165	0.6705554914224297	0.767105577778233	1.85225814581716	0.48672192378278184	0.4212577358530836	0.8815198877733855	1.2107681523776932	0.6024105958237371	-0.3464134708721268	1.0761723498299647	1.6906756090110704	0.38837810089529046	1.24999235394164	-0.3479620903870127	-0.0005141936992151402	0.604757337805172	0.9950185308798405	1.113095365261035	0.04297675172884711	0.5189578746450543	1.1608938542675313	1.297054664523116	0.2612876397494884	1.7657173887971687	1.1804021834575342	-0.10463906340745333
-0.10041540128429234	1.2092037553427457	0.5868814458878638	0.413773650937782	-0.39690430546007205	0.5162150327346375	0.9899791436814758	0.847109109025141	1.4157954966056736	-0.9211207979816751	1.0432106185429812	-0.024700758172100178	0.9476395246377977	-0.796867538305461	0.5282751752974584	0.8008434667067797	1.0997057028582404	0.8883847866598326	0.4886438619355116	0.920256224178981	0.5825341550770486	0.5339587664733622	-0.24138772735941896	0.44779009778001794	-0.29666901006814805	0.3585303182865124	1.3945100705790954	0.13255366523343468	0.6347586306169745	0.875405017327673	1.120127121850029	0.5693213336659131	-0.2761437323699372	1.1359173072069175	1.8838116331252024	0.4126907981438267	1.149064170622921	-0.47594352943565443	0.31200957806000207	0.8118455737977445	1.4901444534677744	1.4752728773685282	0.3421180344813095	0.7366392595111261	1.2846559023161082	1.3949733614858217	0.8414291914058817	0.5462944863150747	1.3989203741102858	0.49539516083215723
-0.1140427996779353	1.5353022830953655	0.38580001460081625	0.5922232727364153	-0.6379969404093522	0.9824059211918387	1.153870373157923	0.6738988128614132	2.0114303617406093	-0.8188584903595214	0.9782656665559656	1.0431872981479375	0.7406910319508541	-0.6049216984677045	0.18760100518654682	1.2274512012409267	0.9887875044857196	1.3583360679003338	0.664228357840578	1.9016247961298016	1.1914202417835964	1.0677633703359377	0.40626564969735574	0.22547366993432505	-0.41141761924605996	0.03194372868352615	0.7806547575874686	0.08585518991204881	0.6998232524455233	1.3358378212391628	1.3833630054184523	0.126555644663191	-0.11844156876723753	1.270665319772988	1.8241637160041346	0.977019390334019	0.7916064890415294	-0.0014193510701798768	0.7215630058007868	0.8204881266556258	1.844631418883549	1.7756813335371837	0.48710669695273767	1.267872730151344	1.452643700682925	1.6558027727710656	1.5205384290144777	-0.2644719232427464	1.5719143596010263	1.3787179183611282
0.14412549332467947	1.7061673293520754	0.49837658578838256	0.47328811765643924	-0.7644206756565004	1.4561056269193164	1.639965092218184	0.32617870094166995	1.958057991364037	0.10017642506261488	0.5373471224230033	1.6446521171875315	0.9175535871337092	-0.347419158749023	0.47877035136974777	1.0055150847627534	0.5498604286300051	1.876049358074685	0.43892008059337473	2.1052949484461103	1.4023119520093947	1.6076584561229488	0.6012916128934979	0.2083244866527371	0.13723573606293318	-0.3111429412537316	0.1813004491940462	0.06746258190193119	0.3198325028005516	1.4932020354249484	1.4241293896181422	-0.22469331939691115	0.0779549917310138	1.0959984881268539	1.5249549201013675	1.2266092054483904	0.43633192504031665	0.5836028780398044	0.8838034680657254	0.516275821941183	1.880665911702828	1.7158368732448115	0.24814471105053962	1.6127664970328162	1.7017703728372582	1.940983730071303	1.8961033804203384	-0.42595925014006797	1.4675875725144056	1.8436351498337056
0.013923010956813135	1.3643550604156152	0.23565165191822623	0.056655769769213125	-0.9800893787843427	1.5272598400852477	2.162379256056973	-0.19869566096664548	1.1171578682977947	0.6990242269445759	-0.34588228700374246	1.0100060825674435	1.0803339797207474	-0.1718640961492139	1.191588200941698	0.294109771276368	-0.18775488584880115	2.1394456221282776	-0.18894594547313764	1.111097110731364	0.67450358550076	1.6561330339196112	-0.08940955861237651	0.04570613558083941	0.5217623436195532	-0.6928324025102607	-0.5646586798329722	-0.21433786959867682	-0.3672727773021895	0.8919396387618166	0.8697158309153696	-0.21102358757283118	0.17305828699274248	0.5891345516380596	0.95821626997612	0.6014790597338727	-0.023049906320573008	0.8098933260770252	0.5043449897096698	-0.03523642594906299	1.4990698363113717	0.9852770666202019	-0.24311010600924876	1.3125090222127638	1.6215660910376608	1.9106188300206148	1.7106838762477135	-0.45656792477199487	0.6483268189567526	1.3832961996737678
-0.7366433029509302	0.4447628502873438	-0.4401610302125989	-0.36563312968394424	-1.3001421391309649	1.1046277026259566	2.166087704848838	-0.7948982174802842	0.07433580021589466	0.40161229611070315	-1.0521357451561264	-0.32002533060610167	0.7721379556424814	0.0026804253735669033	1.567450720168248	-0.33574406166222115	-0.9699662448389826	1.7502088628166432	-0.7903885283035118	-0.3537492498501656	-0.5308868966351372	0.9473089357963379	-1.1243391938952871	-0.3870280087166628	0.23349611556577524	-1.0023238261800078	-1.4373079379140357	-0.7918883755382916	-0.9271627092614119	-0.0101960678708403	0.10424667595142274	0.0456888003679273	0.035919280436602016	0.1972328665011929	0.2589169896593881	-0.41903995927295373	-0.730948518768174	0.5765074735912241	-0.27046096601693	-0.6134806930573516	0.7809136073329761	-0.14168514254528228	-0.596036279462186	0.46786104517707305	0.820610796951755	1.4797475159173277	1.0859548678999227	-0.8975704139413063	-0.7218669802420214	0.2740245250443344
-1.5537074961524622	-0.3878592799454983	-0.9277500334880987	-0.5438480120948418	-1.5492132189484387	0.38470516818628897	1.3651709602396174	-1.2058741171725846	-0.48048285962940973	-0.21911716543856008	-0.9762737320333843	-1.1977950044023866	-0.00801021331546223	0.2142379263814945	1.1250986467533908	-0.4625252705979641	-1.4246147714839037	0.6233647909099038	-0.9257857980574977	-1.0843593948195291	-1.2566386242131125	-0.14381794635816073	-1.6385055290924846	-0.754003132503182	-0.424509685129222	-1.1495870587571368	-1.9993118859203043	-1.4353553534469192	-1.0887261014471998	-0.44509290134232093	-0.17152026961985942	0.24406102592176565	-0.35468049507153676	0.2774125007487552	-0.2471714028829603	-0.8701806563212159	-1.4394226282444675	-0.016436947758424282	-0.8852607320144106	-0.9777568632662651	-0.0004497395712706633	-0.8841182836189888	-0.5098182735420475	-0.3759004579957393	-0.4285821996194571	0.8498464531070539	0.3375337368161774	-1.5830221227591996	-1.6845012977749818	-0.6473295178013833
-1.622914280575938	-0.3007635645367602	-0.8577081228674938	-0.5508926831644007	-1.5811965933649148	-0.38326658581299	0.08144620413599525	-1.237718476341494	-0.4161749450913548	-0.2539070063831785	-0.3059544812952609	-1.1552904586376038	-0.7902356328631256	0.30327270219819186	0.17149972083806048	-0.17520347961699317	-1.3770528343196609	-0.7801708664792865	-0.5479354957082218	-0.6246111828730547	-1.0874653900329199	-0.9072252829750159	-1.3720346232929552	-0.7082338972725546	-0.8167325645630803	-1.1863157888922196	-1.7986512925668403	-1.8585650880233557	-0.9667106577493925	-0.28614549906589226	0.1701612858495004	0.1829495333028196	-0.8672234804283557	0.6033492736158216	-0.33777682931895076	-0.4697878248839559	-1.6183762261597046	-0.8768106831208317	-0.85410439055546	-1.0052543089433792	-0.5339927114094921	-0.7603036783013926	-0.03041789626665442	-0.7972955535909274	-1.282834269696409	0.16012101929727238	-0.32365452869655786	-1.8204423059433883	-1.3354257859597447	-0.7822828353596359
-0.7711748294924899	0.6636708953589076	-0.6108078852731689	-0.6597627864225966	-1.4465616118419085	-0.9950358426775768	-0.9690445082080592	-0.9832436316408513	-0.15225706575580006	0.3675141106707313	0.10691528546602812	-0.7339148171219603	-1.1170128137584774	0.12799239408301658	-0.5055308072522524	0.10127944004991855	-1.003301050629891	-1.712208828107785	0.006239491353334774	0.3048048742478	-0.495687801283604	-1.0028238893079746	-0.8221958236930644	-0.38281536271472794	-0.7448028422455039	-1.2147452333805508	-0.8921072127019466	-1.9154136813418197	-0.8195886682361533	-0.10192554037683088	0.48679723846932954	-0.13891072407155086	-1.2532828947633583	0.6094038219702895	-0.16567286265430428	0.06928313937295906	-1.0483848189416907	-1.7993703240449443	-0.20158498177356002	-0.7438979949544702	-0.7031893408874388	-0.1529164656328121	0.49620054087448123	-0.8498264705861053	-1.1894526592084407	-0.6247505917767788	-0.8231722928807109	-1.2568817015412939	0.17922799465358003	-0.28899095754417786
0.24624588154619198	1.4189645511806288	-0.7739407930214854	-0.9590001056657164	-1.3036391851311517	-1.241430125284391	-1.2716162564405504	-0.7238537429757461	-0.10543350311924309	0.7897474979135212	-0.2939222946134632	-0.5975059858742094	-0.9549564761330182	-0.12411746045227012	-0.4011632514597102	0.06515354051089028	-0.6086788839028819	-1.7034705985182694	0.34813015924572416	0.634714710098065	-0.1567463680120161	-0.744860845849756	-0.5497498776351116	-0.22014056250919192	-0.5529754750925349	-1.2168585750783822	0.1800836914555867	-1.6455741826249521	-0.7148552434112864	-0.2907355714988181	0.14570025452433727	-0.5493841139359978	-1.2675170051683067	0.09157722146252449	-0.09435116112725764	-0.02988948434244295	-0.1672718817488758	-2.3218842725191333	0.5869158736247925	-0.37351332491012296	-0.6644707318541404	0.13980819147045448	0.6949221659373975	-0.8533551998193147	-0.49576477502010496	-1.3722928037253033	-1.0496337803721032	-0.3453485005540644	1.6958529812660645	0.17597729431288703
0.4549095454894406	0.9787918207275216	-1.267033713567696	-1.1734385111354488	-1.2015479060516194	-0.9669067302171019	-0.9311900984030324	-0.584440806669714	-0.3030665594168632	0.31441766410515337	-1.1139149515845257	-0.656133023692096	-0.5997122588570615	-0.004728053354896214	0.2676877957772024	-0.21529102857688512	-0.2933853463584943	-0.9120997916345503	0.3095846986105911	0.07182934856772905	-0.13303967124579683	-0.6347065272982013	-0.5416521053759975	-0.3557149799882571	-0.5385871656710339	-1.0601750119162954	0.9080947075539426	-1.198956761082764	-0.5526552852969371	-0.48264846218363916	-0.6713807680945021	-0.7422801939690684	-0.8292901041578944	-0.5173695126772307	-0.2269068618391301	-0.6148453214822487	0.31446213821644425	-2.0219085292165992	1.0247868062342844	-0.117538373480461	-0.6565442100446015	-0.1174077652423256	0.419406922693395	-0.9622658431361183	-0.012148101606391242	-1.5674903782138176	-0.8387990204684949	0.1656986050799538	2.121582365001116	0.12827149878769611
-0.34066848520641757	-0.32209275705604257	-1.3434260285195956	-0.9262920548619447	-1.025760953811062	-0.28163015504593625	-0.5120350275002556	-0.37960850860411693	-0.543757033876407	-0.704312237497225	-1.4833610179459784	-0.2962444676013623	-0.269499767083962	0.6939776144482523	0.8403940103140011	-0.4651352106492167	0.07813338656964011	0.05660366876708747	-0.047627261304324015	-0.7142448093204835	0.08558788877865033	-0.7104438634816203	-0.36414430421782856	-0.4086994388591948	-0.5162439104876104	-0.6952183548364183	1.1696837552194512	-0.7420511898908022	-0.3659390034565815	-0.023092753210044482	-1.1370047579911895	-0.39538129718692594	-0.10692612437064711	-0.6503508765979668	-0.22730788752741862	-0.7886074149282456	0.13186390240053458	-1.0468490909340218	0.993200508497631	-0.14007259629886243	-0.7316057780611179	-0.29822292721654015	-0.1781124834760146	-1.0433826095325194	-0.035204422617296165	-0.781380680443337	-0.210815027243269	0.06971317642817623	1.4079947773250583	-0.3814359257688984
-1.3334237790908219	-1.0607691153172099	-0.5234856284363103	-0.1620878751730677	-0.6762074603011808	0.380077656640328	-0.4729660211361742	0.12035754248261497	-0.7579370428046898	-1.2468962985700822	-1.1037239264517744	0.6623794069977148	0.08426216027912654	1.5390964260083737	0.8728546287624253	-0.531332980045652	0.5855912951971989	0.6451145001983682	-0.546576877826417	-0.9293557099412759	0.7982694288768541	-0.5003304614535062	0.16873708617121871	0.002559985291400883	-0.1096027185987973	-0.2813937821794407	1.0965199030554653	-0.39796443935923725	-0.4028775536921641	1.0798440001215448	-0.71622290534288	0.5544585563478275	0.5807431289047597	-0.2611330092324882	0.25703180494880645	-0.01829775203720488	-0.30066792982256985	-0.14968070516863838	0.6840834016417863	-0.4531116389003302	-0.7242858838334683	0.29048155556969624	-0.778918513427858	-0.9379457353525902	-0.05471689260995449	0.5962735253017573	0.48379510954486876	-0.15951960058507547	0.41946025194578834	-0.9699868818391761
-1.5171671248862648	-0.30694794771491424	0.7377838895002877	0.7438898043493465	-0.23853591111610642	0.5697280980022533	-0.7719864594690318	0.8197119456088175	-1.0454794707478121	-0.806532243832113	-0.5592363511108517	1.5609891037403705	0.5558385128458755	1.714326659725048	0.5144720528991668	-0.5143685011611426	1.055837296100859	0.6882559115083972	-0.9453185759848539	-0.4612819426679969	1.5803310267438688	0.35889842352021434	0.6746184179979158	0.6971234540928525	0.6537857085052203	-0.052731500805603335	0.8024043753376654	-0.21364050716684366	-0.7857875745512313	1.9793765486518575	0.25482913007327784	1.6835709051208547	0.9894654448872567	0.16506311498946036	1.0330113171253823	1.2153878786331633	-0.38962001323642176	0.0007277061210416824	0.29806871623241893	-0.8776042144728811	-0.5045947368409518	1.4732868410405795	-1.112728475467005	-0.7014013761193126	0.47363293710801707	1.3969878330376304	0.8094301354743183	-0.023297009707355536	-0.017522602832023566	-1.31448691671118
-0.670524868946327	1.2259421922634999	1.5444685552448474	1.3149695494557703	0.07523818258830556	0.23257658756643027	-1.006962676927782	1.3017282404870711	-1.3898156075748982	0.06283216815087324	-0.4893090246860298	1.5675452631087925	0.9914803056715507	0.812861260272684	0.2704637586158498	-0.5964492734759819	1.2516100246455109	0.3855778155588554	-0.961015670119459	0.21186053263086235	1.680320629506496	1.5728328960777958	0.6055273576897068	1.098969392037761	1.257030040568638	-0.0783904350202858	0.4008822598639357	-0.15738044558156938	-1.1704754741231607	1.8448964698595798	0.9891328176067528	2.261465753595298	1.0940039002498227	0.2178331259245595	1.3926048857084015	1.9795284040043797	0.004970813930524399	-0.4935504756336451	-0.08833735315156935	-1.1089910451000304	-0.1904728750795156	2.296426332084138	-1.0916860401598945	-0.5047202188011124	1.2751029648493764	0.7572697602921169	0.6668403148298561	0.4489139813974178	0.21889822821625632	-1.289147201297804
0.49580449461459863	1.8599772586443981	1.6055057882476378	1.3879996173254239	0.13418490365411265	-0.26347096321375113	-0.8733134848309864	1.2326989726310933	-1.512367166228836	0.4284908137032901	-0.6884678105579207	0.5746274323784802	1.0298368198994072	-0.633159136995521	0.4395055702932321	-0.7695759750526511	1.1970755204344863	0.060815441052906836	-0.41642508792675165	0.7088393036796254	0.8427172944732845	2.367083111632311	-0.13873034610840373	0.9534373899867794	1.240976694284801	-0.2226588095434072	0.1643886358502808	-0.16595251582269344	-0.9450501638328387	0.7230507243155084	1.0800686707046636	1.8468552908925284	1.015509618345909	0.011250337419878562	0.8154119041191285	1.9014712516270924	0.5082158125294307	-0.9158944302474739	-0.37828859733304165	-0.8855207318181186	-0.01401026704347816	2.070170251097404	-0.7732798922044547	-0.3683591310480528	1.4483303276187802	-0.8512446222945651	0.384426321518467	0.907597391177836	0.7430312533529289	-0.8460331833468022
1.118477980249535	0.7775056174417935	1.484688206992306	1.1936084709771464	-0.008535893894943561	-0.531918012221072	-0.4151463184109876	0.7003404494037816	-1.1285872183045431	0.01231063183033879	-0.35042662559209775	-0.7363880157647388	0.45749772738161043	-1.542338740191614	0.8137295386356608	-0.7497072377620939	1.1688226733396327	-0.039260515706153354	0.5410332847438595	1.0865675786616056	-0.4067249295638471	2.216160101865937	-1.1000913851268972	0.6570028552577162	0.6935745635967734	-0.3462933375225164	0.38046070452647823	-0.2090117742607367	0.1201684253896773	-0.5844992077551512	0.7524408656919904	0.759043761455976	0.842843152014981	-0.039590207292729024	-0.4096461997537579	1.4101522673089841	0.7252175081141599	-0.7765978036420674	-0.3418718194114977	-0.17055604536916122	0.020169214874457768	1.1277218690444717	-0.22708772629678442	-0.12365707369726903	0.5301809435505026	-1.9398145892914964	0.3394461817184036	1.2265409306108521	1.2340264768393785	0.03941300139098593
1.007984610737548	-1.0486358722052682	1.733738145702588	1.0678652094313852	-0.1894077358441481	-0.5247596981554993	0.14555043249269353	0.11654375905852594	-0.307336328723413	-0.6231133456177652	0.7803561289323488	-1.6363491159102055	-0.5079501378279869	-1.3094019038532307	0.9302697442308633	-0.19472443426536118	1.3147852434568013	0.16656954830931633	1.415665517764787	1.4991805866285073	-1.291570988244376	1.340702829876966	-1.7182974053481697	0.7415544063057944	0.10642146406228517	-0.4575509808755005	0.9452543555625091	-0.28147274352807333	1.4838994339278915	-1.379569830320255	0.38209898063151954	-0.1383620636551916	0.5785454210269827	0.2345285483926192	-1.372010619185784	1.0526540449303035	0.6555165835824217	-0.3164270091949858	0.18958538239699788	0.7800173306742251	0.22111358382834187	0.41256099083722075	0.5108959522216464	0.3252637130985637	-0.8553626374570843	-1.5121999219969098	0.5489480988244729	1.5394084488838076	1.6160039133911632	1.2168989405055788
0.6832802078406555	-1.870409339992426	2.0624478875703827	1.1337798827130452	-0.2231918570708557	-0.4378857764352212	0.6932078265178125	-0.15690793665622227	0.5246254305946542	-0.8185732001619148	1.8366562264571604	-1.9309437996853633	-1.3051427359074674	-0.41997097685965334	0.5827817256134252	0.9237231865484171	1.3985869426406663	0.5662252758276233	1.6803134762932683	1.7801673541642482	-1.4732794763598334	0.4719701776296115	-1.7802944384849466	1.1595201016544887	-0.15249022077037702	-0.5840839837605266	1.2888710731232644	-0.3006946705050993	2.2258274253911776	-1.5991067852722645	0.03710435802646924	-0.2206355607474263	0.2572925716826872	0.5826774186751407	-1.3722996572146278	0.8599716960830944	0.5834260965047142	-0.07113993187254153	1.0024292813996136	1.535547655189544	0.8431277209686996	0.4121202467998697	1.3180316186449073	0.7932238742644694	-1.5798867896833406	-0.14128110245405776	0.7082208976053976	1.7503544624136433	1.7820623884825155	2.2360099534207296
0.6975141449952271	-0.9922161528853599	1.6781357677249613	1.252310533591768	0.08731490813471572	-0.3625202891616567	1.219223207124447	-0.03365255437721571	0.9566716871814785	-0.5021816305136284	1.7038338182958548	-1.7914580241179032	-1.411628357780541	0.060801400940576164	0.03455637840311929	2.1219876865672753	1.0581964838806317	0.8954122688093561	1.1984897848999907	1.5792588375361207	-1.1710287382333147	0.17000414035151332	-1.4120045275205422	1.2988158106081018	-0.0842224231247926	-0.5465761649820529	0.9276266637983388	-0.04721734304349882	1.8844642965070846	-1.5275656287272803	-0.3906276742364922	0.3294129615424377	0.02782665269733111	0.6771105965060211	-0.5265416366901785	0.5126694236003458	0.6745870496572389	-0.10012671324555246	1.5083848595372038	1.7383576314443183	1.654939358987866	0.6884998079327546	1.8681367593520914	0.9720922102379486	-1.1666106298292884	0.6503420408064889	0.5902014341193684	1.374855206085286	1.438997088625796	2.525869686781984
1.0573211326149845	0.5805178883607143	0.39334354300372687	1.2067085373442092	0.8804315899268794	-0.1956470903689534	1.5835316778627044	0.3620655335985268	0.9196069688368621	-0.06506026600102542	0.3853393179279412	-1.2898245202486394	-0.7130426522659818	-0.35230297606612904	-0.29026127644135646	2.6363488344326385	0.2985775133134403	0.8973957132201344	0.3376661058323113	0.8473933983054405	-0.7459523562771335	0.3855994050867388	-0.7818239435591152	0.7307830633336874	0.16527179565151898	-0.022516374862160942	0.062440999046927695	0.679176780462795	0.8713270587033267	-1.278018640945326	-0.797037727731427	0.7698896321080076	0.022618619097868956	0.46514319627151607	0.4371072647644833	-0.07357128411282879	0.8035499572736843	0.0896446230672242	1.2182855779018722	1.3230304128342083	2.013115663336309	0.4796714313256692	1.7655778826742987	0.7949344491519031	-0.20196970241447829	0.06389074099736713	0.28213777943143703	0.17322637097241989	0.40454239603607245	1.8127946396158165
1.3100921722963565	1.2826965342868086	-0.9566894006339626	0.8761937454386224	2.0047588270451278	0.08817485887218322	1.4607764432215615	0.8207306630396027	0.6278115704828321	0.22832244771007454	-0.8438195263544904	-0.37882257791967994	0.39581176808432383	-1.015527170994223	-0.2745525147374799	1.9978340596450745	-0.4242645166111987	0.5230132592552764	-0.36338380481232274	-0.037831638308919696	-0.3517984282780274	0.6199531695583479	0.02894601348679676	-0.2438364256804078	0.5485919674156081	1.0472390166551082	-0.582599395521944	1.7507620692297619	0.01963461205989588	-0.7779001316929985	-0.8842690176119404	0.5884252054982535	0.1549803333954468	0.1078897306416243	0.8715790024720822	-0.6011463509438639	0.7699465731006311	0.8165996364460646	0.24176080159439062	0.5486868676917885	1.4664365360994365	-0.4145434556658392	0.9071286039256046	0.5471361289897619	0.3951384372403635	-1.124175611537294	-0.01245504104708463	-1.1831028733371178	-1.0176369081199155	0.39731972506875646
1.081967785014459	0.5801995325213436	-1.4069306626285762	0.2705633476708806	2.879631175774612	0.26293299095701794	0.6770134673544792	1.0652878643552013	0.27959800766164966	0.4632056671746147	-0.8142186155260177	0.722587591607692	1.2424731723050808	-0.884535973035442	-0.18976378780563027	0.4860794248838582	-0.6955670050124245	-0.026924689094853353	-0.659767181382791	-0.6958522257478313	0.0057296450771869905	0.42932449356446184	0.8842185412042727	-0.9243259644650023	1.0085791246662847	2.165708928176678	-0.5903738241158567	2.5963088134713783	-0.2487453353554001	-0.13719535022268817	-0.5881210489291145	-0.02566557778218884	0.15510483028466224	-0.29573288914024737	0.6504789429542419	-0.8212670333034074	0.5807837940245477	1.6661205399648296	-0.7512487369314355	-0.1927865584981346	0.2606141428418812	-1.469816786635101	-0.30209306542072956	0.546753482156465	0.3232163463813381	-1.4766291654996486	-0.2860704670668157	-1.4960259147802497	-2.133497245358195	-0.9982148291360324
0.4342974039122094	-0.6692235582729749	-0.9882636590726412	-0.49236516277001935	2.8155210890455864	0.12457134051081169	-0.4282468952957606	0.8135549564797486	-0.09873762038230838	0.7346249313513296	0.20537578793791803	1.4503998229462018	1.317395016124195	0.23748224859931358	-0.30060568748749916	-1.0104613824759836	-0.6246898330002314	-0.4844773772830373	-0.7536466567452417	-1.12074358182098	0.26597049870732614	-0.21640857497617155	1.5068159453090175	-0.9800464443139325	1.2612510818482605	2.561549570094365	-0.33492329726608033	2.554502217418765	-0.26297452038781	0.29678609401933304	-0.25559412372087975	-0.4888993791923003	-0.10721614459721139	-0.7449532970447983	0.05412956097152844	-0.8589935809016814	0.46195407991174076	1.8842516691335351	-1.1299883271975577	-0.6567421307202577	-0.846623180210678	-2.0529775219278417	-1.2074958557823583	0.754358402521907	0.00570203436863896	-0.49769568735245284	-0.6940610001673632	-0.32156255475742856	-2.398061040816554	-1.7109215596956158
-0.26423005853261233	-1.2832546922501153	-0.6513037450994491	-1.178230096166407	1.682623312230479	-0.12065193418807439	-1.1460011978257088	0.038425201219244004	-0.5284948241585726	0.844420594575209	0.833007577322305	1.4185506194572481	0.6395884934315609	1.3607920447779338	-0.48678610893361574	-1.7005166360171065	-0.6860003738033816	-0.7246241351176543	-1.0117966107848406	-1.485280565904378	0.34304663554104997	-0.9669816742558681	1.6786174539448704	-0.7086712793564983	0.9314155291537605	1.8871187158804297	-0.45367584553941154	1.4871146344808834	-0.6304182810179454	0.3752345712381179	-0.22850352804707957	-0.48638598435401664	-0.37651634879612667	-1.1102615796506354	-0.561087341005436	-0.9618945125418088	0.6223516328790221	1.2718434837649795	-0.868892411126981	-0.8892131439898447	-1.297781686234476	-2.0079325142484716	-1.4670218722511943	0.7958297359034919	-0.10931200848437836	0.8877109594845912	-1.213366874087756	1.319260102464809	-1.8302268453608082	-1.5605093562900807
-0.6945070992414539	-0.9496938018985195	-1.0500951870728799	-1.4700080866102214	0.22866431918796645	0.02350188733487289	-1.0351691249664636	-0.8160445718895978	-0.9070120358212662	0.5246532882100328	0.20910151226810572	0.9130426623517446	-0.26850575952129385	1.3569371487901687	-0.3799192409323768	-1.5433507227307866	-1.0717822116558502	-0.7695657115828068	-1.544471840341001	-1.6834827309514664	0.31416190004183575	-1.3999931203706004	1.4935148147915667	-0.5377360830238386	-0.011796040039522497	0.6176207855996384	-0.9421567695815474	0.03852731843850072	-1.4952517002632684	0.427696678179592	-0.36115358094258115	-0.22909305888395579	-0.2063996207235947	-1.0779561048986663	-0.921118192644685	-1.077449193765505	1.0308283483776448	0.44639946011400905	-0.5060785802562634	-1.1059888374061957	-1.2117733571151397	-1.6145232740674917	-1.3363653187028561	0.40393468785987635	-0.10710041112975861	1.4202045227725677	-1.4899024768849611	1.8286023397637006	-0.9069959187998604	-0.8954138620282011
-0.7803882052442846	-0.3226898899174969	-1.7100917382007716	-1.153728831310542	-0.4852231213603751	0.7062200485258874	-0.39551808248100234	-1.078290800827521	-1.0448043835661496	-0.1162463106197358	-1.0034769196440207	0.6260314954957944	-0.8481702279978153	0.26927080356756683	0.11524567253223064	-1.1997794282129466	-1.365129466768166	-0.6357198774899927	-2.045764349812684	-1.3450328439053705	0.39679053078138804	-1.333792585431555	1.2791951490476408	-0.4900085596828578	-1.0832937014351756	-0.3422065176423828	-1.0770410818269336	-0.839277535241269	-2.3130742989134814	0.8572312217671558	-0.1808854914304315	-0.10140274249249817	0.5398658125101171	-0.4896782258339252	-0.8542917865431294	-0.9204782956433105	1.3798137217384119	0.11672747667540019	-0.5663659693340056	-1.412387659163286	-1.1278041493885933	-1.1642798352512835	-1.3299193698768705	-0.23510843985941712	-0.38533253718065436	0.821779047876052	-1.1585122813043474	0.6794376230744323	-0.14262945883144643	-0.2625173207138851
-0.6295349113988156	-0.12825771846050898	-1.6436029541756239	-0.36080703947723824	-0.10328431143085558	1.3523206579155622	0.0027881632858744215	-0.4941748184770244	-0.8642972566377235	-0.5818062638991118	-1.4505593985776322	0.8558067690605102	-1.0119881140108675	-0.6464149440463433	0.5689122054475145	-1.3032127453483071	-0.9966089460460932	-0.291307620960475	-2.0286668620922517	-0.4103684373129406	0.6533589844797253	-0.9377226577312484	1.220415564576187	-0.29845570708898983	-1.6796393285609799	-0.4939498273310973	-0.35930265082409857	-0.7219923334393428	-2.346221678944205	1.4963170809315003	0.4395012125759488	-0.2091384560470791	1.440850706752049	0.31400605612617205	-0.39327177343744824	-0.46342848834875433	1.238803204906664	0.27106228048086556	-1.0640989787052022	-1.633071202496178	-1.3480677813655373	-0.7488014572836967	-1.6005685072243865	-0.6602909932249632	-1.0326992313791854	-0.10249697299246714	-0.2902617957193106	-1.0453214168612306	0.1921863907767293	0.014621623611414922
-0.3996344278798585	-0.38245156042426787	-0.6454253890618167	0.4118889804381368	0.6472138686388265	1.165674103989103	-0.28993691874171285	0.40184270458857124	-0.5015269241602113	-0.5021786934629099	-0.7240813589430254	1.1614184850811409	-1.1400537132841864	-0.3067719774259898	0.43407871615098664	-1.7903070458129842	0.022018539149527016	0.18623024799954896	-1.2420902954835606	0.5089302556488936	0.824345354584765	-0.5791971491745603	1.1525568497406364	0.07287769501053354	-1.6250095687831971	-0.14793055967801375	0.7040417311318359	-0.06531176384580135	-1.3535868017990598	1.6380123832104898	0.9824419241930512	-0.3569376010118419	1.8616540351949862	0.6788453501015292	0.11608201310672911	-0.12074433924025532	0.3416326828146582	0.2990831553465378	-1.5556268688555814	-1.4367354097059943	-1.6280282926672707	-0.4037437086041126	-1.7364256784409475	-0.649074272986404	-1.6158979943214578	-0.4854052650173276	0.5978160515091095	-1.8781556343143326	0.07344682135300588	0.020927968241515812
-0.21954065900358502	-0.5117351652724874	0.3745570881963071	0.6382375146624806	0.7397976549152233	0.07392913488126365	-0.9329314710407793	0.7360468396027523	-0.18005803682184104	-0.05300614102446987	0.1941467457921176	0.9510670198389064	-1.5006722519256481	0.9067608492419208	-0.2944768940611788	-1.9895359800037165	0.9886662561744061	0.5146379087891093	0.07491569799683266	0.607750659391718	0.601696029933904	-0.5141460099972845	0.8247199747531111	0.288597603790963	-1.2324543175414933	0.0403966428175153	1.0677564183229926	0.33031328505466506	0.1891410011040519	0.8584550459519081	0.838997339247716	-0.3772817793544072	1.5667066809216013	0.27291049386309035	0.20369418032134484	-0.2778433652656313	-1.109594248315146	-0.11611757447446622	-1.5976577917063166	-0.6585591738632864	-1.5100698273201612	-0.24290474081080085	-1.225024324356551	-0.4524971192169115	-1.6066671755238313	-0.2258938657437021	1.0299355468269165	-1.5338012380271795	-0.3452758320357323	0.07696578504185751
-0.1365078872240792	-0.09846564772441284	0.45841646900827726	0.20439733152352074	-0.0037702394892430422	-1.0017676259952957	-1.16834487191961	0.20375136169811622	0.00011915015904739234	0.25261329103196783	0.20335660467142283	0.2894690447610257	-1.7394676461102705	1.472615797953875	-0.9575249689438035	-1.3592618807958476	1.2134675163251745	0.42731505427516997	1.3064204872100975	-0.24847037804113573	0.065989145950195	-0.6636301213191047	0.32035088079186597	0.10504711970815883	-0.8580498421448787	-0.13128627243881422	0.39063775581553795	0.18757134970610753	1.4920409086554134	-0.34488588146156285	0.08362285579586588	-0.32376925269467843	0.9366814407049078	-0.5216581875333905	-0.2521094595529188	-0.7465264382411261	-2.385054821893799	-0.488582111129358	-1.1006242087502942	0.4851360839926758	-0.8527118803715654	-0.3321955795360154	-0.068829186100549	-0.4505473915268295	-0.9151584773419041	0.2178311789285771	1.005359003096253	-0.999145027909469	-0.7545150391226975	0.38225252290887324
-0.06997673972596227	0.6269154360989824	-0.26228610724455087	-0.4786627122269859	-0.7109674943539146	-1.0049770192239316	-0.633121511691922	-0.5636005043795536	0.1318182971988587	0.15428917002235326	-0.5260908134239577	-0.11872269509829327	-1.1376181909690382	0.40897506871069683	-0.8718168351753066	-0.07077647483776738	0.7383863769112446	0.024978839374370017	1.8690601546850676	-1.323811913355354	-0.2893398654534794	-0.6908878162681225	0.06379700676021967	-0.21793227889282774	-0.5494014108649977	-0.1988156393648479	-0.4911269595035201	-0.005540179752687101	2.050950430812726	-0.9725141068471911	-0.5256890571725581	-0.3090610528927983	0.544908265690651	-0.954148040857581	-0.7793409028449422	-0.912869789966418	-2.6477993963127737	-0.08878767029269018	-0.29366785003631096	1.5080741308029313	0.047838131091032736	-0.5213530999808286	1.1471147438714833	-0.6312937133919766	0.051125442442073045	0.544464611608493	0.8850058399141988	-1.1398661266607077	-0.8063958017745454	0.8017426909196886
0.14310999910490035	1.0423536140391494	-0.7723461722697474	-0.8383983390653585	-0.48040248319196743	0.13895892861697728	0.2740536893995588	-0.6586836589899444	0.37155073939091904	-0.08990828258636566	-0.7796374526852891	0.20744515282682682	0.5030854115639419	-1.5411447604773976	-0.06740488252161202	1.1701692261468528	0.2364390777140159	-0.21667069467772018	1.6207695397253243	-1.780699208421079	-0.06741217984302147	-0.33528777265806853	0.3293512490580163	-0.1848049110043806	-0.19585118396636456	0.34549693873479076	-0.5261079605312735	0.3467117086182603	1.9186304743676996	-0.5914342430041789	-0.3953442962922548	-0.2812222462128836	0.5610308262502548	-0.6471941093984637	-0.7086225202633528	-0.4675025330551616	-1.6684898985342225	1.0874369281286393	0.5259501447537343	2.0010420420863166	0.8010793889559926	-0.5469842577630112	1.805840414470611	-0.5475125684011919	0.7881439467569046	0.8306876708613479	0.8971073421238822	-1.6073704363202603	-0.40340660818119217	0.9906231409699632
0.5787112996261314	0.8094728492243093	-0.4385463074238259	-0.6401984613983462	0.5350672691119829	1.4048332214290027	0.8409454457174326	0.10174553825583212	0.7585650233422256	-0.05370913900525038	0.13404745466556772	0.8870883191079953	2.341638836259382	-2.5932198507683846	0.7085242974036402	1.811755207348433	0.2210236327829384	0.08390130405305135	0.9481425610020519	-1.5187785190542398	0.551917496094795	0.3184559188178519	0.8335646174976636	0.28080161657959984	0.13566322384123444	1.327066014159733	0.2888047032250707	1.1583064448946894	1.4990784675442226	0.21217882366990012	0.2104212904310183	-0.08672030443468064	0.6307215754576798	0.07194025224735186	0.11048542911037738	0.18731598681644882	-0.17440053973479086	2.1460464261131467	1.150253665253834	1.9047252412974494	1.2628134303950416	-0.3197336723417683	1.8018743397103025	0.1429027828657824	1.0862925530185699	1.1208556930905238	0.8748892611613345	-1.3802169200189793	0.11461538962371261	0.7339239713540706
1.0902303258179507	0.23592466714985955	0.2670107874424868	-0.13728331295036558	1.2647344900859088	1.7176583013993112	0.7751798478494923	0.9674065936717006	1.1581315212627892	0.3354019541603271	1.4301354032825515	1.090161520907566	3.095397235706151	-1.7770667170200731	0.751142350763297	1.87662412805204	0.5049512440701798	0.7604730454868066	0.4405686059698234	-1.0828606676522776	0.9518029116847964	0.923833973973992	0.9679877207238325	0.664134447418025	0.2340837043538073	1.9478876616188259	0.9142914053391072	1.6857325670156298	1.1432436914041069	0.5503159589231819	0.4836431484949413	0.2690960692285087	0.3299514946792154	0.5875265037884114	1.078579705600928	0.3958933574942417	0.675132996301334	2.1891433907042765	1.4594199521520448	1.4824950693908678	1.5111311408097936	-0.015208091301974725	1.5050201842355464	1.171360635610694	1.0742400260687615	1.1513806313370378	0.5306803956752988	-0.18038614901364242	0.2171962744415085	0.16947585090458017
1.3954411026343219	-0.052098462581431464	0.4645578739681999	0.24319963104512277	0.9363841453278522	1.016522642021658	0.42937598280671996	1.0846322095790009	1.3717562007269801	0.7022919854922323	1.7265175783044318	0.5158159356014337	2.270285028435563	0.05337197276719618	0.09698299597936168	1.7215187318196077	0.5214656571137417	1.2333824080053732	0.40427529112067395	-0.8177287861847147	0.7143451740189912	1.2232004620620236	0.47480122055530233	0.46141577558757885	0.12285491126691558	1.6232991733509257	0.5627478408925748	1.366065171036012	0.9196184622236885	0.24483697196281726	0.029942095816212082	0.5489904328037764	-0.339554863203165	0.6520350308582468	1.430120540475142	0.03171843247876539	0.33520443014328744	1.2705714492065676	1.4124726737836406	1.0545275058595562	1.6048553577118683	0.16269753407234158	1.2718684756754113	1.825115877354293	0.9919677499162491	0.6944341000872707	-0.09645090294667065	1.0783575177432225	-0.2705164369578408	-0.31886401412615517
1.3251680447056717	0.2097865241929056	0.04340225587871475	0.31152457944750284	-0.05454159588903993	0.18081091163751178	0.3434126210088234	0.41680600750412883	1.3071947238994885	0.6185616645008633	0.7154121188598558	-0.2684421566904254	0.7058263884288017	1.1365971458577862	-0.5786656748954098	1.5316048236976152	0.06900123899865919	1.131623610124589	0.6372716637850875	-0.40766424041136506	0.03535994525161611	1.2704144067315222	-0.21685892281979036	-0.16904331106921286	0.18808067778433135	0.6586807908616914	-0.32262466601374734	0.4874946872640246	0.6926365278698986	-0.08978210936902098	-0.6712112644556453	0.5282381910302234	-0.9496139311162283	0.549616554403874	1.0086520852904257	-0.34846177373377557	-0.5903076719758832	0.32163588648205776	1.0965499863587487	0.7522181667959115	1.4952774280711487	0.23290292062028298	1.1129045100885235	1.659593925387612	0.9633424945559393	0.019589941643254036	-0.5887810975893527	1.3796053650083628	-0.9060846127807652	-0.4231395268087341
0.951092317456039	0.6047263393888175	-0.21460507773800516	0.2002391804288738	-0.6412272726198072	-0.01667241708483563	0.6687224516397993	-0.2828853770186203	1.053207729380424	0.02433132521544358	-0.4132439006320141	-0.5387694352642971	-0.23619409617447115	0.6069170665279242	-0.6991127075463008	1.1866328323744333	-0.44732996867135694	0.6751744647556265	0.6754353972243211	0.5791001746626848	-0.5356213581513565	1.274204027352261	-0.4333694586670182	-0.5521235067612639	0.7460966481558189	-0.041039753249058314	-0.6326394430254175	-0.12065093178297485	0.3503967544481063	0.06326297167207927	-0.8297685178855755	0.2438416644129708	-1.0975157209246786	0.6462134315385307	0.3502101452445037	-0.1547434393324537	-0.9563556849610252	0.14098742410707163	0.7175212490241886	0.490939771884424	1.1677318428572319	0.37029230807522656	0.8437255253345605	0.9632911667715076	0.9291735736151167	-0.2824813491294917	-0.5772471939079385	0.828429931011023	-1.0209713319145821	-0.14148823402581756
0.4469784998550772	0.4500378418762724	0.2805676610604166	0.10299021100104296	-0.3385011354334988	0.29922106303578583	1.0795659091602108	-0.3617121256895693	0.7866639633579727	-0.7186449958928566	-0.34620645497248453	-0.28085787794697276	-0.01427136164489011	-0.7502397722458328	-0.3222871510636624	0.5938461918048419	-0.5551282212065962	0.3462570479057762	0.28059344955420057	1.8677923061379735	-0.6868015767956756	1.2681977031175262	-0.006980745752772666	-0.3066668697585836	1.5451927863538268	0.050739123762940964	0.001227497549016333	-0.03510221749105672	-0.058360030696259876	0.42558062124398566	-0.2404400742808893	-0.07700295866967995	-0.7987373407152547	0.9013138718616482	-0.00018427375329721165	0.5689292177076253	-0.25281882168136993	0.5864862854371079	0.45382899734323373	0.13987749689096382	0.7443259034592352	0.6194757659899219	0.42903225316485566	0.42867842949024887	0.7386059194677025	-0.0016188201701920787	-0.1584375333533267	0.45501664645659695	-0.4070132406986241	0.2609306583961101
-0.11201874941567283	-0.44211419283746484	1.0520762912236838	0.027323084150604124	0.23636727713147773	0.4002384955442602	1.1705454045880501	0.04381214712917397	0.5972331671027459	-1.105596527055166	0.8052663825138917	-0.1378553933722148	0.6649449450971225	-1.4635134538509265	0.05355431238803221	-0.019442397124390276	-0.34327961029275533	0.2625334273024686	-0.3037937967557413	2.5252328594847344	-0.5725066446660735	1.0329477680984054	0.525950287732507	0.16183852178208302	1.903314130694502	0.5059341580809654	0.719722417447715	0.29335199112618304	-0.3725229839452494	0.3002379687417288	0.517552434978952	-0.3000704483430135	-0.43546744081596	0.9052678862520479	-0.09698893491249391	1.2093785503836172	0.888834701860384	0.8288813484692333	0.3128757336041588	-0.29159935595972125	0.36414623774595034	0.779595680830705	0.05522273997494274	0.39312349964670873	0.32068037948451844	0.37551718659830846	0.17546064762696642	0.870983289615884	0.4404143318394996	0.4660219423245027
-0.7233894254053838	-1.4713330580110615	1.0628804701864305	-0.15209636770895477	0.15033867923779265	-0.1356292576689456	0.8451198641373393	0.27366023342880413	0.414423115974479	-0.8236465463579293	1.6279563576247567	-0.5381560392477598	0.7522005677830567	-0.8620320767249734	0.09027032023810763	-0.275314279234906	-0.3841368872564761	0.06183650732433973	-0.5843937919443755	1.9394650142014749	-0.48281812918277306	0.38768522346776374	0.5110472530629262	0.11070202437029342	1.4224746070193612	0.4324017162938334	0.4776461940416265	0.10997958187477566	-0.46070875224568913	-0.4847389680761615	0.7267456067211142	-0.48898994169068677	-0.3751574846647877	0.3700411891187791	-0.39553727670905225	1.2230310341827926	1.3876381203892871	0.3167750992074797	0.1796055925499424	-0.6194445936271247	0.01744038092070339	0.6201484709441248	-0.1102479036933327	0.5200754775110853	-0.18972538750422868	0.22509405070698194	0.019947501127067637	1.499293876090104	0.8014070220255002	0.28988899248464994
-1.2505068137771211	-1.803690285604318	0.0222859214424567	-0.45302024131042146	-0.7393874936969379	-0.9965781668243261	0.32401160852210525	-0.04453200995825989	0.13319307996837385	0.0363112474196437	1.0522241783998794	-1.1275305165741007	0.013700404892792624	0.48447121429213524	-0.09329617370024952	-0.07652710331476627	-1.0229460692055243	-0.5396405436511481	-0.3104886210944331	0.5676100806569344	-0.4494534847308389	-0.5020801938020668	-0.133977237836078	-0.6636377854419881	0.4428423451685447	-0.5063398921640964	-0.6825065334662023	-0.7168174466654832	-0.3171663625638979	-1.286014790935536	0.22406050726123639	-0.705461346716464	-0.6672995604457139	-0.4965482788659107	-1.0277351863355642	0.5948397572579962	0.8148958656001861	-0.6394859913171173	0.007027260658345062	-0.6358079091089978	-0.39574228630458647	0.16012654581985458	-0.10979162051410504	0.2713821497066234	-0.5132142498654889	-0.4344132813963564	-0.5567711089003933	1.3341075949112118	0.4241512504044441	-0.24569316431353344
-1.3894753384951755	-1.2341738908466429	-1.1340280682695478	-0.694891079132535	-1.6643891258054997	-1.5912909911661866	-0.12308080165724723	-0.6299124591204538	-0.19880338661562488	0.9522920919498389	-0.4226802060128511	-1.2253618484559952	-0.8548929664508753	1.5843257434788032	-0.18441787173959984	0.24697031596130098	-1.8829397698919608	-1.2539595508760544	0.25583092271725383	-0.4903987791853304	-0.30041725617177106	-1.2023159144197	-0.9099161851535688	-1.5525757312673405	-0.34013177069207856	-1.690928265706609	-1.685594419343948	-1.5238320686211964	-0.06164442288030077	-1.3812688472094046	-0.5787170076183926	-0.8223530144031138	-1.068748710500205	-1.1420969057768842	-1.4947086110530985	-0.2785958229531684	-0.2871140414625612	-1.262061571368287	-0.11394784022845023	-0.3284687705147447	-0.8378929825298125	-0.322312076591116	-0.10144951042210576	-0.4192082263109286	-0.48066261711574737	-0.9498041702117586	-1.102820734331864	0.23309140668939995	-0.2841518817154885	-0.926086493973008
-0.9754774518326883	-0.40757204619619314	-1.2316266429383713	-0.6847448415121351	-1.8673957336132703	-1.721665857519624	-0.38593817638136674	-0.9818293274487673	-0.3887991039870842	1.2105977745313747	-1.3357734793880778	-0.7182243654769834	-1.166407427429265	1.9775862651263327	-0.09408609803326108	0.2683850925241847	-2.190036800504776	-1.4987474426540999	0.550503792602691	-0.6209372496997689	-0.0384040620403421	-1.420781280228212	-1.3660690612316067	-1.7718280797376986	-0.6444096450500195	-2.217074195715011	-1.6906319151637852	-1.641346331476102	0.11638076901545923	-0.8096980803395649	-1.202819052141381	-0.6644820099629998	-1.30196429982436	-1.1812951157217697	-1.2027643641261916	-0.9761117806215638	-1.1018524321642618	-1.1832755514711493	-0.12295020097866438	0.02470117478960865	-1.0789494706771598	-0.5389312228449831	-0.16224079870899727	-1.0890994307209332	-0.246594264965687	-0.8611376495211888	-1.2195144677390801	-0.8904532726416683	-0.7049544784025729	-1.428555825066565
-0.2962443809787334	-0.10622941884928819	-0.16439672568767622	-0.4461231926866221	-1.4039005152410267	-1.6656042882806577	-0.5101320651813267	-0.9818306292810851	-0.3566577354676114	0.4163797063862364	-0.9422501728754873	-0.24877070326467296	-1.024131942177062	1.8564878226035948	-0.031054183078879555	-0.11836450200911379	-1.5693365917680409	-1.159105770651942	0.197056050884583	-0.2204181238419021	0.027455336811674672	-1.2885613092906156	-1.5762920328278596	-1.15827555317621	-0.8141191421161225	-1.8718293954294238	-0.978741496347714	-1.1894653006875864	0.033605328551880205	-0.28813679142099674	-1.476722072454979	-0.31908315007645977	-1.2824581589075814	-0.7490867739099725	-0.21345794281878697	-1.2618049021159183	-1.3395884278982075	-0.8343111375879892	-0.16647877333515507	0.017795190230268446	-0.9626128429118096	-0.4090392732787542	-0.27584225745056246	-1.351850890714022	-0.1811516347136086	-0.5071316497921504	-0.9044742999187821	-1.1657042817536907	-0.5711509143452302	-1.5028152090379912
0.0528570223042267	-0.38156606599952964	1.0103667291962897	-0.20055209357713072	-0.9195474140260997	-1.6843416244431089	-0.5921172617533388	-0.9196271207169564	-0.3467484729022532	-1.041135393362433	0.009990928452639656	-0.4410304054547766	-1.035813579310586	1.556236322472677	-0.21492742112657068	-0.6603593970181825	-0.43413053452845995	-0.8467360379004631	-0.6644735382476511	-0.07229041465101749	-0.35829224922179576	-1.1884896549845143	-1.8960334064558881	-0.25164497988415735	-1.23322361568367	-1.3095591153984374	-0.4305035961934604	-0.9221226306291261	-0.38492770224311906	-0.34438430919326035	-1.4599591705800647	-0.1574056957948559	-1.1414797600907671	-0.35956920807347087	0.7114889608977567	-1.0836947539296409	-1.2569186292394028	-0.9503609122591078	-0.48241552626420703	-0.5376196315232747	-0.6844314115811326	-0.058944743453750906	-0.46720251363509874	-1.3787962572557024	-0.47979293766411074	-0.6015654856045142	-0.5025630680961656	-0.7262815554383545	-0.09824916791687349	-1.1676600545824851
-0.2660543131941867	-0.5381932409992805	1.2561518005459704	-0.11974329600978614	-0.8062856298109531	-1.652637801581963	-0.7087811015119414	-1.001760138900308	-0.7458609802777258	-2.0851770207000477	0.24641688725929947	-1.1089701889920187	-1.4160856271774829	1.2280731869760038	-0.6126929108383407	-1.0648629274260297	0.4349549056583926	-1.2195919054928002	-1.4705734149855054	-0.4102145660219256	-0.975287530081129	-1.3261887733072932	-2.3464393692202212	0.3354981612818277	-1.7100083667023163	-1.250155186671084	-0.3687420150634883	-1.305676078456948	-1.0022042738272472	-0.7470442462619665	-1.201566311469847	-0.43474667944594664	-1.0575474964860743	-0.4149727864240459	0.8609018731003154	-0.5739980168559701	-1.0690520970430217	-1.7418002594299578	-1.0581111586388263	-1.3679672364666846	-0.6693631920509979	0.3118666200209068	-0.8026486027806167	-1.621504513173576	-0.8990172002696368	-1.2737030917070582	-0.35354931641812926	-0.3705642091793494	0.3325868701951609	-0.7176126432942094
-0.9513196934704405	-0.013623804797635022	0.6002119480165236	-0.14857168121458975	-0.823372628783187	-1.2552961716325337	-0.8839981118697542	-1.0424556205828968	-1.5866487649488876	-1.747398621790264	-0.5319377387862191	-1.4285437478300698	-1.6566693802061891	0.9548246645260934	-0.9714229619490031	-1.2466415504229313	0.631952438537271	-2.113425590761984	-1.6415264488660357	-0.7766204548689678	-1.2236185242164033	-1.523719958981137	-2.438172298883046	0.4818664405412401	-1.6382405890790894	-1.6428337206534964	-0.27514823638964053	-1.9357932003273943	-1.470920078143752	-0.877079183180422	-0.6968543080205009	-0.9126349330041698	-1.0498529971510255	-0.8223161489149644	0.27700148742865816	-0.045106174318887915	-0.6377888807439702	-2.6056984043435847	-1.4854377579783906	-1.8685257458410742	-1.0943239340354913	0.5410962778108381	-1.192035931339079	-2.1093818579223074	-0.9559219215384265	-1.786937756358063	-0.475704802755496	-0.468861175252889	0.5352976753655151	-0.4486740491949587
-1.342667623300225	0.8805836614243965	-0.11349802005456285	-0.10581708333240047	-0.5657634224474951	-0.43602392447077987	-1.0565119547292854	-0.7347439837396407	-2.2874371165345404	-0.05550139723243625	-1.357871135554024	-0.8896453997735363	-1.173118586703056	0.8448215896662212	-1.0429453988695312	-1.242113785575944	0.4081303932463435	-2.570364527536823	-0.978481157640252	-0.7124029038202029	-0.723965527163377	-1.4446417166122054	-1.700938503321002	0.48210366067260846	-0.7548639930873494	-1.7580295323198218	0.3276336924480714	-1.987967268999962	-1.4280226946915626	-0.5058527307378504	-0.01208478429695515	-1.0142679141871358	-0.9236099985059981	-1.0697278856713555	-0.3599245180782133	0.20863987329809056	0.17348474499229327	-2.679984878432801	-1.282833007810237	-1.5738797231701271	-1.5868116618019752	0.5648546842887977	-1.3003489930880967	-2.24467072867105	-0.4198566668548834	-1.3484530695469021	-0.5612464628821784	-0.5737924614993427	0.6008302258954115	-0.3429705347682248
-1.0983956354769573	1.262773512492136	-0.30631206983428017	0.07499772594837913	-0.0763827014582339	0.48611309016876025	-1.0918955932123764	-0.11787686399079314	-2.0636950155124896	1.8666952764059095	-1.1672305519245976	0.08774396627631773	-0.09533673885082697	0.8032235371430393	-0.7455487608385737	-1.0028318359442316	0.28093586263722775	-1.8364980510724074	0.21367466594399617	-0.32042021320512415	0.22362476339480122	-0.9741075484943121	-0.30410798320265464	0.5712581838809611	0.44042188576878943	-1.0788114467647913	1.0701966323680423	-1.1710987872698568	-0.7871346403383066	-0.01418207582068929	0.6797267709062832	-0.4265874061593913	-0.45541539334587006	-0.7031661282959725	-0.4830423524980697	0.22160556092054748	1.0493177135517455	-1.6907417748198372	-0.4065276410152137	-0.5738011247922855	-1.5122284906737689	0.4621094922343882	-0.8226245204265893	-1.4494266328659235	0.4337785730690136	-0.07312155580456235	-0.28133518682972153	-0.17204511560880453	0.7234292026530936	-0.0907530890852881
-0.5144037110703459	0.6971449075901196	-0.20185982172543634	0.26836634889957717	0.1951841936920114	1.137185681411973	-0.8840571052961745	0.3834372771049692	-0.7281752708037935	2.6910104835659685	0.00010574977988660987	0.5872174208245048	0.7927984436000838	0.3913853810012512	-0.1747213166850981	-0.42095088080040927	0.4736519444220499	-0.2268941981687013	1.3267463812639884	-0.04045015567095838	0.8654815007891196	-0.33700914912999913	0.9825529436353964	0.6823578254612193	1.1240036606987314	0.059345037679181555	1.1213767226232143	-0.07650335836119862	0.13388991765347286	0.14031578182802074	1.2056108043952267	0.5039614967709903	0.3184956543466191	0.22353900682486486	-0.16333036503636802	0.36668056871085336	1.3882339808704671	-0.2531378697904123	0.6133654435240433	0.5322730731592016	-0.6169297490117966	0.42557229299638133	0.10970661166669604	0.05348361612119005	1.0805600015744066	1.0560926252880911	0.3690585405567719	0.5125358769236814	0.9836704808653296	0.5061035840662282
-0.12834506565695963	-0.28022661578195723	-0.2581956914827032	0.3338459141047571	-0.020381566361635396	1.411473636123975	-0.465464700325004	0.4095604878914862	0.952089680929419	1.9706264666644107	1.1124084884416385	0.17996097957067328	0.8933786597938461	-0.7398992608739731	0.4547334117206129	0.4192704005640521	0.7774550804360788	1.1414292811517959	1.823902980150294	-0.045060562222345175	0.7105292888655506	0.1416400544108871	1.4746664899698134	0.6584934219235874	0.9346548871605627	0.8199107846424915	0.2970816997535821	0.46018419569945956	0.8228867207400984	-0.017563314673339624	1.4638086391629497	1.06044590941254	1.014675870022868	1.1517131561332927	0.11514573357685379	0.8996415487464142	0.9539687949809667	0.6759185401165223	1.1100537125973307	1.1293497262440222	0.6435172014452711	0.5951734771187491	0.902780469565263	1.2963557024238033	1.2089115748468087	1.2050139266038622	1.0091533419598742	0.7741853301881303	1.2487521308753724	1.1926435262597281
-0.08849898243888564	-0.7461135535630293	-0.37324043464526446	0.31563116631183813	-0.4592133891554855	1.434518848396013	0.012423632162532559	0.059720277467090355	1.831181137141446	0.40106690520762245	1.3159274484547423	-0.6307704002412238	0.40934753020880243	-2.1880829210364827	0.8850764672014347	1.1281994708382834	0.885488973618811	1.4635972509664088	1.5479923805142402	-0.0796156261755568	0.0048363731330042115	0.3496964242863663	1.157837605854573	0.544964752620289	0.23337738988034407	0.7861319802993308	-0.5496077850487802	0.23613690167411588	0.9699142402113186	-0.060237307068427115	1.3878938143942305	0.8567035828473811	1.1875362509853327	1.4954728355560987	0.07284721365486839	1.5214710772567939	0.19362614653308094	0.6622245039897654	0.8624309471309409	1.0665871063907166	1.4652634853104263	0.8756604815518173	0.9964485034665497	1.4931158833456528	0.890011766664322	0.5183162910501437	1.185477441532556	0.3874136894888597	1.2451778946760441	1.439020347121489
-0.03431782413905797	-0.3750370704732651	0.022353924751514404	0.40033668103906284	-0.6175093247794354	1.3050095996520032	0.4206071454077023	-0.22303585220319214	1.4066281816075352	-0.9148386960561942	0.7548326276961556	-0.9442617330752555	0.04655636765362934	-2.846297458207715	0.9417085723518961	1.2695903326756375	0.7502446557521903	0.9772415109438491	0.7693507893966692	0.12078134715561116	-0.5156491560620419	0.4555333347937443	0.5772786770975684	0.550622890880499	-0.3548269189581804	0.38275147877057714	-0.4249242236757346	-0.17041119778610592	0.6816723535354352	0.30085960167744186	0.9558395546211262	0.2119516048758812	0.766599121579546	1.1526378349514137	-0.08489035846618014	1.5810786862436823	-0.21209313229821325	0.13365081447915714	0.23488806054601563	0.673636287547303	1.4032434206275337	0.9769269146020781	0.3991152818720666	0.8283272994560418	0.3671480160784503	-0.13791664212157223	0.7964522467231925	-0.042583908779705186	0.7827724134704442	1.0135981808608636
0.39334757216296384	0.3278535156708111	1.078324116528601	0.6663478024571767	-0.27892590077971574	0.9947441840815692	0.7365802909598256	-0.11062388692219463	0.263105592562745	-1.3845538089946159	0.1973654061910788	-0.3529413293834959	0.21509305314097402	-1.9363417051427882	0.6723991375089076	0.7621373607686595	0.5793513454544669	0.5643420549477556	-0.04480273407758218	0.475169707401329	-0.33038955270410003	0.6966055580219002	0.24326873449183314	0.7484635928359663	-0.506503398252512	0.3334420425843867	0.6585986619402927	-0.07658884754047869	0.3112036578560515	0.8964894445462794	0.3200922688517994	-0.18741442158611266	0.18312420551346426	0.5527725623200339	0.020996299610078994	0.8097744337088979	-0.04734557662462761	-0.11939924324844794	-0.2245584325474584	0.3520117295846702	0.7295859902171012	0.7040663820934702	-0.3236211214353741	0.2148837352828393	-0.1774851615388259	-0.13999479352454772	0.2135167526178404	0.14743380779380855	-0.008097223225360495	0.3035031843737368
1.0517660355946017	0.7287305052471141	2.0226615695061865	0.9252271747883255	0.3421753570637129	0.5029638400315519	0.95981731990396	0.3277517127276215	-0.5271718184745233	-1.1636862430202768	0.07269876487283644	0.7229415938487965	0.6614841827000134	-0.01600080136397837	0.3472903539631955	-0.014864687036159946	0.5453462517594837	0.766712679514488	-0.551512153067133	0.7275351469033307	0.40198860417352433	1.120201497696148	0.23774126971585688	0.9236655069457828	-0.2967659068836531	0.8097632576343677	1.6469514373174394	0.6001920913732375	0.0993560958948578	1.3143733921752803	-0.15103602071315275	0.03617925845855537	-0.01400273504476573	0.20326677557414918	0.46621119588868254	-0.266135644100821	0.3063697203946631	0.24976910349649906	-0.2671474851584377	0.20841574444008518	0.12481292694548055	0.18898939818575947	-0.6020079603170274	0.29379601342621814	-0.6081192471070095	0.33980827577742434	-0.05610754452653886	0.77369054061858	-0.6670317872217194	-0.04117807334055717
1.414355818299203	0.7576778080542272	1.8107252837315184	0.8691829475724434	0.8966938404398863	-0.0033220675253071348	0.995477382382634	0.7649100869553962	-0.4212111544915057	-0.6977495195803324	0.09666046467018444	1.4930809304324217	0.860938827514259	1.3035173284835697	0.2457303149991805	-0.5415021698917798	0.5837577330691985	1.3222494415763362	-0.6944158417089559	0.8277327203935944	1.0365690602190973	1.5161634840930398	0.35286509626275897	0.7774369797678986	0.07384686076054063	1.256130765951466	1.5627568282698303	1.3335131152074557	0.009178067582656279	1.3039657894818355	-0.12985232258836985	0.6337290007770793	0.3057539443519763	0.21335774521449125	0.9209525185547217	-0.8076438599537186	0.4017609967465607	0.85715961262999	-0.039940058412625976	0.09158966408004393	0.050884332195514234	-0.2330205030690582	-0.3607052528064837	0.803376165157495	-0.7388407870682125	0.7027765819081023	0.1466663692815156	0.9686966233353403	-0.7367863802285524	0.21671057477847278
1.1571842073291307	0.773452182822025	0.28266688912269977	0.39366594786592085	1.1911538564291475	-0.2896153786454186	0.71904426832518	0.9409921415898987	0.20041789784821923	-0.24568812933109033	-0.18800750364789204	1.4971859353234502	0.6135282888630674	0.8630000884850152	0.4027749115198615	-0.5777684732404474	0.4987621470550439	1.6095589498033522	-0.6177996115850106	0.9418664970086438	1.0544498472156132	1.5890545745701086	0.44030199677729415	0.25787264981479097	0.458794344716782	1.062630833617739	0.4959097764475974	1.5717209241330576	-0.11108660564310836	0.9199522557055542	0.31126111530882966	1.039601847794121	0.7427753287231985	0.2862581244841903	0.9891990572334828	-0.5388575112008318	0.23040170419893025	1.0731743318263698	0.18760490762141113	-0.09934691800781333	0.4128649948330786	-0.37779651470743425	0.0317113827869681	0.9886650449394503	-0.44502516789151486	0.6389666134747168	0.4973829449693076	0.25104365767784187	-0.19355684211475038	0.6714227039340297
0.5150606014803091	0.9201172369378764	-1.5001352123113512	-0.24613185077775773	1.1931537334522897	-0.2749877514167571	0.1865564874757377	0.827861903811634	0.58556183105361	0.1382928946787773	-0.7435049365385298	0.8966136922383493	0.17428589145629228	-0.8509453107662847	0.5851516704503252	-0.28353619394090573	0.2237384895899973	1.354711852785761	-0.4743155255719549	1.0994739209144362	0.500163989755798	1.2191527129027233	0.5103729486815023	-0.34952260232299354	0.7107867548041293	0.2841217093089075	-0.5867743899384917	1.2323269137841943	-0.2821956995581341	0.3801269438868742	0.696824732049061	0.9282893146829053	0.8151342395085045	0.13980312641713688	0.5959023039356981	0.012482226389245267	0.12340782430503104	0.7081774329946935	0.2873022854204221	-0.25474782837595267	0.7612654024120314	-0.36700082711444504	0.21635292161161404	0.5158445802310007	0.10256455678382331	0.3489745232322809	0.550021243833673	-0.8292749267531949	0.47701815068344716	0.7572904395635867
0.013189690887310517	0.9148696734280108	-2.1948143833820706	-0.6259909396064277	0.9288088623376086	-0.09268944685046954	-0.300764213103864	0.5620823948541179	0.4194376099691198	0.37569932556636615	-1.0700301224593651	0.21931574050564734	-0.10346652694543332	-2.1624661534967546	0.5385755366958954	0.01427170459112947	-0.0752706294660345	0.8096263811230859	-0.32903040780332643	1.0434507719075412	-0.12262292672520274	0.5929936379035674	0.5639796899373054	-0.6620341887629974	0.6662414258469018	-0.40912127256448844	-0.8793136733477933	0.6618418232981813	-0.37274571245444776	-0.08956396521100982	0.6152116064640266	0.4579452821151448	0.4703373030651834	-0.15594948284191676	0.04355532000426966	0.1886913772926137	0.2669719480947915	0.1544374072316449	0.28019611949439277	-0.2216089133678916	0.7549722630196712	-0.3972600982001009	0.1565926047719609	-0.1748134912108677	0.46957231532694926	0.16384129390302052	0.21010798511450543	-1.2789703750464596	0.7106588855419248	0.37508213777962207
[truncated: 72 more columns]
