# Supplementary material for: Diagnosis of autism spectrum disorder based on functional brain networks and machine learning
Source: Sci Rep. 2023 May 18;13:8072. doi: 10.1038/s41598-023-34650-6 (PMC10195805; doi:10.1038/s41598-023-34650-6)
Supplement: Supplementary file 1 — Supplementary Information. [file 41598_2023_34650_MOESM1_ESM.zip › matrices-bold-time-series/ASD/ASD194.csv]

0.0030464247206262065	-0.23068610915147814	0.08781926624414929	-0.07310364839707757	-0.24546531596944327	-0.3052312740722496	-0.4136693109446954	0.025801315473609438	0.009128359522270401	-0.239639536219422	0.5948172338833304	0.2140325893914702	-0.38983351249318476	1.1944880796635429	-0.36617288781108237	-1.2013661807873182	-0.2957680393380639	-0.17018279059121305	-0.41002581189475973	-0.7850528016196978	-0.10608745357312853	-0.2505330892712322	-0.5505056092683125	-0.5522293990082215	-0.5044908766370177	-0.14075589022721038	-0.06080026487105264	-0.3039638410286588	-0.4393136929098937	0.8153214402712586	-0.19597721400188725	-0.36811853827453705	-1.1854001915598034	-0.5938496852113139	0.5469244135408188	0.2371331939735963	-0.5516741845529459	-0.5138997003553958	-1.2206692232619494	-0.7310934458485775	-0.7210049152153152	0.04559396905706793	-1.2765870841013787	0.4853224328071638	-0.3509009827435834	-0.5410732343550357	-0.6574286097762038	0.29435011113463316	-0.5665107699862537	-1.15825436911015
-0.20741061055495474	-0.7701705996410178	-0.8036777289857355	-0.4452223738246103	-0.00309356699127076	-0.5996495583240492	-0.7914781975566837	-0.06570313596842944	-0.9021751178409496	-1.1875931001132198	-0.33633513024680634	0.18090360282615536	-1.1947157585015125	0.4412056292447457	-0.7560146268342629	-1.382242123896599	-0.5435410938039911	-0.681064390083431	-0.6990362101011778	-1.540134761089483	-0.33950193088997327	-0.9845955314056843	-0.8688590202036419	-1.2113129220416516	-1.0287046054544675	-0.25093180589616093	-0.3219640582095547	-0.48559543269260497	-0.5915354542249575	1.1727671141049267	-0.8773799024268354	-0.9549756105813967	-2.026050178260028	-1.2154654294543652	0.4055936879119997	-0.5403799599328161	-0.9416607325931996	-1.262488174743036	-1.3689584902421141	-0.8612259237853512	-0.9664053833018778	-0.6283760328373473	-1.5028949636345612	-0.8134761918728804	-0.8255119887056575	-0.9960498758514514	-0.8662646173621545	-0.714014564250963	-0.946385343983735	-1.6793108174975173
-0.4369477324548371	-1.5028996676984556	-1.178617089416184	-0.7013632447869429	0.24344925960723515	-0.41405440676131805	-1.0777837857021786	-0.03755579938247649	-1.9789501457759295	-1.570597618378753	-1.2837795496982616	-0.19128274824556138	-1.5640288252839332	-0.5456889525251403	-0.5781671507185961	-1.069803424430063	-0.6098002701962831	-1.2489682092514893	-0.9219318855628413	-1.6953732758830156	-0.6862641570123927	-1.457700789506622	-0.8512640655639269	-1.4921985422417778	-1.1032492771181777	-0.049912169826901734	-0.325959748841704	-0.5215852443535101	-0.6695152718300332	0.6920367626414711	-0.9764009085448825	-0.947115462225525	-2.0419493530710735	-1.3936793566949928	0.1068368694628943	-0.8986054898020146	-1.0452986113276057	-1.5943410493787986	-1.2092705277412152	-0.8506264111036642	-1.2116655126170286	-1.0927985775216134	-1.3020420802727257	-1.9448437267595018	-0.8690741795993939	-1.1494272591029777	-0.9092571250892676	-1.2412667916699094	-1.2531613864826012	-1.8249345109317567
-0.4344008905621905	-1.7565187420260482	-0.49614719916449723	-0.6140546339553461	0.16207148915934683	0.060160643702797154	-1.199086714889089	0.04965542865556508	-2.276593034346157	-0.9527197261608028	-1.3426952223621027	-0.6356927470665085	-1.239601614696222	-0.7957193679835314	0.2727957762199912	-0.5219806857426332	-0.37441685729845864	-1.345738284531379	-0.5800896344021165	-0.9829690851329907	-0.9335825366760564	-1.1722007229341194	-0.6392903630827153	-1.0735275102820352	-0.6832619105008598	0.1595126640396815	0.021531064552345852	-0.40486229120290723	-0.3583736856438743	-0.3147019857727758	-0.4028449921060351	-0.2216668047960623	-0.927671359953063	-0.8573834348119727	-0.09459619941523685	-0.37553231335475534	-0.7827843982978512	-1.16065378648212	-0.881535624465071	-0.5399831763440769	-1.2719467638976403	-0.7750583800742763	-0.8245585614511712	-1.7695022533018965	-0.47302726922556654	-0.8720650444079612	-0.6860094154326848	-0.7617492726821001	-1.1973202293451735	-1.5014767418650852
-0.19446607925209236	-1.105979493587713	0.6946403862822463	-0.2510353543801198	-0.35391750973062275	0.2022991970499347	-1.1639167222820728	-0.06796183946390899	-1.5135492069113556	0.0957913147016773	-0.6280844570100157	-0.8727553028605308	-0.6368788459882884	-0.1711032452393014	1.3021217799951728	0.03393386852427819	0.028243373695926152	-0.8672988065018916	0.4486799940650284	0.11042309820910345	-0.991331260991341	-0.31020516671901166	-0.6632104728953291	-0.2474498951214445	-0.18972926271554183	-0.10138751121987954	0.36664706016086895	-0.3392169525048875	0.4173941430393787	-1.1021675086827698	0.24470980195754002	0.6263283184923554	0.6924944010449872	0.0378313081828553	-0.24879808404794262	0.3723540486796376	-0.40638367680358256	-0.34127994410573126	-0.35742485270626817	0.09428826285579868	-1.0069220993226116	-0.0948547887603859	-0.2196365861747546	-0.5572864183755875	-0.04251064234400056	-0.4486648221485802	-0.22360096389132794	0.09683039619250758	-0.7148301830689956	-0.8890354962007914
0.04300351989877976	0.1489472366590691	1.2765857722675817	0.17224022844131182	-0.9509994990047415	-0.25096152039626185	-0.9272075475298241	-0.49263660801039666	-0.29442064013945596	0.6179335039734084	-0.040910249718097556	-0.8018103557557825	-0.2959006379567274	0.4989874038533008	1.7811509044841665	0.5421923635819523	0.3900401127332908	-0.20254875403968084	1.5345726587078472	0.8074185109618951	-0.8628396730432625	0.459873292668058	-1.0436088391556262	0.45696206953147234	-0.01903396738470306	-0.7969079712790316	0.3573589174754208	-0.4564238817202071	1.1992282926502684	-1.150527684181111	0.4234756350281964	0.9000908968937568	1.7430302337025956	0.6474683033499994	-0.4952770342869545	0.3570349317588001	-0.2175507197876539	0.21302716270195182	0.43995213312644743	0.7420147764879528	-0.4342793232381857	0.05906525078898006	0.447691221858566	0.39681261700962056	0.0674848724655328	-0.21925439055551232	0.318430725130418	0.34991369955176843	-0.01161544431682887	-0.20698062687459517
0.07533952121702168	1.218351509877982	0.7342973662480573	0.5300410197364589	-1.0864608902096662	-0.8384017310613264	-0.425009225925351	-0.9299186382269526	0.5638935201577139	0.3112717099107665	-0.11750744512014268	-0.5146393628815309	-0.26206704144708687	0.3791076613094335	1.3599360062624712	0.9735159691522445	0.6434890626271824	0.2051030329068316	1.7555046743048506	0.7656265534269446	-0.5663435907670544	0.6464781886004344	-1.3460774570655625	0.8166394625100246	-0.13997908305448806	-1.2823628574618942	0.07598549212635695	-0.6050613581496539	1.3242658234663403	-0.5757968989647773	0.21743448556271264	0.5257327021315156	1.629020387825798	0.6330800853649665	-0.7321290496091739	-0.5032350250402562	-0.23075670665600898	0.2900248146596307	1.3185132259049643	0.9565695927006647	0.2755329337409454	-0.5071753937588562	1.079139600204751	0.3218943112549269	-0.07212482779111067	-0.1663247014747236	0.7267247195769843	-0.16828698051239546	0.607831979037772	0.45276733668085933
-0.05169118818663023	1.5244537939323968	-0.323937886902446	0.7905546547539941	-0.5838714181324863	-0.9268037204659558	0.22110232794073365	-0.9648390541717364	0.7744084413059273	-0.21028718668703103	-0.43985419407914716	-0.1798052352985372	-0.14257541904709428	-0.42092450759059435	0.3195582875944342	1.169094315173061	0.8267001215021115	0.2700233330338765	0.8321631139814585	0.2786916566594778	-0.15492432163234007	0.3225934229809254	-1.0474805672884961	0.9644432995669863	-0.21384048381280077	-1.0260831519342004	-0.11429756767471447	-0.5128148257430972	0.6366933765670898	0.07238876626583282	0.06827946316191517	0.042271210453182675	0.6775348704291626	0.19433295598230776	-0.6824113187562191	-1.2512463508407232	-0.20487478970366424	0.20692964128188898	1.7910632410315273	0.624284372873538	0.8894899364585492	-1.003788624062362	1.45614180653379	-0.25165994846401646	-0.09846589891319146	0.014331936605207374	0.8392253735204107	-0.7115634433482779	0.913574698353818	1.0232735539937399
-0.14852416258039816	1.129885383862721	-0.8562002618064253	0.8656977952739432	0.1510129036848868	-0.47099958120647806	0.6495953564634191	-0.5728008245589931	0.6216841270695707	-0.17938893442431292	-0.30277708991990243	0.08041870852872589	0.31807587992577807	-0.999154857633786	-0.725352166770043	0.9315528222057278	0.8959237233801066	0.22401788263733866	-0.500864356847228	-0.17365141303894469	0.22611824940707262	-0.09713074946964018	-0.1643343727997858	0.9990239234142909	0.007062706121598986	-0.26622608733939374	-0.07478422380455574	-0.12613257078620865	-0.2544933197886028	0.3723304375347268	0.1428307428694811	-0.07629717433302638	-0.2871882591092475	-0.21754623248133903	-0.2751986039737441	-1.0339207137895714	-0.003649349059154113	0.2563022941406742	1.4957067120936631	0.13784038634399137	1.2009416680152663	-0.6694001655397749	1.3750305838816614	-0.37014210346427523	0.19988734999965885	0.4503454257175344	0.6241990094539233	-0.6364731851948172	0.8128819986209359	1.3081723251830837
-0.1285429265631468	0.5236495096787008	-0.47870497332109957	0.6376259856564732	0.5604679432609916	0.02638753225173744	0.5697301400847977	-0.1949766852465167	0.4661439831862345	0.495966122673538	0.3130760232447416	0.24710754974756205	0.9467910692317726	-0.7223945193044803	-1.2930374432921206	0.27352365659582967	0.7140368526967864	0.2886860129696506	-1.1917647783130783	-0.39905394376826153	0.4081251867476691	-0.2889528166803096	0.747227744417716	0.7881344561383339	0.5285924691699883	0.292144541041899	-0.03334723632696669	0.3378003602024136	-0.5748656107316443	0.3775412627269125	0.240048408970448	0.1054962550011215	-0.6724108836372801	-0.299440970873336	0.213981210719696	-0.07342314357741156	0.20514247741849043	0.33490061769095447	0.6323103410313284	-0.010497601453679083	1.100901411446255	0.20248557213188545	0.8873329406090135	0.0738382792647504	0.6849046140930832	0.8771196685921848	0.22260698297687154	-0.14299001244910883	0.387394131105439	1.111058540822958
-0.05717754802261324	0.12298842493096321	0.2531680047788942	0.19602383914009455	0.5629027482661653	0.2939461085698489	0.16048176737277892	-0.19398935461939848	0.4256294203439755	1.2691579185960604	0.7565950831681503	0.39159203265209047	1.4779496575686357	0.05797813879718575	-1.233631977851046	-0.4840466189094056	0.2768537300709479	0.5059116807821965	-0.9178789597154474	-0.4540754902539588	0.3850991273829682	-0.15021684700222512	1.2403530353978347	0.2656548431167226	1.2842552673377927	0.41695374026433596	-0.16194281620442083	0.7117978123569352	-0.2092726331474092	0.4459002434605389	0.29122004421864733	0.25977857135444593	-0.4020163337121819	-0.008122755299368394	0.49454064262413333	0.7288195678706894	0.2095028706151615	0.27628527642984907	-0.11707028459059717	0.22872862510881925	0.6566705000276166	0.5936201346763071	0.3475565048240223	0.3673393393739568	1.1168083798740773	1.0008083001767107	-0.07151526579609678	0.1783112644651263	-0.056574171380387415	0.5705860716703611
0.026649977419673055	0.03739683682492124	0.5849785005653713	-0.09484609841328642	0.6234865090011938	0.7042736275063312	0.017498745334006992	-0.34694145231190293	0.49831016058925953	1.6514703031437294	0.6274074398605727	0.610974516026748	1.9413026413405403	0.46001300088781055	-0.6516352578231028	-0.9139095023564672	-0.15549965966608417	0.8295350792109646	-0.31788988597922085	-0.3193919703042116	0.3859273863691688	0.32491650010607415	1.4584199218995437	-0.24511994235556223	2.201293494006477	0.6814428332412655	-0.20968040560171206	1.0968929933111864	0.21984729522280388	0.7850805313483569	0.5967671191111071	0.3453746494237781	0.29976878523839146	0.5539885919850994	0.6189573349239034	0.95259761041451	0.12149026892990711	0.33514803207451516	-0.18287116198263756	0.4444620536752953	0.14071991268580855	0.08330044048413326	0.1483734821830099	0.15932860322455708	1.4510540780316463	0.9500010799607733	0.03842773292363369	0.24789141984085547	-0.09092597714269185	0.208990337918399
0.19946902108879108	0.17663144382958587	0.3727732799476573	0.05796109870992509	1.1089289710522152	1.646854741507086	0.532546801115909	-0.10404251100030394	0.7061266678088622	1.6220849554742374	0.2986490557852903	0.9311302127768911	2.44854580968714	0.12477626419512784	0.17209596022509502	-0.8167615208587169	-0.28615210216438786	1.1819593941586437	-0.17475770851017813	0.11212687258054177	0.660636445623167	1.0216747834931539	1.8061318926019758	-0.25999677847721997	2.955709208661371	1.6173598869462849	0.2080085139029579	1.5790036355035924	0.12406852951841908	1.1981839525734888	1.3051339242588915	0.6098087656325845	1.1099582384261832	1.173373982891586	0.8485509476631732	1.0117529105088015	0.2764880342721844	0.9498273286526531	0.34806976134272516	0.2912757664784203	-0.10966334296966739	-0.5427330055152139	0.36038646090968385	0.058483803069236166	1.7467700707892457	1.1133440698047314	0.5781776034146511	0.5162396679932316	0.46517242532062975	0.43924747888858784
0.4647383243711369	0.38631220996764554	0.05742027003413306	0.47208132484128873	1.6575182311487138	2.6313732578452838	1.3225618291836054	0.6030167841202332	0.9240121951502371	1.3546786193565705	0.315840322187648	1.2246056264069545	2.6558708137409117	-0.39546426433811344	0.7822721845753755	-0.39092387219581454	-0.13674285868857802	1.3288416611466136	-0.5334708383542671	0.6702417129646001	1.1427357500977913	1.513384610563573	2.201129561334902	0.2618168516971253	2.8531561126300047	2.682174468658862	0.9662346419050272	1.7803571922934662	-0.3678266414051882	1.2652793230994557	1.8347983386080617	1.0240043017900515	1.5585519146477245	1.4595757859403518	1.1787015840861268	1.281410494030013	0.6920522604048254	1.9188030023587088	0.7795837127558792	-0.11237948749431483	0.02223682634588242	-0.2541879481695649	0.6230012133640376	0.7195230029587859	1.8397017524019705	1.4639370188877399	1.1241399008018986	1.0678613591848687	1.1957035938686642	1.0000289884006168
0.5594207559531489	0.46086947345433826	-0.004988550008360645	0.6077038957333787	1.4072762697884431	2.453105193562393	1.4618419313695579	1.0464293384009073	0.7319357853907579	0.8502166719328346	0.5309013613337774	1.2338168972778094	1.8306957002155706	-0.35587398774326245	0.6993286401777744	-0.08714994262090932	-0.05024902804911433	0.8749289535003689	-0.7681624638829696	0.7922668831541951	1.3805285809765087	1.1911151952152035	1.9220170948792654	0.7294692041918174	1.3437579536526159	2.499036886518225	1.329415684065293	1.0088119030432698	-0.6410213682242885	0.7557920310631207	1.2601365303818926	1.0130678704885734	1.1132587410855093	0.9924535498767292	1.1940235520364595	1.3138591698537505	0.8221941233454761	2.1694067810349478	0.4188461716706671	-0.40176735576026534	0.27095167028402944	0.8603894957783079	0.42535854676484985	1.6556134695973947	1.3541602125861736	1.3026935383959686	1.0154816676002345	1.1729969415646024	1.2671181110687066	1.0748690779971866
0.15265661548265097	0.22957550224316525	0.06895850499019633	0.20161901600203058	-0.003981353075198249	0.5356109194640245	0.46743816470551103	0.46408592692287404	-0.21141321688482467	0.10373642209383527	0.24707626551484013	0.7589773963049764	-0.22663861266971874	0.24967522782349008	-0.18688420664655309	-0.244751606587609	-0.2623282003610801	-0.3317905936341008	-0.4266932175663947	0.085864552611105	0.9288286984072026	-0.07478354291791353	0.4344630199742339	0.5224889948941378	-1.1380873559030125	0.40529482359247354	0.7000502313620404	-0.864581227952603	-0.4083728605077052	-0.1228392400849705	-0.5157334280479275	0.05889930808176641	-0.2959089684858264	-0.21322624624422346	0.5483792959222453	0.39066194913475094	0.12293341628567558	0.8039013522384152	-0.7834622959220606	-0.45556737588867174	0.21249995149503506	1.5991772311019832	-0.4258175357278489	1.565996104824969	0.2271458215478066	0.004397925960439356	-0.05095343830637099	0.1466557840358589	0.2067441402903904	0.16873350522668057
-0.659597171689294	-0.1905508554001247	0.021223471316008796	-0.3156133328472749	-1.7408727204421763	-2.034322650733859	-0.9621662133041126	-0.8763085186911236	-1.5170332599724652	-0.4894453325636941	-0.7180255317595354	-0.08442955863820338	-2.4355605413077757	0.6786114241574878	-1.3303118473457654	-0.7709143853088744	-0.5436738944418161	-1.7178597506871676	0.2417049391767247	-0.9688459744934564	-0.10768855217627205	-1.403191245672879	-1.660327203870251	-0.24585341428178747	-3.0408341151713074	-2.3839864064357204	-0.5835776023989231	-2.748236075377741	-0.04140265457670321	-0.8466738361681508	-2.221857985094578	-1.4404455960030407	-1.7994798227306577	-1.3926504370301018	-0.4707537501417221	-1.210188196343313	-1.1048091905729043	-1.5615531532022762	-2.1069804179905707	-0.45873561484116454	-0.253445634340547	1.113382562872685	-1.53634488397918	0.015319905156952618	-0.8740524250461503	-1.943936210540815	-1.5376695943562364	-1.4686704312863674	-1.4172013586441121	-1.1568069569507013
-1.1854705556108316	-0.3081781932302327	-0.051991932239282675	-0.22401171647051119	-2.3015728031049583	-3.1892371445449625	-1.3981010284847422	-1.6655184967253105	-2.0358964415152143	-0.2934136484306108	-1.483123626687506	-0.794753661416783	-3.0397299813967504	0.3572691154632443	-1.8065423885614091	-1.1336404437367031	-0.40128690351690544	-2.1427612871847264	0.6938154425924447	-1.175316515963409	-0.9652222229409592	-1.3963081454063055	-2.772042220371519	-0.7413995307726184	-2.8105727948593486	-3.551758394163521	-1.4094886953251877	-2.9403466500051327	-0.00043460932250053347	-0.9499748436198932	-2.253455148732352	-2.2206757078205155	-2.0022409482913788	-1.4445041275072552	-1.0451392550896361	-2.0340743779121135	-1.7032401379858437	-2.895157634384299	-2.5580929942658877	-0.46651661681428797	-0.6707994159311763	0.039373547396893666	-2.119129676669315	-1.654633974238996	-0.9626957844226856	-2.964913594922524	-2.285918718842746	-2.0781267807256785	-2.260425711432734	-1.6326495245608748
-0.699978508377663	0.3218642703467363	0.21646035895530596	0.6194160476862736	-0.9308899097493794	-1.8201013075203536	-0.06521757071632624	-0.8503194420950018	-0.8386916715962858	0.7771286855744753	-0.956855336316003	-0.7931245689037727	-1.277347889569931	-0.38868770523761104	-1.0818421256735484	-0.7562087479865786	0.3337245767562335	-0.8554628983631924	0.8234328374343398	0.21656381963073182	-0.8046507854052151	0.4846823156510506	-1.6969412925556018	-0.2797703552825913	-0.39117857903572656	-1.8669866394931438	-0.9660642420703769	-0.7430984285066199	-0.1459134202562428	-0.366287589878529	-0.3604986734633677	-1.3317126732524034	-0.2693741576292357	0.06514986875284612	-0.6035036498683553	-0.9268053731153121	-0.7677795309299514	-1.6049972143748956	-1.6236041393186895	-0.15529815134287572	-0.40244521078723267	-0.17415012150746204	-1.5754336482916362	-1.5733286250137892	0.22426976776703245	-1.8009437979290135	-1.441705912563472	-0.6842949176393045	-1.3841224435213264	-0.5325077376681268
0.7129499394650931	1.4714239406125056	0.8841478189127001	1.463032551429613	1.488423188223435	1.0314520203893813	2.2142572505023024	1.1116915615363463	1.6696011397276942	1.8180522591283075	0.8256989217057332	0.047271015320960466	1.6141950721327705	-0.6764202806164468	0.42143461675730337	0.43202052715414946	1.2101461765470407	1.606146768635752	1.0163467956321675	2.487966300762142	0.45858318321389313	3.0504585428919304	1.0667546590575057	0.8905757814203166	2.461275783387614	1.4553092559945784	0.41183794235163446	2.5312142254326355	0.10787855175619765	0.49871649173987764	1.9112170922287208	0.7407903390918684	2.3559286774218493	2.2688009480941767	0.5425817783618492	1.464994202789184	1.2316770914042667	1.6598904501059513	0.2762898694301994	0.756966340286516	0.6739553532332794	0.9919615198014043	-0.04292014776420715	0.5310777993412567	1.6772145246138466	1.035916545168137	0.6854034648676708	1.8258420375220923	0.7431126576443937	1.4544606123274697
1.9928900056534913	2.196670044199176	1.4282219551889161	1.361902729167776	3.075359641164561	3.068306062240988	3.608612681851621	2.535726623081145	3.8079528389719455	1.6609416270577302	2.536450718250802	1.1498500112974526	3.3416613606032266	-0.08250664751583607	1.5889287454166487	1.7762732819184055	1.5319873994646633	3.6242475192025885	1.4721878732503737	3.8351215731905426	1.9056775976531446	4.203066930982574	3.5009976512925025	1.784832458818261	3.5994822351896616	3.751385124809004	1.5603086389289205	4.4422324613016375	0.9448425785176314	1.0250112885314497	2.6684557668699465	2.3354509193144675	3.807287433992849	3.5500680689236774	1.4254894071748487	3.10091153935737	2.680123356661767	4.334351061812993	2.0070308447538983	1.9046422793162727	1.8876373043873267	2.417591198266478	1.5733231701526345	2.859079678609198	1.8871295097541578	3.43837725243032	2.7081237323859093	3.3843784483648367	2.522726350927392	2.7456818820739173
1.976171894082046	1.6804245219228178	1.2454708677231998	0.19363023837095275	2.598342460411924	2.8519104272298783	2.9488948904093735	2.165149345504229	4.020641707476713	0.17354756816274527	2.8548430091899286	1.6365194508832241	2.6634054845322193	0.8564484726412166	1.5445083545459073	2.3228692333135705	1.020577731939725	3.8103935903073176	1.75725597694335	3.0007376547822537	2.3309810486275855	2.880771741254684	3.7545751001845686	1.657109576947783	2.3768675111134	3.3307636702734627	1.618464877805076	3.5546934174015767	1.720255055505665	0.8287086595240231	1.5101161116159585	2.136710831218892	2.846191351435165	2.9338197223863447	1.313876649068144	2.6070085214578467	2.34666279751113	4.27798728683111	2.51039988170932	2.380919976700594	2.3076160541065587	2.5684360011005425	2.2167946612227905	3.38711800327837	0.3574661256207929	3.543263837242501	3.2422295493117947	2.7862933884035943	2.6381774908060662	2.3418897571400534
0.5331761363849393	0.17606154445503652	0.3900339961024755	-1.135276881986628	0.5469432757814418	0.9869668901107148	0.8436889512276018	0.4355160281383305	2.279828813492444	-1.3668453717078894	1.7627851476787966	1.1334867130825041	0.5073298011111788	1.230423523405792	0.3967593704715711	1.6221744610341642	0.06292529433378934	2.193259613041695	1.2829841493704437	0.5443163876656817	1.356828940472242	0.16889822149045486	1.776885828715913	0.7031336513609413	0.14332768736762375	0.8909014685016522	0.765209114533441	0.7393933814523682	1.6009544779556544	0.10058513991018696	-0.21708792476496883	0.42236098908379205	0.2905458077091196	0.9887630588002657	0.38039121373965074	0.6929172293765632	0.6274550602827089	1.7702060569541023	1.591939343001151	1.6365915214262197	1.6186105816080272	1.2398795439613277	1.5058438616952798	1.942182562755651	-1.7132619438798582	1.4394650120029522	2.045113248925392	0.8244812831930808	1.237236705092121	0.7548518532667388
-1.211212467364619	-1.0675710535356777	-0.35930584988275177	-1.548819289410301	-1.3911008389735078	-0.7135941897889646	-0.9102501108182376	-1.0314555607299045	0.05172948408647254	-1.4560237894299362	0.39524091210364654	0.2009328973365438	-1.0666501221211575	0.7425575525718615	-0.8868055562042301	0.17627544882013538	-0.6715620709966633	0.11414289042293921	0.15958661624922982	-1.6141067871998704	-0.13419341690372988	-1.6829037282214532	-0.6823437193819706	-0.21077079955441444	-1.142261096423485	-1.3925734316633358	-0.12701837712298092	-1.692779794980838	0.5606927726970099	-0.4789988240487768	-0.9336457571835035	-1.249841125557275	-1.7279929272907697	-0.7022229824021021	-0.48167869513298983	-0.6931167664420754	-0.8784960633985816	-0.9024508403030244	0.050501765422899234	0.17123950870140178	0.4383102761079184	-0.21360525018715687	0.05622351023036781	0.16645518201807785	-2.452368162558979	-0.9941310978223088	0.16674214680259256	-0.6809677349802237	-0.3014499290676618	-0.566249535045824
-1.86927775266675	-1.0014518023133747	-0.26232216993179863	-0.8206981430452079	-1.8687163979975085	-1.0343426138353424	-1.0378657559395812	-1.1097980595761283	-1.102485011281292	0.051970629182749695	-0.23866002699099614	-0.15249176717274662	-0.9224551259095026	-0.007699955691458307	-1.330196324265797	-0.9623761419967707	-0.7946482742351271	-1.0168435536949492	-0.7168626982511481	-1.9612444517075014	-0.7691874218049046	-1.4004609054340904	-1.6938700247608747	-0.4165928476700229	-0.7467511170688913	-1.9772175207634968	-0.39925564071621567	-2.1267540101874243	-0.49543306590370784	-0.28411923199285405	-0.3593841221018557	-1.5553234426504106	-1.786749302751525	-1.007675840060204	-0.46590606459722855	-0.457994197395648	-1.015260481143138	-1.7476286543706507	-1.0014583182614578	-0.8782997372208937	-0.28325409524344564	-0.3927893288900583	-1.041023551846971	-0.420077031740726	-1.137322349305063	-1.9074629073636942	-1.0027228678346773	-0.741879676207328	-0.7525938773878121	-0.6771639941407586
-1.0286667950605484	0.1196389827329574	0.6090117168215156	0.286230656118864	-0.9183986353306874	-0.24697845005315747	0.10265536320596673	-0.16340406828165807	-0.8135946300091706	1.6905734326863542	-0.10571745484884051	0.5129060012096178	0.24007161148323616	-0.20029683174194252	-0.7304732023761129	-1.1096136051346772	-0.4014212664426441	-0.826778374936956	-0.5865427024503214	-0.68071112121028	0.012824390062000892	0.21674583485626112	-0.8035597755255461	0.01824407954489097	0.3780668781993075	-1.0755909419005045	-0.0752109843154576	-0.8855973578743237	-0.6791445630010404	0.6534556124906786	0.5345180088101914	-0.5497293363031441	-0.40712149235925604	-0.18784795396177	0.4677320636213396	0.6935499775244249	-0.13388233640911976	-0.7902843971062226	-1.0480690529253047	-0.8657071104873146	-0.17017605647952694	0.6712444111581757	-1.1518331097312962	0.11097621439737908	1.0181753338171495	-1.0580706517298117	-0.8744561559562375	0.12650616690725444	-0.14474348712942917	0.05684329208131305
0.47958606932848746	0.9582420816762803	1.441635542977192	0.8148135517207716	0.3762495329861497	0.578062551455381	1.057699918086211	0.6248402109742366	0.13089083978403754	1.7962895974188768	0.24794158359051813	1.5543378314601126	0.9121835710270432	0.3724070009041478	0.2821436718207868	-0.48798098416403074	0.14889514642840865	0.035243217614560986	0.29934293902674813	0.7655325155354862	1.4042092642343729	1.3043894960033728	0.8064405592671444	0.5245327537801414	0.8089023616770444	0.0813030568343555	0.42763080996482283	0.5057687052910613	-0.03836313011474092	1.5590260867743369	0.8235042858250565	0.6082174525485273	0.7071504350375426	0.5721350234515923	1.5742094725061675	1.3710322246971651	0.5230501013379918	0.42067361279459364	-0.4839540527331033	-0.20172317694271494	0.30378005246178824	1.7085530260049095	-0.5765723181229885	0.6563698185268958	1.9652427102446148	0.3361701430508781	0.022629351731362258	0.8962995840800808	0.48841143100136963	0.5404358076811119
1.4689891660044323	0.4590956253464838	1.506774203049563	0.4638274787271325	1.0187646365370389	0.7841846992638636	0.7946982476038246	0.6413043744929657	0.8289559169079801	0.12295489128423023	0.5415816619589415	1.8384569622568891	0.4191115364091699	1.1869921517457882	0.8631878570387957	0.13947393893976442	0.5353204665168884	0.7522625798116886	0.9352281433145887	1.1666804402040822	2.0023047489811927	0.8527171100810772	1.6152513435044251	0.6369033128213859	0.11544729193118408	0.6764970420419529	0.7908310502243795	0.9833963434703668	0.6068901611555774	1.536328700522196	0.5332105017562349	0.8838157267843879	0.49602052552731507	0.43222143642343436	1.9052910542623733	1.1221381180002175	0.28437257187677517	0.6530274402824479	-0.0722726387041074	0.2594784494303822	0.41197225365641277	1.6858894550634862	-0.12583770438350436	0.6470927267310587	0.7352995137218912	1.035658899063437	0.703310855671946	1.2145928080246622	0.31062937173240124	0.17034763344766465
1.4628578886661372	-1.0907916621039773	0.8327649525521167	-0.28835022794548887	0.8370727977948202	0.5161580055273606	-0.39312415313461435	0.32285516176702417	1.0331145818649121	-1.993012233012337	0.8784170867209228	0.872075497090523	-0.6152048154166712	1.5836687497855466	0.6571944631303831	0.3006199746297052	0.611118934891421	1.0018454160877663	0.6845190136393601	0.5506798435152263	1.1483973449782405	-0.5090907319939799	1.1022088771664351	0.328531853523202	-0.9244266187372646	0.8116547040781895	0.9002907222909566	0.7003269745627724	0.6408217700728355	0.3902793475224093	0.2509864447526708	0.2275299549363108	-0.5353951785490942	-0.3933200460786122	1.0232153860792321	0.6286412604898136	-0.34353020916379956	0.04438256721921504	-0.14441149330969538	0.2101242115895942	-0.05117983116771792	0.7916113278371262	-0.2520169792289922	0.5419459261587517	-1.7128767799124338	0.8525541795305811	0.6258649378738307	1.3919382865302459	-0.4927382051220882	-0.6187143800322232
0.9036408578462893	-2.4065218780695607	0.041079543196639555	-0.727309349315413	0.27720951475836497	0.13697769651509686	-1.3973854114640967	0.35759222605094276	0.956723340501871	-2.9741938926314173	1.1653211025229602	-0.7209618029087455	-1.2414338398402807	1.3465826584604685	0.009991560889321056	0.18970858562263188	0.41353472962699467	0.8838486499681764	-0.06515718009352772	-0.2321728864821182	-0.5171233576253736	-1.4907967135324294	-0.1098727762721677	-0.12171708560415849	-1.370715084473503	0.8356780341547657	0.639787248866474	0.33722099173657727	0.23146482003545196	-1.1455496483078036	0.20616151861270388	-0.6395729552334377	-1.1291583233494795	-1.110566947964975	-0.6512427967255521	0.49915397621331714	-0.48656904862015465	-0.5344230926655061	-0.3738535228474154	0.045527095391282434	-0.6496643661912863	-0.0715304811713976	-0.6449097996593174	0.810540491338019	-3.4669466319653983	0.40291896096081237	0.014298241705486967	1.535145223642991	-1.0617278895682898	-0.951290697319929
0.4797543474340982	-2.502576099668358	-0.39334638015090473	-0.4897926669485099	-0.22970377799349817	-0.3654802565468501	-1.5054991903934616	0.7622783197272025	0.664231650966472	-2.3967392987290013	0.8806371497457695	-1.884316849696318	-1.2603186007212572	0.7208353931864975	-0.42229065659033	0.2296302183751479	0.13567407569363132	0.5075133979972816	-0.485849754984759	-0.6025253021471911	-1.7950060110104349	-1.5706574547827916	-1.1622584741147801	-0.4473774286934462	-1.1364867692054725	0.6369680754552351	-0.14720178197792722	0.10489842559202615	-0.10653644356781429	-2.0546203904063653	0.04723251752602324	-1.0510823013028896	-0.7369584355555187	-1.307882142758021	-2.1088324416204567	0.3960288962685483	0.0009453567571501825	-0.6941641265803616	-0.2941039587420762	0.09456097094904087	-0.89127864247792	-0.46958999713857213	-0.6870573305365033	0.9923151943273617	-3.389847946443261	0.15973134757800836	-0.5445196513805927	1.2028542551706345	-0.8650927938808665	-0.4933713291693806
0.42228267268873604	-1.5312699072448208	-0.6142088669758223	0.24474799912426587	-0.5553189548983745	-1.239692022431643	-1.005570234094326	0.9642176637345103	-0.060197092130705905	-1.1376879761974625	-0.3176736821976082	-2.203591747608202	-1.2040490883700037	0.026277987810653602	-0.29285374768763744	0.4205880221018929	0.0042536910703107386	-0.14004287638563878	-0.3790674387158261	-0.7291122280962203	-2.1097672348333822	-1.3005700035089214	-1.7719772211245983	-0.5852547940940652	-0.9200988489445936	-0.15413029153958255	-1.3889461065034066	-0.32100416017808864	-0.2784325899265408	-1.9567513179898637	-0.5610834025401488	-0.9219428903645028	-0.007074043671144891	-1.2995446498483116	-2.4942620371807482	-0.40320289642063567	0.4801933513188858	-0.8119107389238984	0.09378222091091729	0.028898674690109417	-0.7969764036265282	-0.8344122367207488	-0.2232738931000168	0.19638766184627937	-1.9285904000612601	0.01416449006646008	-0.7188959486593681	0.05716417631262029	-0.232373550474646	0.22111581344174122
0.46699485763381465	-0.4054330526385442	-1.11187036809746	0.9260458282861814	-0.6877533649307981	-2.409832201776067	-0.7051036878446997	0.6324702834667666	-1.2714282156636258	-0.38874803008383246	-1.9456418391254038	-2.182575247318875	-1.4892255134460284	-0.6173976017787868	0.12780739137456265	0.29741521522087544	0.04382414435808163	-0.9950669301960223	-0.3833790214060065	-1.027554350099862	-1.8830645437642197	-1.402857243718006	-2.168092388387078	-0.6720409985825858	-1.313556982469046	-1.4261414822082408	-2.6043221913404726	-1.063661105330453	-0.6657376341201416	-1.3909199570486228	-1.4577972790840352	-0.6116059038804438	0.07153672328127159	-1.5912460587948216	-1.7830852717216454	-1.8794175938023239	0.43517759258177763	-1.2901231928539423	0.33103693533870315	-0.7073035293267184	-0.8194117514078052	-1.7322219050719332	0.2364701763391684	-1.6239098670782186	-0.4181690739161786	-0.3202447236475482	-0.6841534657329639	-1.4739225314645779	0.07330426361990014	0.3589800545390806
0.3272250527173491	0.17675118783874152	-2.0594394765303212	0.9627114826955874	-0.5444098341443854	-3.3083237642511443	-1.05215426645428	0.10219669408461349	-2.5401226740353184	-0.65502014497829	-2.992823377104903	-2.4729878767472107	-1.9048657810430667	-1.2301999421331251	0.23379408216658837	-0.44753625983566103	-0.042417576902180065	-1.8106680817054426	-1.0561370216238557	-1.4836132233367183	-1.820615890976038	-1.9070827329374898	-2.492705390053182	-0.9145773422467048	-2.1659886317807455	-2.3930249612087096	-3.1647231455440346	-1.6430796243201875	-1.4334236811138878	-1.1902060633743423	-2.2295402257588326	-0.4744009155403238	-0.7328763280208669	-2.214982485137161	-0.7956221145802552	-3.127311124013812	0.10276285321659663	-1.9463758411656418	0.07898522332054765	-1.9851401672535085	-1.2570139742748152	-3.0169690083406064	0.11312477650743451	-3.3600265006630003	0.21042726944552426	-0.7840344867593446	-0.8551730971678687	-2.519151493409468	-0.32124873171222995	-0.4042465898766255
0.0258222496599303	0.20783152340377217	-2.9933924825751976	0.0924629871533998	-0.10779045476579202	-3.3488057478357387	-1.7881310248092772	-0.11603808877042704	-3.2279034805899083	-1.5543484912641827	-2.9206867860496053	-3.011778555898352	-1.975546959627226	-1.7841561324914001	-0.2847399085741526	-1.4414950658917967	-0.6143568343216887	-2.341085830599832	-1.9904466622774202	-1.6500680613868755	-2.038903438416685	-2.2682825072727333	-2.52329134901742	-1.3899551847350977	-2.814430147282951	-2.3044062243631163	-2.796088894863085	-1.4906764404870199	-2.064183428684043	-1.6138682690719428	-2.6987695342127296	-0.5846990792952186	-1.7279140958996873	-2.7019821693865596	-0.45340833720749607	-3.3540266094864983	0.0635130711783868	-2.2930632104437967	-0.4436328166614513	-2.8353447322816345	-1.8563319956139623	-3.878986603023069	-0.521680489998282	-3.8703104354644418	0.04136006311897857	-1.029561211386883	-1.4030453738554307	-2.6920042261726493	-1.0542755232191663	-1.597197230743071
-0.23644704601726987	0.048820024802843476	-3.1794262882886	-1.3480735394906418	0.3583736589600966	-2.474701999767656	-2.3141899131040917	-0.018582944295924702	-3.030509463887591	-2.2956459786068417	-2.137892905765585	-3.079556931882991	-1.5853778770439066	-2.148367715631847	-1.0635276118342547	-1.8676447173385724	-1.6121849160562953	-2.535188815229232	-2.123471550774402	-1.2192432983210515	-2.0287613553229797	-2.093191517243186	-2.0053246278263623	-1.880389911398405	-2.770889691098516	-1.2518221097541542	-1.7861324752702161	-0.6978640440901529	-1.8147596534879047	-2.128646930547521	-2.908901149853682	-0.7703368636934199	-2.064500713730022	-2.615933840730034	-0.9215838677661861	-2.6864760069728515	0.4168639514506543	-2.179428583979308	-0.6717145163316844	-2.3811987461966453	-2.029165275424885	-3.649134207843066	-0.9255476337617677	-3.1394232748347357	-0.25709840378778553	-0.8901050722524508	-2.000958525502861	-2.40853718703346	-1.4206929672271802	-2.3497615863688024
-0.3861071837154978	-0.06357526337478585	-2.303845750927473	-2.5222817538307134	0.41957050618179864	-1.1695460657456247	-2.2234587976692857	-0.06610270309254171	-2.152331808863082	-2.2564440335856046	-1.3715210365328798	-2.1709897789231354	-1.0456843204803312	-2.175662299256002	-1.3611944244170888	-1.2323627067050205	-2.403940840537601	-2.4560367378582684	-0.9490484505253926	-0.39643055539716376	-1.389980717413274	-1.4935766308136433	-1.0704128406798923	-1.93912245031681	-2.0810491766087242	-0.1158449363205776	-0.686723899077616	-0.005018188824268385	-0.5942670012925605	-2.013897197390946	-2.715672134611164	-0.7929744055207522	-1.5024924945096032	-1.955654002174838	-1.4865396474926336	-1.8087370745174343	0.6433766554669207	-1.8700087403159353	-0.28463908840148383	-0.8119105000924967	-1.4164351676363702	-2.4136031236969604	-0.4176151687776175	-2.0750791949561793	-0.22032383455111648	-0.5886120047980453	-2.0407031003013376	-2.2101776532667157	-1.0149241711696435	-2.058195494102035
-0.5357530397729773	-0.09233784171462148	-0.8224357118349104	-2.66863420506475	-0.12712483013743722	0.01104293444915775	-1.4948124743989337	-0.5151116855172537	-1.0032045191466281	-1.31213842481321	-0.787638190966927	-0.6239907694885801	-0.6335840422359666	-1.7957102594040593	-0.7949637206789468	0.16288673952930063	-2.286435528502319	-2.0880547152984335	0.7752329701466117	0.34486446103772495	-0.3826714253278111	-0.7757743253490218	-0.1693984145392002	-1.2591322658718074	-1.1104618367534762	0.29617294762230784	0.13916070937662728	-0.01741555060136853	0.8060362606226892	-1.1062119751329031	-1.7607738856544375	-0.5181252956237505	-0.46669233754667805	-1.0285580563412522	-1.328794213873924	-1.0599718565683476	0.2925757768305173	-1.5356476582826009	0.4976873905600279	0.7550905488450872	-0.21191081297947972	-0.867145766376079	0.9043499160145052	-1.3305728711090525	0.08713254090754921	-0.4461755388942451	-1.1758648501457654	-2.0436287584799704	-0.025091065314920464	-0.8053623830328822
-0.7822120983805487	-0.0005065494050690534	0.3706606351095661	-1.7559710618870024	-1.0182241383098614	0.8227751641583254	-0.3745236537005543	-1.048185919619408	0.11106524651946835	0.11339506239932445	-0.02110952058349533	0.7078057867833106	-0.2951142493871396	-1.06556142825115	0.23094810767138646	1.5041006959156467	-1.216961980194134	-1.3840028836766707	1.6796823465397153	0.7396766619539153	0.35111436478785374	-0.06806518459764586	0.37221324426098584	-0.061663526780701264	-0.16950316190130588	-0.034718669803978884	0.6675980125552093	-0.5939317441290913	1.4361842971895205	0.07728836566417426	-0.056429952688326394	-0.01443448333350658	0.43892459858873706	-0.0933226362649053	-0.4024879941506922	-0.2605120446389291	-0.4380692569342972	-0.9800263759443935	1.183989323110312	1.3672933688911264	1.0095517689059197	0.2813138177587803	2.2017162586289394	-0.7223507042524514	0.34885692507365196	-0.5259953261996564	0.2652587680281967	-1.474265968389586	0.9677656412017605	0.7039126506168153
-1.0680804815600726	0.2543492468834061	0.6634943890346007	-0.5577529224311959	-1.7466564523911625	1.292936694658546	0.7651978306848098	-1.1945602862653821	0.9572874991783084	1.2750528091612148	0.9778061579955154	1.3032224386193882	0.13263546160843986	-0.20382367083703049	0.9013446787843027	2.1294456002930486	0.032649141176826484	-0.5248561813764331	1.0904866711921197	0.8472592655312113	0.4966187526447125	0.5923020658015148	0.6003669973867477	0.9435409707358648	0.5947034597083328	-0.49163679290981666	1.0175332692419636	-1.0962672005641094	1.045899806847749	0.8774803223514807	1.6062589903750515	0.4703736414035395	0.8555478041242295	0.742824765959786	0.5161823191994417	0.6037317206327341	-0.9653287378558559	-0.04106725601630292	1.460588631816734	1.0392138271953277	1.7056120478784698	0.7203458875532938	2.622406686993728	0.11207612028799564	0.40879233263024956	-0.6672620961776627	1.4213859152125252	-0.506830204521657	1.407321193312129	1.6088972752578852
-1.284131008163647	0.5138700970997024	0.18886142703900077	0.04182347968344028	-1.991576146975426	1.474152374774207	1.5131046583078693	-0.96579371516155	1.2274152799570974	1.5934212844770015	1.5169331130664503	1.3501973225528319	0.5862433147205998	0.4412917104372232	0.8192688796664734	1.8976277248136555	0.5624056231890776	0.034695023180752044	-0.4150662502354359	0.7728976870945241	0.3292874811647261	0.9802096406610746	0.7166606898043039	1.113565725874734	1.0825315254306043	-0.5537511206792146	1.238256689571148	-1.1184355063729614	0.1572284000635958	1.064866957988115	2.1930479459895103	0.6872539190539714	0.7440915338765234	1.354354185239771	0.6582868070566952	0.9757710381027621	-1.025164915847258	0.9232364103091603	1.3257470658756325	0.4518435450326365	1.6425035825267635	0.5458540648800906	1.9771522231597332	0.8744733911208409	0.38235357368914485	-0.7873364280724585	1.5640753480594844	0.16613397217622355	1.0804468870093293	1.4573905382767884
-1.4241810801682804	0.4425610669376773	-0.38459085865494347	-0.12993108884732155	-1.7883088734313088	1.3702351878487606	1.585918874984431	-0.8508354145670822	0.6781714782629059	1.1235218112628462	0.8730918408386725	1.3075699832021233	0.8403476478787217	0.5769340357642109	0.39615121708183787	1.0559311320075055	0.19827924402527206	-0.048643817492075	-1.7012613757403967	0.4746621445295954	0.27192230024865116	0.7868028376196311	0.754056140379838	0.4505681765284391	1.2104687748020757	-0.2537449621763786	1.3130597220655222	-0.8117195230612254	-0.5979618843795528	0.894833556706919	1.4834447466129785	0.6013267305351575	0.27856608293046553	1.5418223452258688	0.05256271245073769	0.3492293114984677	-0.8879870159306759	1.2538678290705363	0.8954601645470806	0.07757853926217878	0.9211742907564028	0.08361177103222406	0.7657725021050938	0.8372203433581246	0.46715818323347263	-0.9866759224737077	0.7220246469287753	-0.08279999918869359	0.20940935650298803	0.49290672244060235
-1.5405613128062219	-0.05811247024946338	-0.5151956192840883	-0.43897164007275424	-1.3280690833569375	1.0653169706238474	1.0562930695429926	-1.162233630782441	-0.501780263075921	0.5471673389107937	-0.6820497328899454	1.2909533660998023	0.8541063410561247	0.21746536546927678	0.3514196089140699	-0.036079789904219714	-0.39084433309433103	-0.5790806300389977	-2.1322335964620676	-0.06396359468686776	0.36361790225370455	0.07896134107211518	0.5907950440073646	-0.3983877974552324	1.0416033962878164	0.04463243776737356	1.263532139481152	-0.5271208240374998	-1.0271385221327334	0.7227848412674927	0.39923740870549695	0.42204203248766264	-0.23622464966603468	1.2620940815310535	-0.5728754950937853	-0.8534687646967483	-0.8692446267776284	0.7543329150427368	0.25172572542365956	-0.17716320124013224	-0.11785132773468601	-0.2823049843008775	-0.3377944693031736	-0.12156985562310926	0.7325679268767108	-1.3124553114732154	-0.351307289579804	-0.9849037193165131	-0.6795081095568007	-0.5561337136004177
-1.5574799347590262	-0.5416173043180372	-0.24271848303711685	-0.18175358392239913	-0.7155055896440589	0.7744186042497875	0.3724458590005035	-1.571685283140337	-1.6001330885256775	0.5722601838408817	-1.8982377520323706	1.0409897580965488	0.856046893722762	-0.2658250093322377	0.8688333244775767	-0.9986083204964107	-0.42883894783574955	-0.912233608230226	-1.8712544166254355	-0.5912519135552383	0.3035444875239678	-0.5382331916041067	0.24038576931229844	-0.7466475785374979	0.8382005727630041	0.14440163961425398	1.1390429703543787	-0.3410506661327248	-1.2610788512861364	0.6714668813941045	0.0892687577095886	0.3786038326623349	-0.45567398784738566	0.8222379217197284	-0.6082156880234315	-1.4452773746479368	-0.8669054438840743	0.024493838207531968	-0.47596807300978367	-0.5268814380118029	-1.0148697127560822	-0.2877134142831318	-0.9674869373106286	-1.1026151055844353	1.0778007784840324	-1.5378632997624813	-0.8747161290272992	-1.5475296527196818	-1.0616159486552517	-1.0345013774406717
-1.2387483118789149	-0.3566005891251974	0.015851351925133948	0.6519625177640547	0.01827466669884641	0.6730618632590896	0.02306098144039248	-1.4360661412619946	-1.8423410936372477	1.2608324028504372	-1.7386711007092717	0.4334134785111355	1.0098474685382677	-0.4321304975698968	1.3743077292679546	-1.440871983298598	0.18634945985707788	-0.5582935229478296	-1.3259434686245761	-0.7091488643844471	-0.043495004273083775	-0.4228406353502488	-0.032164166889516184	-0.4618978108428357	0.8667515576655248	0.17546906416795333	0.9153718326802007	-0.05493000065241904	-1.313292941810849	0.6561581624970608	0.7420415719054311	0.4713518761370397	-0.18159081157486684	0.6746489271823192	-0.14889205417022733	-0.699783737134815	-0.5645234557808557	-0.14245310488706592	-1.0200499336076816	-0.8103789535491941	-1.3664526707904403	0.042783128839328555	-1.1342670411357623	-1.0557009261361672	1.3268815327355838	-1.3092854129357754	-0.7133053716614496	-1.068557269582433	-0.7526704383290577	-0.8071533183752444
-0.4327457467460131	0.5975286944626806	0.06890287764652267	1.4118514421493218	0.7496980583136725	0.7171197014626807	0.12844424293905624	-0.5319906528483325	-1.0292164142458122	1.9768353394386469	-0.42144567639908803	-0.17693397229394858	1.13831635305036	-0.15169257192972752	1.204821000227728	-1.136009420023529	0.8670932531491204	0.33736512702162125	-0.6002606035178035	-0.30046576606461767	-0.36960049135487794	0.4392974577655873	0.03436978576784005	0.03605746086097125	1.1393627830312203	0.32277074506960685	0.5123599854684527	0.4368415381677962	-0.9807989019529874	0.619106801764092	1.4759714135309716	0.49546840986859575	0.4674004615629665	0.9649666397455012	0.25578844440751475	0.7901868672690762	0.017144354777197522	0.3816934230525039	-1.1298273722310037	-0.6441175923745239	-1.0437867521820265	0.4115249699694488	-1.0034433532630003	0.065604919698577	1.3423975441731235	-0.5289140687451911	-0.34468815977830086	0.1944294014513528	-0.041606113402363025	-0.23350253731151616
0.6581418497851809	1.5765708334622124	0.2243668285647303	1.5266908804375119	1.2497818442291935	0.714342182797846	0.39993631901902266	0.6624078425753814	0.2934306286892289	2.0300066386827873	0.8719696289964932	-0.23684339134373172	0.9419129917675488	0.31771107454454167	0.40294026428368285	-0.2729247700131655	1.0184401078775325	1.161206793047805	0.39638186426631195	0.2603871303857955	-0.2419098783466502	1.397178071826581	0.394812738850559	0.29024023572618485	1.407599498323408	0.5480814628969991	-0.022281286972368267	0.954119293723417	-0.18780691261264432	0.6485298354000265	1.4010537424106204	0.326332709262394	1.1081568019772554	1.367129571769052	0.29773961396836934	1.7147966501091012	0.42812901320979807	0.9875136206023737	-0.8344548313584578	0.025588381790281216	-0.29070197529478997	0.5274488305150908	-0.7145035884048752	1.2633474432917766	1.0936340525388302	0.4772696386402048	-0.20377710411259303	1.4129726426452218	0.5331690721269638	0.23609963810581278
1.527889065107353	1.6348477971127646	0.8632172645572317	1.092554909994056	1.3833754943369858	0.5774749815484765	0.517517755719955	1.4304485646718637	1.3116811691067707	1.3430476722049915	1.242103067092327	0.4169042534392256	0.45456785385105625	0.6330200149208134	-0.2877481424667824	0.5852624595209442	0.6277823399382085	1.440070465046748	1.4866011499703242	0.43148549619858517	0.3765867929809461	1.7992393892117637	0.7425394145150964	0.22984618641022733	1.4329290386846687	0.6514149846313683	-0.4060366543172405	1.2324914386663752	0.7527749166623117	0.869651571553306	0.581572569911548	0.12526605028582222	1.3734208293808952	1.4406163387317459	0.20148469512250516	1.441311077158437	0.3298129414176155	1.1149586570455507	-0.4430231795611227	0.7602112830153799	0.4452974281282602	0.39917544655926535	-0.37083175558918713	1.6012657805366037	0.6680818055495454	1.2140298665836184	-0.18708879704633405	2.0539422897673894	0.6160710028022811	0.4073023019129291
1.7493099906931073	0.6034653492783365	1.7947317291923495	0.6933493354333413	1.25476707421245	0.4313423616571079	0.4786947539650674	1.4662497189960573	1.5877654654776552	0.4579007650402808	0.8454300150331532	1.3221163331012211	0.09475157979924871	0.6904565824414804	-0.22937129520242797	0.9428133840808294	0.18100574132343278	1.2228418068289293	2.148979581036466	0.04303480078368074	1.0326317584208908	1.6015010300263808	0.835161346130329	0.09727498781809628	1.2150726410116466	0.5433357402964829	-0.3180492662228882	1.1973361723921374	1.3589795411152714	1.2631125655858138	-0.17933403284557814	0.1946608195009928	1.1756886548967689	1.108636226191829	0.3386161091523467	0.5693144445810433	-0.04301604331655121	0.9062456020939343	-0.21260614984117035	1.0946833084901033	0.8458601482791649	0.29851454789735504	-0.07061652753957733	1.1280280283202055	0.22172359855342938	1.426968747884384	0.11181798028034987	2.1930307247668743	0.303971696118749	0.34544712706363867
1.3255973622905177	-0.6723072066936189	2.23837690937387	0.7421892215687583	1.0890460163724465	0.42730502427171524	0.5085730823032433	1.0339444066912873	1.2774352137003535	-0.06312299183998964	0.451556957869833	1.7520749488552896	0.17211079276981595	0.6221043643501573	0.4219772100424117	0.7974914747851809	0.1143473556087065	0.8957851621004186	2.0021947028815243	-0.5425673170437916	1.2144323796765464	1.2574042649491481	0.685847878161268	0.08519972587136314	0.9177543995363115	0.36367530984541285	0.2407091271596345	0.9679733379817348	1.4292950701985345	1.6062446345976	-0.35172658741726326	0.6249049891350271	0.7315497793635463	0.6977234030622487	0.7200615318811374	0.07447476858836236	-0.13648519360100128	0.9258469290436534	-0.073613858390663	1.0251772426757841	0.9152599155658003	0.41714693229629746	0.13210913233252256	0.6098519811166694	-0.11642983856982031	1.2610187393353183	0.7593748233516767	2.0944482341048842	0.010811489204139187	0.17485531959183184
0.6624446674468217	-1.151458424632528	1.6122845916264406	1.1096661136928359	0.9904816958353894	0.5130375793866925	0.6727226794971001	0.5914035345673382	0.8191687510263208	-0.1584694170289211	0.4894378310755953	1.3091159972896238	0.465096922119955	0.548445413781521	0.9125994673196716	0.5668229521913101	0.43597904918478275	0.7448440761000555	1.256675584516802	-0.8149758398229442	0.8159581884331926	1.1078212893955612	0.43251291592154206	0.1582385688296908	0.6219724756839353	0.3233442997165435	0.8352221325368056	0.6767181336093613	1.1778836111310218	1.5943618558807302	-0.2065878500234157	1.1375491395942363	0.3687921110767668	0.517931574528101	0.9984673422862458	0.18434777360085203	0.2516256289927836	1.345819113517748	0.22318306944202096	0.9039888567072365	0.8561242488640557	0.633921016482697	0.2653543242713725	0.5538411416774499	-0.32052201389926666	1.0594247725053876	1.2648160457288615	1.7939390654856502	0.0684469250882355	-0.018122658536892395
0.19646981560225496	-0.6232562313032252	0.2973881036394132	1.3670795620126202	0.8777209034538163	0.4857186591258118	0.7121784231417496	0.3699937812420726	0.4998083496672568	-0.1957268139449407	0.7247472690652377	0.23686278530948413	0.46173337278294896	0.4562225337644543	0.713758758488473	0.5806228723322172	0.8299829344757633	0.7620377859114902	0.5553826693018868	-0.6008814087160492	0.17297547826152138	1.0368550339591525	0.14693336167294718	0.2049919932983063	0.2544414515692886	0.4899224564277741	0.9392315120996946	0.39771743092159817	0.9255006691316636	1.0672764594972273	-0.2898955449093812	1.3197285953722233	0.3008676912029438	0.5202218536143796	0.9274773890872035	0.3443437732323335	0.7350773485906771	1.6606400945692168	0.7021970619369202	0.9221040200691151	0.7875149918840214	0.6922300397508477	0.37100996348773324	0.749470057673299	-0.4536628630896555	1.0413950832945174	1.1046312294366316	1.2354791835369494	0.4462861034111216	-0.12411794643790607
0.04524242538885441	0.14339307381939995	-0.5816402780815431	1.2489591108406852	0.6489394286182635	0.28946498465594656	0.3387606577816819	0.2896895227717911	0.3139300034350539	-0.4776035115616951	0.7645953748446463	-0.7493172133567827	0.020403138569693814	0.3364253157129191	0.03638310720998892	0.7204819211391805	1.0018934996577429	0.7940425161601282	0.3604688297370743	-0.14140609302261406	-0.2731279413356365	0.7399283602422444	-0.12879485571787458	0.2346563564341017	-0.20519447419070927	0.7550132063133508	0.4394474222346717	0.21770703888567244	0.7572349650637835	0.1978676409329231	-0.6114137603136793	1.0119557345669055	0.5035782358866718	0.4387449443072181	0.6769421078049115	0.15872753116479707	0.8236997279414878	1.3014712212333548	1.024943464306159	0.8784528295593768	0.6287408031184377	0.5659988187444377	0.39415100840611805	0.7463917036508233	-0.5704444478350452	1.1452433630432317	0.37262050885377856	0.6218973838849059	0.8258732949801132	-0.008469858136852075
-0.011808131305196257	0.255141915951591	-0.2666303133586572	0.8036801509194159	0.32774576133939515	0.16387580303054164	-0.36109383337560363	0.14444219865373253	0.15128883857583988	-0.891616178573221	0.5930336594112258	-0.9558582855497709	-0.37693661784530413	0.31283076882547695	-0.4750132495973448	0.6106696945668617	0.8829617062784308	0.7461180006194481	0.5624623046467602	0.23798221954982168	-0.29429995563498645	0.17569240104052616	-0.24101810932971812	0.3421581616477106	-0.5313377755103265	0.9592924986878841	-0.22326838210955607	0.2191283399399045	0.5389487853571265	-0.5255570053553297	-0.6009823651609645	0.45390687940702995	0.7254661381089659	0.19032520321513216	0.6322391828155564	-0.020811115621639592	0.4953972309180113	0.3748879407451022	0.8365182270721682	0.5146314387097168	0.2650323977923596	0.5354845673743108	0.20106482598896347	0.5038892797946559	-0.6317230302248145	1.1258147848162408	-0.2543251775634467	0.3420141268288505	0.9107659032985124	0.33017819666617093
-0.2532810523533355	-0.38355118845620595	0.809704549872842	0.19789209596015822	-0.001784275476160882	0.39069587463669764	-0.920763309513299	-0.19560144507088062	0.02894876529412588	-1.024579762861933	0.49175833471696795	-0.2087864156267163	-0.14998972450352274	0.5071453483726804	-0.43856681750763027	0.10037443523709419	0.5925694801933762	0.6240252346009817	0.6937022587913709	0.4305705332357522	0.05757662220651227	-0.37195844432334974	-0.007457236089016082	0.5289610670410666	-0.3935380881947199	0.9898079392808653	-0.46342909137143473	0.320488924068066	0.19130819752662181	-0.6070104633684225	0.14306960153638779	0.06049732380482032	0.637731227894553	-0.012468840706320717	0.9496521749190024	0.3766910076246462	0.14840724335790986	-0.3972087049022336	0.20001389161474983	-0.06659834524643564	-0.2250363850198587	0.8515557148864525	-0.24662802502518502	0.3806301209619848	-0.52359349217569	0.7962216363069832	-0.23511165182932797	0.5024142163372937	0.6621703307656842	0.6588818261855167
-0.7273804459964439	-1.0347592565736072	1.4523359682148116	-0.45181618338698387	-0.3404170818266118	0.8902773567646137	-0.9215219675107365	-0.6768757532316811	0.10743367015564306	-0.5703202104929468	0.5984578055812638	0.974396211669551	0.6673154074855203	0.8102316511057667	-0.04403006154265044	-0.5544236345332177	0.306355496155743	0.48286113893395444	0.4395247252098328	0.5180327984702288	0.5600786887970564	-0.6230359654159386	0.493175695076321	0.6581255094779065	0.2582396844470853	0.7789496832620898	-0.12624187957305316	0.2472227666192617	-0.17471416711892263	0.024681630448776398	1.2651687679143604	0.06283138516165206	0.09037637994431769	0.02224893318104392	1.3879159149233813	1.2468224761969358	0.05885836873355899	-0.46274554841157445	-0.4208993077138451	-0.4718396465060437	-0.5728412874667415	1.3921993787547098	-0.7616503999068925	0.594831915439345	-0.1747348597034181	0.22389172492337797	0.26390886454772344	0.7240277699378336	0.277652162503446	0.6976801403205993
-1.2009100851930354	-0.9482167932349842	0.9722774234819651	-1.014799752905739	-0.7485424344004674	1.1700281854934602	-0.3832185218278172	-1.0461534762373155	0.48674438152439403	0.3547632893316406	0.7478024314934502	1.7283275356787016	1.379736464572367	0.9333717184053032	0.25128046577596697	-0.999831879115087	0.1485908171939336	0.4054748001733649	-0.11267077238416336	0.5519404767620082	0.9543133981601076	-0.5536646645156534	0.8491461317398414	0.6103910345733535	1.0059425423715742	0.30546215622188794	0.35248558687252285	-0.1850363439222231	-0.41074580039826625	0.8493009948377463	1.9266081765397025	0.33266267841318153	-0.6945971614675148	0.15475092736568552	1.5575345383750911	1.771606728379544	0.08155868026794841	-0.009792839030848228	-0.6376380723437632	-0.4853457475241362	-0.5730973693351826	1.7348542586298237	-1.0391417351096264	0.9255430058635817	0.3290167337985332	-0.2833318999993141	0.6054014785793393	0.5478069861470831	-0.013652842911318826	0.43820277024680204
-1.3468559681604577	-0.1354314207864706	-0.10486794288202149	-1.2593870399816942	-1.1600170255910587	0.7700874845185185	0.28610263070624303	-0.9695663066079048	1.0021887722496987	1.229565143841025	0.7308753539588169	1.5199331973621113	1.322973117811483	0.7460345980442488	0.18421836294908409	-1.1626151777695408	0.1181017888646367	0.4667091107354851	-0.6539681649455973	0.4771446466905095	1.064253108103362	-0.30907999476728804	0.693123345555008	0.423410594854797	1.2523384721991717	-0.33527465049342564	0.3765497676529593	-0.7620578338118894	-0.5198303265574323	1.1150739965501888	1.5978546543464993	0.5027051849255959	-1.2242977619761721	0.03990729081409064	1.2625699790316087	1.3319989067102314	-0.05519150570347536	0.3097615755860462	-0.5187060018665356	-0.32240172636332837	-0.3066316614001072	1.5608424362929314	-0.9264790373528625	0.9992241261855994	0.7430404774183368	-0.42858173958876455	0.4199389450814863	-0.03317732364836635	-0.1388492036002657	0.17749037703246076
-0.9844092241358846	0.6812982754841292	-0.6842238638946163	-0.9997969719990013	-1.3178703276828254	-0.2337854208002652	0.6704906263117928	-0.3030918064685395	1.257535718311412	1.4685257966329912	0.531878702918415	0.5953735237458447	0.5088314645353885	0.45016399875234037	-0.17660201577336723	-1.2249630029624992	0.07747746596182023	0.6203547149301947	-0.9540361127983117	0.26652500914637156	0.8875535492430344	-0.008534487374409391	0.13843306703166003	0.23227767182009423	0.7431920540862688	-0.8935065690688553	-0.21440593280936893	-0.9908552268789631	-0.6104603159319564	0.48592855760314624	0.5005555706633549	0.25763210208978526	-1.1371836648439986	-0.4504131445208355	0.5964667548892754	0.2454071778916486	-0.32242103026886904	0.10953937352610787	-0.43698611618841565	-0.34326578984204353	-0.06987315025505714	0.9230024727340317	-0.5636773191849963	0.720900026086064	0.8061680911849973	-0.21942882605375938	-0.033341756491385446	-0.5869674229250214	-0.21356538877916437	0.15665703929644717
-0.19227981190733104	0.8264654703770805	-0.34891906716842563	-0.3613288412340244	-0.9931675466576915	-1.2306453741556993	0.6319156212752567	0.6859186903573677	0.9313909504746641	0.8729845232686695	0.23816706906634447	-0.2907935159395676	-0.46418748884153677	0.29238142654975896	-0.6033095656749776	-1.2691948656226817	-0.12732553485489245	0.6440462765058568	-0.957306255686724	0.03300793121696204	0.5739646972316705	0.2588679022433207	-0.30596079367354706	0.1090891712003007	-0.2014281252577774	-1.0882907413948668	-0.9785554707535193	-0.6155568211776685	-0.6944153843439019	-0.6367434172523905	-0.6578613524752156	-0.41684863760157986	-0.5551700159440783	-1.0381816453143866	-0.2021376870105191	-0.5622478288414139	-0.4282790487366515	-0.40345311606834283	-0.5850374262680945	-0.5948185154499377	-0.06768890618256346	0.11393157916147906	-0.22763884851061156	0.3119394285873072	0.44484486627159714	0.005326942676842968	-0.2616744711818904	-0.7638748283805704	-0.41508165561142674	0.23392753019669849
0.7474613651910713	0.3261099898891567	0.22818176178708072	0.20174522728448055	-0.26542423244147256	-1.6159400351610544	0.2891149578536694	1.4399980994487522	0.11274368370322678	-0.14065380886756354	-0.14131491225151346	-0.6540162871500029	-1.0372562837370303	0.16406038960258568	-0.8785692420854831	-1.096514327391857	-0.4775279317497887	0.32164629592328947	-0.6975607217889725	-0.060580603672143477	0.26603464589117665	0.33246183562828985	-0.31039217298785804	0.021087363302191412	-0.976600613842682	-0.8278717789320668	-1.29668310501264	0.0614491280538575	-0.6277294025131078	-1.4798005864732402	-1.2477846116363398	-1.1943117874430709	0.005782856322478805	-1.3179247419292734	-0.9100922642156407	-0.5240128410893138	-0.24012102096024712	-0.7780326902184349	-0.7466205694210986	-0.7496743534886557	-0.19538480894522994	-0.6313329772816881	-0.050496824687190967	0.003963793633005428	-0.11879776120588145	-0.0891800461924872	-0.14134322616297051	-0.647171594742083	-0.7954754228794391	0.054993402867121975
1.4979330337884917	-0.1795062053139049	0.15359344512984813	0.2554282507392636	0.48468256431256385	-1.3228467138212494	-0.14495063339794625	1.5605104004079218	-0.6825015033818012	-0.8022348261376632	-0.6092742499709846	-0.7321380522368403	-1.102360104968236	-0.30045145224503067	-0.8440232468055229	-0.49131749957228416	-0.7428356288924043	-0.26470598684545477	-0.2516973949369996	0.024090023571958913	-0.031359082970609804	0.05942731442654965	-0.090180614871143	-0.062011066594289725	-1.1957781511882994	-0.30224870867996567	-0.9561753619364322	0.48425774667564414	-0.29940246559724276	-1.6110364041661753	-1.0484089127969425	-1.626328696735592	0.12112151969194174	-1.157443485289101	-1.3803513589478766	0.09230651286556127	0.017638033240455948	-0.821632716406276	-0.5827412987649716	-0.5060591721791907	-0.15746415879040523	-1.2220383648587614	0.06827547612433076	-0.16471502453348713	-0.4820433357186635	-0.4537058675535611	0.016077814197556883	-0.529059336972965	-1.178760817653154	-0.4319878843418266
1.8081990121852758	-0.12720354934073674	-0.5932615344879052	-0.22352516237536701	0.892417172156923	-0.808043631152661	-0.44918417256956317	1.1482758064676406	-0.9141563758267383	-0.6283033859753703	-0.975803817053602	-1.0634024629822971	-0.8441791136071659	-1.124329613935036	-0.46762932070269286	0.386315059934845	-0.7084250745235505	-0.7222602491010341	0.20566745804181227	0.17401882081452869	-0.36789433472644456	-0.46578203940551316	-0.07341592353741705	-0.09416117326776587	-0.9225613686525618	0.16900028264017902	-0.32010191213543704	0.44297109845691274	0.16225305740747106	-1.273208696009223	-0.25461085688604307	-1.4912884849974084	-0.16182075739034454	-0.7588105941670216	-1.5600276456194067	0.6302289233841262	0.0630946277767069	-0.6801065213990272	-0.06994790688774426	0.03466906640917483	0.18203472540614568	-1.563680800971517	0.2634986528293785	-0.25976593223610084	-0.3650802767645918	-0.6794067678302874	-0.052424302399364645	-0.4847116803679917	-1.2524096354630165	-0.7798493589703422
1.5945249568300222	0.3974104963860712	-1.1363659411007883	-0.823785742513539	0.884895872947072	-0.5556228894504369	-0.4294223016592202	0.6450666537916141	-0.5041962481506495	0.11190880668536192	-0.91463581843423	-1.6711841258113143	-0.40114162112246093	-1.6548744696486855	0.0360473217502247	0.9941520508890807	-0.44787217451514266	-0.7440030463099369	0.4060684771220822	0.2671669341314091	-0.6504574236013132	-0.8687575944035708	-0.28514220835556153	-0.0315864336412904	-0.4891212846744613	0.38256299921844106	0.05031782176253802	0.24133805733307498	0.4336813319370194	-1.0245315929299796	0.6484583772820314	-0.9938014614689287	-0.44930638676481793	-0.38118499581136206	-1.5087287168100871	0.7406680596706335	-0.07428749013819289	-0.5369541998651943	0.43087310691303005	0.43328189028125647	0.5849015459061169	-1.4868847201138586	0.46923695211951655	-0.30379341847500413	0.12631646535468452	-0.4641047142331272	-0.20541783914213835	-0.33537577444863464	-0.8242234199457258	-0.5076882569179613
0.9591831154022928	0.782615941979042	-0.7571965425410555	-1.0646882064650927	0.63042713467085	-0.655235709630169	-0.033478670794369336	0.3441497246361026	0.08949070647450384	0.6256872896761545	-0.33245700153286384	-1.897334590898967	0.1532372641663717	-1.1118047749870084	0.25607994541509216	0.8613997611132749	-0.29181780730324675	-0.4861717830769159	0.15748538459964953	0.28279952089784877	-0.6535418729108791	-0.839562088225991	-0.28111655142135816	0.054639204415987054	-0.1861596549696402	0.3431440610602567	-0.0961679483207149	0.23701968625770406	0.26731787543655827	-1.1301904836224974	1.0834349346103285	-0.5965421593973539	-0.4515399367404656	-0.12768146142613498	-1.3563983667350041	0.5247401146007935	-0.12704848015941922	-0.3988268713319711	0.5398178180989092	0.3192603955090807	0.6154774433459941	-0.9308781376029314	0.44634464861467993	-0.2939336366773038	0.5389707638630407	-0.005926926321106984	-0.1309138592596144	-0.0018977202369775117	-0.04046297363709202	0.2672521403677389
0.1532676127218359	0.5747076556434698	0.2296280839998982	-0.7813436148471824	0.2903798472132111	-0.8552765916283236	0.522161328652587	0.14353000010595915	0.3277125395997363	0.3741385582390367	0.39741327411652855	-1.1967920847599953	0.587930110015431	0.4359256443060092	-0.06653530988871141	0.0383541988907676	-0.46895966023057467	-0.4097230010499094	-0.45627040522085605	0.25105399167111586	-0.32377321939275366	-0.48744010533148563	0.22753763946698843	0.016153847260337365	-0.1386248838207956	0.15010839988908775	-0.5574236928670949	0.3636069784327502	-0.283757942555128	-1.3736012614548918	0.7062898116400178	-0.5900606181052571	-0.21717102862359064	-0.022765937777389247	-1.1786175073438996	0.1571910460339468	0.0175662253411223	-0.1954739804743012	0.23014766075948123	-0.29148888238784265	0.07063656240545622	-0.15432700667977295	0.06296928673703533	-0.2809626841777713	0.43854604368247246	0.18238569482602457	0.17004992446922404	0.2918118729596947	0.664961243213808	0.8289972654851026
-0.5177958990886768	0.012990000694550752	0.796200805388022	-0.19081237759414474	-0.08318899021886651	-0.921844147460821	0.84303863772869	-0.18278155755766695	0.11172609384986171	-0.39677513846749474	0.7024180418697782	0.03989001404719921	0.5365512958255079	1.8264281638092024	-0.6961283147211647	-0.9244822685140288	-0.8219651676427144	-0.6990026046218719	-1.0771219035740818	0.1575554052844504	0.0014630175714550608	-0.22603243957564145	0.8688619131279324	-0.20362536584106605	-0.361855897678209	-0.13407048568892763	-0.9589156362009774	0.2628687951936639	-0.8946627104711993	-1.4037882359235343	-0.2977640601248373	-0.8084221372785555	0.06977414295650348	-0.15015787570918412	-0.9145204322000923	-0.3634745779048461	0.17621707754483354	0.037682052295249985	-0.18134307937128274	-1.0272915397212632	-0.7601841215461396	0.36516911434220795	-0.4908080888801178	-0.32269056387611933	-0.19344341946383467	-0.11616989810642643	0.31929350192440953	0.264105877745312	0.8980324514369867	0.5921924332162259
-0.8272119547286597	-0.171769395088892	0.3247037671657431	0.34442234457297616	-0.41763097040065617	-0.8425242742001006	0.6880867629090472	-0.5782157276652112	-0.1926783085211657	-0.9658315857276261	0.33788804250823307	0.7443900701304748	-0.10535450597780176	1.7876741919019628	-1.0273907394748052	-1.4293482599892116	-0.9581239045739262	-0.9715442129940085	-1.311955341597406	-0.026748273498582824	-0.13507661503520096	-0.2715626508603055	0.9554932803820873	-0.47806476483298066	-0.7863683266435654	-0.4679624117524197	-1.084691360491547	-0.161041241354523	-1.1984249367240325	-1.1147462427586834	-1.2896962568941188	-0.8041948714727596	0.3711124038707813	-0.552841700711443	-0.4559903760552051	-1.027812842771293	0.17870858012850183	0.17468042933673145	-0.35767352241365424	-1.4389183491666098	-1.2954473988963584	0.3252639989305584	-0.8187788219342075	-0.3799303154689447	-0.9104372193909159	-0.5015763675590256	0.026972432039035578	-0.07450517676730453	0.6247826425588969	-0.2417768987720513
-0.7318805466831745	0.45740007798593796	-0.7515439999757562	0.5865031324912569	-0.5253306034201269	-0.7015759104487238	0.21300778269615328	-0.7141212302614462	-0.23676295958563393	-0.9368395887973601	-0.4024441996531134	0.34299119432270586	-0.9007837961917122	0.2275108127657758	-0.673620515215392	-1.2619989540517542	-0.6785207329174838	-0.7113987541791609	-1.003608205645326	-0.2343658538532418	-0.7473441571483681	-0.3751276505600574	0.31780863418745575	-0.6082097642848954	-1.1955359648217874	-0.7379519582173176	-0.9266096181303478	-0.5324158945048556	-1.0139848843151282	-0.6227173034232467	-1.675128057773706	-0.3262948858429925	0.7280086648838243	-1.0131090383819115	0.16692187490008525	-1.5659364308875687	0.16441483068640184	0.1550049183928934	-0.20765121196992742	-1.2807309842384662	-1.1633442906494167	-0.1142376030360865	-0.6678128886386405	-0.35780431901280657	-1.177361024591136	-0.36024527514643256	-0.507789492632734	-0.44197307648899026	0.1659412087549276	-0.879828007643019
-0.37081570732347846	1.4722197638500794	-1.4571032915312667	0.5214832792930918	-0.25995469914664937	-0.4935203161743475	-0.1889014282673453	-0.4142552491686831	-0.09003315819203564	-0.5875461349505808	-0.9937588929208168	-0.5396630225871999	-1.1888193243152758	-1.5791699360012723	0.08512798293733309	-0.6429493915902895	-0.17738247972243826	0.055508306131526935	-0.312460780695695	-0.3117520081695595	-1.249507766380603	-0.1657689185847314	-0.44032783928246727	-0.5132405048958006	-1.2621116143042443	-0.7781560079934614	-0.5255336898650552	-0.4554654950615866	-0.4300462892601432	-0.008837160729811118	-1.3659500573458623	0.4022382919940139	0.9674561658293025	-1.110147002662914	0.7284563157552859	-1.580883019961412	0.39853431205461315	0.03590013728964127	0.12554697819512642	-0.6412555873862721	-0.5250856606369374	-0.47729729298606133	-0.15355796238061145	-0.26148692610935287	-0.834939987277453	0.425316134440332	-0.7882978895989917	-0.6179756990612433	-0.13586254832149364	-0.7827088759992404
0.05016304788207271	1.8760887696873327	-1.2823388970170109	0.2922024839642906	0.2551547015887683	-0.16336672164800284	-0.3099769050537755	0.06708253686900545	-0.08101283323079327	-0.37373649916131096	-1.1224343062298088	-0.7797872576715128	-0.7538310028190993	-2.1923695041051894	0.5402764729903368	0.042303227976181156	0.21432048265636075	0.7054982336646717	0.4203229598484545	-0.19844390833027264	-1.0393972911996752	0.3027188461440194	-0.6482790222637408	-0.28937864939382063	-0.7976601409629147	-0.5283693513702615	0.0916723206086807	-0.03797287907178346	0.26911850968863815	0.7157953441179921	-0.7201262635815517	0.9056575613478367	0.7044507808866761	-0.6303920630359265	0.9693648306910297	-0.9449733605280868	0.8280880277806094	-0.10730338251845567	0.4391541840804084	0.12377519467232989	0.10121863428574907	-0.41770134342105564	0.36262844822105456	-0.2119709370394287	-0.2138675358380387	1.2818855646896063	-0.5819927670774225	-0.6189842398691096	-0.22797966281312937	-0.1974332159555152
0.39022880968638995	1.0573349240600627	-0.569379001751555	0.07099280043884959	0.6763988099411553	0.21623590274561574	-0.33069773821429044	0.29180927960125186	-0.30783785252473006	-0.2673491529499645	-0.8190059014789263	-0.09089940344348846	-0.07923755307120768	-1.3631242206646232	0.2765022296683875	0.5257044236573004	0.3953872532377221	0.7088465722611662	0.893460465866209	-0.04828331510801859	-0.22921579114738574	0.5220880828068876	-0.3743480395542071	-0.09488421831361687	0.0005889267337073329	-0.129765079822365	0.7948565714671134	0.23767595288999704	0.7807922760127537	1.371953258935169	-0.0776524878352001	0.9209760334381093	-0.1958331153020512	0.1287366117221084	0.8076968873416037	0.030766972895431212	1.0182121414610887	-0.2507443857933793	0.5918545623939252	0.63929992869075	0.33431273793086597	-0.01878617626086343	0.6024734539151663	-0.25744260782435363	0.1990147392490791	1.5070352198808916	-0.16255869105735143	-0.5246991035359216	-0.3096585062091222	0.20181383029569303
0.6071658259631268	-0.5423957289894747	0.02492447587153076	-0.05040460302767858	0.7818333197296834	0.44299058033707955	-0.5546107948869268	0.10467001030241505	-0.4786868324707252	0.16246811176491396	-0.2867188690380822	0.6271627978373571	0.16705460660725457	-0.13817085321834027	-0.40731204494424283	0.7495506438334277	0.506763251564748	0.2266873195550853	1.0110922498293062	-0.08289359484144067	0.3872407732165536	0.11802913695275466	-0.2908624880211224	-0.011451426806142091	0.6380060165128552	0.1989572733202605	1.2983672789829543	0.16068073466072008	0.9759279403342284	1.548726374358326	0.5023829829565041	0.5885580531604295	-1.2367843468195283	0.6027224808719878	0.3740489845491024	0.8437390316609411	0.6378129404831289	-0.36880415857166654	0.5204242282711833	0.8023375518982322	0.23619682675881926	0.33098334738642937	0.5676660665991877	-0.26562107574168436	0.20352245569365549	0.9457523306054432	0.054414357980731486	-0.2940713959924021	-0.5097586382316318	0.08559593051860949
0.6883359941503067	-1.7651030279633206	0.24857957462863212	-0.11062039929377625	0.7001703258736803	0.414593014994245	-0.9951224022131298	-0.26028293868323094	-0.3153609290994553	0.9931304385259232	0.26389971368792936	0.39860086289332425	-0.14179488953605981	0.3110034315668791	-0.8490861318534378	0.8019824362947401	0.6175079521263961	-0.15301771015157783	0.9239811392109097	-0.30933294933825495	0.20371219755504336	-0.6471885310838076	-0.7564288749000727	-0.018802181815289632	0.7398792331158293	0.37757871348059735	1.3658354279890665	0.08797874505750876	0.981544028111259	0.9880557419285865	1.0014887923580713	0.1912993646636492	-1.6038094322313035	0.5431519544075933	-0.13125986319592894	1.1521069834107953	-0.09442383927822084	-0.4009001455218333	0.24386505376449336	0.8606731105996362	0.14180193173909472	0.328097216438308	0.4430590084818684	-0.11743072017896507	0.013774410067937127	0.03723499722000831	0.015522460471320401	0.10630438554047839	-0.6735844138690934	-0.2592777379208115
0.5937492856509785	-1.7864788774310387	0.34553519608584515	-0.2307975967898539	0.7093334184588115	0.27457838855629074	-1.3208541723153882	-0.5203414001687295	0.009903644478170073	1.5475385618001178	0.6432682798620224	-0.6001065278143106	-0.5006527676210855	-0.18684061476541033	-0.7436298036520521	0.8171361639321051	0.5568093616193331	-0.2044826925920111	0.919524480974985	-0.45939622917310274	-0.47938499953091707	-1.1076334959587923	-1.3148167817466168	-0.06138670892725418	0.3735771331906115	0.49661127591108983	1.069236051111184	0.437358892442374	1.057394394364175	0.01359263466324211	1.1218087161159098	-0.19858531392448747	-0.9878224733936697	0.2578071665403091	-0.5665546112136353	0.8879288788644993	-0.5955873600468323	-0.35527381506450534	-0.11045138743681333	1.1401022283444202	0.2493290137390195	0.018077496770104323	0.3680847831282751	0.042222866942893796	-0.01722655928730036	-0.7244459872778246	0.04939864181944394	0.4707552798119775	-0.5219396841444182	-0.3906416710587289
0.30143343370874515	-0.835762437412355	0.5501962017189685	-0.4829522644752341	0.828733741305652	0.22729841220823596	-1.2240954212885182	-0.6380483866880226	0.028559868560422426	1.019075614925315	0.7184292469443714	-1.2268983662734962	-0.42737503300208735	-0.8624274681664277	-0.41828546178253545	0.8999741781318008	0.15624995743373182	-0.32445299670206107	1.1856499345765117	-0.2728731405161334	-0.7872229672825857	-0.9197151108995072	-1.291883262870638	-0.1059100960830778	-0.08731023555061194	0.6120771255083183	0.7284086099594294	1.0032101568620824	1.3289516026975405	-0.6310676569060063	0.467329830392544	-0.7236405749153124	-0.00200758165382143	0.19558808466067387	-0.8478946391803531	0.16695706508149297	-0.5302234156186079	-0.39430592921858615	-0.3348560626522589	1.6454527963783445	0.4528612579141197	-0.28981674593681017	0.34339705073118587	-0.08242767830196787	0.2275482369466201	-1.1985611435855112	0.3938314661637064	0.4611581672963418	0.0024695485425288493	-0.2409801936289989
-0.10574610480400082	0.11750415090744498	0.692714194585469	-0.7825105962145174	0.7349235680937392	0.2417937829760218	-0.7579345614591338	-0.6963675428537401	-0.410231261632657	-0.5294363139008577	0.5216029678721412	-0.7662402605067933	-0.07543815893468982	-0.9980895802739411	-0.38119127182835716	1.0779573064547485	-0.4221105594263281	-0.8757991871800083	1.5902830693327121	0.19238919008755623	-0.308572917130632	-0.41475695249521205	-0.7157594964932131	-0.1509358316071954	-0.38948142741942093	0.5828912816159136	0.5297307972378043	1.0432258383809407	1.609957468278104	-0.5092663178148639	-0.8816078191866081	-1.410563565800069	0.3934977698406921	0.3777811322739768	-0.9109142630104159	-0.7719933719144484	-0.09688560505620754	-0.6766016472307933	-0.26333630426104515	1.9747706427487222	0.576524982469547	-0.3337848042494703	0.3358638073754493	-0.5169975253170163	0.5177279979937004	-1.4356002922628475	0.8272475323040345	0.02014330349891517	0.62207370367094	-0.06367249978413461
-0.4548894553654629	0.3320082352157111	0.3923510262645082	-0.9240144830170093	0.15820997217490818	0.08565031281654867	-0.2463087474460687	-0.6186470957614006	-0.8505364327471959	-2.045428270933985	0.2473823518918552	0.20444137045513994	-0.04778182293622784	-0.6502545225635772	-0.6927778167005996	1.2887882976866778	-0.7590719796400998	-1.4757885814159102	1.6943541295202684	0.61041498493011	0.41220838191830605	-0.1557558303794016	-0.30973934255538405	-0.21794257874389333	-0.5942865302348607	0.21887433441550416	0.2977903718801702	0.14812717396401676	1.5166584182358422	0.02577913447486992	-2.1537814607802495	-1.9429563054269279	-0.08359988276435905	0.4004568212077909	-0.7523824925800293	-1.577459055150202	0.31908302085811224	-1.0635583191361573	0.10725196547125532	1.701591486128733	0.664477674927386	-0.13101486673306623	0.3977290525929145	-0.8652371257197308	0.5038016030650178	-1.3207736854786503	0.8616071863986684	-0.46529786998794287	0.996348983994103	0.02607449559625237
-0.6256896225739895	-0.1026744521306283	-0.42952316466740686	-0.7464476839067846	-0.7050932925496074	-0.2766911269192769	0.08318002069212169	-0.23177781256726906	-0.7089364413639646	-2.5080815772118172	0.030867958166976937	0.5639072031069801	-0.6094589599033268	-0.3819045283121742	-0.8791986383261495	1.415966539871992	-0.6243596395767469	-1.26939381757416	1.0798083673476422	0.7493966858662439	0.5560847477702502	-0.2492359523340939	-0.5084045589065964	-0.3325598298434369	-0.8179712642887697	-0.3953003989553341	-0.21746430876121015	-1.1427729206998383	0.810995011184011	0.23659839442237796	-2.4664276511573697	-1.855712095258436	-0.7057511949076938	0.026917534664417115	-0.48950518050963393	-1.9214771801830615	0.5997571206046735	-1.100413150883769	0.615648277939666	0.8412445412089049	0.9141922669026242	0.06636031309712939	0.6175992945792911	-0.7512680539581885	0.046694614664238555	-0.6422413762456913	0.2732037586649013	-0.5677231748671776	1.065903279795759	0.21568556802762273
-0.662786825898579	-0.5756071146118797	-1.3377121548198347	-0.2729758995551937	-1.3060316328081951	-0.44351562149190465	0.27330458087702875	0.3563302919156223	0.0063021509198901895	-1.9416140064680198	-0.2320379835239224	0.07038259296506681	-1.2440505994736328	-0.4753429669709721	-0.4581855706250309	1.3476707254268172	-0.243689308641678	0.0058091892574345045	-0.23267258287871775	0.6958364995806107	0.0585858963896348	-0.2545225099048534	-0.7924833567064138	-0.47708212496937924	-0.9045480360737814	-0.8336435365780422	-0.8469408823933313	-1.8043845555341114	-0.3349868232217768	-0.1053477613904745	-1.6611816218991864	-0.9707425683692648	-0.520346707952795	-0.38775575088416403	-0.2883026535226052	-1.7507366237528086	0.8379906985319173	-0.4456957327473099	1.0418396646274481	-0.12877100650309195	1.3129417988880863	0.025728440674384602	0.952847198041555	-0.3586242119057505	-0.6477295445682988	0.4512338904682341	-0.6350578756264611	-0.3396861904544332	1.0565961896975717	0.6276753950186132
-0.7018750405778889	-0.7111940516445381	-1.716939867294985	0.3069321328059291	-1.3066084432252663	0.06632845733503809	0.4486513876033108	0.6480003021473117	0.6339429466412594	-1.231414880479167	-0.6978292622096597	-0.3409908556226546	-1.1344337206496362	-0.5848134919396903	0.529561578719773	1.0205534320433942	-0.02353277030593114	1.4720519167477573	-1.6675552643016853	0.6589923643559636	-0.3027644869605369	0.21495326393344769	-0.3078927731858399	-0.5483178744527485	-0.5386642323544062	-0.709297702002441	-0.9950708141661962	-1.4029800129391357	-1.4121674081593854	-0.4074615090838384	-0.458983901389659	0.3833284799954509	0.5869003668197313	-0.2366264219802522	-0.18575675565724037	-1.354661619870815	0.9264191300393607	0.6622757650218	1.2034601637132687	-0.7363313362971408	1.4690208487114464	-0.245559822840055	1.1645061914697585	-0.2942792700239401	-1.1869493672379277	1.2870522428678781	-1.3087817417823704	-0.2538432867922765	1.133027522905016	0.9732613379176055
-0.778488793691217	-0.7043433590632909	-1.2969781630280726	0.7805022781847014	-0.9478818480997618	1.1628960312983683	0.5867450880625245	0.2363361162677645	0.5894654720866757	-1.0010219307432684	-1.1850595503796948	0.23126545445793964	-0.07633982832974855	-0.15695366174664582	1.5479488623268314	0.4484643030695851	-0.058837345551377436	1.8877120974663033	-2.452526555399624	0.6275729612031129	0.10352131646032904	0.9524784751961112	0.9395756327000241	-0.4047142613744477	0.27588264385986044	-0.12998586410207894	-0.29254866593396517	-0.5410206657861768	-1.9318372099021774	0.029374996334761226	0.26837933140483683	1.588324999702277	1.7251577778144986	0.5895963158216893	-0.028773467059765898	-1.0747753266449822	0.4996490994351863	1.4931121192617274	0.9876899215359453	-0.9412356353618974	0.9479469993435947	-0.514719778761511	0.9768700549031439	-0.805605613556241	-1.2938582279045634	1.196483091808022	-1.4196724865571015	-0.5717096390559169	1.124675949532141	0.8022547937840314
-0.7627204264944123	-0.948946273105388	-0.35221613444772343	1.037856639586114	-0.7752177679903982	2.0497874970881798	0.5873821921983121	-0.624648838458692	0.03271075131231259	-0.9451846609527929	-1.1572787029001554	1.4613381034267763	1.2028024681564284	0.9245100263072007	2.07937086591953	-0.24575832870084918	-0.0422121632959576	0.9530231361159898	-2.1825219183393716	0.36616009390975446	0.926373760351289	1.3422145260458316	1.8774846283796194	-0.0036869463392213407	1.008694607155356	0.3295248337706627	0.8087732865555327	-0.1472368187862351	-1.7570310328763672	1.0721853218429418	0.306362350263207	2.1764910715093744	1.9066901194136665	1.4619524570018683	0.3432482666444432	-0.9377958478312757	-0.5490157544129021	1.4886887846951797	0.37894643373122566	-1.0440722098530342	-0.20038955252740273	-0.5494075855953875	0.32823604566938186	-1.3087275052699276	-1.0019997191063346	0.22160490424290558	-1.0493470334603145	-0.9306071425788143	0.6867077185175122	0.112520124558672
-0.5329944537565878	-1.4866827230842468	0.5727625975524013	1.095536598766951	-1.0277881083453393	1.9286857509075936	0.5164742666435392	-1.1335025099506069	-0.33839637393138833	-0.4000109212092644	-0.2944938286801967	2.1242072929180127	1.7167759956128226	2.155107300612241	2.0695786046565896	-0.8300428860128881	0.31169096554219716	-0.3672675487034022	-1.1073115468971133	-0.2051421496838652	1.2109162924744643	1.038804069272956	1.5417372825578979	0.5156943280931232	1.0611356691345337	0.19538739577334727	1.3243271892536908	-0.4569847985906307	-1.1447698886318307	1.7488081775462945	0.12982994837114675	2.117658145192908	1.0283246999927338	1.6337272395501121	0.8598003069263146	-0.658647562667653	-1.6522869500281974	0.8236417125080042	-0.4768755460012024	-1.231726362499082	-1.346864700873161	-0.32711375321594083	-0.5380167815218219	-0.949635108667824	-0.5900015094421612	-0.8484039411833251	-0.47808327847233095	-0.7241402013293483	-0.2513407690960161	-0.48658157628676163
-0.19169650172741437	-1.9165287198479084	1.103557830644796	1.0473770485836165	-1.399130751925862	0.8592194246163285	0.6177115184941179	-0.7565642090855085	-0.12398605863959387	0.6526082019176703	0.9526821422920227	1.5357164410741586	1.1925901576477007	2.8028926713704028	1.8896081706731462	-1.0640774039351717	0.8733446640366368	-0.8981045190471469	0.08768450569765143	-0.7563437341508761	0.5417990439813656	0.33826271293437354	0.2455669049690025	0.9349213883625992	0.4477079438406475	-0.39282746067810304	0.753112603247707	-0.8679626224764072	-0.512720025196522	1.2765043201951343	0.24257884153621728	1.770955021448379	-0.10094866975397515	1.0370804639948772	1.2278627482765159	-0.03231654264675211	-1.963290498092133	0.22403861065653194	-1.2602547222507021	-1.3448440609324304	-1.8085649190602497	-0.021824386823194257	-1.2387835286140565	0.35101070220881947	-0.31791071982465774	-1.225484134663795	0.09896952133249022	0.15001288513992145	-1.2656188474752141	-0.3809079945698574
-0.028791557979230935	-1.8001352809967521	1.2299635240392126	0.9993803625882621	-1.4312252832755565	-0.22039407252301885	0.996302609805693	0.14447955650556968	0.3253691858438803	1.474351213116237	1.6128707646557214	0.3182757778517645	0.31925584490611597	2.460169566274565	1.914046348931876	-0.8791600822929574	1.2392508895400447	-0.46030599235463	0.7769195888245346	-0.8339358344020504	-0.4648593130582791	-0.1585466652309852	-0.7361458757711885	1.1544564979947067	-0.1320172757452811	-0.8248921095299799	-0.30049595395162537	-0.7701183739218682	-0.1601902053314771	-0.019894134508760795	0.6596033688990016	1.5840842516238829	-0.6214464280671249	0.3337044766268639	1.2122687571601498	0.763558061082	-1.2614083101963245	0.21628036383043	-1.6275413847217273	-1.144833564553361	-1.4720426812228222	0.19528662008837283	-1.5179522769299623	1.6431143561255557	-0.20373543181742756	-0.8433885567025959	0.6207842342258323	1.1029210295951297	-1.747425863934561	0.3243129802421068
-0.2228083808973228	-1.0649111476344195	1.12989776176364	0.9985449049627904	-1.0551147641057195	-0.4288428123130047	1.3730530891945576	0.6443595022746839	0.37349839179338373	1.486170110723328	1.14991941897419	-0.4129656309366851	0.029801855599366087	1.3143047414412883	2.1403593566702734	-0.47180776187150514	1.2126266545841826	0.1303741617808856	0.7390187609359691	-0.415310511767474	-0.9237703904094414	-0.15599939558987144	-0.6375349208976095	1.2441665979802021	-0.02045375809691501	-0.693124463136445	-0.7142218276453134	-0.29029952332820447	-0.14954592192171381	-0.9873533446470165	1.0562909192134566	1.74527407903622	-0.39505185590887976	0.1641141886438538	0.8687516954916821	1.329733740312767	-0.2982938536936925	0.6231081260977301	-1.4563512317038754	-0.7078481727602867	-0.8495862068230067	0.29779172122828007	-1.3797373260932346	1.8985336195859779	-0.052977591131326586	-0.28142271350514847	1.0122542761639	1.4742958839687563	-1.4626676669420078	0.842259191529839
-0.6112521697549872	-0.016179698589244142	0.87246894726175	0.967385844408223	-0.6398865671913537	0.15608253061857155	1.2893596183345488	0.22984593281724366	-0.11587304726747417	0.9937788376847542	0.07699597728245285	-0.37032446893374066	0.5829777645422544	0.005661960907308305	2.171146486606133	-0.16732197659906572	0.9902845184871498	0.14100148847575292	0.14834453996356922	-0.03938234330131545	-0.7293053574679585	0.1331987002305751	-0.037272694878738084	1.258921384461411	0.6565094442053669	-0.23854974530211492	-0.08915760770465202	-0.06542813099546298	-0.36990548247647603	-0.8604151162442958	1.232638961899666	2.0024576968085013	0.04914044927549857	0.4642733382830078	0.45197125231500657	1.454337864816509	-0.06454134796904315	0.8330949378670067	-0.9558147458301199	-0.4113568272121866	-0.5243745560701432	0.3265762640081982	-1.0098399047764934	1.1078319180260685	0.286772200006324	-0.07214512223268811	1.098621595490309	1.2006514253087934	-0.7846506415802407	0.5194419863618142
-0.8219920295299443	0.9441925071856035	0.35485083512456356	0.7147133782327652	-0.5214448581076456	0.6277225274029331	0.5881687465143772	-0.6599743425397323	-0.6389338738094851	0.7644268315280082	-0.5623018637116828	-0.2808285360559372	1.3680601407979625	-0.7963983809474084	1.5493100747957564	-0.1432131160821257	0.8161190156865792	-0.29683128741677967	-0.6399769932342293	-0.26697458931596624	-0.5808400217468601	0.32139314843446753	-0.033001206920870406	1.0508373712417634	1.1142431477640669	-0.04787326919935887	0.7544660053659148	-0.3902156108115837	-0.6620553996494039	-0.07140512918158218	1.2474963529535397	1.8141647955835492	0.16076889528882915	0.6003846155612886	0.11669985509498507	1.2574219189322156	-0.7457222383402026	0.4902160939424621	-0.4994151696294209	-0.5061237169044256	-0.6067296340224009	0.2239764187700536	-0.6061862820814286	0.22320118818970236	0.7172640050986723	-0.23586830308762255	0.7220914129256157	0.7418124299648647	-0.34705430285308725	-0.47892530720652093
-0.6419349821056413	1.559354840877362	-0.4422937404764583	0.07813074984093338	-0.5971861865736374	0.26013325444406726	-0.38353907989782265	-1.1131682465278185	-0.6909209823713521	1.0171027700223223	-0.33084028857679454	-0.797077504178959	1.5551948731494363	-0.841528995771195	0.17738118898338698	-0.2916027570106282	0.5770096562679696	-0.5675514187518163	-1.2715175912748142	-1.0436966061955701	-0.9847438847336732	0.2490361336131859	-0.7953364459228107	0.3706684954431026	0.7967558599025469	-0.34757113933834527	0.6550811970434294	-0.8253504273979476	-0.8892162176818927	0.24657305556278866	1.1552778042363612	0.8107088603874515	-0.16065150852872997	0.10184153469570563	-0.21556870576677065	0.9457600468178078	-1.5564328156347447	-0.17692029500874445	-0.31802511097679664	-0.8021547501262539	-0.7605121595639117	-0.14962910788246428	-0.27851986671461404	0.02186178046463282	0.9694089136916307	-0.4774150306103681	-0.05967907425681664	0.4436972454031813	-0.45837672673462015	-1.3706224224110226
-0.2059087528102454	1.770817202384796	-1.1923894309817178	-0.8848669168960264	-0.46243766814438714	-0.7351113435654232	-1.0918715758439326	-0.6704938134183244	-0.3548835545903306	1.1686230431416145	0.1569151091431652	-1.5818765930429206	0.8686949296022306	-0.4658952571254103	-1.4970085413573777	-0.37507920089364327	-0.08364038240270417	-0.46246422286812977	-1.4788083955035587	-1.7090963381958504	-1.5247426495617218	0.03870684584925522	-1.3163358743897442	-0.7836849510870683	0.006016819448341335	-0.7232182036039834	-0.5784229162771479	-0.7272110320085163	-0.9409430575005046	-0.4838632273772513	0.8529697716869614	-0.7631208762095292	-0.6438506200207986	-0.8590901567445567	-0.66610542073926	0.5791203835884565	-1.6207984590976763	-0.6770051233378128	-0.34018873599468635	-0.8621709664241123	-0.6710610942733801	-0.7739983603966352	-0.053414141199073395	0.2719401349301061	0.8988565813078815	-0.6169107619256553	-0.9096616672920543	0.20113024096538923	-0.8480598797985978	-1.5673099848295813
0.20228768767587016	1.671070780040913	-1.353996851819424	-1.844786731977614	0.09896594328031742	-1.5004260811256531	-1.2734256340806478	0.31726428557229763	-0.118985246093299	0.6822156099375375	0.022307844697014807	-1.7127842288437574	-0.25756658996122583	-0.29675794153893137	-2.695520304924909	-0.2962305970685119	-1.2213143256830834	-0.36630142018382666	-1.1623876857538533	-1.6600128030548962	-1.3371083286079724	-0.12034019198424475	-0.6691267476087785	-1.962839756572258	-0.46191966300433784	-0.596564458145055	-1.890688091987601	-0.011938880883369994	-0.7375458157746102	-1.631255230325773	0.3245507096024907	-2.079133834642281	-0.9791901090121483	-1.6909523643978652	-1.1376102704859714	0.1816460064116961	-0.8494479330394097	-0.7622178866660818	-0.30764972520368195	-0.4755782463622102	-0.3577256632912773	-1.3017064611566689	0.08842750444479668	0.1824411997291119	0.658834026454623	-0.6501728908943444	-1.3703880198637932	-0.1932450013872734	-0.9588438483762355	-1.1559327558047052
0.4730449108512017	1.4351243382813794	-0.690568979932479	-2.3763316440334203	0.8557464944864976	-1.4510200640368314	-1.024491954239929	1.1760077428903428	-0.2039446577200454	-0.10637818189720814	-0.7857900811621356	-0.8391801965048911	-1.165101409939054	-0.6773232045302107	-2.8095133705300337	-0.16418932821107904	-2.288838493876386	-0.5690166752325426	-0.4834791997784293	-0.9157526207607102	-0.19972363807964952	-0.12421831352069308	0.7906482643523521	-2.5060572824506107	-0.22943150044845528	0.10158417838113569	-2.052299520883281	0.7738546141560245	-0.2852058014951388	-1.9826022168457258	-0.09430182300410082	-2.338535308723697	-0.9864708296776308	-1.9285815476382941	-1.3256263818750684	-0.02666820231704232	0.15222274705535305	-0.5389424112047054	-0.019500074374511858	0.1350327606155869	-0.019425414692423426	-1.2634539855342013	0.19662971882253635	-0.4890025900684341	0.5301999066857046	-0.4926939827086882	-1.1460983880900282	-0.586738909333892	-0.46654764415210787	-0.5911474782343369
0.7113424351035775	1.2092802829893816	0.35195362459137675	-2.2300876502079476	1.374223657457804	-0.7655557951004155	-0.529137413777698	1.563218277327168	-0.2855714139195084	-0.3153351356085897	-1.4005894205906617	0.3747497600288408	-1.5076827106523332	-1.327263879924345	-1.8296681292198063	-0.09965694081605939	-2.5170487743897834	-0.7365138544291634	0.16495327525118025	0.013538812383989442	1.1177831063076336	0.057086088789261934	1.7671214566851456	-2.0570607568492534	0.2915808981642029	0.8469631511549408	-0.8945028212283032	1.104123563850319	0.26092125526938126	-0.964871935583749	0.061565963620828446	-1.471724174887333	-0.594174356054989	-1.492916549401861	-1.0109493956322477	0.26142838042135863	0.8734944716450413	-0.1865209021462842	0.5198709733738892	0.5734044544534734	0.2771349663674109	-0.5247842400598728	0.33086968865278643	-1.0857187728520479	0.5928636843190808	0.041259539240532106	-0.31665223535598536	-0.5952628798706078	0.4550132990274828	-0.1086588270423854
0.9669558611334689	0.9907947060596067	0.938919469856335	-1.477054248121834	1.4451269007315863	-0.026212999464547422	0.11122568980965479	1.5747174125147765	0.041195072710638325	0.3694123102751863	-1.0518778451672435	1.012973770188834	-1.3536494143170876	-1.6089777340327232	-0.36168010496967257	-0.06203435508552174	-1.6344411147741333	-0.33690023149722986	0.4011865792907324	0.6925597301668392	1.6658821287320418	0.37973626706402847	1.4820331958765267	-0.8745445590999363	0.4758642830460838	1.09938897384208	0.5926366842467851	1.0115302102670534	0.6341788726144674	0.7867673495663731	0.8133764967719449	-0.23214049128683678	0.13414995002943594	-0.5790977864998559	-0.3053439737392996	1.006542641604006	1.3227004408292722	0.2376106231576816	1.1168223014006449	0.653021882573833	0.6073926309983187	0.4884241649879538	0.5024871287161807	-0.8737008358467019	0.6351983368006586	0.8662394892074525	0.6716229835612083	-0.16815420934941774	1.2995576446470383	0.37913408539723586
1.0508421846880056	0.6471489258528337	0.6521907972056351	-0.4446173563931635	1.215145005744061	0.39642281311153926	0.7085389485046281	1.3713004176403982	0.6683490103886246	1.2155875349137328	0.031225680902651258	0.874126585259732	-0.9328227443308887	-1.1651256994028287	0.7927391105375378	0.04717115969965355	-0.18283870530281046	0.5197148330079683	0.165657144812213	1.031230328061965	1.30110291076648	0.6401725120188368	0.487095700754678	0.3435929891603586	0.24787606686736904	0.8440549041259646	1.2767690189652208	0.8997496458278338	0.6409616019048072	2.0252762196491676	1.5165542539138925	0.4609675374964696	0.9017716053487251	0.46524718868859194	0.41496514143544266	1.6353742373154347	1.646448155515569	0.6503239646660919	1.4882079292545078	0.493078315336101	0.9175096854011134	1.102993169899557	0.6247022327270527	0.031305092930294535	0.42858605552566936	1.4172216849154557	1.2619057481336158	0.21949961110665325	1.606665063681468	0.8635755139199711
0.7391239681364942	0.12075562567007986	-0.030442663141282036	0.45547948163162144	0.9549480868937503	0.4795677303344623	0.8265840784305372	0.9380031513021483	1.019187981029104	1.2531935296558747	0.8798462200122977	0.509441943522841	-0.43115346918902847	-0.27087511246674595	1.1456705360144022	0.14299838767891443	0.8924330114552443	1.0060380032357308	-0.19465907392782367	1.0330984323852912	0.7124488759679044	0.5008449713691472	-0.07371993101504934	0.940034485162137	0.07567610723953766	0.49520907614273046	0.8469206054375775	0.9635782167507398	0.369093584505006	2.0067989943498366	1.3784347553584522	0.2985392439540145	1.258982827882343	1.1249005122353493	0.8038048268078236	1.4896126781428325	1.6462727452398653	0.7559370765267254	1.3887139230778847	0.3227068469985045	0.9261673520075463	0.9849612478187324	0.5600052912112741	0.7840524486632444	0.04202286419439609	1.1070940751203926	1.1440494341268475	0.08545012254332973	1.2382245279418618	0.9761595656705049
0.14210740497532157	-0.4029566892312264	-0.20686059880976257	0.8931677280545464	0.8078209912612804	0.2540515317272117	0.06905749936511872	0.2677690816455623	0.6884013821488318	0.3960945390650392	0.8480138636023938	0.4437362767515795	-0.012580952570737805	0.45635254774769224	0.7335321550282782	-0.04233745227554365	0.9778190013588404	0.4982508416253832	-0.19836440357309934	0.5543749361579962	0.5627404339507116	-0.22183509264578868	0.22985817225233912	0.6858487758396278	0.2489702573344757	0.3660881018304542	-0.16378427695694212	0.9953928808370358	0.19317031200703053	1.0637683325698137	0.2367278826448146	-0.28498953727295073	0.9573065972497934	0.8607226107666206	0.7744998047756672	0.5150762434220884	1.0048878349915091	0.22888051217302088	0.7758273542829593	0.29469232662418365	0.436303598369316	0.41271590304438893	0.2658902752561726	0.7761847586426067	-0.1992291408139282	0.06383629701823537	0.46424355999026795	-0.46619685508726005	0.4246750527037388	0.3524346373725617
-0.26747915275360296	-0.6199074064902118	0.4396554193008776	0.7610704135357368	0.7881471689180289	-0.3077434136418732	-1.3575841713093586	-0.38751203423508396	-0.0957520296265828	-0.49779173771836455	0.21424356062557912	0.6182523599642412	0.13411423789018295	0.6347883595977151	-0.04912429689165034	-0.6152944314584146	0.20699969013114217	-0.6000596546547816	0.3518405052706709	-0.43915339302625755	0.8160665811630673	-1.2423158729097887	0.7871885297918139	-0.13903124177887644	0.4199937904767993	0.39565982593144816	-1.0266747033629218	0.7845131803459809	0.48214575969207274	0.1790143384767425	-1.232706667238979	-0.6780797423745177	0.2514171941445968	-0.40892094340488105	0.49667188494719855	-0.5990314698416097	-0.03423971774340638	-0.8397404225966951	-0.05371995662992071	0.46699399720523477	-0.30236833037991095	-0.030508728044285786	-0.09588151910171262	0.22999348867384467	-0.0783501507955172	-0.7921996839757148	-0.28387501279645777	-0.8603965067994679	-0.3640180402577436	-0.7690331927841988
-0.10493621492310477	-0.4288257681880463	1.2217525643424134	0.26811617320973596	0.910777493357082	-1.0116982147754248	-2.520933262706646	-0.6417082159418934	-0.7184018104715496	-0.6716448395223359	-0.29137183897836166	0.6256310279539139	-0.06414345824127397	0.35432801767058175	-0.7508488284402091	-1.2247709482378053	-0.7146253348104958	-1.1944129688595206	1.1733676098604866	-1.444799625041728	0.9487333411422953	-1.887631839352613	0.8228079726832188	-0.9272861313794336	0.04221285628552068	0.40770153170922796	-1.3069985598686955	0.5182680574685121	1.2181843917420592	0.03640481130951801	-2.1030274171860266	-0.6771453362243227	-0.25554591209774236	-1.929289766166053	0.23333659697280607	-1.055285777890194	-0.568094664814294	-1.7936721521274412	-0.5463205809036138	0.8206694508825495	-0.7034233000270427	-0.003918510941378497	-0.23378602158284362	-0.2269077404424318	0.2657073621901082	-0.6175149138619622	-0.6161367619836157	-0.7488963472168904	-0.6454338076005696	-1.5141391389426762
0.4696364207559314	-0.047660468627439626	1.1828488604759535	-0.13542521343555658	1.1812696120061215	-1.291205314447405	-2.4487335870412874	-0.37444862430447573	-0.8050751865339197	-0.30785519305954745	-0.34127932161660046	0.2568422240472961	-0.37576677178265483	-0.07909743725854998	-1.0579428079571502	-1.260923220399966	-1.050055248433696	-0.6681913006907857	1.7062283837587338	-1.5894529367641719	0.6256762410322321	-1.6352097588602252	0.27526954610289295	-1.0731917861462268	-0.8377519910730845	0.450418098307763	-0.8904710373499918	0.6019531889054732	1.9032236511878255	0.439300969124131	-1.960582729397245	-0.4896292809341716	-0.15831278328353107	-2.4784385271003395	0.17193767308602437	-0.6974738295727148	0.09688890167732096	-1.8794843547968736	-0.2784811942993036	1.1961095833508102	-0.4047485479613853	0.35651007254652406	0.03239263761576683	-0.3332794473931848	0.5109329765175444	0.42773193093232986	-0.3858849834166235	-0.39829775282459257	-0.1958258584215175	-1.1124657721859994
0.8491047897412896	0.2608552145457171	0.21017969233344921	-0.07454793210605651	1.446188107200048	-0.6539709704857422	-1.0506496469695812	0.10114319506141431	-0.501507707477136	-0.1661964887480444	-0.21352302646277904	-0.3432278061588233	-0.36244551529431907	-0.45322812781359645	-0.8686770029202473	-0.4537111947928739	-0.5281885213724546	0.4684237635650278	1.5401004598224668	-0.48062337666453503	0.0046490168057015365	-0.6169198083780003	-0.31958777440451414	-0.34975465808901773	-1.48079302284893	0.698131835814877	0.08988491929449959	1.0950919945739446	1.9202304380935846	0.6042028498702816	-1.1170495504870035	-0.31046039718564405	0.3574492830983884	-1.4073705038053792	0.32960445524446635	-0.0821681156450083	1.537545749065191	-0.9403210432801109	0.6143866476274205	1.2839970233274711	0.3366785987891507	0.6808746410391653	0.5698396381329809	-0.3111577635359643	0.5200549745020625	1.2946332608276878	0.1626049443553465	-0.2849168061568519	0.7561810541047195	0.3025570275069542
0.5911760411973391	0.5069889253562002	-0.785315732023522	0.39561175200376	1.3856674783312928	0.6613757684723179	0.707653694495566	0.3429401109023754	-0.169242814826308	-0.5616859517900291	-0.24146205409745333	-0.9142563282983003	0.19469739670514832	-0.6402209609485677	-0.33870605176675106	0.7543819767381985	0.4922441325553302	1.1849252271887365	0.720852297770207	1.1787873033748144	-0.5302015437797475	0.45017909390140687	-0.57469042206004	0.8610090597341334	-1.2506903304478414	1.0619882886041523	1.18304298984569	1.4991076363313185	1.0759510622632549	0.02933930028224941	-0.2000370526094581	-0.09965267374628628	0.6985469904921852	0.6301332004431814	0.5556438648116679	0.14526792872530334	2.4496549558964036	0.3843667211134515	1.4253090997192919	0.8466295736905193	0.8999678296569447	0.7482915307125618	0.980834340426724	-0.32061055094907376	0.4337165471794494	1.1570498391172717	0.6183760255178494	-0.4568061919639258	1.599668784043057	1.696555267300114
-0.10588143121778745	0.8675267027919111	-0.9008002876413251	0.7817467337808517	0.7950054338363203	1.6918608452253106	1.6454516004752768	0.21924873228144776	0.04526415041347149	-0.9969194090066898	-0.32890835079473885	-1.2312732237211945	0.9646262085511792	-0.456219016780498	0.1382782236634018	1.5273289769857585	1.2813659083737143	1.045734102775669	-0.2800363970584916	2.0948738998279803	-0.7113263400978791	0.8732604085915655	-0.582638419874927	1.7497212680197516	-0.3661823021054663	1.1268587726411652	1.7069381462991258	1.2340240895790455	-0.17393514988604827	-0.910934093433693	0.35115170992827227	0.18374690328601226	0.4323623959822641	2.1338686545249	0.6448966342666221	-0.15078993662717574	1.9341808752573442	1.1975791378139078	1.4244445916354989	0.02507690534765707	0.9387167642140094	0.6150932750448802	0.8977007796778846	-0.13949290836261868	0.38601523104672797	0.28924152540542863	0.6938556346897528	-0.5098002181135567	1.7270227440509676	1.998605597969115
-0.5985670686067003	1.2461301344698676	-0.2926517234947701	0.6101364490071836	-0.1133774687504715	1.6186605775164529	1.3984946511966794	-0.007021806523998984	0.2577631235854322	-0.8548070559813563	-0.1341649057155572	-1.0459566186949205	1.277079211733531	0.2147006251154721	0.13939805945804742	1.3768538658079617	1.2800302234488035	0.5500782584573036	-0.8830002981029278	1.6419162737939805	-0.440622243191359	0.5381372244353232	-0.5394443303964819	1.6828994610795984	0.3177551993696565	0.621787374321013	1.2589955559861221	0.29375946522598456	-1.0550351831971865	-1.2815337942283718	0.4427161489972614	0.312350249590156	-0.34624078796867863	2.079470485117736	0.5092230371921224	-0.6072866228906426	0.44094731220933797	1.1018473705971017	0.519600435531515	-0.6567013797970837	0.6748994224840082	0.4554540729669278	0.2845568515363747	0.4463104445312836	0.2499527333754934	-0.29120081211677734	0.3701387986809733	-0.17730952272122308	0.9876461737199588	1.0096555840825288
-0.46438888306841525	1.1400148358858606	0.04707668271645385	-0.06270449842872183	-0.7957050946890094	0.6094557785849422	0.602915235519328	-0.012913524338569684	0.5538398674586122	-0.20412919905178642	0.412594670093127	-0.18170933802689065	0.7676448504769621	1.1117340780383178	-0.4458130509684527	0.5752201343291676	0.5486669715019155	0.4071654316153199	-0.775370126811634	0.5106992672764687	0.25550774857260283	-0.1027405073027196	-0.36386809418080185	0.761611384156542	0.2576766245154836	-0.14659609604944168	0.22027667818122215	-0.6865085709074804	-1.0817646418144162	-0.5741461399940513	0.1876524147085234	-0.03385386321845012	-1.1689374729926607	0.8023790462584887	0.2512169767815258	-0.8223580148591803	-0.7179165824863998	0.44703047248495675	-0.6327473445879891	-0.7230425410092179	0.5295677553903961	0.3738120137031058	-0.5199300019301089	1.135628100905066	-0.20558387487655272	0.005696838136135568	-0.14964530180386096	0.29723755203158936	-0.18208410510082873	-0.4819189568294832
0.07810537138794241	0.169912263703355	-0.4305376181307121	-0.6599000236473908	-0.8671039240896691	-0.3470826469471412	0.11831820339412104	0.22398826377208997	0.8027306211535492	0.3016293417661381	0.9827155361290889	1.1097749627145534	-0.18602673840706574	1.632323782036826	-1.2504166229094182	-0.16824798490664483	-0.2825469949080794	0.7005194016837968	-0.10607888964383169	-0.04576564480638732	1.1097398318752179	-0.5114843221224933	0.10517523819422628	-0.24997481584948536	-0.22163197637987042	-0.5384453671617553	-0.47643752969134834	-1.060345453153008	-0.40984202672614894	0.6292130343759192	-0.23643946389814882	-0.8059235271639381	-1.6178975010608116	-0.44509034276747084	0.029994248616530522	-0.6895656766279809	-0.7546030174939229	-0.10664278138866096	-1.2234260265816035	-0.21902585013512665	0.564957137649504	0.3694607529928565	-1.0625675210140546	1.3055395647575625	-0.9219340991287495	0.7117003389670433	-0.5907949744916897	0.5237132223241044	-1.0999677018642	-1.4172272962167276
0.426992238887667	-1.2654847378339196	-1.0620430384991328	-0.6681598714773346	-0.5097168457173559	-0.47084915339351024	0.18479502943923903	0.4073134784054492	0.8103864878877167	0.23996237132134052	1.2452411362179483	2.0474110064693978	-0.7449713671203776	1.3956247495566683	-1.6783704910068364	-0.390326755782999	-0.5856810530414261	0.905192074425113	0.6207678519078188	0.43529135797455143	1.5522309851584486	-0.4871209134071098	0.6885484988405016	-0.6461660921511779	-0.38828564148588174	-0.3125314856803958	-0.28189518380277606	-0.8094560850257316	0.34490461165676295	1.112290780453109	-0.6269262425563	-1.4665097835830885	-1.5660545280997642	-0.7452691228574082	-0.15408784400671707	-0.34553641876715496	-0.14225492512280946	-0.20701488307835192	-1.015525768506647	0.3030306983778005	0.42328435337169396	0.390708025541537	-1.1164449650123054	0.7610448653830073	-1.4582707253550944	0.9041096806532418	-0.7579040530396968	0.5502213775370021	-1.3585958605494568	-1.3068006792284008
0.21998812186361408	-2.111091552459637	-0.7372281589430921	-0.17728719359168554	-0.31961236280648575	0.06744876748558322	0.3766878982567314	0.22005375893363707	0.5767920982481352	-0.11970847725738408	1.220998235663999	1.9001121216012924	-0.3849523974759383	0.7324674505154286	-1.388835349575844	-0.20425902317300443	-0.31223653286381026	0.6125994392326658	0.8963108600542911	1.2026601035376256	1.07594972068241	-0.17883489506409003	0.9312009642975227	-0.44035371695918035	0.02040682828258948	0.04117573294732809	0.34002518657554953	-0.4956505794505621	0.6153961509464031	0.26205292063925356	-0.8034771655451498	-1.4701205706747509	-1.104638736381175	-0.24592566267041355	-0.4768981626484288	0.02985999875617368	0.06533333299950823	-0.012420284286398391	-0.4729891184743444	0.31287331393105106	-0.17759337418217705	0.3583820745324997	-0.8180734581461626	0.06424943449648121	-1.3990959542550863	0.2899462960886912	-0.6240780995699573	0.8178702352789075	-1.0621956702427222	-0.4838104884394642
-0.34680805221627736	-1.648115574417433	0.655114120813752	0.24575363581462745	-0.6946994114800844	0.4845795984663134	0.2571507574669887	-0.3734755880769937	0.3154060974967741	-0.2412682174960225	1.1459020385642744	0.7649084083928366	0.5968781917205581	0.3913137913484028	-0.5543893904671116	-0.021043016983514157	0.025268738023165732	0.0170907603922982	0.5716254432308359	1.2456319692198476	-0.17551344340013006	0.1742739048184974	0.6341569520336171	-0.2447678966995473	0.5519063259078902	-0.14957443159889214	0.4169705050399982	-0.6061462646432271	0.27350396940295646	-1.196842126192451	-0.7093345198841632	-0.831478082427901	-0.3967976435174254	0.27941895220312435	-1.0314748332621877	0.2806549489144114	-0.5334106007071209	0.11251455661058121	-0.2071855716206356	-0.19997871429350605	-1.018784278054708	0.17649917312157906	-0.5085404835406736	-0.06469772898026435	-0.8144801150198809	-0.49757689818247863	-0.32424610615022026	1.4838013013352052	-0.612453585417798	0.31946913842926167
-0.7865929440047088	-0.3317439868144187	1.8896504673627985	0.2205862626383346	-1.3943435482429634	0.3125192030101707	-0.0978911396082163	-1.0755982799908361	0.22386162842759394	-0.0059541559356668826	1.087192421510363	-0.42856959033876413	1.352560663569557	0.6606218563207725	0.3471054381978299	-0.07461247677017326	-0.03337258284480447	-0.37203938885851495	-0.04274714516081081	0.4608560641863079	-1.3361117962924847	0.43231751351850184	0.11254538753837333	-0.4964104624403425	0.6337842776368677	-0.9152060830622502	-0.38398827588682394	-1.0366547122876841	-0.3682932203812594	-1.8656005926334194	-0.44629314938418146	-0.10273292230456037	0.34242242336726253	0.3709113179602588	-1.587352350615261	0.2599331659263242	-1.3193044069573787	-0.0013181358875481795	-0.37778643313215204	-0.7755011049125724	-1.5600497708852832	-0.1911895175739913	-0.44432326000018485	0.41220720929604626	-0.20728686620202694	-0.6792028599176991	-0.05260058525707701	2.0236889138769807	-0.3199134698071598	0.5952967133924241
-0.819650228301199	0.5629378970212235	1.7049934850663313	-0.01452824607041609	-1.7586766187121707	-0.199896726413256	-0.2585428991574667	-1.467048948083294	0.2938585235039499	0.2302733950066507	0.8562894732230885	-0.8588429982210177	1.2489842910560658	0.9507175733328518	0.9537710814871868	-0.27844751534274975	-0.3672054045917627	-0.3478927580648868	-0.4465492242575273	-0.332773077664846	-1.5726885102032027	0.5477159469406448	-0.21645481597960373	-0.9210998754128844	0.2140297149794942	-1.5577910733193703	-1.3173931490048705	-1.2663358654552115	-0.8625576743949447	-1.1350416226264703	-0.16580839673702802	0.23152406801988704	0.8378812442575209	0.2294194047402664	-1.7189855738302575	-0.08227449059538791	-1.4644953676467807	-0.22874536239582738	-0.6737457446753824	-0.9828834463363298	-1.5129079491771347	-0.6267551257246011	-0.6287549595387077	0.8076317180341899	0.019424569712452114	-0.22007920405641326	0.06986022342288892	1.739706039412189	-0.22822720004967958	0.36354345906548763
-0.5691006084129401	0.23321037353703045	0.2650090530400964	0.08700112576204153	-1.379505907594394	-0.5689477624241761	0.016152453024058103	-1.3145950226842433	0.36231901995237276	0.19815119012470941	0.3126167774491924	-0.6575142703166597	0.3753863658007927	0.4551137382615389	1.217887039699413	-0.45616191335483675	-0.43913824277084884	-0.18502419182346383	-0.37619240070232857	-0.45095306265743273	-0.9451399266767518	0.5105541096438638	-0.36316985896945225	-0.8661111000700561	-0.29227667050229006	-1.4537257011538898	-1.3995196135129975	-0.9829200428456396	-0.9601880354084449	0.13506257789133083	0.06399998573589584	0.2349454236650747	0.8958264350729284	0.23904789836770385	-1.2350940564799917	-0.5658994027915529	-0.8774667045672445	-0.35422612185237107	-0.7930516818048909	-0.8018439526714686	-1.1188212732558065	-0.8942769354307559	-0.8706554704142216	0.5259558909423747	-0.042918775896659864	0.19586810784577663	0.05655471195593209	0.6261894515217661	-0.23458095549907865	0.011700203871049995
-0.327786924868048	-0.81304632048136	-0.9818121863966743	0.6974588460510791	-0.5210257785202869	-0.6908231795405806	0.5313741993713461	-0.7527782134064297	0.3065889807893882	0.08850277707833945	-0.3787432320976949	-0.6213506257152749	-0.6372360919090021	-0.8119625980808893	1.2643778941325199	-0.5609619877657025	0.04341899154532749	-0.23340564074327572	-0.004552106144585696	-0.10805546085004272	-0.3511256634298816	0.3747234544824278	-0.6635958623702679	-0.10270186041154766	-0.5463939498362245	-0.789348789411353	-0.543147551363555	-0.4307999611573172	-0.7403264722575146	0.5424577272649858	0.2583317536196493	0.3348280671418446	0.6100977818637595	0.422924005772532	-0.42729746900416854	-0.8477037879824838	-0.20171808290444476	-0.2830673604076638	-0.785209878018158	-0.5142768297598725	-0.8132572753955064	-0.8314526778788585	-0.9669919573714477	-0.2536058933304106	-0.0005485580145660188	0.011972472494644894	0.00866110017715105	-0.49406176694897264	-0.2659644050054968	-0.08781028381433807
-0.22998240406096987	-1.3368667088421589	-0.9318507680914679	1.3742529434929716	0.14825119704050588	-0.7944103340037922	0.9306585793665384	-0.18579971218285302	0.15783135648379204	0.2507394751053219	-0.8766296020412762	-1.1278614886610152	-1.204658926746345	-1.8807218162726964	1.181677151731214	-0.6233782224935257	0.7673890894916154	-0.47899486316788925	0.2742763498458327	0.01865330950327183	-0.5263950171312327	0.28804249801934556	-1.1753073251366914	0.8657411373619252	-0.5609032708455328	-0.3218487455460061	0.38076520405591213	-0.10901158293084842	-0.482776588626453	-0.3010686199119556	0.4188567201315025	0.7445837660643853	0.3426167741797618	0.5202651261291914	0.19034535442910322	-0.7148885525634788	0.0004912721213296879	-0.055444060406044965	-0.8629886626605751	-0.3206419650275973	-0.7029902433589627	-0.5119033369672296	-0.8350461619835401	-0.8249563618264919	0.33126278314469493	-0.5572488503612494	0.02880562449838658	-0.8036382067823999	-0.29805045776181993	0.15396979372773786
-0.18207468189695955	-0.7387859565367096	-0.030784792028617915	1.5412199659528036	0.2115432088934756	-0.9245824881454799	1.0764486035574687	0.04308977095375999	0.04469982855880069	0.6633655527370332	-0.9916295501403549	-1.623545797935906	-1.1846062359229907	-1.852476362269489	0.9991185327564079	-0.5920080668023022	1.1809985997629044	-0.5781902994623996	0.25069814535116014	-0.2387683512452851	-1.2254547385712407	0.39936330747615856	-1.4451519596197668	1.3514499441448942	-0.44033721941818377	-0.4541641937191552	0.6013467168039545	-0.20493001725755355	-0.4029607482509873	-1.3392670142867582	0.5093701174852652	1.209189152131238	0.39545601791959895	0.4612668479397047	0.3823726294348697	-0.2904134202350999	-0.17144509303637281	0.26067688611795636	-0.9958238367510679	-0.16173303379423315	-0.4925162361887062	-0.19289319254422865	-0.521018067020206	-0.7705178243148676	0.730603574529898	-0.7987266395988614	0.1751055208699941	-0.33772896427604293	-0.28089048217405543	0.5504615697678985
-0.05608033453659714	0.3157620512992603	0.3659139238048488	1.1130868788469503	-0.15406281988096945	-0.7878943595260756	1.0773011014860752	-0.06802221305277414	0.05860632242649385	0.904776317604295	-0.8052909288257807	-1.3494526136941383	-0.8041925714524323	-0.9064774638785962	0.7786149988782657	-0.3597171054732738	1.118899711039563	-0.2645508203889584	0.06913830732548534	-0.3504219995490373	-1.5499463708237642	0.6980715656126001	-1.0551998532628164	1.2095460874949526	-0.09988500406244905	-0.7774911133656801	0.29029046655702934	-0.4350317707291215	-0.4680393064929257	-1.2791672860703172	0.5397974643868991	1.3423942261231117	0.696458569485312	0.5062546158471296	0.35684857795853736	0.11171377542548899	-0.24803745129825974	0.6134296722418645	-0.8731086965286481	0.09197915117103148	0.07091007382976523	-0.09776368253105781	-0.14098884728004996	-0.3445967911415561	0.88754956056485	-0.3221611757279453	0.44555419332244295	0.1457955047165053	-0.16017127623535332	0.840528094511054
0.12230308856644811	0.6921441944799458	-0.3317401183817755	0.5429971971595534	-0.47687979597973273	-0.2278543340039126	1.0158523637418886	-0.23993701993210517	0.1644950110811804	0.6574338075762062	-0.5091003854761573	-0.3680195885733157	-0.35196098199830844	-0.06992563478828694	0.604184218370119	0.043111994728054506	0.9090148777781695	0.3572597099706303	-0.008391347894719325	0.08042528733481699	-1.0323045044168728	0.9825481922945839	-0.2582699563952361	0.8793741568293721	0.5497709588004596	-0.656848279663065	0.16821603467722565	-0.45950987630275725	-0.4654497769764849	-0.05215728408589504	0.5988279733455828	1.0914102732030477	0.8783565355833621	0.8363416320371315	0.41934953121641794	0.3127675290646673	-0.07493129377932431	0.9151921071294543	-0.32714094202663335	0.38041771208539576	0.7970236405945855	-0.2575485993445292	0.17297989153223767	-0.055058989776349	0.7864641711690294	0.5079688727421183	0.7417954376557213	0.07959307288558581	0.0029400008462012617	0.8770472648668655
0.19020836707175295	0.05303921112103604	-1.2874703448771996	0.28603980189073874	-0.5419616021217252	0.36420561516677147	0.7994172893134801	-0.2664892744520695	0.21058067309647083	0.08014633934192147	-0.2480534920003608	0.45839410767300764	0.008240007618478139	-0.02752511933951761	0.4688950345770118	0.38855912391790154	0.8623423271742179	0.9027262723630657	0.04241602229893504	0.6209746315658768	-0.17458784134622893	1.0304685401798368	0.20045522311900812	0.754257426009992	1.2215693432673325	-0.11063817513895502	0.4614384456312943	-0.34252025848314205	-0.27617659536869993	1.160272222084418	0.7335419698735779	0.7604699101147361	0.6967486880347458	1.181779976720507	0.571186271807528	0.37539658235617923	0.0021679325032278214	1.0299406791748262	0.3305418150408239	0.4673610843999955	1.1947491379006183	-0.5391339480506584	0.31979895383973295	-0.07497106578874768	0.658421074322413	0.9551897166780691	0.8520665181779191	-0.3348070472499644	0.016046680458711868	0.6648381051330533
0.0164841400978513	-0.8397080120781545	-1.3664834496121174	0.3356852675636956	-0.5574668248447606	0.3897800100389263	0.337102998468032	-0.2559611258064034	0.029085743788100644	-0.40864305380307814	-0.14428966660411702	0.5258981291888231	0.2166461710847653	-0.4272132658668174	0.26815129394355136	0.4651650197279183	0.8380434571428693	1.0224162633070482	-0.03892874171207341	0.4568270986758129	0.1773386055297085	0.7989129324805327	-0.05502245369521205	0.7159821481859977	1.3323433357044325	0.1618412196580711	0.6127323342329148	-0.46891991988898374	-0.069315718508246	1.323777739821976	0.8230440561485873	0.6164329569000008	0.30761123329461093	1.0575753162391746	0.5577626482416622	0.3872299678758623	-0.3606523656023559	0.8829735490771131	0.5529573873056041	0.2048267867147631	0.9924379626587154	-0.7706384850658657	0.2943277158711836	-0.21116676321517439	0.6058029585182394	0.6305712546482987	0.5653452585589402	-0.5339927901982872	-0.2537314274359069	0.27897117247602976
-0.3620446229470068	-1.0443184310008453	-0.6033490208980402	0.32392303105414755	-0.7851928531615162	-0.20115333168357338	-0.22078939759721983	-0.447257382238865	-0.425338809760682	-0.6141818307123339	-0.33607208679910555	0.19841959054096417	0.24927211903126692	-0.4965432499785606	-0.037690897597119126	0.31690531191903454	0.4556779201000947	0.6309030920178856	-0.46577609117945684	-0.5266434948928754	-0.17747425887049648	0.43568256355458584	-0.5605829654381412	0.4004618758672076	0.6153490671664966	-0.3161686503794337	0.11656773314876948	-0.9907545159373176	-0.15844254147548134	0.6723167228288762	0.6555641423991132	0.5940375121465822	0.06256160649487313	0.3588157259283853	0.2684620916409197	0.25876069975821386	-0.9989906169345582	0.576727501362462	0.16280416999023	-0.2740001258611412	0.42608397256225444	-0.8233284514647877	0.23067032429251524	-0.3344718266338075	0.43309668728530665	-0.2060399694936563	-0.10138905077309261	-0.398552521123422	-0.6788414395466111	-0.20314713257256142
-0.7490136317314388	-0.442347951128015	-0.14864078828444863	-0.029322616450826098	-1.1225165297781003	-0.7372505678305932	-0.5432480196202337	-0.8139640283455143	-1.0030080474698735	-0.6933618836445097	-0.8475803482378922	0.22861787849462673	0.1136363555566459	-0.11454212119301765	-0.32104255929360453	0.18545447019112232	-0.3432059145417144	-0.08302285201567833	-1.0760117713351154	-1.451122412077893	-0.638165182140984	0.10363470550325264	-0.5672782830175157	-0.21798419581954004	-0.46161019303771866	-1.0941876691721135	-0.6713067824405147	-1.4868172058185745	-0.6114427846329392	0.23326208443404067	0.16138568661882335	0.42791322702401763	0.06070318747856597	-0.4559202028963581	-0.07829952254873337	-0.15174230876752748	-1.3751554725738901	0.3300497589869975	-0.3944535216479382	-0.6517742273967374	-0.023420679264538197	-0.6394328848655259	0.3380585938311824	-0.5918544734468159	-0.07494247970555558	-0.9798990613947924	-0.8034219202499666	-0.4152752730553611	-0.9347788042392122	-0.6838287888948209
-0.9143250396716472	0.29130021308456905	-0.7486109472580428	-0.6674590560257712	-1.1635671248812716	-0.5661702319109516	-0.45711713042233454	-0.9894049350418992	-1.4410475646677972	-0.8292121954529111	-1.4329258454264489	0.6680818335836369	-0.1414496033430474	0.07605042206381737	-0.4390776586519577	0.2101015740306499	-1.1486755397626898	-0.8005682285409034	-1.407531891360045	-1.4192609061497674	-0.5878780985648556	-0.166401572359535	0.044134198633612884	-0.7348850052854407	-1.0839477755721176	-1.2243249870899933	-0.8890797445175792	-1.3217569413927952	-1.041458477167604	0.42585413419655677	-0.47943425294802383	-0.011233946119682578	0.019292408184467154	-0.872706993367329	-0.2298752761169766	-0.7397181807390321	-1.1776509876636625	0.2503413307807701	-0.49336421233764166	-0.6965310093605069	-0.11393232296274194	-0.2678221534914582	0.7286188758115938	-1.1067495216544465	-0.7989455469391111	-1.3325417100068582	-1.1094635967239794	-1.0021840641484976	-0.8041206300955178	-1.010003377268741
-0.7389973470822542	0.5690504188063943	-1.676808444765372	-1.3321324444646154	-0.6725063795091348	0.15710095449810535	-0.17355601076954033	-0.6766795315628296	-1.5531491125163033	-0.9472298602123492	-1.6842380818086955	0.7583579125469583	-0.45640531406933027	-0.35237679249362297	-0.4580195714162791	0.27586101894434867	-1.554618536627174	-1.2601958933597053	-1.125511155674771	-0.5965969928493636	-0.0854988380985529	-0.4340994308644043	0.6325220206656414	-0.8371714483365879	-0.9205305556573616	-0.3642038710438013	-0.2736519774184205	-0.3654294329207955	-0.892154109319742	0.5434548632393984	-0.9965568412926776	-0.5873818487824058	-0.34215682241736656	-0.906973530006826	-0.260048944166443	-1.111872142129076	-0.6500305229232224	0.18464012902586033	0.011534461071395332	-0.4226162686049666	0.007614765783383464	0.12057221111310676	1.2835205651099924	-1.6292627800155783	-1.339140915669884	-1.3227542943934614	-0.9244581918870043	-1.8581180381568563	-0.38152233147412734	-1.0283829715855828
-0.2862945997390855	0.4886414236293569	-1.516658478784439	-1.7858262197127446	0.10922473708955292	0.6437919040810273	-0.11672627191539017	-0.04736804353590897	-1.349433528367017	-0.8541559832164911	-1.3794130244941014	0.007165007472208809	-0.7726943910711015	-0.8793485304682843	-0.593522289154919	0.2253674181605225	-1.6111193028069983	-1.3933385077861824	-0.34940021425276596	-0.029005812779885964	0.35403495704659765	-0.7049537403954238	0.6020540178841193	-0.7140927062863842	-0.43120784610211743	0.7769830084289071	0.4489776817134775	0.7596824796361017	0.0009350038091883648	-0.2094694415463637	-1.254191184635974	-1.056604924859672	-0.8602500199004435	-1.0207052269938122	-0.4549811288694865	-0.9270412110116996	-0.2707327538211892	-0.13774491110373863	0.66539598239818	-0.01598893894739279	0.1051375417575308	0.32787863526636096	1.716531034354715	-1.6827934664006514	-1.4314194767338666	-1.2069380400570093	-0.6252226103302472	-2.1655958778916076	0.06506516279020153	-0.7149248808440466
0.24903871419603477	0.49794512882194325	0.0931853468035801	-1.8639371105949434	0.7064323964456166	0.4391043263765691	-0.5146994778847279	0.43551595354752876	-0.9716650527022561	-0.5726437755262067	-0.6885758912673509	-0.9728609254092385	-0.9756192957234249	-0.6043457198326994	-0.870896111453042	0.15885699567167924	-1.6378202577187684	-1.3226066376475103	0.4568478066992402	-0.3754176744273778	0.4885871400873848	-0.8910809194409236	0.11349180424799528	-0.772997703571966	-0.2778268893380216	1.2147869031516645	0.46583976819204104	1.2591550890976138	1.161745826488647	-1.463374649799708	-1.2690500956121882	-1.2551888169440075	-1.014933806130484	-1.4648512323701492	-0.8285101708533442	-0.25239396269997283	-0.18824152001790956	-0.778435820783124	0.9612541935154972	0.35172125387731995	0.1815825115946489	0.29494651433947094	1.805243448928966	-1.0836835452101063	-1.2084150540228675	-1.1199834945554787	-0.6645703606696287	-1.4447998891855145	0.4034541478133978	-0.2312492722347382
0.6842465724467661	0.6798628784325882	1.874831030713927	-1.4734196082721644	0.9210287933858761	-0.01225286547102486	-1.1739572125205617	0.6133185229777475	-0.5460815658729063	-0.38719551308627326	0.01080113092181195	-1.0693570913088435	-0.8704795259712811	0.540855570029713	-0.9636209288984297	0.38486252476329497	-1.6588226930263845	-1.2079005592028484	0.8842713294806845	-1.1147173506903592	0.5826265631737538	-0.9364274312297913	-0.17922830335231202	-1.0248547104613213	-0.5489669052876112	0.7796178162518639	-0.058729863382433155	0.9795289292531345	1.852827792557783	-1.8931041345007913	-1.0589852389499879	-1.1355410308323475	-0.5242760255050212	-1.8867682783753665	-0.9427548610541944	0.4758882848311145	-0.07574460335270879	-1.4387601070423621	0.8950428274141785	0.6215373498410572	0.42058973944517236	0.14503874586306972	1.5650171313886927	-0.1996536613194755	-0.9935253536091582	-0.9781395067825318	-1.016758315576783	-0.0987455805217875	0.7303781584277255	0.19128121843251844
0.9721178535994053	0.6209037001294583	2.2562179782235727	-0.7260596212434539	0.9975922200829527	0.06889580106947905	-1.6539013728319694	0.8670512673652959	-0.14393120273333285	-0.5210407999035939	0.4832318078378195	-0.06381098485327405	-0.32718071626896245	1.5191594840290683	-0.5325274970363215	1.0109767603996234	-1.2780337312833998	-1.0730665899012843	0.8421368565153748	-1.2181896889255508	0.890507330360713	-0.9354681829209487	0.018901621581547363	-0.9917476060560869	-0.725355943097226	0.24064466057103626	-0.1693596525062011	0.541484907171264	1.7257216931676027	-0.7648901984632335	-0.6034210237090452	-0.7341684528909179	0.22976264400574423	-1.7286440694664553	-0.3878600846329688	0.8395640697840847	0.4524645434343047	-1.6963080732281344	0.8730783170053997	0.7953729957352099	0.8410650568801713	0.019406294512312076	1.1862989278369047	0.3826777951522796	-0.9129513345238996	-0.6284739321595586	-1.1207024439131033	0.9394278488986635	1.1450141430635505	0.4418264774282331
1.190040241591769	0.014098965105456796	1.1010864372736606	-0.0464725778757086	1.251730768990948	0.7891463879197776	-1.6436539267103398	1.5875332891857732	0.1429131968556524	-0.8533850565504963	0.7427960458879485	0.9520618174267745	0.4947906745304684	1.3214728851829554	0.27711159508489314	1.6694199471452562	-0.2523857582073926	-0.7979149721737777	0.4832700767330697	-0.44660822921608023	1.1723640713209509	-1.0580113235401778	0.31496065879104157	-0.32910387911117583	-0.38539803253066074	0.3598109868479051	0.6118862229227745	0.624949922378728	1.0774764529870826	1.036969918924232	-0.002918647875905558	-0.18565240852478154	0.5080751681379239	-0.9401223702036471	0.6034487482777514	0.7526703353847888	1.361773353404189	-1.4111602804033938	1.1195792837218497	0.8401952326025858	1.1380496487301799	-0.09392634025671957	0.8191549937639119	0.41175224214290934	-0.8155049935386418	-0.03629818784520151	-0.4790683443334501	1.0584690209911987	1.5217247513258676	0.5878298424735452
1.404133758594984	-0.8035695100585996	-0.18666280457390663	0.0722477580248953	1.6313862565955222	1.3963150962261426	-1.1756048904466643	2.4896835165899653	0.20361085263099	-1.0253635254959534	0.8701088774936586	0.7627976209126595	1.135317504061024	0.18217542366084932	0.8527528327373134	1.7874922074982293	0.963285426229456	-0.29270463559752435	-0.0042300562253343756	0.35507213232156704	0.9596772523553522	-1.3257409364360584	0.2063837258589116	0.6124756362194145	0.25142186487267193	1.0353798714046807	1.5391503579567043	1.2123354627777208	0.48152078693408995	1.8316113283642945	0.43600257114478663	0.29554111611490264	-0.0058192116253593705	-0.10553776243895613	1.2242936749089657	0.4287808418608615	2.183625829712641	-0.8595404158427784	1.347537431853593	0.6859187131655624	0.9597184821052915	-0.28191753566672423	0.4628036772747512	0.15481831468563934	-0.5577908786870867	0.6715436894371152	0.7135261344493327	0.45503020498271685	1.6047542588280572	0.7283086577769199
1.5577694071324437	-1.0950025076998815	-0.2697070562135235	-0.42286743471517063	1.764906032410994	1.1607623023461169	-0.5265885551529829	2.724294648510001	0.0697338536602948	-0.7990004653064727	0.8695811608935866	-0.5543899560447764	1.169363759843311	-0.6274071620142777	0.7587634873622359	1.1760300043702991	1.5032922382334162	0.3466477622701795	-0.4576350590497343	0.32633473546983305	0.23634913898000903	-1.4993782047733033	-0.23347826211713613	1.0502828421159431	0.5991343096722559	1.5152398529714646	1.4285786191915146	1.6508672639806217	0.24142964251034083	0.9395163514027317	0.4308906040163629	0.5675963830233062	-0.8108898603588227	0.19954800551798985	0.8995746733575105	0.13648839541208677	2.4469328510016854	-0.4343894427900639	1.1234880255562196	0.3364344101204409	0.32387278644451784	-0.45989015790785126	0.07778800819261864	0.07567060465233955	-0.23899003575072175	1.3025282873086366	1.6595834320421372	-0.14492224054123118	1.3132075251998552	0.8094430183755029
1.516502454326466	-0.5028810252174767	0.6999818048305102	-0.9600830523107718	1.4394756056605356	0.23899968531151403	0.023278595907698787	1.826545234540544	0.011499815973089859	-0.2661764401568852	0.765242656939551	-1.682835829826275	0.602420907804327	-0.22552121221854732	0.2837977684817659	0.27647807674726715	0.9918328378734516	0.8877485899744796	-0.6711310015750827	-0.33654778092098486	-0.40119278054056645	-1.2619122691484572	-0.4546134843135118	0.598399083680339	0.40826213853029364	1.3255943415224691	0.06678115695337826	1.4387729347791838	0.2503024895866924	-0.6094815261732962	0.05530200946353411	0.7071868588265728	-1.0682913941973267	0.03919020919254134	-0.05057653909585319	0.024903497488128874	2.073636680765999	-0.24866700912547918	0.47920200910113026	-0.03329191624539223	-0.32763878923707546	-0.3416364642481464	-0.25388882660272993	0.3916439113294945	-0.07372565463855552	1.701460924086976	1.731221230803296	-0.1614938775325359	0.846871538871627	0.6280088156018848
1.2212535798338278	0.5240553925514322	1.4319042125189083	-0.8620012070558427	0.9030710814340108	-0.5310130018399776	0.3236853156874756	0.4134226976051184	0.3154781522940054	0.26741766997202493	0.7102879812775684	-1.5176935298125298	-0.11427804144029867	0.9139651278987753	0.16255743551543203	-0.2552036865359521	-0.005221782137931934	1.150360454349193	-0.4420674831872578	-0.6570453105397488	-0.378247919288606	-0.5677385783415589	-0.14154724965967896	-0.33043401016040364	0.0053675669620840485	0.7521561952776313	-1.4790537338150465	0.796604671587284	0.30155734662448347	-1.251838259683307	-0.2820245699981279	0.898806000559607	-0.4724142154834097	-0.04446012875994515	-0.6903843405244986	0.09862924370429474	1.3666175529209788	-0.09924434842653429	-0.011753032560101585	-0.14520030008696708	-0.5424952681703502	0.2115707428186432	-0.36487513579539627	0.9201576931158824	-0.09959886179989136	1.773732576021827	1.0868291042742901	0.4027648780455889	0.44017530151507017	0.04437556975202093
0.7671314005651542	1.1407340280119014	1.0743544983107536	-0.10850637773079164	0.5913250652660837	-0.609148209014128	0.32150471900594024	-0.31846604332561046	0.9012422642594099	0.5403672044150611	0.8346411230649212	-0.29141303147669917	-0.5047316642913282	1.5575210857532105	0.7113335804694885	-0.1950965324929163	-0.5738764030690846	1.1115989840781098	0.20456817124589946	-0.13470843896067783	0.20596582436391017	0.2021318074963415	0.415696281632881	-1.0258636484304493	-0.17940439653831408	0.37043153148444036	-2.027716473416796	0.36382970438045104	0.3762447196634509	-0.5498956754782017	-0.27065796780877494	1.1275814018768422	0.44076126963792017	0.22711122897145514	-0.4249533352812649	0.24652675776806815	0.6916949399009067	0.1816096941125961	0.16318612538582547	0.149652083055781	-0.30202323413161847	0.8591544080880223	-0.21619938706945996	1.270666412523847	-0.1285267207069391	1.4755674403098955	0.44449128809536653	1.0582056297808347	0.09891283118257016	-0.8118273716782688
0.31218784586731113	0.9075672628934982	0.1059411080191371	0.5560482139165304	0.6046668959818841	-0.2743461997552272	0.008929403510227413	0.14703327414672987	1.2762694654993951	0.49247320529584915	0.9916409823315744	0.8641984994694837	-0.4752327719646358	1.0888925746231912	1.4028165847858913	0.08607378653311544	-0.4255879852908681	0.8458967880813025	0.8881777263034312	0.6302041721446984	0.7290542319066694	0.5070747963642778	0.7380331810008742	-1.2380516707541958	-0.13328115923687095	0.327306429909107	-1.5008777257892763	0.4228236391530285	0.5537204871269678	0.5444240672795884	-0.03217145782031251	1.0931385950576686	0.8938000682095099	0.4997313787116515	0.4236118755088502	0.2991751965807549	0.23007147693652674	0.4441267587712529	0.8671209514404971	0.6794017810890945	-0.0032159404978416026	0.9959185511508055	-0.00464024199115613	1.166385050332958	0.0013590068858113581	0.8614804691330165	0.29296574750898774	1.270163168391996	-0.29845118171566765	-1.563662936042121
-0.07001919389171639	0.15705885618478033	-0.4110740044387345	0.41809462385819574	0.5934023961394665	-0.09449461373883071	-0.5228483843614935	1.0575966052814751	1.031179641653609	0.2661789764914973	0.8337677771946019	1.2355570776997924	-0.26642572261826636	0.039696834660672184	1.4530457990376868	0.10955140955521737	-0.10015746972813794	0.4439500365097348	1.1070832435361897	0.7390464622743623	0.7972564552258548	0.1525066695675332	0.7532433301475904	-1.257129444781902	-0.16245542203014518	0.29499187249253644	-0.763947422629613	0.6045758493054217	0.74246288614831	0.9675818959850234	0.10055939695866771	0.5794792295767407	0.6997933678432773	0.2832907963105761	1.03705395056918	0.17215185560370813	-2.3855885976189516e-05	0.39299027925619334	1.4370729907740842	1.0307969921151872	0.0022689877336859905	0.4239210015095035	0.01951733166268155	0.666285461822665	0.23047267039411123	0.1608924668395223	0.45393271689221004	0.8641255637967858	-0.6576565998729869	-1.8279739168394205
-0.41425915304802546	-0.39282400969050135	-0.16771609215363642	-0.34283893981471236	0.21114745423423906	-0.11323524109548985	-1.0004957647118369	1.2049793160315285	0.37423322992868585	0.11601470527771536	0.25679675234400107	1.1113748492054003	-0.06139255477075118	-0.7035104325901079	0.7625265357659482	-0.1586177189589577	-0.17800008598954367	0.03322844106893287	0.6800614714038498	0.1897458099871093	0.6430328639826914	-0.44564020451522407	0.777678707072159	-1.2889544822639607	-0.36431065001651436	0.0597667585834772	-0.42171178686030325	0.40821376438844137	0.6629873004489688	0.7289613138610895	0.09916219272541155	-0.11057495255443976	0.38819306389845754	-0.3026300859827437	0.9942715498070457	0.009773154988403948	-0.001056173507724383	0.0199044949444012	1.3720437595315533	0.8850497480015047	-0.20896313033050848	-0.28482346433620004	-0.16760806569311654	0.14664992702663987	0.4052808918503606	-0.27515996463388015	0.44486633581115065	0.11833241152896398	-0.6040622240986477	-1.4632130162991028
-0.7503295986279355	-0.3303167559073836	0.11762641108170661	-0.7454005110289961	-0.4221178352951754	0.15259931836365168	-1.0472569569540935	0.23909724720859174	0.0018105358560435293	0.259449107938407	-0.3315163785273641	1.1133844940279134	0.22334629029259945	-0.8930107380108374	0.061595538549736144	-0.33317931730767536	-0.492687568608187	-0.20070799153671806	-0.07767008031880747	-0.08007640767891856	0.6985821414080234	-0.5607289655991476	0.9695802414072509	-1.028083413616456	-0.42198490433781977	-0.1177917526761108	-0.15350180576444508	-0.14403072810315626	0.1457209649284179	0.6471825322337245	0.3379564098763982	-0.29579043279157474	0.5038723720607671	-0.5192250528967679	0.6283880217737926	0.09498713248690692	0.2231436438103347	-0.27243140051453985	0.7793932092805338	0.2993018876832628	-0.26309811054363597	-0.29331671602462067	-0.3453265228181615	0.012278369121029828	0.5385941946249869	-0.23632994931858015	0.11679283963871312	-0.48492574387346005	0.08486440183518913	-0.6340137222179844
-1.0195494129766924	0.1318925121358963	-0.26827352686207895	-0.03183636563652034	-0.8350869439298918	0.9168706986723405	-0.46708738470776257	-1.0078395428819205	0.32175123578634324	0.7139081946263057	-0.37258688917794974	1.3218418977232564	0.6998263135078592	-0.9274608245534356	0.039118885497236494	-0.1569188823850352	-0.32321282592466594	-0.14404142253336244	-0.674374768728232	0.6123098370672453	0.9473600935834395	0.1814187861128784	1.0527220341922012	-0.06086887664851793	-0.014124058482287583	0.12936837568261073	0.6284467981761356	-0.5369151656519171	-0.642703894212109	1.1370316838105552	1.0546197967984476	0.34470711179322466	0.9158373887427775	0.1561800520120275	0.5324611527374141	0.4988663407799952	0.5472114338040333	-0.08522255169545552	0.1036736869753711	-0.3693306011532254	0.01789125481010881	0.5750923598338383	-0.3493127378152734	0.31315369136171056	0.8262593995817538	0.07768201205513663	-0.2341418315395865	-0.6367771350245507	1.023177439760671	0.3131545166059771
-1.1399797820554776	0.45737191383836	-1.0546158835123458	1.4789749953386089	-0.7667127146648574	1.6225222434413	0.5003507139744985	-1.5008553586480493	0.9071264557517706	1.2585499172190433	0.18261682292090978	1.3062654746416875	1.176571243883134	-1.0757087496142754	0.49019337052437756	0.11486468974329372	0.6696018277064978	0.06476525952366106	-0.920362796410595	1.7539950352605493	0.9194710549070034	1.380891696762111	0.7018394072573155	1.3923694548790035	0.7073722541028095	0.6921303824661806	1.7615530244796054	-0.4157310333812751	-1.3472354892621705	1.6337621037016772	1.839989801094562	1.2404196061780612	0.9525791221985541	1.3160842367794046	0.8735556625364862	0.856304104467426	0.6797301593342445	0.4780730253399642	-0.44506570129311407	-0.8286357057433615	0.3403590935561542	1.5517153441257991	-0.3232342797792827	0.6346319845055993	1.3777848255245353	0.13262132264090187	-0.34814998914273293	-0.39611098806549805	1.3885490311854627	1.0337480389173368
-1.1263527651521985	0.3627490024536522	-1.2854186331716193	2.651938727817837	-0.4741352702479015	1.4728570217525025	1.265823477422048	-1.0870628212795808	0.9184511456578032	1.6162946637847035	0.7284154336821477	0.8442251006492717	1.2434566086631362	-1.0719799143808217	0.5353709751771346	-0.02188371190923255	1.9078534157379416	0.09220799241503612	-1.0234497092902837	2.1454307628078624	0.33499605723050335	2.1327580968412057	0.04769356371395952	2.407499686041813	1.2173198566998007	0.9991214879506426	2.3447115085630905	-0.024406109099858034	-1.7545958523327168	1.3209780269330953	1.9174270635280293	1.3522093546059548	0.20623288700705675	1.9342758715768529	1.2837803759456818	0.6630988425488379	0.34588878428499614	0.8603901669532004	-1.0157428297107676	-1.0971285909429864	0.22756184640841068	1.6949903981355574	-0.5663280018159681	0.47829027303289157	2.0091618163510527	-0.445666279015233	-0.37357632821477044	-0.04923205517294267	0.6987257879498695	1.314170976156572
-1.0873057204733827	0.11295528157000222	-0.5097178015689872	2.611000544433375	-0.40029854891298206	0.39294426879695726	1.3431836537851374	-0.4684005299406788	0.09844145950889775	1.699942810907696	0.6378537060345624	0.25598807171232435	0.7403253321008131	-0.5895584729177229	-0.3241064559437421	-0.7112042736811297	2.409584679306706	-0.24497238032795635	-1.2068350112662585	1.2651302239244842	-0.4500772119265191	1.8030831029744716	-0.41219119906478174	2.1843176641066298	1.1805396935334023	0.6448579927136473	1.7781638661416268	0.10918455457287414	-1.8902245868807757	0.17859634158265694	1.0198409074566044	0.23787525593611233	-0.9373264599711537	1.4281325190203293	1.3273043619955052	-0.11022642969223552	-0.44028338748543006	0.6582965596122481	-1.6823102133721988	-1.3490683105309051	-0.42728587960050474	0.8955914469419073	-1.1209634114402178	-0.17527346066449404	2.367430634213725	-1.3934258250219633	-0.6157782176887246	0.18700459493671512	-0.6136603445042528	1.1175936335645775
-1.0935643857312993	0.2537137446303823	0.5970107719729831	1.470303729163543	-0.6281322009897211	-0.7844448462790995	0.7883746380056856	-0.2637962280755732	-0.8456761878573973	1.626323720871358	-0.042023847065321474	-0.052751818416757384	0.020587811700495007	0.15146286137964854	-1.5732395875905076	-1.5175777216524233	1.7446921512674844	-0.72117966201408	-1.3382862348499773	-0.14671193907245855	-0.7890738983093658	0.6117453055246345	-0.3999867558124844	0.8709700607758333	0.7643245543498414	-0.16429326815797463	0.48532455116423157	-0.18966824845039906	-1.8137987512283782	-0.9525135868038305	-0.1765404778628108	-1.3980615346110004	-1.6609957058505689	0.2893519921828959	0.9114894233174315	-0.8213278351068477	-1.315409831393122	0.0984379731157064	-2.1111529093936596	-1.5713870704907886	-1.175633731854557	-0.046262700251198406	-1.6252559324288351	-0.7648246493976893	2.2339577572429086	-1.9241838778498528	-1.0253963310177407	0.28199454971980736	-1.531564592803298	0.5642819539428181
-1.1043020635312184	1.0063519254693478	0.9249324725125521	0.042290411250128904	-0.8245802530901736	-1.1909036133892825	0.17293317918854814	-0.40175580322423066	-1.0223779054034763	1.4630814167290958	-0.6893299065073661	-0.11695289030384591	-0.3869552815406207	0.5375575017005294	-2.2232375257256876	-1.8803503218228712	0.36102846275355377	-0.9065961735468607	-1.0587050071347537	-0.9480685548174219	-0.4712337973738834	-0.5379854794124163	-0.16826923937434332	-0.5675564692421486	0.333740741909621	-0.9018028251913394	-0.5928241783891817	-0.5972572317810237	-1.471216001512713	-1.3078803716150977	-0.6903384360488235	-2.357469647218987	-1.5510994809946914	-0.43922339977669106	0.22537613965917788	-0.7696371599810098	-1.8366272974611229	-0.2068061832316378	-1.8771118110862324	-1.5103305256514876	-1.4456034937296942	-0.37036438400030547	-1.6894081525532365	-0.7385378510626384	1.6627921148547429	-1.4676986476086202	-1.1714685801895537	0.23187668790469135	-1.4246361579812743	-0.13511429099820654
-1.070726112601088	1.8881902796585193	0.11811145890871842	-0.9924760058184546	-0.7455943480546499	-0.8351058255111382	0.06137837836071686	-0.5007301938637932	-0.4353479252223067	1.0647253775253995	-0.89064074961691	-0.25921370063364285	-0.3633259880831093	0.29105483260207926	-1.8664016254695426	-1.7270123253029677	-0.975617665653624	-0.6656779378106138	-0.28419836710308866	-0.8227781868152744	0.048403983765222564	-0.8403815042008712	-0.13574039543322108	-1.289914207415273	-0.02078950461784815	-1.3436541946760803	-1.044770508398366	-0.7809947219102509	-0.8581665411365967	-0.9635974569944095	-0.28920094715351297	-2.141772595197324	-0.9602722020910374	-0.2556120208297685	-0.5623147131554287	-0.03774619167081266	-1.8476310380036896	0.02668144614182813	-1.092069078048076	-1.0371284282545261	-1.1472904493700424	-0.2076328208326426	-1.3981568293245372	-0.22924537052589838	0.8707221620377357	-0.32601431828353483	-0.8048311320976037	-0.08994897676974338	-0.6525847523465459	-0.7666092190595265
-1.0743775147755448	1.9920071771718877	-1.088360434890613	-1.511280385291327	-0.6296534528133592	-0.4846700865175851	0.48493548290485083	-0.556351926723863	-0.03698869237708031	0.3023818741219849	-0.9163942349612737	-0.5333897782475732	-0.31773233720157285	-0.20128399188098772	-1.011988609746641	-1.5309711833814386	-1.868052805980807	-0.3450661674116709	0.5379560859831232	-0.4404462226885649	0.16732895853554808	-0.2536227024865713	-0.3506614240042397	-1.2731936526676588	-0.4811215058554828	-1.7086436797261575	-1.2406535101923153	-0.8395565963007084	-0.2501162585998009	-0.5786158330931015	0.2772000708012995	-1.3735154308676578	-0.5394001359017757	0.3548809700528905	-1.3980006836356598	0.45710709680963874	-1.5765634834470206	0.4090643478220619	-0.49472845292973144	-0.47972798635096137	-0.7806613124071762	-0.3233195876763583	-1.3011123446870108	0.02810480676031577	0.09637498632554296	0.5148368675421043	-0.28609312003171194	-0.7728449574307443	-0.16072023155707782	-1.1758804896162303
-1.2656865227896348	0.7862231777094343	-1.6845868547577834	-1.6880287865356574	-0.9231257940652124	-0.6958475970425271	0.9490488767029376	-0.933612797561784	-0.6001367055463137	-0.5551959808017906	-1.2649346971521573	-0.6151690250940006	-0.6627037448145462	-0.38278728888963015	-0.39610173934834464	-1.7395434730740837	-2.3504550278294034	-0.3595655222168099	0.7939662094223031	-0.48676532175978826	-0.23948202825804166	0.5491303743084204	-0.49182739502258455	-1.0646812947328659	-1.0584817914071392	-2.17513559618053	-1.559598197429162	-1.1068959065926949	-0.07184737365665154	-0.5611408728618964	0.1774060063482407	-1.0034681026983918	-0.5385553990552722	0.5652553192464314	-2.18114870549893	-0.08071704441435841	-1.3637052070864737	0.32910601268839523	-0.7322711406043952	-0.4062248514507581	-0.8964010027609554	-1.0885698507873116	-1.7990210898418402	-0.4413856883433644	-0.429236898405714	0.3375163115672888	-0.25010243812506566	-1.5462927707635024	-0.5117954971880203	-1.2808567851287853
-1.6179402204361337	-1.2623682133539795	-1.3623306087626381	-1.5873320715829184	-1.6435966928261063	-1.1744468587892216	0.9703303173012147	-1.708196225250321	-1.7116592797033892	-0.8906920271832982	-1.8572624872359371	-0.31766912296249034	-1.267875249799714	-0.16753460136353499	-0.1872259404876075	-2.22508635204181	-2.4666213990307924	-0.6443907194469634	0.33991912412225533	-0.8359206798719073	-0.790153604518786	0.8445459929686402	-0.36851841923536294	-1.0177690355539932	-1.3722133015438935	-2.4765967424794795	-1.7234346761387904	-1.6048981170652274	-0.43332444712555823	-0.7040335846114703	-0.5211094964264056	-1.2476661535054923	-0.6683158805927994	0.1484773917848984	-2.6759417221536803	-1.3591856398388051	-1.3065432993569837	-0.3120177036096698	-1.5889919102891905	-0.9813292848946488	-1.4728148248911903	-1.95210098877634	-2.577365784075958	-1.1869401910993966	-0.5283437308451976	-0.5513902480908834	-0.834322716896508	-1.786912771783193	-1.371667859761507	-1.059248515735479
-1.8074974780187023	-2.9040746675573703	-0.6108630415057658	-1.1484528473593987	-2.2037290365350533	-1.2028027574985973	0.5702633031319049	-2.344722227027987	-2.1320206950692464	-0.3524416139250308	-1.9672140278574366	0.02533633808560393	-1.5645371629062712	0.09266732735600815	-0.023482012487351118	-2.3812882127236894	-2.0649204834233874	-0.6791703974212363	-0.2934879428378745	-0.8270310062338474	-1.0975135991883354	0.47968859952688137	-0.20854462467860385	-0.9505885459575534	-1.0341935046401272	-2.1687855671264082	-1.1842709482163487	-1.9072183043475681	-0.880737905248756	-0.6096967846456335	-0.9649039044984935	-1.4622580113541785	-0.57096029986939	-0.3524609382621087	-2.6807566489666	-2.170815074277143	-1.1993228262419444	-0.9499544798520764	-2.1012862184962326	-1.6248189411318232	-1.8860725509616807	-2.0582894955856266	-2.7773143487702527	-1.234883163389741	-0.2511128280403081	-1.10598297893136	-1.404812492659848	-1.049071106101201	-1.9170702794434868	-0.555106955554056
-1.4542890937405546	-3.0836707966914614	-0.010001463258046383	-0.4338096539576811	-1.991888594462693	-0.5636717789124122	0.2022725479609733	-2.2516114769571764	-1.1712164917956458	0.6178008862637212	-1.073392149122313	-0.08184628460000076	-1.1836764992072328	0.17480341296298035	0.31042261408019206	-1.750395041768924	-1.0838082279271295	-0.1154564010575962	-0.387799994364825	-0.1734880201653931	-1.147342751194066	-0.09323749802003344	-0.3328260277435866	-0.5290602155604279	-0.18901454856802435	-1.2449856529978813	-0.04895012638945021	-1.6258128497612085	-0.7659444947123132	-0.23628604469340553	-0.5817210684083085	-1.0143952614905658	-0.23842476594242273	-0.33437620687778596	-2.235605206661062	-1.6228458418319318	-0.8212843384124562	-0.9671294717527538	-1.5304593035429912	-1.4781982912853908	-1.5263874890157303	-1.2511652479614175	-1.8104598844029485	-0.19997375490100489	0.02308014106140741	-0.6145750865889551	-1.169009962020154	0.37158382596608325	-1.6464233399112933	0.09895781068154347
-0.5301499594711563	-1.8221233264393963	0.3324794245162266	0.32426882514943245	-1.0564693922230761	0.16694899818472864	0.22519292723098114	-1.5234328875440741	0.503046323610775	1.0745087473164885	0.38379528844460625	-0.6320058144830838	-0.3573169790606299	0.24111474887666393	0.5370504903958637	-0.4880970297110506	0.14515363617019547	0.7485646038326401	0.2711862254504407	0.6772978673300577	-1.1616033540210413	-0.2989777574876083	-0.6681469663121811	0.2217284404052718	0.5203621175113129	-0.2710585396824961	0.7659206887920407	-0.8894332445456906	0.08115999178480074	0.11470185015280321	0.1945709373302921	-0.052795799303036614	0.11182865163483943	0.17676265893875123	-1.5817251986275616	-0.10883270608106392	-0.24071685213588992	-0.3430141282988437	-0.15229282435765087	-0.28528331539558704	-0.42549049461384847	-0.2540201882512235	0.014491087721569625	1.1749802137328103	-0.15315127259175462	0.570361318697591	-0.014794367473470555	1.541127624566311	-0.758243259480672	0.6979493719552778
0.5288878716038662	-0.1605291054506948	0.6033654968560157	0.9623620977864413	-0.06322163748953862	0.2781279544347987	0.5382780053780611	-0.8516925485084963	1.5685843874636625	0.5042838924690944	1.3251565401038778	-1.062168548095914	0.3826854874850745	0.45476184294465904	0.312196498749852	0.8065893497290823	1.0880183709323137	1.2701840587792879	1.198501086757147	1.110537940052324	-1.2318550366671777	0.07418225169175516	-0.7824410166578067	0.9280274772244492	0.6078590413021919	0.19709289160846954	0.4989361977518867	-0.17920764177614104	1.114041066419319	0.22345033013609034	0.41656797316150806	0.7111829234409994	0.43022665259030485	0.6420680503039575	-0.9318360523102768	1.0624067098356118	0.21630950774143168	0.40015622054511335	1.0154280795152506	1.2574457497276321	0.7459057305723945	0.15291537212027712	1.7195250640599657	1.7456311238245457	-0.8073916560696637	1.4250936953083597	1.3541552597631816	1.6982343596367655	0.14985413669476938	1.0483755406256838
1.2003700932596342	0.7845029836850449	0.7768524296119187	1.5205699348406632	0.4475513760521825	-0.2787742074425492	0.7725327916482007	-0.6461328291334151	1.4410241143263158	-0.616968272609025	1.1411751817963809	-0.9438208595073897	0.7978450896299291	0.594886030453924	-0.20577212166624967	1.652345197753205	1.5119631532591473	1.2068025271745249	1.6838985186816302	1.0355305607380825	-1.2215845553482612	0.7777109962609844	-0.42808710036240594	1.3054366382034361	0.26600755873547377	0.2187746130670682	-0.5047986215959328	0.2634614999276504	1.5667487175689045	0.15127836409495363	-0.26980329950275966	0.8593797696261213	0.894934005444531	0.6933276617014074	-0.3544810558133929	0.9854795986930025	0.30660302932253586	0.8357314621957255	1.2458095919493275	2.1188287012507114	1.2884549730222605	-0.0649230244851376	2.505644428808763	1.1745315749128518	-1.401630161357236	1.32556602141677	2.095597661765192	0.9774141926273158	0.608802297689899	1.070042794014826
1.379738372332753	0.7283651856023706	0.5592573928779897	2.0275648312500967	0.6204434842561516	-0.8714394695361312	0.7541290788556357	-0.4845716156795704	0.7625862056795542	-1.3400031477847774	0.3270074215105919	-0.5336210206445835	1.079473045891486	0.33702966046213534	-0.4571311740354913	2.0182282901782416	1.6573397382202306	0.9790863038141433	1.4345506624903392	0.8424538077735619	-1.003387154101142	1.3515508425762541	0.10841964944494091	1.4074034545231384	0.11387202769019895	0.33987882914867196	-1.075116945534961	0.6659124080191525	1.1804642171783089	0.0034811475037526242	-1.2278875288022573	0.6835237702852023	1.5438151542198901	0.49338175002494056	0.11872750535871245	0.0031708359095657594	0.14274313988457005	1.0485453666892501	0.7636512096490862	1.9081611233436127	1.0662299791612084	-0.3304989021992062	2.359270177084542	0.240831676283011	-1.3458170020399223	0.6325822600275353	1.9382859697489923	0.25445097762406726	0.5269920255334841	0.8324654841664887
1.4528402477540359	0.24093258640342005	-0.1062810852617111	2.2396697051274743	0.9894973508989827	-0.9041490374103268	0.644064965869379	0.34392109313237107	0.5159796967959674	-1.2834738368293483	-0.07562297040219342	-0.4442376830364984	1.3995074669465477	-0.1297916610777868	-0.1528967592857304	2.1481847965915875	1.8348934367456335	1.10189609501595	0.7744107795648919	0.7807559040770417	-0.657792322090269	1.4211272364904937	0.31358125714410595	1.3965018377385696	0.45139858416069273	0.8788156235444197	-0.48273318952978145	1.2778980383700869	0.41357136603636674	-0.3007375251719148	-1.5745290969161734	0.7132609178481224	2.0208459562415837	0.36373303262105405	0.38734574538107314	-0.7618583735719967	0.09120421687362111	1.345503130620915	0.36750508673564025	1.189474096600219	0.5317079461529163	-0.24172737473714853	1.8706423701485162	-0.08504193720829357	-0.696562542165708	0.21110125587499082	1.2245509149394667	0.2539417549769994	0.11219502339686277	0.49963521031190433
1.8245653127737247	-0.015101168591423601	-0.6794080628247006	1.7805677118165921	1.6986595861908815	-0.40924745790926836	0.5992917596503359	1.8209281749692043	0.9004927886503993	-0.987783476022766	0.4282664020635302	-0.834485627867511	1.5181604007130822	-0.0945510139811236	0.36127454812250326	2.1819787207630057	1.9511885532359552	1.4883316710965973	0.2791053906417728	0.6228272933629699	-0.3665129010662951	0.8558177426073911	0.035509045049989724	1.2202553537464542	0.900236526802412	1.5035903985845942	0.763014679321527	1.8539276322118645	-0.02777989810837852	-0.8523854784198228	-1.1322920104438836	1.0228909820494485	1.8716036913217355	0.23390305774694775	0.3842536506120372	-0.571862712874855	0.3996800825097758	1.6842627040238214	0.5241199618331455	0.8293584300583815	0.24582066017191867	0.02106385061340026	1.5679416014963912	0.30340932026356293	-0.20665160923445042	0.4878899098869566	0.4268549655411082	0.87072989783044	-0.2904293775068459	0.23490356146335312
2.409498877294592	0.0480901999382085	-0.41125913849110535	0.6127394081654132	2.2113137778992416	0.10847127796739824	0.44105767906067067	2.9820841594293594	1.2698193854339523	-1.162236784475085	1.370759142120337	-1.1566290205637473	1.0165397234645333	0.8475730488660448	0.5426511486865783	2.026268283642593	1.5830306051355898	1.524589277781234	0.25411896235908027	0.020423303412573018	-0.17052769523897915	-0.18948059572727238	-0.3620795489670989	0.6813207369092862	0.852486123216042	1.6136505301496158	1.4932067816514334	1.806250490171291	0.19525628230908137	-1.4150683304666012	-0.4853871576324232	1.1949852674648043	1.0924253632036696	-0.30710833603150517	0.25055634396769044	0.32663570813437925	0.947753939788074	1.5956143580997924	0.959814162223978	1.1052723320539362	0.41376413319885813	0.1047036811177445	1.4952449424393977	0.6697183468218407	-0.5491251144389531	1.08567733810607	-0.20957397094675984	1.400147824373904	-0.3381957060166338	0.130844558566779
2.669148119025349	0.03147089272547027	0.8296698542769013	-0.7257894284072258	1.9005016445319103	0.2910656495581197	-0.16920053266423696	2.850177503032437	1.0540673873704356	-1.7453567281917257	1.9302253434222394	-0.7977476873462248	-0.10336818690369205	2.0858171672601453	0.3428037603129471	1.5558672971499323	0.5467986104650194	0.8551283853773591	0.5309220109886625	-0.9618840420092197	0.07012670328874149	-1.302535602582414	-0.4320134348574901	-0.17124205606166115	0.19232069267562027	1.054234286629787	1.1345210449975267	0.9165271440882508	0.8730075913655178	-1.4782235499655123	-0.19039073458128877	0.9340900066570412	0.24692345780147745	-1.3688897895977274	0.2859538778957091	1.1477797337037134	1.3706399706528891	0.743666106246058	1.1024277750874492	1.5092799982562974	0.8323747632185095	0.06324097796087641	1.3753483530470545	0.4119407956028488	-1.5335050656911342	1.3366416406337929	-0.6013546821075924	1.3452192145535202	0.12042919625497556	0.18577772111748173
2.1928395483370022	-0.3372129018399823	2.2281176314450652	-1.475106329631771	0.8425646064529105	0.2619742392207669	-1.2096583923213287	1.4837377517508858	0.4389743198607945	-1.9371266206354247	1.7576999825945179	0.17039156897051166	-1.2236665837784169	2.402192061298567	0.2657759942296922	0.8448429479240894	-0.7184030252943209	-0.10021948348596428	0.6966855893358551	-1.8289648374903205	0.4628084992455554	-1.9618413148753373	-0.11235399747543504	-0.8702199370214839	-0.5494665104819798	0.30968798849959267	0.2144627119054338	-0.26331046927713136	1.539117489324248	-0.7686174665625753	-0.1824113775238285	0.5095517247731393	-0.05022803112517083	-2.353088772439176	0.6542547815288565	1.3797210525867651	1.4058792116390955	-0.5522527262239165	0.7526402590089138	1.3834996372403983	1.1768162160227553	0.2976587391669187	1.0432806574846185	-0.22924285943864328	-2.2344790839975017	1.0034049038051591	-0.6547925505998059	0.8713424848415962	0.8667826844583639	0.3193758446294901
1.2006059722881512	-0.8246940947582083	2.6632673335067416	-1.270938019679123	-0.13442882986632146	0.3580839044372598	-2.10890020107847	-0.04327069636607153	0.016827393198154836	-1.178269427004717	1.125486900703668	1.0283036325642236	-1.6288029680762663	1.2044553339493176	0.7020964358734997	0.16352184147640617	-1.4440093466236366	-0.5742870296196918	0.4923460481971432	-2.1371106274529135	0.8897709780652013	-1.8268110767803238	0.28108426306254014	-0.879257566893027	-0.7669291316984959	-0.021878688981082837	-0.3522215869960622	-0.8656155393013577	1.8419156499589833	0.3563334011779062	-0.05352519832166641	0.45903173094621896	0.28090377232411456	-2.4051080535988443	1.1767623760317334	1.0847470785110354	1.102586766181185	-1.5021223095662206	0.21985804868900474	0.6487420256379377	1.280687147342906	0.947615339847377	0.6469361168877009	-0.5353225980648353	-1.9423469282251824	0.4226402911589053	-0.3393108345822534	0.46913911665521546	1.3932799523288402	0.4226804213377602
0.3944722394173819	-0.9447948817771848	1.7361845528923843	-0.3997258036795117	-0.24980133844856184	0.6553358168652299	-2.231390380084414	-0.6851646564042271	-0.02645513933800801	0.1081831818031528	0.4307647446746102	1.1440876470900492	-1.1796369081040574	-0.7692069365930467	1.3576865922133925	-0.21246248771810883	-1.2227945092718566	-0.33411108106214676	0.02241189193667366	-1.8609574343172597	1.0743971392977787	-1.0043494667871509	0.42000504644693615	-0.1265648161272941	-0.40903711964138006	0.1692199937272593	-0.2630281217497586	-0.5447208929579217	1.688516830099522	1.1457172573093843	0.2744411686933051	0.9223448627074002	0.7695570717719082	-1.325416123515317	1.4830602008434688	0.5788572172161455	0.7137922335483295	-1.5799429208891371	-0.1114568282211924	-0.1313017903386573	1.1912053042189488	1.5690319027675754	0.4728186833026662	-0.21280123618672978	-0.8855280501807264	0.03589481157010533	0.12711618806539152	0.3229393968904317	1.315518415770148	0.42606753390789054
0.27342038218267023	-0.4970354271698568	0.13890512261782179	0.5038743944387525	0.44322130947440547	0.8523635041906016	-1.5545143036199338	-0.3366142627218778	-0.1066310615752228	0.9078490935807557	-0.21204888907861408	0.5346973622623539	-0.3951348579751046	-2.0991294659009188	1.4842120776599355	-0.17116625032310023	-0.3794776578872422	0.05036936794130432	-0.37958175945192796	-1.2743432806242259	0.8347423567008587	-0.03331460016547988	0.20912307697173285	0.8579717034818773	0.016637407268737088	0.48224334298457155	0.014148192405278048	0.22402228151006548	1.187851337567173	1.1149401765831182	0.4079779067030893	1.4139019508172341	0.898374038555996	0.08239821803743831	1.3675239533674826	0.05620132208057947	0.42882341477108316	-1.009117469515545	-0.18413315166942154	-0.34838713662602633	1.0523082137269397	1.5581263158777283	0.6507240912923221	0.2800828440791278	0.06457202003835712	-0.07667621443381549	0.3558780984653893	0.15129754916960617	0.7478656151820618	0.3336250793514316
0.6203202912009368	0.21430464691787507	-1.007844435195156	0.9278260685182969	1.121928394992657	0.6102920470233232	-0.7453913771884735	0.2823970160609373	-0.6190125107117063	0.6690405128211896	-0.8598018158661893	-0.2840151002365332	0.10747643736015548	-1.9992464565551584	0.6579088040976409	0.19059312317730248	0.3371169302823407	-0.1252075174780182	-0.48794051696481805	-0.6220623022118558	0.2638162591771466	0.4738772691098559	-0.26857712456471666	1.3607327495093176	0.01099007036188932	0.48943632360365574	-0.045436746151241415	0.6643698602297761	0.5478022424028506	0.4365792555619275	0.033486744454724736	1.2962946973044582	0.5141448796166411	0.6978536082625213	0.9588377071128563	-0.43238916077010353	0.2292511971200546	-0.4864759930929017	-0.20807398973911306	0.052089134531306265	0.9724290855263559	0.8228718314019317	1.0209031063472205	0.2990739765448215	0.3171069517805441	-0.18162725438832913	0.14462020369776032	-0.3560919520205268	0.19226111683524313	0.18259007147508813
0.7182515776307729	0.6691273330845879	-1.1544049717308011	0.6935671900542382	1.0154935174780515	-0.047234785091831634	-0.4884091877873634	0.48036454648506094	-1.3558443805291813	-0.20034165979605298	-1.4247879144465754	-0.8161908573169941	0.1577886716114472	-0.9194551999222965	-0.758430265442383	0.6135332687819686	0.40145422685206333	-0.8986501296562618	-0.4051170563029264	-0.018256045735092433	-0.31740353179437336	0.26769773850240264	-0.8633333914155195	1.0455859394822118	-0.43094256427244315	0.12691210380971152	-0.38058270449000015	0.41607549407157257	-0.0229263266081005	-0.3006751280969101	-0.592377761047704	0.4155633012464192	-0.2267368959614154	0.14317864451692625	0.5484922332490407	-0.8065661088897506	-0.02013376476561741	-0.4770678234965683	-0.3278844622964388	0.5540434099446743	0.9596695328741451	-0.09695700168749076	1.229015359707739	-0.2830306885220698	0.05132332413637709	-0.5275383874280469	-0.30185885910335214	-1.0920051974566798	0.009306879114121097	-0.02675341057750001
0.10159376552973101	0.5900487553364321	-0.6661631022053711	-0.09393112887176211	0.12392904174639935	-0.6820082738370445	-0.7836244257121412	0.2138853371623676	-1.7102054295179017	-0.8771182597775621	-1.6529852402718195	-0.8605969778285836	0.024754875520877056	0.06031507882076759	-1.9214192579986686	0.7984597267002175	-0.1142470809386922	-1.6343924574525932	-0.4373727877898187	0.43613499129434263	-0.5678354776380439	-0.38668967004611066	-1.3337611981607296	0.15523898832670732	-0.8881912056827969	-0.35408495344769736	-0.4791098992967533	-0.26919694759939367	-0.41286817756401273	-0.6279594201549009	-0.8633970748061329	-0.7583155607951984	-1.1082770103836925	-0.8743471211250228	0.31930530975493054	-0.9243431607023117	-0.3751895497543939	-0.8273174444048035	-0.46118664633074014	0.5933725551851454	0.9334776487698665	-0.5676399253107951	0.9609015124375571	-1.027683761398573	-0.17865010594584388	-1.07385353770923	-0.5716448003919955	-1.6096095281800702	0.07531330996828295	-0.3233860540383688
-0.922376353621197	0.1482596369821876	-0.2715456952233738	-1.1128976755414066	-0.8360276219606727	-0.7695439091392471	-0.9932751284423762	-0.05035093534143796	-1.3720147327972847	-0.9584579369538213	-1.3972545664176221	-0.4413159021178978	0.01940255528734767	0.238544758041253	-2.1901094701555937	0.6150471612525878	-0.7046644739011102	-1.7477951460710373	-0.7263828970191228	0.646647389715387	-0.3273677742905288	-0.9524803229635065	-1.3450281188758255	-0.7478075200433011	-0.9661467116294851	-0.6575297755300981	-0.012473187277403392	-0.8775310606520845	-0.637126058497517	-0.4621301229506669	-0.4758076447451315	-1.5482867709018986	-1.8847182349163452	-1.2724078800723737	0.2719086569696293	-0.7064362784227013	-0.7079368274985552	-1.022304636185474	-0.4234204116455507	0.08971190167553286	0.8086303898692904	-0.410923245797652	0.19738655413224632	-1.4423868876404318	-0.10193507954767396	-1.5295310387385468	-0.43013735550475896	-1.5934712852246882	0.0478683434748389	-0.6559874064520451
-1.5329067709375261	-0.197378508430314	-0.30437624037639066	-1.8729711613121873	-1.1083028232496783	-0.11289334948889734	-0.5692670627205151	0.10346058030187524	-0.6363942118197555	-0.6346903153558708	-0.7819060094306443	0.27513151208058945	0.23545750188896516	-0.31144823257795146	-1.5229496823298794	0.2721354819869593	-0.8940525316227383	-1.2624630089734687	-1.0271197041605578	0.6984515384615968	0.31076998153094115	-1.0256746939356658	-0.6895371513792696	-1.2021362377247358	-0.6227342969336339	-0.587231394377536	0.8052875809481043	-1.0202732327352217	-0.740691068328434	0.035469731717015514	0.2897559430579235	-1.5732858166094892	-2.1700345408298403	-0.6018467800352182	0.3478087689026107	-0.19688548402789016	-0.7717458419127459	-0.7218992822795752	-0.09670821351124775	-0.49359365564292795	0.6056134984669782	0.08452393775280716	-0.673712029665797	-1.366877217001115	0.1577111677402956	-1.5734609241732753	0.04329930096984467	-1.16037830662783	-0.09419867016206705	-0.8215982986037984
-1.1994415924337394	-0.05405438477892208	-0.5295839805095337	-1.9300487535016877	-0.512467039996148	0.977833144720599	0.36497727369738725	0.6749622130733164	-0.005931137808119981	-0.20193991341288237	-0.06302223803125484	0.9603440328341096	0.6123465251991981	-1.073947720523671	-0.37687458661952045	0.20430203924294507	-0.5798586415469461	-0.6160959276312556	-0.9304936794395438	0.882658044138688	1.0831462943298913	-0.5711843061880996	0.4418011475936342	-1.0988603668211756	-0.11016592385183285	-0.0588247676928058	1.458838661604305	-0.5495588171927799	-0.6904856911491988	0.6793670946156946	0.9403812171460965	-0.9272879789772245	-1.608918912907167	0.6408756456831972	0.5235902555062043	0.49070323845503755	-0.36970812665435054	-0.023136578378893644	0.5301990137568751	-0.5943125882492957	0.4679959453201188	0.5408919750730425	-1.064996833490985	-0.9017567695019906	0.48455948809268934	-1.0631017369166058	0.6259481018459279	-0.6892572150698068	0.04198025298824467	-0.5914183907430959
-0.22928767361256552	0.5968424389032995	-0.5914972952378421	-1.2488689963858965	0.4943922058408707	1.862674530798673	1.198519670836481	1.314853690109073	0.34257732289180365	0.2909297941792619	0.5771831971848053	1.2479858866604732	1.0391191669278224	-1.5429028907693088	0.6280430085722939	0.6364697177475439	-0.03738878003650917	-0.09658078153606313	-0.35212518440699353	1.380430288669693	1.7294049404039662	0.1378270077490682	1.515714694217156	-0.6607047506560955	0.2897169934747709	0.8244343398775875	1.6011044936709893	0.4456935719573903	-0.4380167487577158	1.285157004058138	1.2597208840995053	-0.029024833772969393	-0.34956198554181217	1.594293966777875	0.7687439446530641	1.1752639378972285	0.4926190633016599	0.7030281612699331	1.3544805762662653	-0.09920364732883177	0.510381454561045	0.7554756112544967	-0.6796621731047545	-0.19755628170277706	0.970162390121704	-0.15277803373131388	1.1089938022132628	-0.43358037676058225	0.7274057476758375	0.027179215465611424
0.5004030597292124	1.32503385917163	-0.44982266301230717	-0.3345369571106369	1.2371163180239855	1.9932125323420402	1.5045817508592676	1.6354650634486159	0.586777632861843	0.8247251025664661	1.041049595613884	1.069734493816385	1.2909839415292466	-1.4077508150655214	1.0206252796639774	1.2234327813313761	0.3452446333251629	0.34669996858095137	0.2671157189971116	1.9385504603418455	2.1224199991280943	0.750514718687017	2.0729844412848943	-0.23929704036113164	0.4382957906289685	1.6704786414090393	1.2567377709458125	1.5896934991214107	-0.10276241332774318	1.611214062822082	1.3204918970297908	0.6446658581543748	0.7857318450012264	1.8088640537042269	0.9909120096535687	1.5318760134883986	1.558119997292725	1.1245982619630295	2.0948648262104097	0.5041146482816027	0.6249444799615239	0.6807377353576444	0.12025322200650639	0.5430262158725182	1.5788020451829567	0.7306999183595383	1.268929736079768	-0.3490787965934703	1.6048270915696046	0.6794768274703309
0.37191480853467196	1.5121869519945506	-0.3153675368238238	0.14785598110160858	1.309764340811204	1.3033767138487844	1.4044757581216596	1.4958722954446644	0.8730621966191764	1.0909535054972608	1.2243248248472802	0.7997640511285824	1.016249633222011	-0.6459871911144867	0.7258430126578885	1.2614573343021938	0.37291381707535504	0.7847076380777193	0.36925995023664104	2.017179727808052	2.248474268588793	1.034231869783211	2.065213734320874	-0.07520885352063694	0.3376023267959275	1.9482904398152028	0.6858326821066986	2.2816066057273363	0.022483598969132438	1.4615425101532489	1.1408370190606205	0.8010879009099309	0.9003032525692878	1.4673542792406515	1.0895467062170365	1.1798242399678491	2.401257277867129	1.1178325628364594	2.3303406684727053	0.5509628267621874	0.505510517429485	0.361502679749659	0.5342379282844343	0.9905960653078729	1.8314985285280645	1.1253074536734564	0.8808621070727404	-0.25296336208011877	1.919207751704095	0.9017551453289938
-0.4074506439280865	0.8477892313604877	-0.28838046955119967	-0.03268865457675907	0.7824700711655076	0.2790469746098656	1.263501567726971	1.0962590015930687	1.0985827165522608	0.7013283838120083	1.062816988648114	0.8682980321732825	0.04162820277648621	0.32927700882014016	0.17825839603114324	0.4163908498727448	0.1647343273554141	1.0375753462236454	-0.08299733783882196	1.3447239162346525	2.0825897792873342	0.9320378422172453	1.742446486187577	-0.1592126547943533	0.06820423860053475	1.4221667898577073	0.16634419065918393	2.068121957909369	-0.22247319063954224	0.9081903844524475	0.5833189267819886	0.48498344955535344	-0.06748677900259863	0.9989376024645611	1.0388938545193676	0.055777939167567875	2.608751839308001	0.7550761798088286	1.8066637336343245	-0.1476170387853934	-0.04498316787535289	-0.02311549281303082	0.07303129949221701	0.867075728162469	1.1615353696526074	0.8923700765863956	-0.02274947576895002	-0.07019731809993168	1.3081728239505883	0.5300198582035149
-1.0685700443598503	-0.3148830703357773	-0.24301775456029956	-0.5028621727298382	0.045488749420301434	-0.3899065145393125	1.1668587550143932	0.8002385240115426	1.0979080466420652	-0.24255429131457257	0.673210229049975	1.2004613851934494	-1.2385897568235598	0.7697052214080056	0.08497467256527125	-0.7751059556442353	0.0015517085867622698	0.8588406878446938	-0.49155236117471973	0.2492314989241637	1.5395557780244689	0.5094722863365562	1.284696420737823	-0.2928772765175149	-0.24205605087611776	0.43654994955756016	-0.12642269399112396	1.0745121224703345	-0.5844473794045297	0.3254408927340666	-0.301704587070784	0.03796968158744435	-1.1629964146756253	0.6323852052960643	0.8572704870856065	-1.2818259550498952	1.972084572347018	0.22078834921954124	0.7871608667568466	-1.058449318974354	-0.8294895708040003	-0.2043707728170859	-0.8801554937783431	0.2720143937740733	-0.3147003246423747	0.3617820896056747	-0.9273104335152978	0.09329814210824364	0.23177379568025588	-0.14252462828983278
-1.0946765139556072	-1.1409907756441175	-0.10132085662900603	-0.7487457885068963	-0.5477612253344619	-0.33956235424261	0.8315076971927569	0.7613444386332853	0.8728351673764462	-1.015209757472075	0.3038296402124669	1.2193439540348867	-1.9689151744460118	0.19849519366825236	0.8226743252671334	-1.3075588735472383	0.028384956740044768	0.2886718609778815	-0.2765718956534935	-0.6579052894672689	0.6029319718440942	-0.12261214497404278	0.6750343685461387	-0.31374054769028104	-0.4460618573128143	-0.36479318929021576	-0.1744193128057726	-0.03541645564105052	-0.5978685478052196	0.09205248135815403	-0.9967556812693588	-0.18692610163260015	-1.327938204204302	0.32934498948840346	0.503338569748629	-1.9191565517790585	0.6000800527431215	-0.2870359237740141	-0.028470609313072007	-1.4104654453908547	-1.3770832539268225	-0.09640911289828441	-1.3787999481275865	-0.3142745785502119	-1.5925336748349228	0.015199883438445527	-1.1187277227579187	0.06971274992675724	-0.5078459024918468	-0.6515234699908888
-0.7388709746994815	-0.9945088299666858	-0.06708880160135969	-0.6799529010906782	-0.9461073224611186	0.19119387417343844	0.028032145839048703	0.6879797400431115	0.512317431484209	-0.903226397480353	0.050359419953974915	0.5375811061905785	-1.5642472382869719	-0.9409951771641096	1.9574102504818356	-0.7404848643916496	0.09363633210586945	-0.3524423542849146	0.3761625984113682	-1.0876816579423547	-0.5126194384895079	-0.8369005045019686	-0.06044344220091891	-0.27942004076675425	-0.4393367008143446	-0.6671753512206278	-0.13792869982018977	-0.6570032026620487	-0.1748945548806788	0.23045411599838764	-0.8375043727183122	-0.15499401182919476	-0.4972851634346115	0.013242497128345064	-0.11310249007815842	-1.3643464433884742	-1.0935519935119338	-0.6605060240543716	-0.11221801235289809	-0.9979274830679423	-1.427952861744418	-0.009618350272426546	-0.8900282188112917	-0.48910037208509455	-1.599041846489084	-0.0405339130905125	-0.39013322428832115	-0.21118117658876648	-0.6186093996073574	-0.7955857753847444
-0.7016974272136256	-0.02538123409219669	-0.4185474587683607	-0.631215502161184	-1.3402034726029233	0.5953089897078082	-1.0289300919918078	0.09520265445020376	-0.010780430803132889	0.05072391479227974	-0.2948720133275693	-0.4672249027621973	-0.3718163864575672	-1.4542882615616928	2.491687234073087	0.23047551713122694	-0.08880235868482639	-0.8285756407905305	0.5894125994353663	-1.24530331819016	-1.4129596321297857	-1.4590047869459077	-0.654161910149534	-0.4004854168083301	-0.2120179564192226	-0.7536659097616616	-0.263288924458363	-0.7839218533410169	0.11630812802921797	0.380979306535691	0.28477749774832056	-0.172590863128873	0.3574100266554674	-0.26649102122115714	-0.9618816342807631	-0.08607811651954907	-2.520442595875865	-0.9231411575896958	0.3365119098980832	-0.46075746564792197	-1.257864902427906	-0.40308907996347726	0.07971907115342543	-0.34040573911469835	-0.26240229659033604	-0.20236867581662685	0.5927871254030893	-0.6477261527152041	-0.5374912529780754	-0.746737237270288
-1.3090367775373206	0.9412419948311873	-1.0672496777424618	-0.8279631807843671	-1.8271153569776986	0.4476729703641263	-1.7883244084842294	-1.091263927723456	-0.7571890121571132	1.077996140193557	-0.9598395379216992	-0.9731936202178804	0.5552275903876304	-0.49688244624846417	1.7767523552467723	0.3994429802758069	-0.5899567245092937	-1.185600592591456	-0.2555119897389337	-1.3939230233142157	-1.8081994902809728	-1.7453316552884712	-0.7937800429309375	-0.7597392303110003	0.16718014760858235	-1.069307780501018	-0.6605970139018945	-0.8642202276615611	-0.42316617995954114	0.16544258101649	1.6380685224048555	-0.5167541539922998	0.32995269810006883	-0.3923326918392962	-1.7778305224123463	0.8402872007385735	-3.138321405544731	-1.1339820817799653	0.55410442707207	-0.6517942356564874	-1.4048078030412148	-1.306957151664009	0.45750722456388737	-0.275846483082383	1.35909992498272	-0.8554243370575493	0.8416933293918257	-1.0057069889346746	-0.7750030232744348	-0.7400331663783373
-2.072874708968935	1.1496121157448975	-1.4786222764686303	-1.0102440334401792	-2.164965035244358	-0.13332189531278357	-1.8307348886947976	-2.248129548880947	-1.505365416607425	1.480653275117219	-1.7528201534672827	-0.6276524170995885	0.47781107066389295	1.45289386370864	0.21541584124218754	-0.6903779685840719	-1.0981959015848055	-1.496215090794647	-1.699260463295316	-1.4119786074384983	-1.7374075442451915	-1.465758598437345	-0.492425854518949	-1.121639333428719	0.606739213286129	-1.5943628108612344	-1.1447157986409888	-1.1577181677370587	-1.7546013207489248	-0.43018549704388637	2.2083539328504194	-1.0527533181843973	-0.41666584845971194	-0.3088394651009957	-2.204755543366081	0.7142921937266171	-2.711873727171604	-1.2325704436311544	0.004429101765759697	-1.6844341393187943	-2.0283035921883936	-2.089606398331854	-0.2666376491660196	-0.45317259934871584	2.0771328192639897	-1.7567949429556173	0.05138017809201686	-1.0464671107763617	-1.216280982849666	-0.7428550635644426
-2.1289827810400297	0.5581555484360371	-1.1648364722876576	-0.7111918012133767	-1.9540025466341622	-0.6478170658063407	-1.1851482272562797	-2.5646131306154087	-1.7273722771736393	1.2843292460433642	-2.072256377597961	0.04194685849218366	-0.2741190262635298	2.895235656531171	-1.0477159091338712	-2.2085733942553554	-1.1558047315855882	-1.549001701392601	-2.504087003922166	-0.9454961215274794	-1.4726960698598401	-0.5937450353536922	-0.12413887533919007	-1.0885447261741652	1.007718393068436	-1.8197619932122577	-1.3582857615394348	-1.4085929321722173	-2.9130132480945705	-1.042972026935356	1.5926816161392978	-1.3053402376209846	-0.8951918557491595	-0.05685782660690646	-2.093626099927791	-0.16712492297162587	-1.492698396882129	-1.032835113516348	-1.051710236100305	-2.6979028004017445	-2.6262258472375284	-1.983811173251069	-1.4776111205166602	-0.5480655104370868	1.631626054712713	-2.1155456585368633	-1.049673983981851	-0.6834961379945188	-1.2591699430825714	-0.5191488469638901
-1.1185479650751098	-0.24360616021135195	-0.23904884764777734	0.1395266859238493	-1.1198583583711919	-0.7303487667521629	-0.2286909044148257	-1.915947870395539	-1.099094846338165	1.039358891529601	-1.509510709184054	0.23676025278921659	-0.6820730615077227	2.6998317551729927	-1.2096767375321655	-2.8597202630374725	-0.6018606415112084	-1.0204751157065273	-1.861355726569756	0.028261199742624483	-1.2202354980116947	0.5556405323864634	-0.040624526328016414	-0.4963514964435776	1.2307707226613223	-1.3952298105847587	-1.1113190497036132	-1.244532846833792	-2.8659663208249087	-1.2840927611632214	0.31680774114277166	-0.9581545246491836	-0.47642970289160447	0.26043857931391995	-1.6361775853262825	-0.8819916496350014	-0.14911036170643643	-0.43986239296904966	-1.8559414303704211	-2.6744575277327858	-2.501802420499575	-0.8990205258802332	-2.0761512676526768	-0.19596925857020045	0.7177557897549915	-1.4233953084361226	-1.4652271942783903	-0.0633238075813238	-0.6226626525756169	-0.004242077904728762
0.3988753403517536	-0.6836464648846008	0.6275478513351995	1.036653308911174	-0.15022732890448934	-0.5073445238844249	0.6199318336768378	-1.0873190792889162	-0.024474538405144956	1.0919585483599055	-0.41529005836197563	-0.23119402722966478	-0.18337404295364637	1.1430860488333432	-0.5487999782560848	-2.2057757672159783	0.21991241298780706	-0.008781479240846437	-0.2386092875486078	0.968151893189683	-0.9863052964014899	1.4372830810588333	-0.24665430118135698	0.3499487401679301	1.1046017829462396	-0.6515731080144334	-0.5982434268234081	-0.7575669468006869	-1.5654175796363798	-1.0858198584207077	-0.7238218322979096	-0.23293339979902078	0.39823890128317	0.48069843889267466	-1.1877498474833303	-0.8273004056022112	0.6082703604109613	0.33363218115314625	-1.9703534126147486	-1.4834943691607003	-1.5204029392188048	0.3862234140759607	-1.615966794088534	0.4386412908649741	0.10332427244362963	-0.13807682352302325	-0.9890637589135681	0.5126392841210421	0.1887593248797313	0.4970419593601424
1.4260709981142463	-0.6892176627744449	0.8437447958706471	1.3853676796374885	0.282481954080014	-0.44904848437565104	1.0824658312906077	-0.9653702704048127	0.5541409766008533	1.2215413704846971	0.2910770622504991	-0.8510934690093683	0.6862185535875545	-0.4901362401861373	-0.045493260049881676	-1.0543304539449754	0.7120313709948601	0.7905644738346901	1.0605843507660033	1.2184887289490414	-0.7453018185435036	1.6312574490132854	-0.5253191816088026	0.8725535006897812	0.5378128186338181	-0.300136978103523	-0.25171834867220166	-0.464496786375617	-0.0227495148478849	-0.7182914402508986	-1.0853357541746647	0.2983368275742878	0.791439340935615	0.3910856429640712	-0.9793545375153511	-0.2430734330176281	0.490785684810074	0.8479741044229344	-1.6650785436150692	-0.02869652546705094	-0.31381240794707205	0.9212430954830935	-0.682521639249052	0.7265822549765061	-0.08034906666707262	0.6470271143070582	-0.3599028327271223	0.7823590834911494	0.37273078065854287	0.5737102952616346
1.3992674412588773	-0.5574477760407655	0.4367808315662673	1.0952292751484907	-0.014886397565627249	-0.8741898767287128	1.0289899077164648	-1.5557967538478101	0.03047592155016568	1.0086803036728942	-0.01721660753953587	-1.1434968536306933	0.8858816221486975	-1.2131216941140253	-0.32968414346146796	-0.5238776850097637	0.5041153301039578	0.6580234782505778	1.150292260176307	0.6464872344076832	-0.6228567489298499	1.1579474549788618	-0.7832543756300623	0.6894533088317593	-0.34485821187084637	-0.6201938771626528	-0.37306718034553116	-0.6612399737671474	0.6992482608906505	-0.5071488837432742	-1.0369494824060037	0.2717517128562995	0.3960775879863972	-0.14516969405064478	-1.0048224989177805	0.14869129238146417	-0.1907067989695811	0.8003451395415905	-1.4702562446452865	0.6618962954627473	0.32140878350151597	0.44115977356177877	-0.15229790449739336	0.2595179464501936	-0.1718181031740107	0.2986420617185564	-0.36859726426730355	0.6770258394102676	-0.28453081230155636	0.14833191852300073
0.5799902971405623	-0.5115754325388443	-0.0824278537392482	0.6155885635216053	-0.5452495499157854	-1.6056058877014778	0.4875188225590295	-1.999137737533987	-1.200532254294808	0.3985660894666325	-1.025317515461658	-1.1985822422263397	0.043909811683595014	-1.079507350258893	-1.10467198421479	-0.8698135087575263	-0.2700698984674929	-0.3661164710174558	0.2928806546130979	-0.25712895152741866	-0.7795623190710211	0.44341505677383664	-1.1020763649832757	-0.07713701158999145	-1.2006902635569063	-1.1193782577743803	-0.89902041994208	-1.0173463603743682	0.4611519869015174	-0.5611844399695745	-1.102485091201389	-0.15544696520996829	-0.15058281056137285	-0.9950369863525192	-1.1217988575246123	-0.09837358264637615	-0.8168130513058282	0.30461873701182246	-1.504721024096771	0.40787942610816985	0.17790291268871017	-0.5056761873653908	-0.24684819062370067	-0.649196160585917	-0.3605022626257395	-0.6806433382287047	-0.9937939155708712	0.32292201986211444	-1.163225265237118	-0.4243900458952821
-0.33921869844641767	-0.5170716298571636	-0.3102532534370331	0.42262686049840537	-0.6538009837799673	-2.116530442897872	-0.2879407019344369	-1.6091816728692654	-2.0561907372438593	-0.2328954999552293	-1.7464552613167648	-1.3488283284817475	-1.0992599169420458	-0.6983256686106187	-1.5941149783505588	-1.35560427145755	-1.1040406121941297	-1.3935754222981025	-0.5777873013185983	-0.8887726589744196	-1.1232530891546522	-0.05353863176894479	-1.4432330036309	-0.9168504214684865	-1.6604230438769065	-1.111454191513389	-1.4876500038929137	-0.97764451399632	-0.041354862442099696	-0.7566640455342527	-1.4590413789238483	-0.5425405792259078	-0.09693028092712164	-1.7335443593917645	-1.182272091260485	-0.7959431976663094	-0.9682389637226105	-0.2227946429471199	-1.4178060091254445	-0.1040619227485997	-0.2684200221714594	-1.1971324583301346	-0.4518414826491854	-1.2540133265606326	-0.4747504989316167	-1.1794231825304744	-1.5472614735126864	-0.06409397594915539	-1.4775898872951263	-0.7190410141268448
-0.8936516861261135	-0.4772327007079354	-0.2853858025061225	0.5761285315094591	-0.23043712631044208	-2.01628965363453	-0.8563677742651896	-0.68538176758952	-1.7794327081155554	-0.5233974516546201	-1.443789968905725	-1.524921159974231	-1.461479791963496	-0.3503721595616173	-1.3984497149750696	-1.1943600980852778	-1.4871318631328911	-1.4830957754265979	-0.8631634420650062	-1.0367099546989285	-1.2858937740262724	-0.19069760265876048	-1.5013457494300568	-1.3276456993084476	-1.5803738212692449	-0.5279523243985128	-1.7776088141770443	-0.4750423118140345	-0.1815995019745946	-0.9293440459628893	-1.8091592862512347	-0.6143229807455904	0.5108452129125887	-1.9215852056461125	-1.075873363653225	-1.3977844252684473	-0.6812412414387351	-0.445868912442924	-0.9533730046224113	-0.15621168957004838	-0.45810804073380357	-1.3605276207239887	-0.2758595333197766	-1.1189692776354767	-0.347522545110951	-0.6442533809415044	-1.5430726764626705	-0.2762027501582014	-1.0621424250853162	-0.6391466588383423
-1.071857251898418	-0.41546927332883027	-0.24131372777334892	0.8006078923998234	0.23076790827052435	-1.391790382728053	-0.8460365032837304	-0.09171235947555789	-0.605472165091941	-0.4953010272619887	-0.2683812178811841	-1.2697844440880692	-0.7331468609783428	0.1470538831469965	-0.7861463545183331	-0.393467601770613	-1.2000477110802525	-0.514651634289635	-0.6886783690489182	-0.8673118039102354	-0.993258047175041	-0.13123102577063345	-1.0213039338541474	-1.1293058114271342	-1.139155696193065	0.03115616865913332	-1.5738392915864852	-0.015446878898383701	0.01610142766642656	-1.0197132881946136	-1.7582351694874367	-0.39682882663011443	0.9473346855463071	-1.4626858627390817	-0.752036468885919	-1.4892927429718386	-0.25110178337091743	-0.34010398920487045	-0.3486686373144616	0.31716099252528424	-0.2975524086075619	-1.162716564918	0.15329372279832787	-0.46715537246169275	-0.13314073640835017	0.40570265369524494	-1.164954057100001	-0.17184999153845276	-0.4055603955133107	-0.4134112385573525
-1.0102193173447025	-0.36287354079859596	-0.19526200533907803	0.8916043659681695	0.2852427343716371	-0.6768570007056557	-0.24458532377803743	-0.13949904914748035	0.5668411782083252	-0.448639286111329	0.9711828601958438	-0.427050769163725	0.36964661177780256	0.8225472076100281	-0.21871750607060442	0.41411010687237876	-0.38067829596904573	0.7580649044948239	-0.4109978243245787	-0.5665529876167029	-0.3936357905512571	-0.035228720082834765	-0.19731933686656813	-0.4796669368434014	-0.6829209977133344	0.07586217144766783	-0.8831803866806298	0.00016382315252693765	0.20669662187806073	-1.0087889612111023	-1.2278251250444598	0.02072749742256543	0.7624247926107093	-0.6640877804602001	-0.27733221452403	-1.0145114413886143	0.129452397115167	-0.05919820575895941	-0.038250312620072544	0.8867361985770833	-0.059789824855369066	-0.7864599834198622	0.3522130983977884	0.18430979738712633	-0.09460481243359231	1.0503725902267327	-0.8178700952917719	0.2582413992569861	-0.004785979096785232	-0.25550850672800596
-0.6725111000068281	-0.1867361249394066	0.05318973333887897	0.9265415351683929	0.10788297370527526	-0.2063686056845609	0.5827508116296726	-0.22083126889425175	1.0701845025936862	-0.5846671614665415	1.5821830214286108	0.4888560377915831	0.910021027048684	1.2044482078994254	0.1962317693891461	0.7863790700663625	0.5965556211412523	1.4782321215254872	-0.046321114470803615	-0.16537353793333973	0.11371534739467788	0.15647553017700777	0.44250702229135924	0.32013472678128746	-0.4424802299920158	-0.1340904830604751	0.11499998229469131	-0.1696312598147788	0.3537260051008354	-0.7644580533496498	-0.5015712373300603	0.6775123163415907	0.3546311429487222	0.07892342414307434	0.17207320806095736	-0.18969406622075718	0.4709402869378361	0.3265728558479067	-0.08212996596836368	1.2534858034503036	0.11532742412207601	-0.2278712475157746	0.17371355910271183	0.5833551419065947	-0.19084557049580808	1.0040919549258391	-0.47151907116517583	0.8357862693105411	0.1205401156296312	-0.14495234855641434
0.054572785527056925	0.26615275010093276	0.54408944027721	1.0862714370816993	0.26802206087935443	0.06989339882029146	1.1920387680697493	0.31347186945659944	0.9777105957391029	-0.8189697342536628	1.519479453383737	0.8499558628302603	0.644480900380518	0.8390645485236741	0.667300520494265	0.8729637212399838	1.323583442413744	1.436495079587075	0.629277573496477	0.2922625680874611	0.3724815387822033	0.588275019467595	0.6086692747816878	1.0102245523371098	-0.36479827165970397	0.09781866318641334	1.1118645523504909	0.06693221919780745	0.7528707443430063	-0.0707292820497114	0.060514622303215575	1.586262600463867	0.4498497663220926	0.6274920452234539	0.46771619340016246	0.6652352183700045	0.7738735925568777	0.8583706973238203	-0.10931955965298032	1.5100844312825485	0.4050493808077881	0.4936236977100982	-0.009732466329979709	0.8514577103095242	-0.1082755140616775	0.8257528768828447	0.2632134629004006	1.263154918812876	0.22316221897360627	0.0184273097862542
1.0253400065319584	0.8178482303031516	0.9718080226313233	1.375495378311454	0.9727304313260288	0.4234020357394436	1.376391669265914	1.185229195141155	0.8100265982361236	-0.9220606939515275	1.2630543185469285	0.7021969948946407	0.09195163358849982	-0.0019634388795676657	1.2519727456267373	1.0049252637109047	1.5629921074609257	1.0845959344238174	1.5456425889215275	0.5930988496028183	0.6258319136846007	1.1855849769406526	0.5524449588442678	1.4317799738800716	-0.2062697678663741	1.0031649446362956	1.7751859092997802	0.823450040036413	1.4726791432535542	1.0791905856868078	0.3101266406066706	2.4638338301999636	1.1383711262467047	1.0893752077895777	0.6819619033378234	1.2510380187559997	0.8656470560904203	1.4668703783017056	0.13576210609728448	1.8188973061351204	0.9359017851887855	1.126733659575072	0.14979877894322716	1.1442348732202536	0.2437611713457864	1.1319795952065004	1.4190352894015676	1.342123569473961	0.3184042181520933	0.14695059389092302
1.7678615734894048	0.9306737094949095	1.0143597342301873	1.5838247163037766	1.7166081796137287	0.9423021740165637	1.196832097346401	1.46688935822162	0.9022992154111495	-0.7480829760122238	1.2934780778445074	0.6725965370468219	-0.16642448522935716	-0.46862214116218104	1.6343470350875344	1.1538106351213093	1.3665469388931415	0.9405987369808018	2.1933714187096234	0.5140431218184008	1.0697023149224556	1.5819989796705063	0.6604211361310205	1.5136272725062356	0.20091226001359214	1.9720728786957287	1.9292429789985104	1.5070494439469733	2.0738511762318654	2.218794822931458	0.36071104943479515	2.7939627189008305	1.663102014625829	1.5028322531549851	0.9893221171453835	1.4134464738358214	0.574416827895021	1.8441961620380523	0.3959024128405099	2.0687021648720836	1.408930689893573	1.3474822242220938	0.4547112487965254	1.389933698268089	0.4572704437604808	1.7998917843542983	2.329167831763718	1.1552245291980563	0.10147677247246119	-0.0038134514476867295
1.849412373796397	0.2258968354378159	0.778139734788677	1.4881274392348782	1.7967720594774153	1.367472229473446	0.7724784512380831	0.829084760113436	1.1290093145234166	-0.3244251584811224	1.6826158537693816	1.0378622791648506	-0.06967160687536651	-0.10109063854702131	1.4495011401642977	1.0240762611676404	1.017659540743252	1.0830476021487683	2.132692338930517	0.1045177821729709	1.381228795421108	1.4149528669710805	0.8551663743575458	1.2754207145288403	0.7654719170903421	2.19382425260935	1.6777151997331439	1.5115234955150996	2.0740068674929515	2.5824394556381436	0.42951581521272814	2.263881489780362	1.2400021205820453	1.6439153484187543	1.367618640319893	1.2497155996981772	0.042050857037839035	1.6545414187354857	0.2371888863037937	2.0025410545263247	1.3118134973707167	1.0938286885040975	0.3822331712966513	1.4146624222781008	0.040035659976033866	2.095554477431398	2.23338530936088	0.9838501859292184	-0.5868653807619554	-0.49695068296479056
1.2769904775729344	-0.9654082519633099	0.733960343369529	1.0434571809448632	1.0934742451809416	1.3764918480683728	0.1379082174349282	0.1229477108354052	1.1607246870217252	0.18398490147342778	2.0810411607714876	1.2157244338413051	0.061355430488367245	0.5503318349523999	0.7356746452557389	0.6024656351667539	0.8078571260231752	1.191793007651239	1.508768667997166	-0.31609614776579154	0.9595253492962657	0.6880068249022371	0.6484619990682041	0.8484601263514385	1.2212249058541442	1.564475175370912	1.3191116600844726	0.9597410145550911	1.5568888872187838	1.737739614619142	0.6500895296849747	1.1065102867152055	-0.032419916906031535	1.2386872396920146	1.4983964490236945	1.0497571732485484	-0.2778739703742419	0.8888471045354253	-0.2846962760633462	1.5836701577265986	0.5442357792989955	0.6290232832057783	-0.2087405162119853	1.2064337996103374	-0.9137097358625914	1.5379454808495567	1.1660412738273314	1.009389542970506	-1.3680295617729066	-0.9952935263609596
0.47568139858405567	-1.7354694778790218	1.1385293993211194	0.39731379669137773	0.19257974009455478	0.9921385154536247	-0.6584604299223757	0.41015849370483926	0.8613009904634649	0.5444966975112934	2.0294092283876166	0.49666559499319785	0.06868193756526218	0.5018096178860993	-0.05545784291125557	0.33189268647999126	0.813282395945941	0.9668138123695769	0.8902076306186105	-0.47913521368599327	-0.25855680734239467	-0.19759015160068902	-0.13659346558252095	0.4416238884671502	1.3960109137972587	0.7787275263768192	1.0904317629552105	0.5276293489597305	1.075747940051516	0.12491892188580395	0.9849462949996207	-0.06895744830646627	-1.2038113909022405	0.35005448701533853	1.1120074237009503	1.035140692651753	-0.04099776259595946	-0.05144204625861166	-0.5336423071753782	1.0440316975373538	-0.3164409836144344	0.2654166866397902	-0.7862098286511467	0.9399311929413922	-1.6472322206607584	0.47755180703441313	0.023130148126825113	1.1244871669059515	-1.5614757367219037	-0.9885259281638252
-0.10929119789953066	-1.419585944110779	1.6347911278402985	-0.2248527044879866	-0.26335803773354294	0.6187375199956067	-1.3843988268831553	1.5666328188292205	0.41179870734095403	0.5727216634642461	1.3422840517759331	-0.830786526581604	0.17431777959374625	-0.4947828904484656	-0.5030654873021275	0.59430056020801	0.8645217689371824	0.4550849100288566	0.6310119592929909	-0.4019978737041277	-1.4093246578509637	-0.7838803741158926	-0.9170884736409537	0.22286226587492647	1.379348942510747	0.5122107775999313	0.9703558842831755	0.5664428765738835	0.9481441982818285	-1.1368134701316048	1.2567015674029063	-0.8028596874600706	-1.3887530703693725	-0.5397778768042799	0.4334966680982187	1.1325283267832928	0.5950710181256624	-0.66986108099771	0.010847768617111975	0.5662494668163175	-0.512856536893496	0.12329722518776257	-0.6667704363779143	0.7720423142057945	-1.4485793474365716	-0.24168349013122295	-0.3277988434838502	1.0827116142774862	-0.8358811639238388	-0.26897943672019653
-0.3230858246056737	-0.26936173470584757	1.5821864251713618	-0.6525616235337081	-0.18743741008554912	0.6274146805288	-1.6658632317834896	2.274686447123513	0.12562313238636352	0.29880467547451683	0.3014395123223851	-1.5057149864830497	0.636840893692743	-1.5745759370549697	-0.5943005657928261	1.1700229089599632	0.7301340318070797	0.02080068555453042	0.5727115292040998	-0.25116067323487057	-1.3999910606057082	-0.9209832832665636	-0.879996841969718	0.19931158333630336	1.3971671724089716	0.6928520972096531	0.739453637654919	0.6722071736575407	0.8971023160454902	-1.163337571515182	1.2589812144733414	-1.1111225392995834	-0.5734316307944989	-0.9000467225595677	0.11462969675571678	1.05656486480052	1.092080838450633	-0.7691745705555009	1.091747306059922	0.11115824690409268	0.14457138587388615	0.19004641480304377	0.25367377991047946	0.7185345654736145	-0.37857587992647757	-0.11198373877710946	0.13021533828744764	0.8081010873715146	0.44402590346745247	0.8502115353100614
-0.23715392957405645	0.7767061111877286	0.7967357170309476	-0.8693773012480244	0.06818335195346845	0.9537630790219592	-1.2714647683859048	1.5646979629143436	0.192070841280425	0.020671061848755688	-0.5087522631213354	-0.6715342634223053	1.3354531442209683	-1.6651727788892485	-0.6327817023600071	1.44000944527362	0.3320289027094764	0.044445625031428765	0.4279900134343478	-0.05915783737806453	-0.06415805813834485	-0.8123492294905684	0.050289529293545646	0.22242873346395436	1.5255303627949466	0.717710850737495	0.24602347289595325	0.28515859654658443	0.5457835125374689	-0.12358463525827833	0.8949636393451466	-1.3019460701306198	0.4653853457737295	-0.6048347087136458	0.5715393055059562	0.6478420825855202	1.0737148945477435	-0.5315978555078048	1.8901234399334086	-0.32902324893963736	1.1219322819286446	0.48388715363946555	1.4019801642937175	0.7405527728964232	0.7995390807883614	0.6154415002241627	0.7296928045526329	0.4765900740678181	1.547159648596507	1.80359184374046
0.07734562337762316	1.0124858995060304	-0.16384702477602592	-1.03303344907049	0.2869549401594081	1.1824507063027236	-0.3633891656857245	0.06675698682028451	0.5476918622420588	0.07442985110695909	-0.6578856683037243	0.9871419079457615	1.8244719155702172	-0.6572326186188137	-0.8421013331209777	1.1331472468860861	-0.20189969292540305	0.600143235863555	0.2609138066428853	0.28240446666449176	1.5405329055960832	-0.7531372246337485	1.0147424496097561	0.14053532321972842	1.5762780403456436	0.2899402533355407	-0.38365280107333904	-0.45941264149435307	0.07627862294352751	0.8959806441169873	0.2718473666950262	-1.5526526289144538	0.9170458724424553	-0.005691635711735875	1.4336836591327156	0.09233485820627313	0.6855198722920874	-0.2622051141722222	1.8975874159817483	-0.4768183482932562	1.7564368001216797	1.005107996533676	2.1192285844526646	0.8366813749466826	1.388298187458012	1.26211957476145	0.9748701477839329	0.2638169912983886	2.008741657157968	2.232790508828585
0.5744966449380645	0.602213506009098	-0.5526148501214608	-1.3516434869799052	0.603638438875966	1.0257807195428046	0.5586097470576238	-0.6367490270996979	0.9198417946109475	0.46621776667525155	-0.2636319042611448	1.8375632899738639	1.7858137106540035	0.48909397700158774	-1.135926577896997	0.6588836296039479	-0.6655261981395134	1.3361422522163804	0.3586794494148061	0.7368545754017433	2.139316147179362	-0.8602693854715581	1.1391048503197518	-0.04311999731325062	1.3077688407505041	-0.1969179138697645	-0.8091571028665185	-0.7837184463125169	0.06462700964999915	0.9281405640777293	-0.3276878493218448	-1.7391808564877222	0.5599110195361456	0.41484838037116645	1.8242388758917898	-0.24254397373850844	0.36757267143467254	-0.12232915054247057	1.4079318031031327	-0.04675515187983735	1.8918110071420717	1.5441891682668734	2.212435162827199	0.9612598752246226	1.3433348041150879	1.34090607323072	1.0030225124717318	0.08731165572082261	1.9213610239633379	2.1773460373322537
1.064286572618518	0.29139058548692665	-0.23686618613672178	-1.8579428161450768	1.1047778647070325	0.6273713548626824	0.9950162066516772	0.13386597490712512	1.0022571355088905	0.7802196718046681	0.07373460962878828	1.0799564712774732	1.3229245696194063	0.7955181779693885	-1.2666892777018681	0.5559790889252219	-0.937839483134876	1.673092831009548	0.6593173210312449	0.9797290979682788	1.5055674192390192	-1.0292839244295087	0.525945127695626	-0.18433061068142192	0.7275414347736617	-0.19884290312897704	-0.7755152565436011	-0.23183505415148944	0.6059966714378716	0.05076919872427273	-0.6135684884608499	-1.6568838363468505	-0.2380623698010325	0.4228298887119775	1.2717895468452585	-0.18684227530222405	0.32506374302732566	-0.11150658697226265	1.0634252630971182	0.6813572272631548	1.8469867759325487	1.7149698252382566	1.9011701577738116	0.910484470003899	1.0805691270037374	0.8333335143881673	1.162606444365575	-0.30947283226699807	1.6792405278886275	1.8788746743458853
1.2069511360538523	0.5631670526462103	0.1469065712149017	-2.2987043882075766	1.4466539239811458	0.33350351194908157	0.781007170821446	1.3289359837698185	0.6733951190862197	0.5578638258035684	-0.18887419007973238	-0.3335880768198373	0.7660912009568275	0.2697909696881002	-1.119330073655165	0.7449388628170027	-1.0404625562158085	1.236338334113644	0.5898693707228677	0.690756282015936	0.597868670318502	-1.0841979407819802	0.11674756187718402	-0.18573088373540586	0.11767094703074107	0.22132516566609464	-0.37516798141755514	0.662631067116452	0.919154377193986	-0.745791075109452	-0.49307116871962064	-1.3088640354619114	-0.9433484395748151	0.10643351297762453	0.2519253042333361	0.0521410829917959	0.32790490941952427	-0.21121067918548295	1.0578629878582868	0.8373636206959355	1.8538549341283168	1.3056102282263464	1.3998709710576287	0.4250380581627731	0.848659793086686	0.012045800176142655	1.3747663561243975	-1.0200207035227362	1.5380627740435253	1.4868240735997957
0.8339509871941667	1.1629820247649234	-0.12907207747812896	-2.320722312356551	1.1281486278025865	0.23382308408152888	0.1600340610105986	1.4128493958553472	0.10333386216043751	-0.2070360642801485	-1.007244437955445	-0.759251321609768	0.27238019703821453	-0.22007821791213578	-0.8090717900817658	0.5835502951326748	-1.0661319177033042	0.19930993329128055	-0.3039218957411149	-0.017795293126167778	0.4467140377427095	-0.9344738563460476	0.5586481265049911	-0.1396357144649636	-0.27183136811374375	0.40143437616208394	-0.0039173776178310525	0.906926633019778	0.1427307736349587	-0.6052542498171569	-0.1426000220776239	-0.909488557913083	-1.2348840323716543	-0.30815696834135037	-0.29318575567237065	0.09896167977074453	0.054480848937580525	-0.4372296127884493	0.9832191640290161	-0.20425216212305386	1.7254129019695408	0.5474329714379362	0.747198710539232	-0.5353679587313288	0.4638520510963994	-0.8396403485492316	1.169154872554964	-1.8041340903782566	1.4341485082487875	0.9779294636062101
0.2455833359689895	1.4350078917912397	-1.1031264769746503	-1.8163846031016717	0.14671808556674884	0.06123493714727386	-0.4221999740615922	0.19716196551634704	-0.37593300334191915	-1.0166650418737826	-1.766390195078474	0.29269893160864785	-0.27001261363689616	0.02168145658301298	-0.5221807615162144	-0.27488719911613585	-1.053654776828222	-0.8147311497084623	-1.6423923541063394	-0.5896637240348926	1.0656812732258742	-0.623495106976092	1.4153851831673931	-0.2193581261419564	-0.5007631447091417	-0.13048475747585733	-0.007544331152548259	0.1888356279457839	-1.5168958351341781	0.33364283805446987	0.13858333759879662	-0.63261648682374	-1.1099917322770576	-0.6258707503257585	0.054422932542222704	-0.21895066529436094	-0.46514537925218485	-0.7389875857158157	0.4485693742591653	-1.9711278268766015	1.1658313689126794	-0.08375771521771201	0.019897905404066215	-1.6694768601722971	-0.321639888000621	-1.5258704963335405	0.34254228073751153	-2.2965753492976106	1.1403896260057669	0.29823554869818714
0.022241285499681317	1.027008906713673	-2.0569232311297045	-1.0500823997790218	-0.8392787057200313	-0.4194695477621462	-0.6199497401786408	-0.9563988887384829	-0.5578433676261753	-1.3512543102401857	-1.8511741420767653	1.6311971039452868	-0.941328041516659	0.7504711706180761	-0.3211470057887954	-1.29071174157919	-0.9131806847398334	-1.2655777964786208	-2.384441811349466	-0.5245776821027949	1.5625984273299376	-0.2829487976508092	1.6454570894741751	-0.4067107742187159	-0.8315718156519089	-1.0574544237452286	-0.328622376722861	-0.7558056043095005	-2.7553778006413645	1.129105233672191	0.1846517283504875	-0.4310684569955603	-0.7895846217319618	-0.7162175408267898	0.7950998480212865	-0.7082331309818695	-0.8500173630728755	-0.9374439854213178	-0.3729837384778802	-3.1253121027872846	0.28319539254713016	-0.3455058673720402	-0.5149111935250077	-2.5398121228915835	-1.3366854316449523	-1.912923511074416	-0.6543809254557744	-2.336062611354582	0.5193482406041364	-0.48940654305285786
0.42604081570934665	0.21364775597665342	-2.1935321720473664	-0.3895788443773324	-1.1573944120289397	-1.0398047671322412	-0.3761095785655908	-0.8031372200848687	-0.5308122722925489	-1.1555773154090305	-1.2077727992601288	1.72369822254695	-1.5195489821147024	1.0574913530713752	-0.12082526112569403	-1.5275463552497157	-0.4816696383822306	-1.1806359083386635	-1.8557151696820013	0.14171664051352365	1.207200819930622	-0.04345410861701149	0.7587359253033956	-0.3999588597956821	-1.3455708482361468	-1.6109601121469435	-0.5200040494431958	-1.000116596565772	-2.4824109451736622	1.0046101072858489	0.09833274306022165	-0.13226483104254888	-0.5402910305351134	-0.5219551138149572	1.1176419278425593	-0.9861652935584502	-0.7985412967272089	-0.8542298804866801	-0.961609720773551	-2.7246470361003903	-0.40101980719611485	-0.41468005892001525	-0.6294076134133166	-2.891409457098065	-2.0116957715544745	-1.953377716945777	-1.148659929791651	-2.0340751574222766	-0.34510296070377605	-1.1982434441562855
1.0419512745182076	-0.4120152606954892	-1.34820584757568	0.06431714212807856	-0.8403261874384674	-1.3671285924534677	0.10366081690416662	0.27966796000456384	-0.5404609267789532	-0.797180315977431	-0.3516394994655058	0.328159957123388	-1.6327359668683614	0.32634505778370637	0.18017991334445993	-0.7116290255951081	0.29564065813505896	-1.07375566326738	-0.5130459444665791	0.913398088860549	0.1877766607398677	0.06755039565800078	-0.6845748420504802	0.09680278659913918	-1.7639316566529704	-1.4319877322815189	-0.17209639243972005	-0.4627386898760033	-1.0295140937290785	0.04748607698814475	0.12643159490862152	0.3309037440696696	-0.4746001223142685	-0.12409021445627663	0.7534671931000438	-0.8106766124153093	-0.42389657889552823	-0.5070283991346839	-1.0926667584318621	-1.183953690830729	-0.5061956312390863	-0.5628092682925523	-0.4461777142718866	-2.7565949944064854	-1.8862653620933174	-1.7451006689508979	-0.9791065745450735	-1.565577355732522	-1.168493148028243	-1.6040996837606105
1.146951188889495	-0.47921785404140815	-0.07875619204295597	0.5070798520592346	-0.5199167341448261	-1.1907937902725076	0.5468401469374391	0.7645523584696738	-0.6870728725710563	-0.5980903824281832	0.14034864324489568	-1.355370009987592	-1.1889891493962348	-1.1122683721288835	0.5771421450122375	0.4007302664962298	1.1995543756196307	-1.3447545946241732	0.4636429331619325	1.3634728500447397	-0.7046672030712777	0.1842112413774375	-1.7052501223172973	0.9629104047282114	-1.7430843728588057	-0.9050859639072427	0.6375023859296416	0.11253551802788132	0.18057356610172076	-0.9997675018064245	0.3856069171305659	0.8354423245761958	-0.434318133507611	0.2523397019265462	0.11710951277587724	-0.2813692304485906	-0.11462614436582495	-0.11183334209668758	-1.0269509456344232	0.16534717574652028	-0.2373020140699182	-0.7539769464669271	-0.33258552494216753	-2.3073106305796216	-1.0371237261205417	-1.4769227770022602	-0.6223405382807043	-1.0007912915039685	-1.585213113466466	-1.5267129216165551
0.4857215798712031	-0.08807807841249829	0.8409959457222137	1.083815041585947	-0.6069328702228881	-0.7362918122434426	0.8233320440323582	-0.1744954397118269	-0.7989002064055493	-0.5311473978813677	0.12038290325737859	-1.9956698543123987	-0.5629411879501791	-2.2014942181587003	0.9599935369781031	0.8202099727730069	1.7926201279044864	-1.7975124045341102	0.338673315624928	1.505014138969004	-0.9402295615586648	0.5272444491295054	-1.8259531636984219	1.6299713505749012	-1.3263753077689076	-0.5917853400528648	1.353851850867239	0.13666541039301836	0.16043571890853747	-1.4771992149907238	0.7093358733444863	1.2075293067206794	-0.10289358448943121	0.4102112491089941	-0.3012959028061006	0.2325047337576126	-0.11544897342863761	0.15294583684432217	-1.0199139543130813	0.44878965810246385	-0.15352833872498614	-0.691602170290276	-0.4328269430431402	-1.6908219101090827	-0.004041188164462425	-1.2526499103235378	-0.5684070766952214	-0.36878781725562126	-1.3352167881175006	-0.8976405005735517
-0.4030037712244206	0.3688221791406097	0.9866799755464605	1.6092858306216629	-0.7908121937852315	-0.3483538345825599	0.9967956162314228	-1.6652435128106222	-0.627021275220492	-0.415002780666415	-0.09748411210319305	-1.3428546839715132	-0.2754375441129013	-1.9963709420385176	1.209514687681801	0.3728881058567005	1.7377070119889777	-1.8280480481767654	-0.5305310322788854	1.6171754051577318	-0.6472161659191897	1.186413612305019	-1.280118779113285	1.572922056084462	-0.9851400226576777	-0.5233478611131469	1.4561192774835887	-0.14738305257025613	-0.6685239396356942	-1.2604443879812108	0.7776452294110859	1.3909213894147991	0.6713554836033592	0.39113635879524217	-0.4654257069092298	0.373701858362696	-0.3114540196906093	0.35222720095223314	-0.8643812392118904	0.024073137381098658	-0.5159045135717911	-0.24698379715332952	-0.44877900541483035	-1.0040917891716912	0.6411112262994287	-0.9879390568566407	-0.7369810777706182	0.2219017641281708	-0.45731255804967635	0.15547714251501793
-0.7357862553985814	0.5507380054348749	0.461092341436715	1.7225059178110351	-0.5180128885214421	-0.09229288217756959	1.1740238929940514	-2.144680055101952	-0.14030765024634947	-0.2857844370036698	-0.1070271422606116	-0.17594114634601338	-0.49508873692273037	-0.418237067551091	1.2831607017368456	-0.204347203392288	1.114086142990828	-1.1045175868586243	-1.2183347127880368	1.7903676563719233	-0.2678528453005439	1.9268001156248353	-0.5242320094830621	0.8405868979887426	-1.1270451190826778	-0.26880266907957995	0.9546129486477254	-0.10387299424157038	-1.1235587756125307	-0.6315264893135648	0.40631746792363416	1.4351463506398103	1.619689624737038	0.4384709718673346	-0.6588205460928237	0.07655812165057789	-0.4019330240175506	0.694061540690941	-0.14995768713700133	-0.14355776896751304	-0.9926578957599368	0.29405279738251383	-0.028452576735596844	-0.32216871964920885	0.6412421409760034	-0.5309728340237957	-0.6482298539683605	0.6382317426467172	0.6539000738233595	1.2640858540638753
-0.3603537062040416	0.36791656501527903	-0.32327895340790563	1.2902576488934374	0.14645387624291004	0.1775637972438112	1.306588207471569	-1.1173580100628535	0.40151499300470667	-0.4116932207751448	0.21002363761389078	0.620414838317626	-0.9099310302618098	1.6177757383422602	1.2182561988213352	-0.1803027865087075	0.37071039497281794	0.00014970245012955305	-1.2425937446111688	1.7473783236312315	-0.07964505930349813	2.2492817012942785	0.16143717552829423	0.00837328318266348	-1.5983611176235024	0.32914174856608625	0.32569389051413117	0.371280682776256	-0.6719949399467383	0.04451460522318942	-0.28846901703614397	1.3368813426623125	2.159243332315054	0.6790510324776027	-1.0177131309425813	-0.386865469141535	-0.2013574486442333	1.197994714562767	1.0552002836188992	0.3288876547430806	-1.0816960675721623	0.48481684185419754	0.6783907146086904	0.3214589581162789	0.09387662525541975	0.10289934784336051	-0.10479846708811931	0.8693291849522046	1.436609017010725	1.9264271832492896
0.011341467389378588	-0.06180686491982301	-0.9742391635041625	0.5541977749448501	0.4184395075844485	0.40647448618992105	1.1735412989888219	0.38656102279097543	0.6530001915691322	-0.9046809316304287	0.600314199354749	0.7024607626026501	-1.0985485666323476	2.787722311754859	1.069909724055462	0.3553543546667302	-0.10746443871588407	0.7030221710141539	-0.9108321778168695	1.130316560715935	-0.13476586211396863	1.7429366897351548	0.5881492092555864	-0.4452345325168155	-1.7746749096842518	0.7591798918786294	-0.050676390403491034	0.6653318883968202	0.07407317931979326	0.435083636918027	-0.9936688454969244	0.9673313010528662	1.8262239685539852	0.8839402192389554	-1.4092992100913289	-0.6609353844749961	0.25290676283658514	1.5204190016281647	2.0226563581593777	0.8937521373568255	-0.7520977396493456	0.15145203749432268	1.0345553650885824	0.9278095777050704	-0.6937454162239745	0.6479830884562847	0.4797755034988141	0.9972034933536384	1.505072839521473	1.7734197655249668
-0.4738011818969594	-0.5829271323196884	-1.3114251316457113	-0.14692666005453103	-0.30778769427630265	0.24536067099880846	0.6021158966203871	1.0552989693328756	0.43782862284047563	-1.429358921179208	0.6662643166109795	0.19039076549851047	-0.9646802360300786	2.2868736568795023	0.8624969775478304	0.6952425137292504	-0.37886325736474413	0.5261027517392372	-0.7365606287012252	-0.0905634054524884	-0.45233048075676946	0.4635711363484807	0.5152411848511673	-0.6348048284204998	-1.195408488088162	0.3998850300091994	-0.2935596138019892	0.2467128572570105	0.24986143238845798	0.24771850350778113	-1.4338770065819155	0.22996371246509564	0.6637393265865779	0.661930784788371	-1.730914968976945	-0.6434240504102352	0.7991216960370199	1.2090113684904622	2.02499886265235	0.8592800447993878	-0.537686576261686	-0.49963930128494105	0.5760287954203955	1.4167472711408626	-1.3484187212767398	0.7786779858643865	0.5115200832909242	0.9917100037770439	0.890842085631108	0.8202247170711108
-1.8598069478238837	-1.1139941029830507	-1.3498567208522376	-0.6996317943697408	-1.606520162983525	-0.46002597763898484	-0.29009278347146283	0.6691739747973825	-0.1591556340430494	-1.4172385923805837	0.21453584897026912	-0.6347260999021949	-0.750630062632929	0.45508914672185785	0.6099669454432649	0.3996593407713906	-0.8131846752598342	-0.29973777603927104	-0.75197695726601	-1.516825650151689	-1.0018488700019013	-1.0183749284859025	-0.10320493333248265	-1.0305760197858016	-0.07306589704302124	-0.5966852416516759	-0.7705030343285948	-0.5826481174525672	-0.18626305981944555	-0.5749352014419068	-1.4993937248122722	-0.6972661349172042	-0.7761505690010795	-0.058749591459544885	-2.07611466044335	-0.5525145857153946	1.258691332293904	0.19089970871696096	1.1108391407065306	0.24711581793906015	-0.949155028203691	-1.1437372884877848	-0.43085830935723696	1.5542790425128628	-1.5469225632798176	0.4132108649616937	-0.11548429462154763	0.6649668540942577	-0.002395573539554952	-0.5046083259852541
-3.21553774551931	-1.5975256047607902	-1.1558684225486062	-1.173569951593542	-2.3008938202376243	-1.2043653461872377	-1.1145711063988175	0.07191640571248739	-0.8606443058069289	-0.5917824835115479	-0.5224697538632224	-1.3897037086969455	-0.660111111807721	-1.43577363564879	0.36801140558985546	-0.22710991768539596	-1.554380165817604	-1.0971879282654073	-0.5447427332952829	-2.588451880529523	-1.492051603509594	-1.9952099724009997	-0.7909893418386629	-1.7536706964809043	0.8737520378412359	-1.246894193356278	-1.4961683189304835	-0.9597107261537741	-0.49402260638522594	-1.585498721609193	-1.2066156955984566	-1.3442736210381299	-1.8002992337221284	-0.8212257562802632	-2.4619315889603652	-0.6181052699193159	1.4704658989818427	-1.017680428062269	0.0706871240620223	-0.3036700704525441	-1.8588591311401257	-1.5750781423730928	-1.2180005702256786	1.145667747316503	-1.1449688945465177	-0.15419518044866387	-0.8923104340251956	-0.03877528666752833	-0.6731340506657322	-1.5960923001180527
-3.463939103008637	-1.8622308456343986	-0.7327928779895126	-1.5287244408818892	-1.6581847981295301	-1.1395648892267547	-1.519386895378254	0.006801546393216619	-1.3253277271950672	0.7526312319952772	-0.9945209407275283	-1.5985159065855088	-0.5810941703980291	-2.166054078355727	0.2229773224045504	-0.5711525752168709	-2.2149036073121087	-1.3368898608577022	0.1210112642486053	-2.934757643452202	-1.432120541075527	-2.131444228170688	-0.7972334655433527	-2.2919972963098485	1.0846602312453224	-0.7291423892723569	-1.9628527901857746	-0.4518609369042106	-0.14433409441786743	-1.9617976869502955	-0.6358853231709866	-1.2803653323739996	-2.0038579852061016	-1.0296053773469662	-2.5543807820544404	-0.7386276415969049	1.3439530794773749	-1.6735501072018701	-0.3819975964285641	-0.35162356119888233	-2.5517861673420197	-1.6865952838421614	-1.2944324577364001	0.374272684706951	-0.2604973868682118	-0.43740619029423883	-1.2295937277766325	-0.7629237500362808	-0.814316226743372	-2.0185116559465235
-2.3896799303044154	-1.6138837738412521	-0.07272499482504417	-1.5370909381840505	-0.1777661286704841	-0.0047371508139791955	-1.490181690700373	0.3335369840840129	-1.3098308825112968	1.9852741354039745	-0.7756308369652426	-0.9984894987657779	-0.2583998901811956	-1.5376293489440847	0.19287308304509626	-0.44497751941676755	-2.237650648438611	-0.9895199789701696	0.919651607354162	-2.549316719065169	-0.6193639504070971	-1.6748926430652553	0.12434435727387767	-2.0713767846633546	0.6284256576213159	0.648774494859647	-1.6988860569446185	0.4287161079710224	0.5244342835246643	-1.1659100587392277	0.04033636726315858	-0.5349253976703716	-1.4732762548673115	-0.5755242419380172	-1.9428828339460624	-0.5604243824879369	0.9562495657244615	-1.456270440577871	-0.2790997009939829	-0.121962807320926	-2.406774745506449	-1.4042137849978178	-0.893671157593209	-0.17815821263630055	0.7918265477306364	-0.14061358579716865	-1.0377995684865489	-0.947750075194962	-0.46405713371083634	-1.7425863477864125
-0.8347417257143587	-0.6909119013551646	0.6550596464536514	-1.0701030390367128	0.9139041884983639	1.3960606627816448	-1.3332104262514084	0.4414462882620254	-0.8544633623004584	2.607642557157895	-0.01669517567948888	0.09112599989060703	0.2993803700800058	-0.43750510406488113	0.1571291635931878	-0.24637132855474603	-1.569593664417741	-0.4212803639121103	1.258833349551839	-1.7523297319424593	0.4730594008948124	-1.1936298000684185	1.2918008838246746	-1.251093261165095	0.045231468330749834	1.6638503387498724	-0.9220816262727456	0.7911087702253891	0.7342783247615194	0.45955742537420946	0.5309574497734106	0.33049632685186836	-0.6861624700019664	-0.0029240142413832727	-0.7455319181014672	0.027892092475976297	0.5384695760643816	-0.7779982414413396	-0.2102902451573461	-0.12664705518149297	-1.5047541350099403	-0.8168156297821786	-0.62200650688867	-0.04517774846183999	1.6810280921656895	0.5550938411600487	-0.7586766762389822	-0.43218943624460665	0.018122604727382682	-1.1460982478557449
0.07797196602054499	0.5968727021358772	1.0211925019819026	-0.3534760382795853	0.883957297546243	1.8698231781368917	-1.3567357515517606	0.11971096885174916	-0.34807111252472667	2.5110472507773216	0.5670071846040065	0.9145643615976118	0.7004818679947893	0.0909120372393047	-0.04877803657839733	-0.4448680035691208	-0.8378280089744505	-0.06141463324669847	0.8520562554031444	-1.020039192436715	0.9843029785278578	-1.0761723428562986	1.6657368227772051	-0.7335098705597751	-0.19383116162984876	1.4095768138784983	-0.44003979385386643	0.3152644555368454	0.15317143322955065	1.8735233723005118	0.5557632462513179	0.6559698873740724	-0.19745593980582749	0.020240408656130422	0.27631849588828195	0.5629106543980544	0.2563982038394551	-0.4125751134502557	-0.6040172757213589	-0.5310876021832722	-0.5610161153009051	-0.31815087119190155	-0.7838923540388063	0.5549203993980383	2.1870018777160367	1.0602155632261694	-0.8933774310165864	0.25612808817911065	0.13022938095035352	-0.7823115044614257
-0.08912954736017206	1.4640205951313974	0.5919056425982582	0.21225800646451742	0.09192763150961651	1.0325149387878285	-1.5802006940002025	-0.2750414960961171	-0.29047871457260976	1.8942045492157615	0.3020955497372911	0.9597249670410747	0.5353142362227932	-0.14927317452686595	-0.42537596524471133	-1.0739928708291289	-0.731530810664446	-0.13856765008534677	-0.0794254509297936	-0.7398038114916198	0.44008195220638086	-1.2289773289942598	0.8826042607159967	-1.2388550641013292	-0.03149683521508454	0.19716520498152038	-0.802555019984505	-0.5141950618023672	-0.8329785076603982	2.224592875191824	0.08020426174083456	0.2650055924377736	-0.2764069460356735	-0.6188732586271475	0.41759325470131886	0.34682846727089817	-0.0128347941828958	-0.7694070299857837	-1.339137156569401	-1.0664685671173628	-0.27938882429126005	-0.3917310928394934	-1.1708868674196955	0.823499898922138	2.189847150626769	0.8149874112320608	-1.5425930877644667	0.38972389732367574	-0.4753511012784579	-1.0304160259667385
-0.8253467051013929	1.1797209228961805	-0.5917577386255342	0.48002637711967827	-0.5817595315195638	-0.30409291905831215	-1.7510526018729882	-0.43953122515816573	-0.8434414700753688	1.0527078864249702	-0.7531842959116786	0.4357177846329405	-0.15163444357363148	-0.45405870259646225	-0.733021939820484	-1.767238126120995	-1.2392610304732556	-0.5772813124440218	-1.0803710570356382	-0.9714968253371459	-0.8067327534012061	-1.2180564170357566	-0.4049070355818826	-2.4374179695982114	0.29278396861582007	-0.8556914374507391	-1.6499955814583178	-1.065882357607527	-1.6334211627310578	1.5514713923132382	-0.6002519895612708	-0.3755746625971994	-0.7097729871669098	-1.3728088333501143	-0.19490762179655674	-0.7831279810438867	-0.591184517131464	-1.5095719305778383	-2.014258800841853	-1.4576441051411648	-0.7618608361993935	-1.1126509086882548	-1.4516112561548373	0.20749112821312798	1.6378744893913382	-0.20675487390451033	-2.338067091758229	-0.14998417164038308	-1.705452389850556	-1.8220889064731103
-1.254940277491321	-0.24246787185044985	-1.7952128310198436	0.6684065639099652	-0.6942795580662621	-1.0152465475082075	-1.6084708234173264	-0.579441796099696	-1.5907375784393945	0.2543466586742373	-1.764702153623657	-0.04252330538612855	-0.8113443637192251	-0.1269157739872217	-0.7023947213497564	-2.150282583014006	-1.6283708784193587	-1.0284529123809405	-1.779553969023534	-1.3827369959587037	-1.9410864253641258	-0.7063344474984556	-1.2562329348594767	-3.162790211443442	0.5745379037722929	-1.0322433293411413	-2.046482806931491	-1.2382741658511545	-1.9752687335089483	0.5768197182134556	-1.0709534188931418	-0.6082158154272815	-0.9547680800683876	-1.5943452821057051	-0.7100139537883083	-2.098614183030881	-1.6022907929499102	-1.8750704996353549	-2.3826443606590315	-1.6815178432998543	-1.4797291038721492	-1.9432874361012835	-1.5673322386540816	-0.9117267088071911	0.6317574912470055	-1.3677506421703984	-2.7153902179425655	-0.6838394870927648	-2.9756197395422173	-2.642057322241211
-0.9196864767333354	-1.8856393688681434	-2.013529714289254	0.9847498021845527	-0.4983716461984911	-0.8082478959337979	-1.0985606185732637	-1.0595835159022806	-1.8362509394824313	-0.2942872272818288	-1.8560365384460027	-0.1837487189068359	-0.8409328094042919	0.6881674354024875	-0.3417490808080686	-2.0695198724194768	-1.2280433511693873	-1.0486978911930382	-1.9389335377727168	-1.4796497539766456	-2.4101158575926402	0.21448046346488214	-1.366799477785284	-2.539418598120739	0.8040976039939581	-0.6386145537799407	-1.4544922268407383	-1.3705408177593872	-1.8508753228192862	-0.10320178997615106	-1.1133827828584517	-0.21209813420474083	-0.5905385571258058	-1.1372244000765148	-0.48175425904223995	-2.5335418550364124	-2.6879999759739013	-1.3948730421882267	-2.400835356394325	-1.73707798443194	-1.7478076328951297	-2.17903778694261	-1.6347408577683553	-1.5017106155177673	-0.4573670784388376	-1.8057623201552888	-2.2617009501786494	-0.45004091477538616	-3.525972275381981	-2.853196835372298
-0.04311781746465699	-2.577726536894315	-0.8036771130411517	1.2622343713946809	-0.37820319328781665	-0.34002938366446994	-0.35982383666838874	-1.7499615376799549	-1.2262447078909564	-0.47854525364872863	-0.9055615496001576	-0.252803009739771	-0.08799444944632584	1.1814950817222785	0.03652792368842232	-1.5129117533973724	-0.13587541690549557	-0.40975719442644426	-1.3960206511279711	-1.0010822281374323	-2.2169078085398866	1.0903093084617541	-1.152061700675197	-0.8169667088163982	1.0544578050904772	-0.42168633789736176	-0.2468752206950521	-1.6200339978961857	-1.2042002161146548	-0.4799121243855599	-0.7993076136796518	0.4326955170925942	0.2971077288863362	-0.38668191341583324	0.2646175629932658	-1.6525620730844337	-3.2151977979842727	-0.2744810752563965	-1.9925385435507261	-1.3868529581018125	-1.2371416889650053	-1.6154110085614812	-1.5823760357781447	-0.9117472826241422	-1.074854581999636	-1.132998117800566	-0.9505595085565574	0.5575191708493881	-2.9305102586218887	-2.1442311929598397
0.835443505714615	-1.8162797530667423	1.2265744980857585	1.142098941033315	-0.30793519826347154	-0.27628460878793026	0.421692449253678	-1.9974943274005015	-0.08083352721211562	-0.312464745021827	0.41301874862223475	-0.5457505477104717	1.0617891187698143	0.8263143867743592	0.1668711750256402	-0.5227226848133522	0.9476524342351222	0.6646663518622481	-0.17418002104118316	-0.13515943416395057	-1.6120892857725113	1.4928803201871936	-1.0491300776192944	0.9575562841517736	1.2985468499081712	-0.598751688646471	0.7940186168328822	-1.6702405348003042	0.02618040833550589	-0.7940242371164882	-0.30378309559571715	0.7945503142697327	1.1860770789984982	0.20824360624136654	0.8139866931962625	-0.03885340118120205	-2.818485615417894	0.8639290421943687	-1.02784742216658	-0.38162398301260125	-0.1342402267207042	-0.6702879968307268	-1.1073480116161267	0.4492820670078974	-0.8376631924790057	0.21318029152151668	0.8097455927568762	1.5732501894942317	-1.4032485278427145	-0.7574206971926721
1.375916286315213	-0.11500640196352897	2.815027037366091	0.6098329736051057	-0.002064426768539724	-0.5116387683297138	1.0912276639099685	-1.3402114782265417	0.9145646601787369	0.06942782725760836	1.3369539491019795	-0.8535427234099092	2.0258831416338565	-0.014663864742097825	0.17084688398170128	0.7036409870013047	1.5209718802718644	1.6012215820378422	1.3336278811559412	0.6556388821499877	-0.7406006537183788	1.3613874852641397	-1.014287180764904	1.9875907903301957	1.3670732087999367	-0.6930572579563998	1.335474243641756	-1.14159500593758	1.541158584357428	-0.9662831571054891	0.28463038117597006	0.7382774731974265	1.6106891133164645	0.5133824950754579	0.8806133582517395	1.2869585535763677	-1.7206468167157831	1.549828882131167	0.3686711439773526	1.063889016968683	1.077748650149555	0.17285560715973042	-0.07424546170183309	1.5185068910651671	0.12446006252098657	1.3175881899245063	2.357220307276422	1.8493209240270558	0.35695862358659797	0.6939671015840018
1.602915405352707	1.5150995647505339	3.0427467015146186	0.15907132808507599	0.5466014518153923	-0.4765951199088314	1.5051159345255989	-0.10964822086254553	1.3269646868246485	0.4637016563951932	1.6449908575613013	-0.6786167768651327	2.416035462387634	-0.5122464039935664	0.4241248050852383	1.7402570265918156	1.7487972534516227	1.9133179947306576	2.460053737563511	1.0360378126146077	0.2940835126368354	0.9904584501304292	-0.7967227349028114	2.318101977531381	1.0713828209443244	-0.29105889035101923	1.6779621941328033	-0.15356655264076238	2.6295173477883704	-0.6159919939285253	0.9154607372035999	0.5674175242717407	1.57497632052228	0.6348078066338072	0.9014879429226408	1.7716184602057452	-0.5021695006493394	1.7448953168974877	1.6453933059360115	2.243329946881259	1.9619082803231331	0.8904846292643434	1.1640036494881167	1.5893689585874142	1.2037910899784274	1.540926555468417	3.1444591919755775	1.3243995003225055	1.6400074066262231	1.663678640426053
1.6848048039249934	2.3786182238342812	2.0400667186530375	0.27398346675534635	0.9318017806740704	-0.029569335007078087	1.5415828855652205	0.8291804079868872	1.2627670001268094	0.6512298613889842	1.5712119404081761	0.052895537287854656	2.169177623020239	-0.29412897496062934	1.0191692626130051	2.1528730045503823	2.0753760112732254	1.59563243606384	2.7071571083350237	1.0418050691156313	1.189545207141032	0.7126773235641739	-0.4631009424694617	2.4459688389951277	0.38112870761363393	0.32067542592954756	2.126039278153059	0.7015451739178856	2.7162492718652858	0.33286044171548523	1.4166887904684566	0.5592092545597049	1.4380173661223592	0.6312890231511147	1.3635862734501827	1.6385300239493323	0.40291374297971755	1.643502238082106	2.166068004380034	2.560424274295341	2.3385042642509632	1.753591392039469	1.993929881508236	0.8416105721968226	1.7477190136095109	0.9953509603886196	3.0678908089150667	0.4878091823798724	2.1188730585797657	2.0003873449567515
1.678105861860089	2.4278567566478615	0.7725449243681476	0.8155228943038924	0.8177262951501322	0.29578012880884774	1.2065988427903982	0.9292072314398968	1.100742444339833	0.46327000545964175	1.2892717476322142	0.7532833834465443	1.4513494391531097	0.21594236346730994	1.450410148752876	1.8608586567717387	2.529299153846444	1.0884189698440834	2.1344326805083926	0.9654858782288168	1.5545659021903855	0.6160760220509341	-0.34493906740663943	2.5922598012424647	-0.46743341143841366	0.48822850083374725	2.435746652258114	0.9721461108532109	1.9454508558469124	1.288540842077822	1.5373707329109103	0.5851263489317696	1.4123641641861098	0.4586836259252371	2.0700571746209184	1.4250914899245883	0.9443549848260562	1.3530343975295076	1.7746208324991735	2.0981063838179983	2.284447194387571	2.7285712853046524	2.103228107389765	-0.03857974685451373	1.5089087736600308	0.33407690002136453	2.4760380264858664	-0.22703892736556822	1.905572456522907	1.9299008384203107
1.525144024360083	1.9655752368793442	0.15596392421386182	1.1042771239587832	0.41704256443784143	0.030162408253377224	0.7100746459127621	0.45748592183634135	1.0653499030975324	-0.10437118614357295	0.7346734394431063	0.8058127326723117	0.5378370195420494	0.3885647895363683	1.0033272068600867	1.2097913141459016	2.622701583463703	0.8470208796264375	1.2710396023390371	1.0501841986380756	1.3538844164068997	0.5650123696575026	-0.46165147028103737	2.5430541629410786	-1.0297871788937305	0.07356275560517912	2.0893674879743145	0.8247064233795822	1.0659472083089387	1.4589268422223796	1.2218415412979822	0.2876322240858101	1.2788209292888706	0.18579194410950864	2.316848756575337	1.3933582583866975	1.2557137992422274	0.8680342897379371	0.935119345839997	1.4677829757021923	2.001108100737552	3.2926590220466334	1.7307508919612105	-0.5496865569921551	0.7220168313581447	0.11614186393670327	1.8295032605864505	-0.7166941311674437	1.3463480041443492	1.780410434108517
1.2321010478784513	1.237998161460948	0.3421163142359539	0.6755122491129748	0.3168217793836066	-0.4967112490551842	0.3608448449314717	0.13045392539426046	1.1160163258410174	-0.8017254485614511	-0.03594560279500312	0.31770714521124377	-0.2587150395441785	0.14545294123523575	-0.4608576722054529	0.6273851141764267	1.972459078693182	0.953168700654116	0.6367588091187807	1.300937116059792	1.0761334404593252	0.4434566288809147	-0.29445852561015856	2.1178603251957537	-0.9114623595044001	-0.26469113236064784	1.044568302530538	0.8257415277569512	0.6900527823728191	0.6934924408363144	0.7597380050786886	-0.4100478266145386	0.6770286147826478	0.09525283177756036	1.7632524002395014	1.4287272990356663	1.363731471708444	0.29568114297763265	0.2672712761423617	1.1197902588912292	1.6729222992874635	2.9761860908694646	1.3351699253469738	-0.6173124059523705	-0.1902317898799573	0.3740715553735906	1.3347037818054142	-0.951356071110408	0.7942560866815955	1.7273535394503212
0.945812151569721	0.3870873885332154	0.7665989985191951	-0.16860518051530923	0.8152846794884814	-0.45432268993474156	0.3321767955736733	0.3507462174201473	1.1511018798896384	-1.2209201546930628	-0.5709208633400418	0.025512710383893876	-0.6893031956401817	-0.024092451831671236	-2.1754016759405905	0.25138255438818513	0.8537503648320155	1.1302660162724978	0.3668803174983937	1.5381411393868603	1.259417832278046	0.3081475865079311	0.6228303854926049	1.5290591668115512	-0.09884418797280227	0.18462766791691126	-0.036530056017935915	1.2848601163354505	0.7536820935243583	-0.29285304419242875	0.5357936190619264	-1.1040563812338176	-0.36322717290882106	0.42457300181268953	0.8800118568685914	1.3470238572642463	1.187462236806155	-0.06424430564991504	0.005691888800486302	0.944445766652283	1.3914893119071696	1.9648103339229326	1.1070526939845966	-0.35983125402692245	-0.9326413930705093	0.7292944168568265	0.9016866618031194	-0.7554370740500398	0.48255751840199734	1.738466648475912
0.8097046168928819	-0.3589011776201073	0.7885933354126822	-0.6799401596642707	1.5460657618018792	0.45815173956435773	0.5302906981864385	0.8729797923728135	1.1586902227082077	-1.0953166357436	-0.3828160116415127	0.4192312329044252	-0.7038904635628994	0.2528192446338071	-3.0386927571011926	-0.04916480232454587	-0.01805130508009394	1.0797712939092392	0.2680933509853353	1.5716104656443968	1.8502192882780275	0.2837350682218027	1.9691653762999386	1.1391537365006814	0.9249320199567854	1.2830646982289708	-0.42787269234372466	1.9020501201645434	0.751051882915398	-0.6335003593630383	0.6139913248748918	-1.29058127648131	-1.2988118739783105	1.0248965477173007	0.4026308408859129	1.1149070325286394	0.7700246352339075	0.02380754885116038	-0.03900928660613581	0.5916696130808171	1.1546135668267046	0.9706557828051977	0.8890766979614275	0.10384610496053133	-1.3951573409933897	0.8281975766985282	0.41223794413177256	-0.05406837933581482	0.4678707598996977	1.681776470543237
0.7821063610816866	-0.6868349616277498	0.26529817657782734	-0.4891376049918742	1.8351414974040905	1.5354568598196214	0.710046992238243	1.1649768734906814	1.13371020961049	-0.5447434512580889	0.42051156150074376	1.140086998607581	-0.4782286541844971	0.7324813739371931	-2.5661490057772043	-0.34791943743151305	-0.22393487041360657	0.757580146018693	0.13410375863223958	1.328143741878244	2.1929318122880685	0.3652173462388127	2.7603940668947904	0.9879598694333764	1.4786032295071831	2.09040292066361	-0.09677804372556158	2.089118997269667	0.3882829915958385	-0.18663193199514852	0.6687275726504754	-0.8900140328758342	-1.5437701045938732	1.4069885825257167	0.48574722383533103	0.7811596960912647	0.37250626398105197	0.4333602742689483	-0.08368086446546343	0.026771675151719014	0.9128024494743335	0.4999976904961945	0.5190866373838982	0.5778311965354158	-1.5233557983377155	0.6280232473930807	-0.05449432087640001	0.780823153812206	0.6198806146719422	1.4560974233186568
0.6635771279068857	-0.48081699440457876	-0.4143095578176786	0.030379143505333966	1.3851262617419393	1.788127984006153	0.7132808589774826	0.9795129538642161	0.9791967090773234	0.019538241744905854	1.0956075729916697	1.3892984978662093	-0.24844233643784203	0.8491104586294668	-1.267783310608462	-0.49806876317801274	-0.022152279566836342	0.351751198720685	-0.06486053510551823	0.8804978691046736	1.7446669307432958	0.40083302335713267	2.330512711098221	0.7636525975931585	1.2167280890362855	1.8508204926932028	0.3284390751356695	1.5836883536387516	-0.1322009466520379	0.3964461057420179	0.39119746560157354	-0.3055697856412986	-1.0259136929193955	1.2080356189645889	0.6096101734194354	0.3696846615625401	0.2603663157734691	0.7468680809016482	-0.09934797166990189	-0.40312769762506717	0.6288372846459968	0.41096273169737707	0.1030111133854494	0.7625971958010032	-1.2640025622549225	0.3255293236120099	-0.3017651168485024	1.1176997376851396	0.709845332573781	1.0585402484279716
[truncated: 72 more columns]
