# Supplementary material for: Diagnosis of autism spectrum disorder based on functional brain networks and machine learning
Source: Sci Rep. 2023 May 18;13:8072. doi: 10.1038/s41598-023-34650-6 (PMC10195805; doi:10.1038/s41598-023-34650-6)
Supplement: Supplementary file 1 — Supplementary Information. [file 41598_2023_34650_MOESM1_ESM.zip › matrices-bold-time-series/ASD/ASD195.csv]

-0.21450353193552832	-0.8927354710863747	-0.5353982604647339	0.1642409263839389	-0.4995956540538494	-0.5245108491015551	0.2076779328141292	0.18944724599232543	-0.16510972904230442	-0.9521962434031802	-0.030160233132255417	-0.6173139165836792	-0.9015352760519392	-0.925117111335478	0.2890591744691372	-0.6096454742962835	0.3250119835614663	-0.09571286296701009	-0.4672371531918425	-0.020353857779149092	-0.21053992966521518	-0.36060374484527274	-0.5147660718877822	-0.1518456713370187	-0.6437765367511321	-0.476171611862389	-0.45204426747728954	-0.8038972170463516	-0.5698832907375097	-0.5704985109665915	-0.13829852626022354	0.34830926026844794	0.30377499567218913	-0.4314630255172093	-0.11969447563730001	-0.1292436500836353	-0.2866281811454221	-0.4076661384520996	-0.7549298998769678	-0.908719309671085	-0.2084443126901716	-0.05732982750353793	-0.7807786863439301	0.038025937219792506	-0.9615432534353454	-0.5080598849071909	-0.07695374719550732	-0.03742974333515737	-0.2160364791041829	-0.08884700657967277
-0.4433446106087116	-1.3473371411187856	-0.8641741600482752	0.3445207113515765	-0.83551085772422	-0.5481919578997448	0.5135973102808009	-0.045998377178639124	-1.0981103280452558	-1.4681895219270227	-0.708043437577856	-1.0959304891543244	-1.3132235014293625	-1.0825740253644465	0.05579206082908668	-1.3112883055118654	0.6493226780515898	-0.7582313368218974	-1.1893750380954529	-0.6810845331923411	-0.8954083605899296	-0.07419013974986216	-1.3497387922510613	-0.027418871329451845	-1.1992232094102613	-1.203791113707369	-0.5833537466007112	-1.7596339245346955	-1.0283390603866	-0.6507366620983348	-0.3302534959630632	0.7257355267272326	0.1689848738092086	-0.26617609100205003	0.27175993988157215	-0.23394873310482217	-0.9306817532699471	-0.5626017743242201	-1.4119200472817934	-1.4890250556534834	-0.34855817058625543	-0.17773379237496895	-1.668257563835696	-0.4163635659543301	-1.4144574420340126	-1.281431736745176	-0.3347463872258082	-0.26231303937309064	-0.7042225077329113	-0.7122112428813016
-0.4869353314770706	-1.0711974350301592	-0.9584894281022172	0.505205817653641	-0.8338042723070882	-0.3910045296049577	0.6888299580162325	-0.23892599454689115	-1.4992621292051247	-1.6291529722687883	-1.1201191328458258	-1.2441937092319622	-1.1801822541695974	-0.535888092233439	-0.38794095777926824	-1.586602394687026	0.7141349868937342	-1.2382840812358469	-1.4161254972285815	-1.070614080047104	-1.3096994917039713	0.43536931360621345	-1.6686112289492903	0.14672622171142294	-1.3799419728072575	-1.4992037986730282	-0.6173385964255811	-2.1699438868320207	-1.1628323676109105	-0.719001655748968	-0.4761041894490698	0.8080368768893023	0.08288647430249255	0.09443004302318556	0.6006628724931043	-0.13637603202946608	-1.2430067461377323	-0.5601500419863594	-1.4249391576589925	-1.6113277229254175	-0.2799664499552382	-0.1469991194299998	-1.9222112994433145	-0.7745731328726121	-1.3292804194856034	-1.679947658881494	-0.5177266995612115	-0.4122479830246986	-0.9381687192814205	-0.9820635233456183
-0.2458037822998998	-0.2082763493626924	-0.6363740788743277	0.3686891462369667	-0.5565958833549033	-0.12867254902817904	0.5240155970227004	-0.2743472486831464	-0.8414585621594717	-1.2958176130228483	-0.807325592539318	-0.855804647214237	-0.5437606076967224	0.49229027483905125	-0.7528177582974793	-1.17310071760308	0.35129095038660635	-1.0616077278465714	-0.9132028586321576	-0.8874016363216749	-1.0525254090304532	0.8009941722725594	-1.13939820286409	0.06773688528806728	-1.027127129809698	-1.0767720586575273	-0.47298614131223177	-1.6296397615132416	-0.7837993038146407	-0.7070097265836776	-0.509713830682435	0.41208297792562737	0.09264316131043968	0.29951046382890956	0.6609455086846112	0.0961213476231243	-0.9507427233660025	-0.39077221731969464	-0.6046007503799216	-1.099092173956536	0.008811661694321996	0.07676517875773942	-1.2251294364259648	-0.7325763498147171	-0.7547208388569598	-1.2386867257763567	-0.43677272311380766	-0.34977545951749117	-0.6296947345111761	-0.6533259003451205
0.17641174720237104	0.6524193465766996	-0.06172797476134592	-0.1504923159701166	-0.2812071928433089	0.09363994311722801	0.05105340662013202	-0.1982943765671057	0.5712262958039195	-0.5838434641493815	0.11802655601328399	-0.1474068243866627	0.1991314711541535	1.421940961011191	-0.7939056610674722	-0.29915161905689175	-0.283818782653279	-0.21015365868156752	-0.012077800962106566	-0.24953060969326207	-0.2603712386142616	0.691751733274657	-0.10123743529952095	-0.37375210687976984	-0.3682368395833096	-0.19698253521820125	-0.12101031795147713	-0.39761515142572385	-0.07603618093698905	-0.5572629244976184	-0.40693785471657135	-0.3146366056466041	0.10550317767049264	0.10359663954090786	0.40796534407177987	0.2640793910284149	-0.2287287500672094	-0.22366047900991773	0.6011809434404498	-0.17399733531631068	0.3668815604847569	0.3379575646676924	0.03178634821977582	-0.3228482509739174	-0.07177888552462726	-0.09909072248667587	-0.10130070042196268	-0.16557774607213882	0.12700322109274864	0.02608665887053419
0.5256172941272079	0.959177069953351	0.3082598121758956	-0.8070494292198692	-0.2153953274128956	0.16790896912879305	-0.4512931384998459	-0.13354760077635763	1.7461597232752797	0.2012928940626865	0.9858729522388845	0.3764715809560354	0.6049879390196561	1.718131858091918	-0.4916136263418966	0.4820457332437412	-0.8029181202898651	0.7683776004210567	0.6313150759217763	0.4078815910455439	0.47781710939092636	0.0908165959051139	0.7010318834934399	-0.9124719796194923	0.17769184115745673	0.5407899345392783	0.3751100892661032	0.7639049765813078	0.4978320530887586	-0.315430597607637	-0.1832541605885361	-0.9458394204133361	-0.02415813103435973	-0.3992514158173402	0.005043112389077973	0.21214546612345755	0.44204402095877443	-0.2615968574698056	1.407045436169791	0.656661645271857	0.5737611061324934	0.38775455722640584	1.0162565197646063	0.07551370496663179	0.3128448644871084	1.0093654010831703	0.24993454963926373	-0.13168015933764599	0.8852956123969662	0.5025931988342718
0.5836180809748635	0.6416160392975545	0.07975097474844757	-1.1715936191854337	-0.27612609483664763	0.12020997258932992	-0.6660372445268581	-0.12456351226618531	1.7689670369065615	0.7578339540344162	1.0908000316550444	0.3326319334037358	0.5373011731047964	1.2530175031139732	-0.037785454949694985	0.7322518187766572	-0.8665558148503144	1.1565139095915893	0.5798495527092489	0.6975723677900996	0.6152741661228477	-0.6477108636345894	0.739877989247142	-1.065700086443632	0.3630325259166672	0.7089890606600867	0.8806844782289831	1.166458478347144	0.5578197932851365	-0.12028656649279973	0.1269914174268208	-1.0588304949043315	-0.3226250038827173	-0.8198868733929703	-0.27278168831079547	-0.014142275208114945	0.6781259883030097	-0.5222614428069461	1.2969122283736656	0.9480847824479972	0.49256986518373785	0.11401669226828164	1.109897031334247	0.06087124993682179	0.2934218566003719	1.3139031198732685	0.3446221027587178	-0.44487999629396274	1.1751365825029834	0.3963143656698658
0.3424262437897456	0.14123614948906646	-0.7062143222546916	-0.9537808084570205	-0.15797497308434802	0.10742752165598243	-0.47947095858829253	-0.07703239058865073	0.5678109288389204	0.9705222636253181	0.29374763533966225	-0.20555880401835647	0.26397503172469855	0.3515858377933047	0.34382964311423514	0.4720398248120945	-0.42935602452562116	0.6713995944457701	-0.005056517487591201	0.5880994389029998	0.11904184430398312	-1.0209926771967452	0.136829995923552	-0.5308248892763718	0.31343954849372835	0.4111248477113374	1.250969627934347	0.7194496358886016	0.13507190558148496	-0.08365437521398876	0.48485773354473477	-0.5405222933753638	-0.6025152335970348	-0.7680015474450612	-0.2199816298708359	-0.1772364932396652	0.5070855914594942	-0.75954596343016	0.43893590023915613	0.6430239382033589	0.17359846777468557	-0.3117331686411828	0.4047576288112762	-0.4060110093526105	0.13668588290947178	0.6331594281847581	0.1343626954303956	-0.9878973951653015	0.8661622048147501	-0.14649454005247992
0.02073861215489608	0.014448350483768201	-1.5285500478585652	-0.23178305907147276	0.3547493911618105	0.2953028911655209	-0.04410497760559325	0.14223626206319906	-0.9855001839106211	0.9488437017072139	-0.8238128771588547	-0.7448740703873168	0.21080439195670225	-0.48902941092202634	0.573442187635091	0.13773160156976225	0.240746179115048	-0.24595792545342274	-0.48905249349547025	0.3908771496412025	-0.4976212958491145	-0.7164952788363699	-0.47342907940512396	0.5115772615620343	0.38120716866312343	0.1640354971200514	1.3818009465800731	-0.02856479136616921	-0.32915027070173297	-0.17053130487909446	0.8418056346051598	0.32411944255545927	-0.5612268921943144	-0.15531514384271417	0.15849711105269643	-0.031637820203942096	0.3162246328471261	-0.63120273876156	-0.4434824777404005	0.11317884973660486	-0.16746448060721222	-0.5317268440849581	-0.38165251948292733	-0.9101854446830903	0.23524435248395048	-0.4501850622892331	-0.1329469071297329	-1.3483326066597234	0.2630750825962296	-0.553983131571701
-0.0995780951401035	0.4558623591681723	-1.7462052292056855	0.6047685311571048	1.1189937740633003	0.7026475889318705	0.38100659096736006	0.5420897913492014	-1.7476425248929361	0.8976258813931934	-1.407211881181113	-0.7607014084685164	0.5774776482523252	-0.9535347194469036	0.7364548526474072	0.19125129798044183	0.7670707959500229	-0.745610330634159	-0.3040893185799331	0.44976732538355874	-0.6108391791689657	0.18130003825536664	-0.5153654172285577	1.4709289836436195	0.7812117859486515	0.40579595527585277	1.226503288502304	-0.3579845269120858	-0.3424214675394625	-0.20380018984590118	1.124420332732976	1.0558657280035117	-0.021275706260798385	0.7356434191461978	0.6493796521378499	0.45916952793642607	0.4829275772379497	0.003465847164814093	-0.6445202769789224	-0.12897961603209276	-0.28414428398011443	-0.2927013251238891	-0.5042477370939954	-0.8977331915694864	0.7471050755410279	-1.053930136108786	-0.11903273881879275	-1.1200018676058097	-0.14633936092743205	-0.3160846886588606
0.107127336537931	1.141773497971985	-1.0883342173865065	1.1457706726471972	1.6731547022642064	1.1417086768942366	0.6509961804959254	0.943933552129864	-1.198019684217703	0.9292372514160075	-1.0095962018218618	-0.11346173056169094	1.1441027436704971	-1.045323379069866	0.9487960177255846	0.7175946145336799	0.9161111709000657	-0.26019095490719135	0.5552566262492017	0.8171193295747425	-0.01134190707580234	1.254370086202751	0.03180504662762746	1.7658636881256233	1.3448397954985936	1.0713915044935167	0.7986620244553208	0.038462593888714446	0.20916193761002072	-0.007809955234550539	1.2319570353671083	1.318706695363182	0.8778893802091675	1.4607142204777546	0.9777322817155107	1.051422532518771	1.0124712126860214	0.9085826249080565	-0.023102199646077074	0.1698520665433301	-0.056846181389036486	0.3117445861256008	0.20048611322949503	-0.15286741314136015	1.423230387609456	-0.7196713746733869	0.2864618017997781	-0.25314202564517035	-0.08090191952975953	0.5537541564593208
0.5070725379255043	1.5067298788360177	0.1277847452516561	1.2390423185917532	1.5811185727014052	1.3229064150530498	0.8077931848149352	1.0908667736081366	0.18606707387305768	0.9740612365733836	0.06837028170100551	0.8506109177052532	1.4381297700794278	-0.9293143428636459	1.2037085663131921	1.3490379676240214	0.706481913490133	1.0022998098916303	1.5058143147235001	1.2028220102507328	0.9262238348214542	2.015306777421055	0.6452905391422677	1.2575106995581988	1.6280001855101502	1.6213338924887506	0.18631066191053663	0.8339836604126897	0.9298324948699551	0.42887955248310883	1.0662763435668583	1.1279453461638473	1.7091980082272424	1.7199055274685775	0.9926892784608098	1.3627316464517687	1.502213131883006	1.589608081531921	0.9154515891462848	0.8058000058426833	0.42987350552481796	0.8733282384369314	1.1962989147539618	0.9685816762666759	1.7731217849362906	0.22192011137762738	0.8240471167316583	0.8466510300591925	0.32520093741866685	1.4845470440621784
0.8022160272095435	1.2025015517772373	1.2315754542221882	1.0354690373998796	0.797529839947893	1.0635921706889324	0.950441326993616	0.8421017718459788	1.3658226840841277	0.8651082966404708	1.0596339200631342	1.5809327083950624	1.1273286835557987	-0.6733237821862597	1.3429475231116803	1.5711360191550254	0.3249111760866899	2.195566218850393	1.8456876324287714	1.2322742230290438	1.5558620615490788	2.1723932802510535	0.7455850973777256	0.34262891481783814	1.2924978548515162	1.506215847696325	-0.4345892806129262	1.3695203859793772	1.2133116478899706	0.9203314827870347	0.5929341487945281	0.7777867363324131	2.0105455713891405	1.518966866817749	0.7566964552605399	1.128007593925509	1.4677368410661629	1.6346928467716129	1.4471523499130317	1.2794337912604403	0.938351770843668	0.9755035643116339	1.6986628584850691	1.7666723018378845	1.444309009903771	0.9599156226883546	1.0473497071475175	1.5759666971095485	0.6545158856209979	1.780701132771356
0.7517158475437863	0.35981434716929755	1.6876513703170224	0.7937481230840555	-0.25885011606656605	0.44738641855520916	1.0549461888264502	0.2886189615172382	1.5912951601199792	0.5245033089393877	1.3744147825472817	1.730715648837658	0.3130897742627331	-0.16306228723423358	1.1745964108475897	1.1444370886971194	-0.04204526521289206	2.50322496545132	1.321847993261568	0.775452665784355	1.4697361980621062	1.7340215082545618	0.21157320686428704	-0.36511479052452783	0.4297852848737468	0.6634033614736642	-0.8327522616376818	1.205677043280982	0.740603530146878	1.2184353321148067	-0.0965094553526675	0.5693223685428987	1.5818113269014449	1.088385084433229	0.47563180282035905	0.38524277344401253	0.7564874338027076	1.0178750517091355	1.1942657227468105	1.1897456263526736	1.220760432609349	0.5292608143067201	1.301608748303947	1.7202346250209426	0.5194287464631986	0.9168034322202484	0.6920586227088387	1.5577493097312451	0.5555701053463907	1.163494617523962
0.3515318518606361	-0.5329044788057344	1.4361115299502856	0.6419017746878947	-0.9924496764967404	-0.19616303611265878	0.9490985071197469	-0.3030174106064394	0.9405891673449711	0.08586648688126176	1.0442920172459733	1.352644689481882	-0.5191383238598201	0.7129494405034543	0.6308658484046785	0.2923908047574449	-0.31006271416596015	1.7807799353615381	0.3211101832470907	0.05630285221447817	0.777204596958342	0.9377963725627361	-0.5271017177815843	-0.4949736734872449	-0.46275044560724005	-0.38728996619598566	-0.8240632384293127	0.4625615090850421	-0.23330570586449892	1.2032626812922307	-0.7702382939896447	0.5746779962237034	0.6102790977817613	0.6676810589571304	0.3289204907470498	-0.5358381572818263	-0.29691373799319437	0.12515477363487568	0.3698663671758609	0.5496688975387315	1.1602079693216956	-0.14721640741529254	0.265534572483274	0.8874596470405922	-0.5010710599031205	0.2430579601586036	-0.08348742126395883	0.9000407849917775	0.01817240264093783	-0.023446870385298368
-0.1613681172007361	-0.9958829775386226	0.8312715971550041	0.5087247103806755	-1.04686849759683	-0.49319600150980003	0.49121537459351644	-0.6658768896058415	0.12952531452341434	-0.16901794158393307	0.5993081278509842	0.7574996457318732	-0.8521804029147007	1.7896434456200099	-0.16481060038809223	-0.4814367855049103	-0.47477620576390894	0.6327962405500318	-0.4591016667880438	-0.5419531088615742	-0.04481552979235824	0.10504481625166602	-0.8775770534973432	-0.1445705529137834	-0.84623932039769	-0.9347135099494854	-0.39814972542157323	-0.3137216864765964	-1.0480705579919685	0.9619568451284787	-1.1292187293175762	0.6237411604148446	-0.4560195457644174	0.35228387282336276	0.33432781654337523	-1.2041039157025013	-1.0999901421031413	-0.516507420718169	-0.4583004212145755	-0.22218527539161279	0.8211913993265447	-0.5802994190029859	-0.7349230910740182	-0.13930600842816507	-1.0208691394391831	-0.33873245321659917	-0.7994441357899742	0.09046193754066312	-0.6371198394493188	-1.0960827810102838
-0.4803456230820227	-0.8614365204605702	0.28265356001818387	0.26404969526792194	-0.5224211131234247	-0.27321142481709715	-0.21634067212308322	-0.6872642333927096	-0.1796130495489643	-0.027031300429460663	0.5216212917594281	0.21362341996679354	-0.5088657787519454	2.5617506226632565	-0.9643169109777971	-0.7731715776908018	-0.5317054963539979	-0.12731327777696066	-0.5634251442317338	-0.78879305579199	-0.5548146361597689	-0.4798559750883706	-0.5864380509543247	0.2865040826149423	-0.5481461232112892	-0.6270682591593241	0.22860467507735083	-0.616968137528259	-1.1330263486666825	0.6878826336951652	-0.9589125674212061	0.49752356954889737	-1.1786551238293332	0.11022777039727578	0.35075295887447266	-1.3228270602872592	-1.2278282152846862	-0.5969034420624222	-0.8414602585462766	-0.6204532192968744	0.3825468204774873	-0.5168692605059217	-1.1505260277464606	-0.6871192064581262	-0.740167262283465	-0.19907494250744048	-1.0186179877863923	-0.3779402493969514	-1.024010289660659	-1.5430018101736138
-0.4481887915322435	-0.3097611914199238	-0.05728196771104489	-0.08924607213358618	0.15125601927171492	0.3111235498035681	-0.810890499922884	-0.44162472005690656	0.06612239953012078	0.45686613831963	0.7862857787202038	-0.22228470791952473	0.24376319249629794	2.4651010067313717	-1.5300986793555973	-0.5416041072423128	-0.4445545031466009	-0.15835327871681742	-0.09100605339125807	-0.7573284998783187	-0.6434581193721789	-0.6443142552640422	0.08216561456667654	0.4723898724226481	0.11757343745044693	0.2674069952631744	0.7027836342825877	-0.3779923278165368	-0.433438302582768	0.4949361856611331	-0.2851782015669965	0.13769391160160774	-1.3487942786394713	-0.09347708737911861	0.20886433510880728	-0.8697981607896422	-0.709708732636462	-0.20265683285717065	-0.7546080970027133	-0.42865816456511796	0.004424323726103525	-0.11110255726036634	-0.9293814241391981	-0.5013302117010643	0.15521070709556933	0.6123795775180756	-0.6711126268526375	-0.3468697234128084	-0.9815520557924171	-1.3447269385183593
-0.16625748621072758	0.32004857950316395	-0.29806744482288555	-0.36725569435884087	0.5507340245254403	0.8767268365141095	-0.9144206073961952	-0.1108881340111189	0.35402013862970033	0.9519234326464292	0.9013470990312069	-0.6176519668942274	0.9170502791982331	1.322481343114927	-1.7397784788380115	-0.07183315875793014	-0.19737240556336777	0.17244537059379628	0.46080409264210404	-0.6968898594055276	-0.5072854888904339	-0.38478120125482523	0.6163828319579734	0.4035767989552696	0.6046832389706795	1.0821854237487638	0.73429247525018	0.023468504219309287	0.5650411060998508	0.32035570380733935	0.576540294468772	-0.3151367995656618	-1.034854720907875	-0.21539866521505105	-0.14326313547430825	-0.08356229057557338	0.028858241400108262	0.2912526085862621	-0.5165918565552383	0.13583772138161282	-0.27545841608207605	0.22677479982167428	-0.45764599514836546	0.09830765942904032	1.1229558229629732	1.3778166316171092	-0.07794717112978108	-0.04378556555967694	-0.6650976080836387	-0.8735162492733148
0.08140657665282097	0.7434818075652411	-0.560548915189531	-0.35143607008644484	0.5260190755844636	1.0516020782343025	-0.45143104252214444	0.1245680925577324	0.1498685383776669	1.0654295492517267	0.39697298466096365	-0.961564250737653	1.1509854972936027	-0.41474626814585935	-1.610442144714253	0.2803553433692485	0.13476477736288284	0.18252712312399186	0.6410359742290169	-0.7662507752541908	-0.3895089568469158	0.09798137356961435	0.6985928810167368	0.3056089620954735	0.5457735005670578	1.2520146834902246	0.2810531719283457	0.11359420661294005	1.2155767492723268	0.008579275915765513	1.1514364701728355	-0.6726953442670047	-0.48062391046154546	-0.1810140213245193	-0.5990488114990274	0.6679097387627272	0.4959602201210953	0.5086502913247402	-0.45478536990810003	0.6044732912174325	-0.5421175477797223	0.17956454392824522	-0.1865879395766753	0.5079759896979145	1.6039787799935643	1.314836757156072	0.32575274702218476	0.16297064589089338	-0.3889741293070145	-0.5167576222822492
0.03390715547036994	0.8178744146022116	-0.7607145319218186	0.007245324625653727	0.22406576897503977	0.7032658690055331	0.24632042027454476	0.15618658072121935	-0.5868971327577428	0.6279732543642235	-0.6901973730686817	-1.0946439832054418	0.9169456025817424	-1.875882225503789	-1.2605877915616992	0.32709777619317276	0.39053624682089466	-0.4707541466703304	0.3797352456472092	-0.8824412821994375	-0.36023296996908505	0.4477452867695799	0.42240739570049085	0.35310454593642737	-0.004635516258561748	0.688018157523695	-0.41183361308128147	-0.26644525546184517	1.1778857984280184	-0.49994165560537457	1.0760814049645602	-0.8813414443896358	0.03779290841443959	-0.0030135282042059327	-0.9825195162635585	1.056974091820412	0.46795079046063826	0.3183404116040383	-0.6330130224720371	0.6114963097311942	-0.900376075721298	-0.22912425905003903	-0.29196073092748176	0.3286531951198405	1.3418927971104047	0.25568690495062074	0.32191565936444966	0.07905925029539196	-0.3667085443921319	-0.37521080867165446
-0.35307112617417724	0.5179894882537126	-0.6615616275029594	0.5174557869368993	-0.08648859463044134	0.009945340029175907	0.669600364710924	-0.027946428920728766	-1.3737387257743743	-0.16744003185595568	-1.7783606194797892	-0.8645126883245895	0.44946258737362677	-2.32469415846479	-0.8502418821854356	0.10010035671023425	0.4255390691916378	-1.456118839467334	-0.04152605686536803	-0.8183152750249884	-0.32123929604317986	0.3306892892470372	0.12955369268420489	0.4770157328661125	-0.6579814943191937	-0.2309508977960958	-0.9512607453493903	-0.8298949353205601	0.6147528686788508	-1.053406611393854	0.3522998307275145	-1.0532554755775099	0.3141343526004564	0.1668799326624127	-1.1810707208294977	0.9352579790462481	0.09219558730305732	-0.11412354923682216	-0.8543140169810637	0.14706111896952145	-1.3472253448680103	-0.6829844810508133	-0.6190353125772992	-0.3314544561866001	0.49555374371007244	-1.1739651845907388	0.030110770814551324	-0.18573610251130068	-0.5537807081304149	-0.2720734850580278
-0.859108775479614	-0.08972467814738917	-0.14085031519360583	0.8776077095758453	-0.20981963266469858	-0.6594199000353116	0.5249688724017296	-0.33983037478415246	-1.645897231841248	-0.884857278628397	-2.1839697669865057	-0.345815669778575	0.014192876528958412	-1.6557802633726943	-0.5189509190208118	-0.26055714323115525	0.23493534345403272	-2.0402666996553434	-0.293745689403946	-0.4452372330122877	-0.17955050438430076	-0.32675429742242995	0.0662466089584554	0.4517955733655889	-1.0010922498602284	-0.983385662362177	-1.0238468758028	-1.0797303392450206	0.0018885116742143675	-1.3651232456958229	-0.6026138218954001	-1.3136303086324976	0.26666985934549087	0.12975899655212084	-1.2037013613468004	0.39694350871902473	-0.277931537586007	-0.46430122162510723	-0.8808589645212225	-0.46469882706247606	-1.7232280270978353	-0.8481286234238177	-0.8841342090792311	-0.9570023617727283	-0.49030734765336864	-2.0204952257919744	-0.24404930967867083	-0.34888402370219257	-0.6978495685442581	-0.006014966898335612
-1.1341308638634129	-0.8232939159161742	0.6077066698786299	0.8929435555949542	-0.10200710118585968	-0.9709296927070197	-0.03744614468110392	-0.6093211215797417	-1.2352396154339778	-1.139081825842351	-1.659691443353609	0.13060313773883314	-0.27200315493080623	-0.4490289278620189	-0.32654357620688285	-0.6295236517334476	-0.017992790944189173	-1.7149358809195256	-0.2710176471603773	0.11334568385155093	0.018132884720089754	-1.2182259801815136	0.19403062673838015	0.16322326992386607	-0.8683375337932859	-1.2573011722676393	-0.5691542812274932	-0.7050526075857145	-0.2548984290905671	-1.2287528183389673	-1.1867538785898282	-1.614369013939796	-0.0320949928549264	-0.1894865146674108	-1.1231756466033813	-0.2617609541323665	-0.35725963001214706	-0.45800626748496276	-0.6404169924483114	-0.8196822704240962	-1.7948196201679347	-0.6240495012882956	-0.9060668074788121	-1.0254555997964854	-1.149610092138857	-1.7187536700908195	-0.2679286311028714	-0.20744646647665724	-0.5409203772814213	0.42115496461268953
-0.9353403074155908	-1.3838285311476461	1.1691346778413936	0.5934278628717075	0.16047690642250134	-0.8187083562242956	-0.5616942598248641	-0.6489795640876309	-0.4625497192360156	-0.8477504666339502	-0.5699450610529966	0.2231148526299617	-0.44165408185197974	0.4691678568496613	-0.21966647346702214	-0.9235716759604928	-0.1119625140245736	-0.6317426327883999	-0.10561047179254501	0.5621550601342787	0.12919817356871752	-1.8032288524639406	0.3028939019624436	-0.22628222641031612	-0.3933899108162014	-1.081550244003868	0.19566874330110792	0.1736957252444323	-0.08377422793812027	-0.6906889463638186	-1.008045397249823	-1.7106459428381273	-0.3656584777139826	-0.6450289438005852	-0.9740532535004246	-0.6896464117802213	-0.10737650331158793	-0.029018847895710197	-0.24863193577678364	-0.7167016321716299	-1.421596507172408	-0.17139422619676423	-0.6815888870595843	-0.39229462435727513	-1.236675838205456	-0.4828496828881661	-0.031108893737096757	0.20424491213165288	-0.020169530175429187	0.8061378048202834
-0.31315989118667453	-1.4739107280653474	1.2384564554897548	0.16400188602204527	0.4377583905575672	-0.37903327367263673	-0.6766123530624119	-0.36524533563519285	0.19278435828631094	-0.26307401580343875	0.4233839420210462	-0.0981041444526261	-0.5527396854887101	0.6236701994979409	-0.06556916580886195	-1.0635297055123425	0.055224905228447474	0.5138735926465828	0.02070830254286568	0.6750149801194141	0.07734511949499298	-1.672863268629821	0.2698692007016918	-0.40261140301682047	0.1411612591546783	-0.7079963866503386	0.8931554137583854	1.083956712769065	0.27479685593120146	-0.0292420388943752	-0.18114839878307187	-1.3556539851417826	-0.469675394976958	-0.9494341998671344	-0.7208171310702748	-0.6818705122911993	0.28036554408467834	0.6340957394914114	0.12477397329394926	-0.2728973526056827	-0.6891136145890472	0.26385051405315624	-0.30891751727782424	0.611672730492949	-0.8279539644040225	0.9040219123084349	0.29472446042126693	0.6586154595545365	0.6681694268276751	0.9390655911498634
0.3852781500031869	-1.0096617527146212	0.8843501156695764	-0.23094863963242038	0.5630027644459481	-0.003106000987700899	-0.40408091325904605	0.15081683968812157	0.49995708901272123	0.22406780124744272	0.8727375337276141	-0.4635658814371803	-0.5954193423397706	0.18918232887935557	0.23725080353195352	-0.9734251530544771	0.35941977197292135	1.0240734406081489	0.03710086958300951	0.4807262172185994	-0.04823680031691142	-0.8800885164598313	0.1836222106730552	-0.21653957456856937	0.4980115343445232	-0.3993206922094064	1.165988450906778	1.526238495516219	0.4931860270837064	0.4445490465737834	0.7030282096960484	-0.5614963664241455	-0.21015612070896655	-0.8837785984327342	-0.3371043992695864	-0.32243395802699654	0.5485589020729018	1.1568655882370897	0.38695213785446037	0.18139921738193235	0.10200377979555383	0.5385198978911401	0.10752604328080384	1.4114972634303473	-0.25016116427399326	1.6783826631538998	0.4950130020082723	0.9115890695088529	1.1792867449446907	0.7834105263578865
0.7182678902702315	-0.2519463152061489	0.48359827542477496	-0.5626269568004332	0.3904861453933193	-0.01010748683196158	-0.11823029271610075	0.6457480678100422	0.5885839889567691	0.3493758793208773	0.8213229046809054	-0.38165948967097607	-0.5219374189852473	-0.22700163210173663	0.6392802630728998	-0.6528233128868818	0.5069236047166585	0.6965236248803754	-0.03959960951045624	0.23502797611845616	-0.06792599166766904	0.047645010481865084	0.21822524713026362	0.11172647445851104	0.5849872827734683	-0.2881382896207589	0.8358452603965176	1.300936988161494	0.37152691824207895	0.5972872145260254	0.9536338095491432	0.31242731711601845	0.26592944901505455	-0.47572195372404624	0.08540116386167639	0.048264216381607286	0.5534588503163959	1.1457357025203747	0.5385806610195417	0.3278083452871405	0.6042467974450292	0.6486673195445476	0.479813929472706	1.5590756678656472	0.11843186335431596	1.576751579397589	0.41860242871776665	0.8545945980809941	1.235557478853043	0.4792975435100398
0.44386954806993795	0.31382806347999465	0.36661521967779026	-0.8986871738424616	-0.11004690873451778	-0.4914316747301076	-0.1933609352626793	0.8606056855338899	0.7120858046482685	0.1185697050491497	0.6503286243881339	0.3215497136103304	-0.34572122678732164	-0.12356496929672672	0.9251521107752115	-0.23790230291857936	0.23019684361705908	-0.10871233611117759	-0.237812123463887	0.21285935007529777	0.1092358398760537	0.47310785911714553	0.40789717313212764	0.12511392127220852	0.44273133406123666	-0.35680330302074037	-0.011153928023695232	0.617721677520463	-0.09852836053568102	0.5229646308252708	0.26640423965098503	0.7594341721425659	0.5615583976574103	0.0006294194891633129	0.3303814697366607	0.059711561326314375	0.3476964096978114	0.4084804760822934	0.6099742836234798	0.04893541481947446	0.6457438372563606	0.6275217689505144	0.7234699956885842	0.9896302593097125	0.07145836059451713	0.8787801729317257	0.0114671232800636	0.5399938572778888	0.8182029180643722	0.20077835332722502
-0.28597728948703655	0.3223679668381642	0.49572323509933536	-1.2688625288757203	-0.7632052137852987	-1.2359619533059365	-0.6522620708307743	0.7205796265204852	0.9428479409735853	-0.2501669262842873	0.6831011225395492	1.2804860408798178	-0.1790361940576788	0.47686926155322884	0.8588775789306422	0.05892168131342298	-0.5084351087381326	-0.8231713010102205	-0.6705015724550377	0.5031017222974996	0.3798118789037313	0.13728256289755675	0.5751182660361922	-0.4783310086873265	0.18885357781951767	-0.48646104943368146	-1.0374326453173772	-0.06298204306010198	-0.7936115216763707	0.405573900426851	-1.021680252113337	0.4902324681902873	0.2897516983250159	0.2109632054486933	0.20120536178966414	-0.4008570952683664	0.12904809792733668	-0.8705281147780971	0.6256036159738432	-0.5190972990311261	0.3531205271125192	0.4567834366095356	0.7940112447528402	0.02269226973734119	-0.29813064265726696	0.07913996426912179	-0.6680749533176888	0.10243209697943345	0.21257129443788703	0.030125047569063756
-0.9815502268149382	-0.15833984008061822	0.48755832294886275	-1.5804612537063338	-1.2162577450700165	-1.8320056003390117	-1.1276360491633681	0.397576579357618	1.109950078736373	-0.5098522723631894	0.9124226295088567	1.8123473593080721	-0.14745440578939067	1.0596549276644274	0.4020851967892646	0.12400062590354534	-1.4495298231567728	-1.0957924449547674	-1.3882935931730078	0.964832055920204	0.5208459477131913	-0.6200725526272678	0.500921529045262	-1.5263444354648295	-0.027812419363609023	-0.5206130966640691	-1.7779138102109346	-0.3307167674285962	-1.5260342753620553	0.33178900927522265	-2.1131680840655247	-0.31769939630297356	-0.5913431849739428	-0.004948232911090138	-0.28731491322716196	-1.0555570395081562	0.09562539838864152	-2.134511540876219	0.638477216644363	-1.0721948013189488	0.07898684354510002	0.10555145414586102	0.7700293184145085	-0.8524897925253239	-0.6522773978084715	-0.47707442221978463	-1.4170163608292254	-0.3285241815348883	-0.14248202943012808	-0.038476972371890523
-1.115959130075864	-0.6336860422853593	-0.015683117983944703	-1.67209557882265	-1.1365374951176916	-1.9067464461845312	-1.1751898483442735	0.17201792404143215	1.0155542541049556	-0.546065817351138	1.0626867112474303	1.4383453967074191	-0.259786399973976	1.0567237403966525	-0.18276834584579177	0.07896848287317343	-2.161879945320357	-0.9465999363449535	-2.1878441324506395	1.3494483422772503	0.37945325108490385	-1.1126740573670475	0.16891971724785074	-2.4257628852419124	-0.07271550889113391	-0.33750723603616234	-1.856993507624973	-0.07043789541681385	-2.0623557787751507	0.22725337249833805	-2.268555890655118	-1.0993599118646058	-1.6418857846754256	-0.5249827626395243	-0.8504627496847187	-1.394408122773528	0.2951673378728634	-2.709166009926585	0.7588128997712041	-1.2965598403217562	0.17037485322987456	-0.3524177417683957	0.8684485113909703	-1.249526899665381	-0.6338383345732079	-0.7188571234422628	-1.8973628309602864	-0.6588255379539015	0.06483344620743528	-0.012834307695284571
-0.48832824756724613	-0.5607061568995376	-0.950476482872545	-1.4555772778549934	-0.4663635271026662	-1.3698022258228948	-0.6682231512149092	0.19395850557700242	0.6788454132758183	-0.41556757715883474	0.8824849907383392	0.28923772975794443	-0.37595116431537395	0.3245797725339699	-0.4738189255483556	0.21534391759227897	-2.288311400121757	-0.6021366131737301	-2.618906848490738	1.4609172091339178	0.005406711558289998	-0.8577799123544264	-0.17341885444189667	-2.5816367333069796	0.10357078123215788	0.06590260698359768	-1.2143248144746364	0.48969575190587816	-2.1491796017540423	-0.030554949155434368	-1.3141929065619522	-1.2764036776656567	-2.169955331062391	-1.0374768920128228	-1.1008573474828933	-1.0470776969950706	0.5640023217316933	-2.2087334122585047	1.0843570940423184	-1.0224310595271209	0.7279400334498829	-0.7013230657329435	1.298332332014699	-1.0594586797264913	-0.1361867661448651	-0.7293815176879471	-1.7762146005115607	-0.8177791979021525	0.7775888806482826	0.13229821946025752
0.6023560628984613	0.17750542732188546	-1.7828302526850608	-1.0105636435090086	0.47924940619900325	-0.497491367504015	0.06930313525120078	0.34954547828468635	0.34244162005816786	-0.2697731039427865	0.38048003346849785	-0.9459504180691197	-0.329013981509348	-0.7226856405818374	-0.20470926666577324	0.7321203923937485	-1.7580970927545156	-0.2484269979009939	-2.272327705054208	1.2312174461853893	-0.38666794280938993	0.013566456930935052	-0.2189123945789653	-1.856920047557598	0.3996492978158068	0.5261586673347962	-0.19694118643859898	0.9429338664816628	-1.6227061580169526	-0.4360747695805579	0.21837408512454645	-0.6593764030927828	-1.7112806032555716	-1.2585952188679597	-0.8378999926525037	-0.09993212345421067	0.6122170063418537	-0.8319678752050907	1.5579994336382605	-0.3144114308548557	1.5184525717104265	-0.7144972477856999	2.025756789491846	-0.4582353135045988	0.5719806302548022	-0.5822461101932133	-0.9698696849919562	-0.7583138969269767	1.5496372544814163	0.3843089136566383
1.5184372204584207	1.1037538618387686	-1.8871584009205817	-0.5424874405994795	1.1987416510419222	0.22620058597887754	0.5091298721770973	0.36388079486305586	0.2346972452955914	-0.243104974867978	-0.18944501451480306	-1.5050182659978848	-0.0993712789738797	-1.4196042715872776	0.49522862584434507	1.4859032863075536	-0.8302916366737065	0.05212911293064445	-1.1442645001828806	0.7003650653703226	-0.5812795215253889	0.832773974889289	0.11318770085792186	-0.6958864236775906	0.5844462088805533	0.7786109012388895	0.5948137376961139	0.9734964881039498	-0.5712265711085456	-0.7906884601828512	1.4304774635531898	0.4197031329696304	-0.40861464749912035	-1.11192435898355	-0.22341281979532146	0.9048311448418401	0.2263806706418086	0.7026081219835904	1.9047461901838174	0.5385750941698625	2.103720513789552	-0.35896469722565055	2.669279780407786	0.22256509440810002	0.9871969044805058	-0.3026324838327149	0.1952555161149769	-0.4915431930016755	1.808076303169713	0.6104320711118411
1.6972323537580887	1.4714316383900428	-1.0581772344822116	-0.2420957903797839	1.364919475316583	0.43362780713771015	0.3378513455812597	0.06440520645390399	0.3391354696215846	-0.37953407352729573	-0.5404434722852299	-1.097948575687781	0.13294485519729593	-1.339061889200805	1.1605423058624391	2.0004116228946027	0.0618339518901609	0.2620935145874882	0.2567688536044323	-0.019973863885444396	-0.5048443620290579	0.9144189958310576	0.5858080976173632	0.19892668438743386	0.44553636095338084	0.6435322772367438	0.6725091939861447	0.5658912394340818	0.5993346998193295	-0.8258455727520344	1.6463112322708104	1.3422797896635275	1.0258681674153511	-0.7476256580627436	0.3265079231346116	1.3260839006653256	-0.5338789790908914	1.5998108020893673	1.7753596286420201	1.1436065079652646	2.1057796732557863	0.1284783499713641	2.6920704557856183	0.6734464104242698	0.7177991586376162	0.06365570518302716	1.10720615595363	-0.11768317458942955	1.257280258570001	0.6017992518933869
1.041476839589685	0.8621960231283063	0.27033312204935966	-0.17017478945569717	1.0731971187410418	0.14518078613327645	-0.3003734925607504	-0.42771799736179383	0.4156910338466919	-0.6182748977209012	-0.5510655609108913	-0.09433456534335169	0.13359367473785216	-0.5820813121269872	1.337368408301924	1.7858982739931488	0.5686946428487062	0.27697900334915854	1.2108295368138415	-0.7442471479590052	-0.24013991737744733	0.10992024987998898	0.845951499531052	0.38417919692100777	-0.01783006724550941	0.20945072859431013	0.019873367768053454	0.02093520907957604	1.3279199287242365	-0.4218131111188839	0.8507662200477514	1.6287079480064361	1.7749304349723476	-0.4042847990793811	0.4722863204758023	0.8911407427341166	-1.3013999517543782	1.5232387506645881	1.0354521693269074	1.1979926710014142	1.4390934846420638	0.4001188725075488	1.8059351983133651	0.7417765067566681	-0.19574487416045447	0.4116852178305817	1.272204690012842	0.19943647305074289	0.1407768824414988	0.25311499938595017
0.004460211742248979	-0.42022775388709105	1.2946021691237206	-0.25623281679167104	0.7514221492343953	-0.22484992466890275	-0.9298224849027742	-0.7642551953144099	0.25711550457678783	-0.8223574242845729	-0.29688046812665647	0.7737027304930058	-0.15613010656116733	0.3349602841052014	0.9476370851546425	0.7427645106880358	0.6215149380635432	-0.0020544711195700917	1.2934907651197771	-1.2134007338697153	0.0661077718868161	-1.0537096665660501	0.7362067293323205	-0.01894021673594608	-0.5256066039158677	-0.1662437592354943	-0.8274673124035833	-0.24387957192255652	1.2420340841876158	0.26138877040683073	-0.32211032759809427	1.241256880125841	1.4753078580065417	-0.22877122208422693	0.2384154207146874	-0.08252711177664739	-1.5993981726728297	0.8189269936237181	-0.041730022148707226	0.6661655812991654	0.3641664675240522	0.27667445356146947	0.2712584181260672	0.46993889529572724	-1.2397912147624768	0.6455831178781171	0.7138543803050827	0.3175779573856343	-0.8671000678686556	-0.2852146318785861
-0.708402534362061	-1.5081970619973057	1.3970739446292235	-0.38652737408249666	0.7824399189006221	-0.1663266351223907	-1.117477513183874	-0.6572336037711168	-0.08365919710236784	-0.8343371794731855	0.05511945947590674	0.941956641688982	-0.5192214514905704	0.8750220783561641	0.3538493557675064	-0.6846157402018107	0.4431552525520995	-0.49302042414549196	0.6826876135235819	-1.182147331807373	0.29701220124978694	-1.7629457788751162	0.4202699471867328	-0.46045629260890253	-0.678402022335059	-0.10307240928812819	-1.1025423724267078	0.005695879499448312	0.44675015313677136	0.858105591416613	-1.0330153769367176	0.5559777279575687	0.45051810821643884	-0.18764344405885147	0.0030750574083778285	-0.8974436736241467	-1.170390586182671	0.2291013338383359	-0.8946811636579742	-0.17146837027521397	-0.6661352162805321	-0.10027596513258197	-1.1964856736421037	0.037478082363936786	-1.7393407407572345	0.7751676337870819	0.010853896652227062	0.20171300683101473	-1.113360645296064	-0.666421800612532
-0.6234801730835778	-1.5951092183863425	0.5646230000488559	-0.48003804880287465	1.1499273900294336	0.5224923189669519	-0.7786233810757597	-0.14397663227880353	-0.3383393142820785	-0.5529369447575985	0.34929142830324666	0.3714753324660553	-0.6117069813045466	0.8368350052739479	0.046324816894056514	-1.7616333686871113	0.3680578538858669	-0.8777388384263837	0.0047780650918575005	-0.5963861876603466	0.3886095470094602	-1.5191869436425418	0.19978808138210266	-0.41265028300676887	-0.2672307521965147	0.4684897843658031	-0.3544065322244126	0.6192348460025211	-0.4891860309224944	1.0286071660824148	-0.8010833960298617	0.05046953825303732	-0.5534510473238233	-0.12370114711133026	0.17500094421402068	-0.9742418759301282	-0.2023170342658037	0.29692736189913976	-1.070172725852937	-0.853389942026099	-1.2660151894003366	-0.392699125735522	-1.8987019546881447	-0.3464064443842329	-1.3292389808654659	0.9044671399766882	-0.12831890571908075	-0.05885319565177737	-0.45629954048850696	-0.6174169551103508
0.17315274511101136	-0.5526838750797167	-0.632014489539126	-0.4840660798580993	1.4204180054014275	1.5330817458376762	-0.1769306103952198	0.40992329404832634	-0.3094075809240796	-0.009010967213728377	0.45789891659810034	-0.500717878674267	-0.25705325791097317	0.4207891152320716	0.20560222415637353	-1.9550042851035307	0.5942778120103063	-0.7992741147772014	-0.1589280536116549	0.27039846255186784	0.30713798633539896	-0.47438666072904717	0.19734744964128412	0.22712694856674998	0.5083104147678006	1.1702715910508246	1.1623998306656032	1.1172544309715524	-0.8888450572653611	0.6772510634123642	0.1952902889585904	-0.04065049751803855	-0.9125254370929183	0.09980382628004204	0.8178092320496011	-0.26508331615951025	0.7469680035307122	0.93235492784921	-0.594524683921631	-0.9972318208882553	-1.3201735141941917	-0.3663454741283059	-1.654615793226609	-0.5379288928805072	-0.24206476067763186	1.089200321668725	0.5475632905595337	-0.31497053100880457	0.5856849259290469	-0.1938477389751693
1.100148951738072	0.9507446981877105	-1.4481413584117788	-0.3236936115041248	1.0981422931629783	2.229973941404279	0.345577257103096	0.5890359731294221	-0.11217550961628062	0.6107964177203837	0.2625680126648246	-1.11988330618385	0.3674174414768878	0.003994679926111822	0.5228722442262215	-1.2898579872847755	1.0385671427632395	-0.18026634343664544	0.30050599633316777	0.8894171498995977	0.05193179996639494	0.7427580344220774	0.2170207134739818	1.0833040321996388	1.1206825481024083	1.4052408524381892	2.5772196467493935	1.0000881274956461	-0.4291794354924574	0.003383346807868834	1.2683490587308401	0.15041501905558918	-0.5263283284164331	0.48398839285415063	1.549397430274388	0.7286285318536748	1.1147458745341559	1.5018675224954297	0.009678995820854266	-0.5300599623869829	-1.0124755412999027	-0.09550444515665091	-0.9223123932883884	-0.5002050423586352	0.8240548834938363	1.2051400197284756	1.5760289696553267	-0.4491812668778428	1.1776826584264684	0.23585393601999344
1.4915343448039595	1.9383578390282319	-1.437496240674193	0.1003463677161291	0.06530703980230616	2.11182404298208	0.65266877608686	0.2603242302618789	-0.11151497568388175	1.0407166395394882	-0.29988286587718815	-1.1742673176850034	0.8361767281505071	-0.1594895182002267	0.45646198491279455	-0.3000990850834777	1.3967041824327737	0.6392766287847697	0.9983943075897775	0.7868653391814949	-0.29774108652613335	1.5299694790934983	-0.06796252995596196	1.6092441492072445	1.0755231182428024	0.8206988804411474	2.9622760899005476	0.1179659146432245	0.6307346029071406	-0.6353855036045478	1.6977359044672826	0.286001346482226	0.2048405753988138	0.8935636371771439	1.827113572705517	1.338304260953904	0.7379230668263559	1.3815143167996289	0.1179056648348101	0.2655046231130254	-0.6742160125482962	0.11945022236921012	-0.4258113577901508	-0.29065375034013735	1.190009311652789	0.9957960053595999	2.1147512351449413	-0.42452167336036645	0.778006604423207	0.30477846100180306
1.0572737512018624	1.846869407296468	-0.664503420749131	0.8215158003143207	-1.2657598957918643	1.208972156089764	0.8711139226609955	-0.3207475795488954	-0.5821823071261335	1.0962751603447982	-1.12342749262504	-0.7118471208687359	0.8115975469697185	-0.08057386382162866	-0.2759928170049329	0.378019192228602	1.3683023590969061	1.1239828160673084	1.4258099599733867	-0.09679629253063125	-0.5591178426640628	1.714133094868333	-0.7648016376081941	1.493589981760497	0.2935572401307048	-0.357010872949733	1.9890841502533665	-1.16396984527284	1.6309256675232362	-0.9342972237793825	1.201525333545825	0.1152213684117773	0.75523707647803	1.163276361181018	1.3992636848829567	1.208458042139778	-0.016971563277825577	0.5164954893852587	-0.4891845187108455	0.9292059410630022	-0.5565687904918979	0.04861431729223306	-0.5841535150858448	-0.022442868771034474	0.687609900296259	0.3033334612619767	1.6298971468410934	-0.26880236387314943	-0.4418140622269477	-0.00501866622858732
0.06743451429081161	0.9229788924922451	0.4260367318664304	1.6957433663218964	-2.227295575388762	0.09841265105822389	1.1993067904073793	-0.7180769964731826	-1.4006221072478182	0.8166742220517688	-1.875812956882995	-0.002695916124535267	0.3366488842189735	0.04857067761140031	-1.392088526114145	0.4448232122029123	0.8868991285650916	0.9776110114480785	1.3677728902548676	-1.286838598811297	-0.522384302366597	1.5493965316167377	-1.5818997050514683	0.8601978086737913	-0.791527781623973	-1.4192298680785325	0.2022234293131998	-2.154336553846745	1.967480959743852	-0.7834415063809661	0.09635531352015887	-0.3364481354565995	0.8650416758437731	1.2222901945319373	0.543679866120306	0.5136664311555362	-0.522323924979504	-0.49354258269902224	-1.4256464469251011	1.1124674513193613	-0.6731811272033074	-0.2337863085078457	-1.207592146646059	0.1750432851535332	-0.21259580607802198	-0.7160804395574716	0.3697127801578128	-0.032287554514581616	-1.700742032182087	-0.3169280674499153
-0.8571525734963604	-0.006968617362441811	1.316145590707736	2.3970014880799937	-2.379424250948054	-0.49998616328279205	1.6643315513823296	-0.6575243626882213	-2.069991923624292	0.46567781023486793	-2.1258588432512444	0.6745720238894753	-0.17456952678477972	0.04617767158519499	-2.2068128972837338	0.08182794501169134	0.1888457229169748	0.41606621142196293	1.0162274109890452	-2.0403828414351843	-0.10897807784343301	1.3768636991646104	-2.012633455700866	0.1451504813730357	-1.516616720687365	-1.6722218615908662	-1.3147242578900986	-2.2793017937042706	1.487226039373104	-0.27604320042772607	-0.9331509608912109	-0.8069914132262538	0.6486616571659637	1.136607487791712	-0.1249012946595729	-0.22481574889577127	-0.3687772984150692	-0.8758237161693588	-1.9893950902582578	0.7874841886183264	-0.809814739240614	-0.4021809763369409	-1.7000564155458742	0.1946090296694423	-0.7471285255968432	-1.6194759043699405	-0.7997053348516697	0.2313652808293249	-2.171899503667814	-0.19929562043659046
-1.1793857148689115	-0.20158855914177753	1.6686206410682596	2.5768804258000446	-1.8126205166175553	-0.2513209496248891	2.0532525170350766	-0.2185157655657278	-2.0850686284310758	0.3555049523772794	-1.6241867532307663	1.1464614846007444	-0.2629752468487983	-0.13139586286687555	-2.148093992899597	-0.2685217642317126	-0.3325108650705484	0.011748983579477576	0.7205005580683191	-1.8489414262065769	0.5147721052608245	1.2917037172324293	-1.743468358135132	-0.21865282852330267	-1.4519416025081802	-0.9640847645717309	-1.6647289519295918	-1.4821534678870765	0.5444106698877639	0.37684863311688904	-1.2791959765296261	-1.0042325364460092	0.3956891316646334	1.0371714973375346	-0.13830353974961052	-0.5446364018297706	0.31390402444814247	-0.34115807770981904	-1.7160469553760853	0.2398959381556088	-0.6906169414371806	-0.17624050350784964	-1.5791868393702697	-0.0036334883439854623	-0.43044713015475417	-1.9730566771415117	-1.0880108430348434	0.4536360881849271	-1.5810522265689706	0.39122045148728235
-0.7901448131179266	0.4219921106546485	1.4161896121132187	2.0952055338492497	-1.038052190174955	0.5477667441283759	2.073538185571844	0.26848059198209695	-1.3326535488978308	0.6030900168134765	-0.5306625467723299	1.329955760590789	0.18958119837922818	-0.4028438100025365	-1.2035920654229775	-0.27153209020547037	-0.3872363225814879	0.21071465360293276	0.6416294649461434	-0.8156567775393991	0.9953412480456113	1.1145855139610783	-0.9324124285841601	-0.06712520627788354	-0.6960920374348958	0.17970345143144845	-0.7431620252475102	-0.2866040537080471	-0.2884511846570414	0.9431901300101362	-0.7754916189618276	-0.8007333114205067	0.29323124912500953	0.9947268674497867	0.4450651043903681	-0.34381616021792727	0.9525651406670982	0.6391297839889238	-0.7467606442219955	-0.14098246150129046	-0.19061464424329977	0.4112734912413909	-0.867732621144618	-0.35250358687549727	0.5744221142770942	-1.687677422738135	-0.42952537159917314	0.5479576728632467	-0.38595026931244386	0.978790691826674
-0.03703125689656555	1.2439962591437013	0.7228138393029813	1.140307571343497	-0.578260656583941	1.1985419517177391	1.5921463949339	0.5053305169175651	-0.18613940336552853	1.0078208556283414	0.6265309291170627	1.187445204442161	0.835347097278242	-0.6585766599778972	0.07140634120408437	0.08114238224122503	0.018730777806259678	0.927910021092776	0.6356437652960498	0.38998517198700505	1.0157518476640073	0.6540282214220623	-0.10602851621266024	0.44118835568944476	0.2124556567783077	0.9336331892122706	0.7060579070090767	0.5394692036553386	-0.613281921145847	1.2328845534403612	0.23303569268031246	-0.27894523379633346	0.316139607697169	0.948543364562948	1.0836697261229815	0.12550716194478942	0.9737136884277526	1.18393778290735	0.28637059270204923	-0.12486680544313339	0.5472439047602777	1.022947434279058	-0.04201583583307624	-0.682494748006207	1.5640294883520787	-1.09978786632311	0.46812948642775337	0.44930354466458733	0.5855451830659126	0.9178245449422244
0.5464280551271974	1.4415858382549935	-0.10201815679935773	0.12534620554941783	-0.6014579234501014	1.1290184194179862	0.7450355347076284	0.4373621418085088	0.7776204184343536	1.1689560557529919	1.2769149056031532	0.7393870653588734	1.1112783708565253	-0.8325703500103757	0.9845327518548856	0.5363641062831932	0.5923808313160184	1.5799301335253075	0.4493268219049823	0.986973629284176	0.5266118664314207	-0.027180103455755025	0.24482619322768542	0.9718147199770729	0.6848360430326254	0.7751838894753599	1.6156755725598786	0.4934695175867005	-0.419211638190207	1.1381961421335403	1.1283800147608962	0.3702587276931562	0.33292826382302626	0.7556055074762593	1.190994244999848	0.5081907146846667	0.24550193801664746	0.7029108220518023	0.7506908364175007	0.21976179925671993	1.1734339395149376	1.2915029958226436	0.38363801397774727	-0.8015278293502168	1.8000986033754	-0.7086022555573369	0.7255930814598459	0.17761672939839931	0.7388424281379049	-0.042295633688930336
0.5935403705871787	0.6302346661114552	-0.7088574032391376	-0.5741737102255081	-0.8741595787874753	0.3114811849164383	-0.16345037168493112	0.22988820505427912	1.187073329368958	0.7780407362033239	1.1913297145639925	0.11424085292411965	0.6727992434199411	-0.899915878991158	1.2085144246622728	0.8176724688842988	0.9531938631002268	1.5453335978202198	0.011967891903309776	0.6195969315960058	-0.20311286858306452	-0.6151602696267635	0.02773484865665159	1.2286104245959808	0.4698660875461608	-0.15167320128095965	1.3195188742176787	-0.33740645356523274	-0.005222232117894644	0.6745552094662243	1.3944944697749646	0.9790276292071752	0.2709011831101357	0.32777634638708086	0.6084544213015226	0.6028922271028597	-0.8275705179611081	-0.6281055934351962	0.4690634430039727	0.5913042251756667	1.33965925994561	1.1056936080891404	0.25710452473434253	-0.6224445754305881	1.0362308500664088	-0.7799462493662989	0.03308137318472416	-0.13888363199524492	0.08999448061389448	-1.4677467709201302
0.09960806723669687	-0.8422610370511225	-0.8476377725482452	-0.8406903069941243	-1.020636742549743	-0.747808543688721	-0.8670414374105815	0.06978676648512855	1.0735468684477871	-0.12843299992653862	0.6262311840815591	-0.458836234433508	-0.33248450300663457	-0.840837162757882	0.944294993789655	0.8166517857243137	0.8806579151076354	0.671960611857279	-0.46965010796960777	-0.41559604181253584	-0.7673924988402665	-0.8170746952976946	-0.4302858480635312	1.100661419617146	-0.23283467455085075	-1.178373534558688	-0.02893039753882255	-1.362763557524847	0.2744586399294371	0.0058455349656142954	0.8999356707263237	1.451880214249819	0.16415711716203124	-0.25527099862384905	-0.27744501462363086	0.43228717739029127	-1.6197531019292786	-2.0041096405639145	-0.21562252145166655	0.6686208807956907	0.9222380613095025	0.6520874111423752	-0.1571362011710704	-0.2481804881442921	-0.31605511124699504	-1.1492232646753093	-1.10091527971668	-0.32610535849184685	-0.8383223479068647	-2.509307031808866
-0.6340052308144426	-2.1498277699784816	-0.5116021618504775	-0.8238178374211739	-0.8350692792178116	-1.4183724056182627	-1.2708437276285207	-0.004449368685153509	0.7357069047618269	-1.1564840401698637	0.11188474533852928	-0.7627180788846566	-1.3636160142561222	-0.638860987926607	0.643540851002922	0.6081309306195417	0.4406343391507568	-0.5918996824804132	-0.6999544999573329	-1.4056946458746764	-0.8999186518326144	-0.6344526383281254	-0.6983279333824672	0.685390291418404	-0.9733671111178392	-1.6206888584707795	-1.6056032124163973	-1.9131741888923794	0.2345327973964287	-0.594790186358473	-0.0599746329756275	1.7224835955906441	0.06498704368804105	-0.76103247929047	-0.8657611383096746	0.13126995734997202	-1.7433186506130443	-2.616164539084036	-0.7764611790470403	0.3256361030050764	0.11378662901407312	0.19903737580727185	-0.46834166550702716	0.07359787798672972	-1.484309740424246	-1.3843875832645343	-1.7974556726470938	-0.2829684979551508	-1.4599599503901117	-2.5353323855336636
-1.2197810397823086	-2.5724861510576997	0.0172608363529288	-0.7481742270350897	-0.3926034297402951	-1.414310856956074	-1.4220487212653268	-0.09635094815224157	0.44585523520728626	-1.8037394412491243	0.05060308803787822	-0.7396674166046457	-1.870692051611033	-0.32563674462087566	0.5702593549454833	0.334784022205134	-0.08539484771443127	-1.5429841450164983	-0.575349338500837	-1.7247034425611425	-0.6335793661871476	-0.3650411259206976	-0.5990522213917043	0.20919720106043854	-1.3706581453287252	-1.2451589111583203	-2.485821531771578	-1.6876000587109152	-0.07809963994961683	-0.870205361145278	-0.9578680283040524	1.7025962870452465	-0.04713384497771795	-0.9524903193677923	-0.836885824545217	-0.19034051767967766	-1.2864186863801832	-2.242543246162244	-0.9192740301111082	-0.28793345723069613	-0.6821530035618675	-0.14563581759474925	-0.49517368486631	0.12412896471270106	-1.8572509238969437	-1.1573943868709864	-1.552146174729535	-0.06439690239062122	-1.521403825124625	-1.6067798180244373
-1.3998456324186304	-1.9698609522200825	0.3123635000064772	-0.6990905986547039	0.08290625758087108	-0.9547151759095548	-1.3847195365424156	-0.30370104945243914	0.27573275239990647	-1.7888451718042067	0.4371541642312566	-0.5394164745282226	-1.660209975677649	-0.014927501700795771	0.5982481121320088	0.09699708208850616	-0.4044771466023203	-1.7448614225741588	-0.28208113702324694	-1.227365148302448	-0.23178423380711147	-0.32074062537183334	-0.297976945920788	-0.09916932115720545	-1.3070021556437994	-0.35648358897482485	-2.2206084731256914	-0.9084951747491469	-0.46583253104345046	-0.7338971229567676	-1.335115836657136	1.3086564110703816	-0.23484150587029506	-0.7617036936142201	-0.3974698106080391	-0.4767541656898071	-0.6669190038937625	-1.334646502636003	-0.73271732297312	-0.841680738464104	-1.0894094414625366	-0.462802029295146	-0.34724617614526077	-0.10361580116752352	-1.3519352640520836	-0.500767817138289	-0.6311553210655558	0.14972162501907318	-1.162338470218587	-0.3969428193155941
-1.1403488825145767	-0.8220081035332617	0.09150678911051373	-0.5750783980373012	0.4258064941858782	-0.5176299383961172	-1.1595141925955779	-0.5914699656927712	0.15650645023550253	-1.218574741952023	0.9032959678228132	-0.4030710022210969	-0.9737372055964213	0.13723233465696014	0.40303794048113556	-0.07036601739837667	-0.4004434887709427	-1.2964352690894643	-0.11915814559802791	-0.2728264081942788	0.03173889621040596	-0.5254587233794207	-0.07625106986319936	-0.1252051050898585	-0.9021099224757431	0.5013776856143118	-1.0505327969259282	-0.1007991961783672	-0.7074965237195532	-0.3410093461829322	-1.0379633385657394	0.5623713562994278	-0.47999152653753774	-0.3473486663727337	-0.07675872538560881	-0.6618722624139395	-0.2622828402502976	-0.5699027542314915	-0.49729204289327034	-1.0291946310827422	-0.9764515757963438	-0.8284910126704144	-0.2258585736548686	-0.3681872882543758	-0.39261948775979594	0.2556048278275987	0.20612332971795178	0.18859421834288914	-0.6740932515810948	0.3654262206844943
-0.596305854317713	0.14575096675463867	-0.5471997660152825	-0.23685816978744656	0.6157194108138376	-0.4215705538124366	-0.7219816989622871	-0.8068511131659424	0.044832440087407895	-0.4798387790477542	1.0247661937295893	-0.4636208443059976	-0.25714672394768534	0.039968936713521405	-0.15780757307200322	-0.16448614957376503	-0.18023276079069941	-0.6588459249164816	-0.2188212682700117	0.5837260997618965	0.058804315094108155	-0.6844078391197352	-0.0295808501537739	0.07649267975154199	-0.3597416846956611	0.9444588638942115	0.3251860485058532	0.30909880101167014	-0.6547648873268251	0.003268532652459752	-0.2714224172037693	-0.32938144832796784	-0.6220549778321738	0.021266774955648153	-0.25661716432696197	-0.6362677509406959	-0.14108507870971823	-0.2873560647718351	-0.38499028808329777	-0.7557070214271674	-0.5123653480225278	-1.1289274144688446	-0.18584489010748237	-0.34632636055083743	0.4327065864278336	0.7811916004366602	0.3863470530735553	0.026526714108861975	-0.23418939640984185	0.44477641583225314
-0.010579659913032446	0.45089448358123607	-1.1505648834492075	0.30014722103870234	0.703276863552611	-0.5879688889716862	-0.12174569626565108	-0.8076256122759066	-0.011113195447346133	0.044045733742225736	0.6369058352411361	-0.6301695172890928	0.16472384323321396	-0.23994993431550626	-0.8423079141818252	-0.19835584280195126	0.040363065791219115	-0.2346493978572393	-0.4289123690406157	0.9615892566027481	-0.05395014957595931	-0.46530406012608233	0.010406552999231452	0.32377439384786405	0.15374800687597717	0.938119643730595	1.211835129319817	0.26445651361706357	-0.2855827457940436	0.05938039279018413	0.5407332870896427	-1.014632383195465	-0.4635771484503645	0.1702085416089744	-0.8361550682921224	-0.326798784220471	-0.10128220130899875	-0.2866174257273672	-0.3432794272139285	-0.19693381639508575	-0.031192102639074588	-1.1112479255452385	-0.1095982189387211	0.10719829618796489	0.758178951991238	0.9946175852094821	-0.005650484362345678	-0.19053795030676804	0.14352398169519034	0.1808634472943959
0.38994431414783287	0.11521887592390608	-1.22277387496659	0.8218338765578356	0.6956777171811064	-0.6598699570360426	0.4784497205906659	-0.5729448359474043	0.03412209535726165	0.21180564363491633	-0.06962704949649451	-0.6634106374749449	0.25419559428431426	-0.4885793454403568	-1.188513791038342	-0.21982372665960148	0.11760781689450808	-0.0768813756647736	-0.4610090800281276	0.8230404948978547	-0.1423541638380804	0.16416918904940872	0.26137664797601473	0.43269413568229353	0.5266036442342803	0.6919411501491521	1.2979425651923384	0.03704952419167124	0.2739500516356244	-0.15717842705427332	1.0003690735858932	-1.1649144202883008	0.03020257996181824	0.15065744099691614	-1.3099686874036647	0.17607804469903202	0.06248110282039482	-0.12110371186205483	-0.2406431655492593	0.30614142649457177	0.19595939111424587	-0.6472789157715827	0.09816493217842814	0.812266774188938	0.6058199983160817	1.0572456376569972	-0.36083540037215456	-0.2562206001796262	0.45788802824911157	0.07680389821375178
0.4739038514456542	-0.4369005826029238	-0.6108162884812945	1.07037044931713	0.5397685655752565	-0.34474084655552406	0.8816362063304142	-0.20451391152673523	0.1051031963171929	0.15514400281492888	-0.7077792249059439	-0.390495070836518	0.18192021464710764	-0.4691372243278702	-0.8962396284616206	-0.31225912753292895	0.09103349557708303	0.050983484987941315	-0.1582217739007384	0.3788860358218265	-0.1196491524528494	0.8602430573863715	0.6994431576817315	0.3503659949695558	0.6702164947461442	0.4248876361634012	0.7483510113771069	-0.053961711722138775	0.7740966821776643	-0.36857833700507614	0.9458096654061007	-0.6717511896425119	0.6340741927420626	0.1780152557594046	-1.1889203666980472	0.5969829148083103	0.32990646015553227	0.42229540344656613	-0.08246176477556622	0.45552649296620196	0.12363698116223602	0.05876196986085449	0.32712809213607036	1.3615760624311641	0.26950090539359856	1.1539851956822056	-0.13326745710182972	-0.07131688792258448	0.5905071024632343	0.30519249445470215
0.25252908148389824	-0.7177249959440638	0.3389292520519139	0.9574023075393719	0.2144390405801815	0.32260444249196024	0.9885968136938447	0.15263338755201017	0.031203112644885803	0.11588879920784134	-0.9580046982927148	0.11423825922448974	0.12677976291109078	-0.07761215865165878	-0.08835135453184222	-0.5318462948068179	0.14085056916681585	0.37203105922244273	0.36389264750925693	-0.12212743257549395	-0.027897137957516777	1.1711856640633487	0.9912478782180268	0.18989233602339783	0.5312481175577484	0.2247530162560826	0.0205192654924146	0.08535471553416445	0.9418392070533578	-0.24176723478322343	0.516133002613694	0.26388324137114716	0.992069965082061	0.4202565656925184	-0.41298086493624175	0.6380207666230211	0.4711863936706095	1.10483201417263	-0.047142147472806	0.18220246981619728	-0.07434595967841132	0.568704879037215	0.31586555909300534	1.4026548341682608	0.06051492523764127	1.2937816249846799	0.6621329557581027	0.26003586549845753	0.3784376183446397	0.5929270873307975
-0.12189135106113214	-0.49465933883861307	0.9945934536025841	0.6336928005241119	-0.18124106810871277	1.0055613065391287	0.8592962543722992	0.37429990251886086	-0.2818622933025652	0.2438812602595952	-0.7502170028415664	0.5353764062260332	0.1478362180984558	0.5812429669565647	0.7659460372209513	-0.8218715378070349	0.4179937608470111	0.8538649027262073	0.8166622313933067	-0.5280496570364235	0.013618494044475493	0.9156321286071725	0.7468350661688866	0.1205292995667604	0.16067333459211577	0.0806010824287542	-0.4365020971860075	0.2761695171737	0.6397203012984897	0.3260273505693597	0.04078264780987629	1.2148837951874485	0.8846801082840066	0.8087167246886272	0.5762884163926305	0.22164858684815303	0.27717082998926756	1.4613761358859112	-0.29060569477798553	-0.30816467074976495	-0.16106215985055244	0.5742139668183635	-0.07804286789332043	0.8870755718478405	0.1162283963070492	1.317830320364371	1.4737458073414254	0.4812087058697761	-0.16615286183162187	0.5672879854084697
-0.4234018706120362	0.10844225672517552	0.8768855743824994	0.34359224754663864	-0.45376300779007955	1.3299689673840749	0.6439386169830901	0.3638580045633517	-0.7128128342631801	0.5094175098373425	-0.2763191954789138	0.5174074089995175	0.2132275835073664	1.2485354890800602	1.1834815784006063	-1.0042894386086934	0.8701352815286945	1.2368187922978635	0.9664349189886905	-0.772579363021219	-0.10430215743494672	0.3313627901513149	-0.10907681820393893	0.18765577761053837	-0.24416459869081122	-0.013056110113683466	-0.41993403274509655	0.2620026126721722	-0.011040537388183114	1.0605215515311028	-0.17351629315891937	1.7344044848546742	0.39960785374630364	1.0411295784854107	1.1511679013559637	-0.3991763510248613	-0.21901916726638795	1.2397194826680944	-0.7185471213708076	-0.6649730402177565	-0.020656204320309464	0.1975141798045857	-0.6564338902716624	0.09316096655928707	0.3740943889108308	1.086296028122353	1.7048546347097808	0.34989304182244796	-0.7326747785176232	0.20119266620610052
-0.4699274515702197	0.7481623926844813	-0.002546590045604259	0.1967020220479304	-0.4436551325456415	1.1487663658672416	0.44817325071406744	0.055647802059175806	-0.9873455834319985	0.7652417037533183	0.13344224218775957	-0.08004567206512976	0.3074267125498675	1.6528708527830716	0.9723363977304703	-0.897182370359901	1.2046791847748393	1.2736247579050886	0.7816860302971494	-0.7988377803964823	-0.41751859110438283	-0.13995271628811495	-1.176548745428352	0.22194846366088175	-0.4117092615238859	-0.022277957094266776	-0.0433751702111316	-0.03352176292219825	-0.6561650256879449	1.438739424650848	-0.027402206837271115	1.5633596278659505	-0.15349316943869984	0.7984600761932964	0.9438046631837254	-0.7925163177950971	-0.7308550207136969	0.639786980278523	-0.9780962617806833	-0.6192876054268539	0.2609865297690082	-0.0856025408376625	-0.9581971704921894	-0.584337411913636	0.6696729275264672	0.6436900459995496	1.2104560476299677	-0.18921257203514147	-0.8675244749548922	-0.09670133239398009
-0.22798291385372604	1.1055855927003062	-1.1459188677643741	0.07513781623308874	-0.1389447534830387	0.6011139589372492	0.26017829772539514	-0.5189051975785663	-0.9095116318000046	0.8728772332983641	0.18683054518409462	-1.0514775027586898	0.4771747012520508	1.643580235765291	0.29053631248424605	-0.4778588172055329	1.0475833261290917	0.9407095079419976	0.3962406099091823	-0.538731096246097	-0.8572767031557003	-0.23744804344245776	-1.7971037768411466	-0.049504487637708545	-0.16686315639950983	0.06117625304370964	0.3656631191493996	-0.4070875589050916	-0.9070879499815815	1.0335967234272367	0.3266452877653893	0.7335957850842422	-0.5078396296178076	0.018067165344752577	0.08480015368220123	-0.668334576891201	-0.9221617781628951	0.13761572161939736	-0.7179730324693558	-0.15875305160020714	0.46731434845283043	0.12084236532311503	-0.6151383436298395	-0.8945304036755247	0.8497727576879942	0.19875001420601815	0.3683263912259162	-0.9360227258882856	-0.32627998516077505	0.14439636643078668
0.16882412077093947	1.0676477848398207	-1.8948362915903845	-0.22520689712287764	0.3276919300937316	-0.04110990321618265	0.006264046610362592	-1.1382502456112022	-0.5401758943156565	0.7838735462319172	-0.21176669719604677	-1.9278197592659654	0.7627735605572682	1.24373595549003	-0.5240791055434351	0.062265510773491246	0.21749191652206487	0.4393736582876664	-0.028726222762553176	0.01953551741925162	-1.2404032818813029	-0.08926130975474453	-1.502347295198257	-0.7448699139042068	0.42509265415190894	0.15435661185534635	0.47081950035312886	-0.5170980719281179	-0.5971995062131191	-0.15415831653312836	0.6018625158731322	-0.46257168771267376	-0.6362193743969542	-0.9964411967970109	-0.9178914704828255	-0.11366695220328318	-0.6452028138712449	0.06398307390123242	0.09798642265288006	0.46797824750781164	0.4122468892423123	0.7213435727836149	0.3117517216002139	-0.8329962766176724	0.8288075770168807	-0.05294636748779052	-0.2937520306886247	-1.5141660849000838	0.6755410917536422	0.967155647569969
0.5082463181781848	0.747753356043139	-1.826793149261113	-0.7440536476569758	0.7832346460369288	-0.5730115670585403	-0.32629163839046743	-1.4060623078870358	-0.1333785460826034	0.535836364965117	-0.87613364803321	-2.2204982566243237	1.0963714289298232	0.6164868177275341	-1.1614149123585122	0.4482704628131424	-1.071435021330498	0.018071159505143056	-0.38908417089088665	0.7548793363276204	-1.3024371274039668	-0.06233864113174525	-0.354687189022083	-1.6321529574286784	1.0705459665356694	0.11996042582068854	0.12730723966283336	-0.15114575126692456	0.08928758648051437	-1.6199943795882328	0.5737508579176669	-1.596985298945208	-0.698582133706876	-1.7349734489713793	-1.5334944031137394	0.4610464184747889	-0.021275935843285784	0.3237982956544856	1.1098554293032101	0.9186821031429668	0.07324046926131873	1.1430509763147174	1.325993346282563	-0.5376255850933929	0.5922268746538193	-0.08449594470208094	-0.5383413996475771	-1.5581915191351223	1.5609840707156668	1.857636284076478
0.6354078908640196	0.3635331850690729	-0.9590385050778764	-1.241121023685589	1.1141767171578985	-0.9343211401582392	-0.6308214310244521	-0.9646764301139251	0.11926314285378599	0.2033780203635088	-1.385200060747887	-1.6846251204599643	1.2937523221616543	-0.014295667781364669	-1.4284551978175835	0.5420314366214951	-2.2511122826538257	-0.2013910330513979	-0.613527293278116	1.4280257397751752	-0.8131301447401779	-0.39900829651624004	1.0779525416757525	-2.199095335212975	1.4286516575911254	-0.10916655946004884	-0.5266845822829415	0.5948062183931248	0.7235542597520831	-2.616779983292187	0.22286679147075486	-2.2645754008507697	-0.807123975254702	-1.8110461666067592	-1.5237080045337967	0.6334700828521732	0.6747096283218432	0.5025400474045083	1.8036931836792902	0.9758086429083275	-0.3908147235827278	0.8160068034697872	1.8517251967122983	-0.11896048350242172	0.18610474599509474	-0.02733510028371692	-0.5309727857941282	-0.916154139951965	1.7971064170247348	2.132894801786832
0.5393975194386016	0.07477570255471529	0.32415084305145675	-1.354439685149763	1.2817225307692406	-1.1417036598884027	-0.7594850532102405	0.19526501609628022	0.27767104438364115	-0.13791504967209695	-1.2925491221611138	-0.4598502641881443	1.1771785771501517	-0.44650227505795603	-1.2344183607836312	0.45293527376225473	-2.709100292251339	-0.25129722427528933	-0.6201383134848575	1.8030901126554406	0.24507596667629236	-0.975541785137406	2.090354440503186	-1.9933776152526668	1.336909316881403	-0.43968664188985396	-1.1419412826282358	1.3680945032757341	0.908492934577234	-2.6028720329641444	-0.2674646419502453	-2.231089476616704	-0.8622317593259743	-1.2263004979768013	-1.0210226609615043	0.2912491438286782	1.2012786025456994	0.2516812699097846	1.883629792116246	0.661979244879625	-0.7372600458433961	-0.2791741060002222	1.6643402368609224	0.39261658453224413	-0.2904761563448126	-0.024224028767739263	-0.5733026057550159	0.2346854964712563	1.2912395446452363	1.51755288996078
0.33558491970015447	-0.10362822217045504	1.507456521197989	-0.9226550978657471	1.2774331160715255	-1.1897844241764035	-0.6730927931048492	1.5921733986887268	0.5659380501491009	-0.418615157677605	-0.42743499667055723	0.9816504298539425	0.7326716943734658	-0.5658421494627917	-0.5898016276194487	0.42318934821665083	-2.1898207513658945	-0.2202887655877443	-0.3623093289644179	1.788738095644096	1.5574161709135912	-1.4000643149357317	2.2802160918134664	-0.9972204148107642	0.9171092591876063	-0.6624931744945753	-1.3584743077171595	1.8040876269522537	0.5317597282316143	-1.5880954458467968	-0.645561515663683	-1.534179176803097	-0.6460133294341017	-0.3753062712387501	-0.3720455029397466	-0.2922685466717263	1.4563359819932082	-0.3963340676225325	1.468831508006169	0.18474769778033745	-0.7779683697496762	-1.496711532755974	1.03808922625015	0.9454970004813649	-0.7071655727639585	-0.10364648057925273	-0.7628912936102813	1.4309961336420507	0.4555234280043762	0.3937513448216387
0.17442525710729104	-0.25965998308894184	2.1726551854033285	-0.19011448640805279	1.1068850221735616	-1.0373877002451588	-0.5135168466102464	2.477871926949155	1.0775181025377354	-0.5795485583953972	0.9034395499764721	2.0577726191821832	0.15737357701168844	-0.3867420191839053	0.33164760116456327	0.5819824832337072	-1.0073209146508526	-0.16066900267954365	0.05835603901962086	1.4890293679692619	2.5651872650203025	-1.3546979419651068	1.7605157726354843	0.2733542862690259	0.4881451155651407	-0.6033985601099355	-1.0153761194728288	1.7791896449831701	-0.17605205931332643	-0.14353273424894844	-0.7538084629330755	-0.4951626485767126	-0.09400751892231805	0.21453226102383355	0.10046409766287849	-0.6786355217152897	1.457505939590277	-1.0522127592537522	0.9673472284429598	-0.22289160321427176	-0.46910641043263923	-1.9881099709979728	0.4985823758595232	1.3573130366043153	-0.9516286305990583	-0.19212193874481245	-0.9200818332455062	2.1319499007936544	-0.10932316487667533	-0.5055824000028201
0.1584253455414745	-0.45428936775934	2.131259478522446	0.31481578299128365	0.8362470805524271	-0.6803802137953986	-0.5066465310597975	2.3392167142752704	1.5789023169211616	-0.5933378569149219	2.0112339288085606	2.368101673168194	-0.2604125017380238	-0.05046650348270566	1.165472750672145	0.8021115224319656	0.11586367017267954	-0.0868496851596669	0.363255712613758	1.1280447370056217	2.783165496168555	-0.8685514555381274	1.0303040161001171	1.0703438850671714	0.35352876742872674	-0.24586983815382746	-0.23733263143520184	1.483402146320608	-0.8003309400820592	0.9424050472397136	-0.6045610190297129	0.39617001746028946	0.5390834026524716	0.2228657491755161	0.2564327126400709	-0.5908660668779683	1.2718218947178415	-1.2900557319247623	0.7548544255676545	-0.4293436682768223	0.09031545441216121	-1.3733771601281062	0.4052292152394717	1.3721158746161055	-0.9835824192510223	-0.22412130181682344	-0.8250118435139716	2.0108524319333294	-0.046947893531052234	-0.690759568984403
0.3207286775912293	-0.6149540440417881	1.4726258132273953	0.16813372491113432	0.6299218619807613	-0.2108138439718231	-0.7593239793064588	1.306698737280401	1.6559006107599772	-0.48664778823569904	2.236193619379527	1.9092130714233286	-0.3425284690879566	0.23814517186600992	1.4942033170360005	0.8129306315094431	0.5138027215863539	-0.025369096073498645	0.26250103972545524	0.9099393901616347	2.155209683500758	-0.2802609078565588	0.6269269739285294	0.9271935520405339	0.6098557978331951	0.2790585593562366	0.6543522851259356	1.2608007797469467	-0.9910666797707427	1.1455675352273187	-0.3309105833948424	0.70949595608854	0.8296868155997679	-0.2777940162739962	0.15781953007142369	-0.08695818748692787	0.9836765550905225	-0.9705637919780522	0.930559884605946	-0.4136231670647237	0.7286983619904178	-0.04929508133695821	0.7151322636109321	0.8878120586376156	-0.8494519122226233	-0.20974517821458666	-0.4898234231343626	1.1729482792184158	0.54785938549051	-0.273810410016837
0.645941442198038	-0.5555227479404179	0.5481762662098876	-0.5958589376445804	0.6788965046207579	0.2206293480655581	-1.127249926166181	0.10659247415369208	1.114688259922378	-0.330070542121236	1.4279852596778293	1.084541794737189	-0.14653269240140843	0.3221250611863492	1.1288293498809066	0.48083363042481364	0.03662906558780222	-0.0201231064582684	-0.2755193769333044	0.9120809001128865	1.154962593045786	0.06311716840261347	0.7983062464826857	0.003424709895880376	1.0895512146010229	0.8080964400583087	1.334051697037529	1.3384857307615208	-0.6390697882901117	0.5166454719438882	-0.07288135779587614	0.31495594696508555	0.5577827745382425	-0.9027786821351537	-0.012204857943887062	0.5284600188505555	0.7051439782474277	-0.3021104181083497	1.3194889992555694	-0.19413535212547342	1.2822031039879254	1.1331623688903398	1.0940934374463975	0.1466767050523505	-0.6400343809088712	-0.1832443460995447	-0.16797634592268998	0.14359848676985332	1.2773109263217477	0.207371483578068
1.0758420822116874	-0.1320409726077976	-0.1391905863888675	-1.4638750371079385	1.025676036839674	0.5105195661719668	-1.2901395254146648	-0.4637776275861165	0.2604542778458144	-0.19254923611133032	0.12374573815612257	0.47382381697261405	0.08019562881296807	0.19056020414538893	0.3171514118364071	-0.011511418347799252	-0.8349067644737475	-0.06953507694020437	-0.9029547773698435	1.0653229528296035	0.4856436505395467	0.08969840261053295	1.3792466232908926	-1.014508368602716	1.4531205919625332	1.2409016863804136	1.6259992266437249	1.6449782231346075	0.09770386522466848	-0.3763639866948166	0.09939927254682153	-0.5132407395862635	-0.03942037515077447	-1.2240790684716139	-0.05976944728921184	0.9413495879879066	0.5606940907012574	0.36917787306241817	1.6581140876621678	0.2119116458085433	1.637662165603169	1.541561588689561	1.2277893722006854	-0.3454974218979437	-0.42578375662226664	-0.10712781112178535	-0.08617209672771804	-0.41566245811632613	1.7692043750703679	0.30832937052614723
1.4813023271634793	0.5773131792773107	-0.16976309458504416	-1.7970233583374158	1.4361546010586277	0.6670272271771625	-0.9981209739667586	-0.1452503358525429	-0.264986461519814	-0.10020024748281532	-0.7739811357511635	0.4731323924388282	0.07783174081524044	-0.01231144669303335	-0.35414583757125	-0.2868307868669567	-1.3271074912547105	-0.08236129363323975	-1.097975277713532	1.206590170457494	0.5541322746415649	0.018761801804096895	1.9093156251629888	-1.3966563623315038	1.3656314098684543	1.5283519536943888	1.5252415353256306	1.8520395044766504	0.8861146924455597	-0.8298817818672544	0.17285878810096159	-1.2298027534054925	-0.407185316018517	-1.0321791856768936	0.12717293597920307	1.0060171317735944	0.6082412323803246	0.8169820706262132	1.764046561651255	0.7361591175286404	1.7315055906868744	1.2041914156667033	1.0369004293479827	-0.1857447667951683	-0.2266345168555756	0.1268525352159986	-0.18105664970119148	-0.12377150432147281	1.8912088404540057	0.049925452871162165
1.6533419833028855	1.230360811120545	0.5130419823901603	-1.294492225437958	1.4869900010880275	0.7620256556222756	-0.29538530167354565	0.5940935579896047	-0.012439665296880993	-0.0412179295451315	-0.6351995122487882	1.027283715654644	-0.25064799257433296	-0.09068416140767864	-0.36568400114574695	-0.11889617511565581	-0.9333113725835116	0.054875175235038924	-0.5893735608224488	1.1574375636150904	1.125362725902824	0.11596046535840727	1.902544568095551	-0.8783341326858031	0.6708904075322949	1.5985620915448828	1.1123238336316446	1.6113106677009903	1.3547980243387403	-0.45774758731399334	0.12810299896621413	-1.3404034471357413	-0.1333264906937687	-0.427124071746854	0.5272194323795443	0.7526432865605379	0.7578754755155609	1.0160057936259033	1.562349850453652	1.1766353277701826	1.533501769459855	0.662082254430394	0.6349097037407682	0.5476643024819983	-0.037886732994356936	0.5624974677105781	-0.13030489139419565	0.8371475675664046	1.7082097965546639	-0.18576841959532536
1.3821063717926405	1.3982191030854767	1.4762356241411998	-0.20843335180099484	0.8694913774758518	0.8213092228365421	0.4727699117857224	0.9698616494335148	0.8284795739237198	-0.009269906045212198	0.41513743339448916	1.6516836037803104	-0.7827881613171231	0.05287226696322303	0.31166828944477887	0.3083832543483315	0.21552266265254086	0.3292545687619768	0.35075457883505534	0.7974523757214004	1.4714396154820282	0.43117123460823015	1.125517345556295	0.18414871258795334	-0.5050179929072715	1.3442457055824628	0.4746059884775012	0.8169761311630885	1.231724893625634	0.5760043921947601	-0.08642762625938175	-0.7199346050973903	0.6612152058726053	0.2883051272170615	0.992113557724145	0.2877769404027256	0.7972506229545716	1.0274998073638506	1.0207597167673657	1.2189657502709192	1.0480774549616558	0.4094054132698925	0.1339701322870502	1.2560921501266649	0.12532279089479906	1.0431628624369955	0.32479070136725546	1.792787161492014	1.2986180712153135	-0.10218263290617596
0.6140034406817096	0.8694844705655752	1.994968541200743	0.8519642506645283	-0.3108396327184378	0.7766627722132585	0.8934262362202458	0.5620375909205481	1.5016662598672303	-0.029632001844235287	1.565706003906396	1.7597712530834162	-1.258008599993113	0.33830736721878235	1.141175307047906	0.4965123747334306	1.4497322216740258	0.525817207516934	1.0427901298410809	0.12266625517196926	0.945705235965413	0.7612838226855434	-0.24948192418289147	1.1098270564218562	-1.7667212554246001	0.7268966961515884	-0.284435042029321	-0.29326184600853217	0.46718197483055296	1.682542302612005	-0.49680791531751683	0.2904628249712145	1.3680397521928587	0.8098344439423801	1.3188879627359351	-0.2738790161676286	0.5519494448637382	0.8619927801708523	0.13534839784269115	0.6215373086160911	0.339105013753588	0.4601360636950826	-0.4641952160225875	1.2270238457898377	0.2217228959258534	1.2533111089562485	1.0703510019804907	1.9956188594424091	0.6579315773666286	0.1771679118435918
-0.4308040727863166	-0.14395706440284403	1.522896839891768	1.36235894261833	-1.517745408089902	0.5441620772631138	0.782528117520827	-0.31669709087873693	1.276370093999637	-0.12537752033799268	1.9158719657023788	1.0845465113224162	-1.4275967962056346	0.5722541644372435	1.4005700845697249	0.0444752042463819	2.052187800328522	0.35043645679721314	0.91130556021274	-0.7267915211640635	-0.46015738756294944	0.8542524333102959	-1.6989738986226297	1.3902610480183362	-2.5992491750940694	-0.09805170834715164	-0.9837315203456273	-1.2727263981677386	-0.6938419143737025	2.2319704967453733	-1.0127161168764847	1.089228427290719	1.369960200110012	0.9869580222509211	1.3587597240469251	-0.7916677907890199	0.06305817589216214	0.48471951410196196	-0.9828371893133687	-0.544521870741373	-0.4495684885768088	0.4311528002803399	-1.1779355988297553	0.206212376498876	0.22769162423373537	0.9590098291992449	1.638350337891107	1.1275423313225634	-0.2115144442687557	0.22063689959325705
-1.3182333146798177	-1.0902756928640431	0.12546502467250506	1.2205386029694603	-2.128488508741482	0.15453966906312933	0.3070669557621423	-0.8972665997534498	0.07830707403558233	-0.2520046112771733	1.1471314624328093	-0.11343017934528837	-1.1828826424286645	0.6114678353546816	0.7407005946374363	-0.9640951114518498	1.7611893180232008	-0.3081212245603096	-0.029988947622607873	-1.502058846984725	-2.044942771184067	0.6429838183024166	-2.6064897956810227	0.9994888359571681	-2.619996793745396	-0.799060564967359	-1.3677861730583312	-1.7445227511420862	-1.7618267826398628	1.9350639124923266	-1.410180032169996	1.1953016413385362	0.5555825073032562	0.85348552435507	1.0949892517517346	-1.0743925279476538	-0.3949449347329986	-0.05401028820908291	-2.031694525550918	-1.8160971219122197	-1.1162876861339508	0.02366394196235399	-1.8788670986707232	-1.3326955141909635	0.17967291429032003	0.24916163830569152	1.5648629410457553	-0.4673682250346556	-1.150186984824848	-0.25996284097225686
-1.6539645106901142	-1.4345932349917456	-1.4817317078024832	0.7330016102477371	-1.9030326332094682	-0.2116383571990262	-0.16504017603998744	-0.6499808494285934	-1.3984065504198206	-0.2836588177492876	-0.26051961639318494	-1.2218026807221407	-0.6069605546837101	0.48897002537417295	-0.5297833290032004	-1.9539055026932717	0.902871496124269	-1.2050255287756608	-1.1436528038797638	-1.9583301430578293	-2.9049001098172935	0.28403642436063703	-2.6079896839000773	0.30786827850165654	-1.8177715519160063	-1.0809774724002559	-1.241155471744122	-1.6329813152382293	-2.217076377574582	0.9827810583732195	-1.4467034643091519	0.54845167748219	-0.5795104663893267	0.551053758251987	0.6301335935336109	-0.9541451019763266	-0.5173271095745505	-0.5388825110466775	-2.6055392348105584	-2.5525070132458945	-1.4791804485033175	-0.5990776133159381	-2.271973053667111	-2.482992246744111	0.15403587648982284	-0.47228418408279804	0.7773577790578523	-1.9996440923871934	-1.8386749125845039	-1.0624699471312362
-1.3686734664471187	-1.0434627828312664	-2.38551223136987	0.30238229692128443	-1.1937533672027896	-0.35029719413175125	-0.3601240015236043	0.20735833528216827	-2.2283648462869383	-0.10097553230313724	-1.4324208337623228	-1.7171719170414488	0.06088057970388189	0.38504055752283245	-1.67429044135899	-2.274351806061882	0.07660181255161301	-1.849370433445382	-1.646601198420448	-1.9967262895262783	-2.6273955904478714	-0.019532956784462135	-1.824128494152811	-0.2758738719295853	-0.6185593756674881	-0.9389243444851835	-0.6536395534050311	-1.1905413847102067	-1.8107184115844268	-0.11988795733280055	-1.0444976331885303	-0.4716313863138782	-1.33985888055384	0.2230085076606512	0.09267601641667944	-0.4430638784701227	-0.24716574288339954	-0.6965718934184763	-2.4510486469140917	-2.3430538774074217	-1.4744464051245498	-0.9326958614509802	-2.099499072744523	-2.5685752421492367	0.18758538831471322	-0.7898468821985962	-0.33269228151524294	-2.7544174103872656	-2.0023441797962036	-1.6059055463307181
-0.7994892827242247	-0.29275355801595937	-2.1200207649736273	0.10274073113090006	-0.6891163812761159	-0.22040999425665797	-0.29136214963768026	0.8531248021993976	-1.998821182817016	0.27550131200552735	-1.7805611618423864	-1.5352483392955916	0.533730373701319	0.4521160006975969	-2.08421611830778	-1.708611436278023	-0.3224755005057412	-1.852440686745919	-1.219542560483022	-1.7327908308693376	-1.6039795153687089	-0.21600970424596996	-0.8057477691736612	-0.6064054928071595	0.31721078992674184	-0.7081087881543646	0.04441877808331853	-0.8065910530597368	-0.7576612011114748	-0.8853134418796519	-0.389209415901024	-1.3077854328999579	-1.3900934017163038	-0.04871679960137517	-0.45134258655793075	0.18119232766884957	0.12273493417220918	-0.424936420986828	-1.696582520278094	-1.3145902824916456	-1.2076207106329744	-0.6489226537698898	-1.3972302467471596	-1.654553570456656	0.21866829473011418	-0.6338408594222769	-1.207029423869108	-2.5384570561931246	-1.6516675409443098	-1.4199177133032825
-0.4607776735099461	0.21433471495339204	-1.0106094498226421	0.010244335691097355	-0.8662660115915538	-0.003703423044750049	-0.19099054850875252	0.559528290886942	-1.11937267108074	0.6384910343623805	-1.4000045440912028	-1.0782316864290284	0.6239531110199924	0.6364218641607342	-1.7003776052168733	-0.6457186791761412	-0.3454269293989331	-1.2344375529280294	-0.23773506124786573	-1.4151908441880543	-0.6974615513154984	-0.41441350121945597	-0.18564547291177297	-0.8068066038903671	0.4873241090324265	-0.8075870713103239	0.38902574456213046	-0.7362964799181293	0.35502736721322975	-1.1084547388540413	0.16770079819043568	-1.574734258496353	-0.9767333618396987	-0.23904407539885236	-0.9941441588861255	0.5047225873196685	0.15381594285333364	0.07651351319387024	-0.8227761384112401	-0.07933474642854547	-0.9046459282270357	0.00270682143065553	-0.5391843213070326	-0.4832030759253846	0.13003023767657002	-0.35771588488282313	-1.5112645997108514	-1.7333721169292096	-1.1134034439383482	-0.5665660383961767
-0.6483432705292271	0.12202871253869614	0.07345992344171733	-0.1862321069706741	-1.5914544223771736	0.049900144303815785	-0.2505381350068728	-0.6488468801990428	-0.42719348450824723	0.7177634133645743	-0.8766057905161154	-0.8536997952790758	0.36219423022775776	0.6615259393366172	-0.9673375953344435	0.23685240386826095	-0.3224827872819994	-0.41310534261728954	0.5696955511511425	-1.2314731794205551	-0.5359238403291826	-0.696605605944783	-0.24759665483531845	-1.0212987423739839	-0.11569849298059262	-1.3551789065243485	0.1384557304150177	-0.9399483666538844	0.9322941998309733	-0.9082285377174536	0.3587722093153754	-1.2559883634309812	-0.6302945227867734	-0.3333386832369903	-1.4921517165779938	0.27906538723983754	-0.36514584434573677	0.4342616074888015	-0.34008886970495517	0.6737903510857345	-0.7732200319229421	0.3389195501446195	0.01835038533984783	0.1218886513253127	-0.11983317161894773	-0.42706436567243045	-1.2833659684597432	-0.9406674194056794	-0.7842424207266891	0.3980574543289658
-1.186508509081064	-0.38608814336565855	0.3821990897797948	-0.5161191693451266	-2.2105952810171883	-0.12991578449422014	-0.40665239007465237	-1.9554942756179097	-0.43952266633870923	0.4056933675478287	-0.7130925259850313	-1.0417358935662722	0.0033518667803758197	0.21863101623041004	-0.4012670446630035	0.5142743296504437	-0.4770082329945479	0.1358145705542606	0.7313221125192072	-1.1507414519959525	-1.0231495264992367	-0.9373352682380711	-0.7233645486630305	-1.1840127310267505	-0.9794031517294649	-1.9910342115763195	-0.5011354563643291	-1.1405828522602492	0.767758394373773	-0.5586387309846319	0.21298469747349213	-0.6390257161377115	-0.6415006249973447	-0.2888825350585602	-1.788598878304014	-0.3433360558918194	-1.1905741546130613	0.4074655478464224	-0.4090802287109125	0.6515116072877041	-0.8577080001088465	-0.14984070007635053	0.09460676100196175	-0.10291291868978665	-0.39721798586689966	-0.972475787827777	-0.7620795708537748	-0.5197300554374157	-0.8066623892698519	0.890471941456504
-1.5450535485933627	-0.7324948492781137	-0.15814668523713285	-0.757629516584093	-2.075464094567823	-0.3312562161264952	-0.37357456868491745	-2.3878191626485443	-0.919892986512504	-0.1061880581998973	-0.8963980989621372	-1.3502819190002118	-0.12391647776206872	-0.7645100371292498	-0.1778432984116974	0.322390338568937	-0.6925342476771638	0.25727322774910777	0.3843498783430196	-0.9517775294105779	-1.4713099024057288	-0.8471769868567479	-0.9964026408010325	-1.0405972692276177	-1.414098138032197	-2.11183732650734	-0.9769306727658612	-1.049906674668616	0.16892516926850362	-0.26286232314565305	0.04300123252687279	-0.07409139350782432	-0.8079421035567478	-0.04348291538217225	-1.666786647465549	-0.8772285916453096	-1.7672723758977176	0.10481238609102224	-0.7246136300409775	0.13116067684669636	-0.994551578190964	-1.2757091680171653	-0.07627388319326389	-0.7012421938269765	-0.45017235625773416	-1.61704414627052	-0.1265297939981289	-0.3873903346679289	-0.9639864327326628	0.766543654725082
-1.2627462028188157	-0.4353123337534734	-0.9400342541646617	-0.6305800140441616	-1.0824438874886873	-0.23362695903743758	0.09266908053670313	-1.6015501706331083	-1.1414274764457368	-0.4294490527808108	-0.9770006491657879	-1.280228699447275	0.14199592131236813	-1.9875015716913487	-0.09470588038722443	0.18274502537633577	-0.6466998769942619	0.19702870553872315	0.07441381237012919	-0.44197572888646974	-1.230113657002237	-0.23790808753989437	-0.5914468816521915	-0.41001050378002785	-1.0407907282820228	-1.3704943909517417	-0.7853741323611131	-0.5936967904690719	-0.30352052217643827	-0.03745805087835508	0.18996420674592976	0.24989907591818541	-0.6857923476060217	0.4262160401700235	-1.029842888680024	-0.8741919008528481	-1.6613687977200111	-0.10274186628541575	-0.7813349543617903	-0.29575085838109344	-0.9181605249151492	-2.2257911171935794	-0.06608729098414001	-0.938076618511231	-0.11677817692195563	-1.7707119513987617	0.5697037923177742	-0.21284003179879726	-0.9063603341184747	0.36622965811026326
-0.3472764245184243	0.44945295579324746	-1.215005152860069	-0.06970698567161336	0.22166308629932924	0.2680830168034839	0.9255836490864762	-0.1539719390046048	-0.5989819963251724	-0.2738644963546057	-0.5561258564895238	-0.5762495336619768	0.6338831937931743	-2.902925624343681	0.10744912436018729	0.5153212590401882	-0.17402234764978214	0.3109326321469085	0.21053706858323257	0.30549306097941903	-0.264795276805925	0.727507810644867	0.41376069935155446	0.5634673962061206	-0.06531402480923187	-0.033688500400570386	0.12712653259354578	0.02698689020285197	-0.286437253041878	0.2318274733937624	0.7186599376818434	0.36698696706890804	-0.09542533763295584	1.037684761195248	-0.05802565305089701	-0.3083031464608014	-0.9366907090298172	0.0807095981047905	-0.3086561037036872	-0.20060654264406222	-0.4589959827644062	-2.2161696948841025	0.3508428623041448	-0.45316487692628193	0.4801096689704312	-1.1606497710289254	1.2344729542339314	0.1966350512875231	-0.5104838262493119	0.11675653111332437
0.6867925864485002	1.3142245321916752	-0.721077231202453	0.6784448024516126	1.059857298646877	0.8868150499533348	1.724355090072949	0.9583098838562958	0.486794788068254	0.2976475823605958	0.28946669932084523	0.5200253797004841	0.9306621304709097	-3.040443322552432	0.41731281249149704	1.2706366004733134	0.5033482387305789	0.6773170786156536	0.6839814756377863	0.9190188649361771	0.8116276740339013	1.5610789128063316	1.3922196275902634	1.4268314789152983	0.8800859846592206	1.1361909455842492	1.2853134703092168	0.47876646698858993	0.11037740245327103	0.6353180160806529	1.3228198276515355	0.43344398821405106	0.6239236502905344	1.5900836059149523	0.8298685188574907	0.3671094713421091	-0.14564313531059783	0.5833004445279172	0.4951301119045086	0.3699020951822875	0.30532339851959706	-1.1693740241592687	0.9806011697580396	0.4370224556439358	0.9493567887685582	-0.12401756743732811	1.5884746790918216	0.6779022499095542	-0.034000754670409854	0.09204242499067213
1.1996530109732142	1.4609483372679815	0.12688953150034868	1.2334672181348274	1.0300011095402428	1.11687031856656	2.0271544389427127	1.097084200801046	1.3417732827952449	0.8849927989755848	1.0450146458756817	1.4317866721679566	0.6656238336869119	-2.3113128374668737	0.5577788926533485	1.988081857980879	0.9225759612116339	0.9880463004735257	0.9945368987739949	0.975210568309507	1.2674798603574795	1.7803715677863643	1.6180282111808515	1.730796820305932	1.2172769174501492	1.4287468704203725	2.0144597574610055	0.5330191099545719	0.43467829382986417	1.120454823832334	1.5468715628810916	0.5807816028742351	0.8888062505281832	1.8460476128868673	1.236653846547856	0.5823706356106317	0.08780407828218448	0.9929896742270177	1.1329270053477143	0.9855333442533213	1.06757088457248	0.1941248851379277	1.3736382345868299	1.0403930687396759	0.9016421457132989	0.6289374065296439	1.2860644757811832	0.8604485377040008	0.10132510525942337	-0.03802986891821938
0.9346208193622648	0.6842784929331913	0.6286193760454667	1.384143808925954	0.40271873015689685	0.6556837145198058	1.6768923059359362	0.4444727585272105	1.3367792154515796	1.05290179562885	1.2219431130701757	1.6889312710307223	-0.14129444762771354	-1.078509408970132	0.3172973351717935	2.1999634337757343	0.7959318144913028	0.8407935411215222	0.7508122170952433	0.35787167084595783	0.8741488550881696	1.2872048292671756	0.8343722225180118	1.3947242180776773	0.8548553914908571	0.7423538527113779	1.9329881224056797	0.2211329808265496	0.31626256967785765	1.4983096807588547	1.1664371782740635	0.8404254251120462	0.4463310289153225	1.678719828354689	1.0865035120443263	0.15454593880429013	-0.4297907191275373	0.903061801113966	1.2327195206775914	1.2247756214169427	1.4818714881242914	0.9524549662233526	1.2253297182741936	0.9179182790379407	0.28486327339870765	0.6061438700477951	0.2657729864568725	0.5445886055950324	-0.2801326008277697	-0.6159166225600101
0.23601104433855508	-0.5044775255249956	0.4184542519690823	1.2503739800365934	-0.12249905017523466	-0.2796515143245748	0.975587669513329	-0.2339872825294874	0.5751197329854504	0.6806023966992881	0.8146833426306636	1.2787771267439523	-1.0072940891423254	0.06148962531769558	-0.13901709831854625	1.805164053558105	0.3158066206714429	0.17031027863488268	0.06454851245722237	-0.5670773878787166	0.08253938108976994	0.4662990777932043	-0.5087425613303631	0.8096063493992037	0.232701166907292	-0.3105582937232671	1.2197639165136893	-0.20260000270494707	-0.1854452449692787	1.5609654375492241	0.41499776115749437	1.166750828238845	-0.29611033556050276	1.1846608059291392	0.7063458257449371	-0.5058302964622428	-1.283784387274377	0.27984057359395453	0.8506018554654258	1.0179351071592562	1.398083573363598	0.7533249349444574	0.6487565216871775	0.2812044168175535	-0.5033485416732917	-0.032894388939251916	-1.0112568489595606	-0.04286190319121689	-0.8808554128434539	-1.5463052965145463
-0.21943291004177115	-1.2263184751304994	-0.2264090909773851	1.1562131740770751	0.007429955458712439	-1.04869304808461	0.47605208338975064	-0.28292535376237127	-0.17700299764495997	0.059418436154096414	0.31965812837576374	0.6165420054231949	-1.2843285648601004	0.6399280880433328	-0.327700092024724	1.092240913727456	0.03992255620068378	-0.5993172072230561	-0.5370929269173577	-1.1426497558039734	-0.38525532320927847	-0.10314420502856704	-1.5560048218862161	0.5625633978287433	-0.053909242476156936	-0.8601689840348667	0.4434634796907745	-0.4555194312618023	-0.6224670878788288	1.215967070285272	-0.1554203404920168	1.4955423526673426	-0.5446159641185088	0.6552573657621119	0.5817438484021897	-0.6991686103010689	-1.7529317448072117	-0.48097078342140165	0.3891283862498694	0.6523484718220608	0.9645273796922648	0.08244252231455482	0.06941549125441614	-0.19342950657684918	-0.8671018553142755	-0.6007810282782277	-1.755013427209199	-0.37219108333842604	-1.1214615632266505	-2.2461157834865237
0.02348479801916712	-0.9081914244168408	-0.6484502894500117	1.3168878358448364	0.7630595167932531	-1.0698096018936194	0.5498885249977733	0.30513622383818967	-0.17232349065267777	-0.35757760054478416	0.2866595466954793	0.1743790122242473	-0.6501991732624908	0.5809615952299808	0.1266025538701105	0.43072278027883953	0.41316906721430646	-0.8640622474557377	-0.6017422845807688	-0.8731992018304735	-0.1598431614386136	-0.10112692801447468	-1.6744077224019915	0.9741182607104927	0.2561628559787686	-0.44929646294550135	0.09785512184061443	-0.42821257640020643	-0.5611528642001047	0.5433678892241379	-0.09897068316388785	1.7645861675819274	0.18769073049963514	0.3854865126358216	0.9519024294950691	-0.03258609327718621	-1.3562301685030314	-0.8785536083505616	0.21550457659301087	0.45987094580972243	0.5143822970355835	-0.20351078411405332	-0.1608369106855897	0.026990777010505996	-0.4708005018102603	-0.47951084486950557	-1.4178475176203666	-0.040653608503264466	-0.6160184478710946	-2.087067773973717
0.8054232423990478	0.24698826910699645	-0.4024032234156873	1.6083416638426424	1.574423601751518	-0.3137028360408576	1.0652836171760207	0.9475035086120678	0.6269426599900466	-0.3464009895600405	0.8034354621365253	0.09614687677521426	0.581104984231505	0.20468808033309951	1.074322483172431	-0.052009282317883015	1.3238194905368335	-0.36740026562994904	-0.18364085703022312	0.1943159712424022	0.4792947915302009	0.2843048783153686	-0.9251133515363279	1.8045165283798812	0.8836080597142753	0.6145433410518332	0.22566884093828896	-0.24328644404467029	0.006030738751258264	-0.2530763495088182	0.5440878769524762	1.8874186629809346	1.5634951930697425	0.43393819677641293	1.5697098925804942	1.1878731879250861	-0.21483666463019213	-0.7420303538854548	0.3336595988820386	0.48730766044525636	0.31539135221752407	0.34204630730368707	-0.07285148322199737	0.8348759388025544	0.4538511018414164	0.3206142964176674	-0.19335584496909253	0.8452133832230907	0.47085069720272127	-0.954695983067653
1.4494481122708451	1.3804159711847341	0.34427749704192423	1.6258922267932838	1.7926846799397105	0.6150755263805604	1.4428637429243236	1.0255035456196968	1.473930817023429	-0.10215531641547708	1.3823505633196167	0.12621043147970087	1.6076265231242264	-0.018384877999753052	1.8492090662766452	-0.50502598169021	2.0977318649792545	0.5244016569632396	0.1943204816274151	1.4629400499127088	0.8771249627371112	0.5181722482239595	-0.007319452038497816	2.3708252392631266	1.2471422609993073	1.5043365719676989	0.43283064586713377	-0.13455431221824743	0.6134959300833082	-0.9540229718803603	1.2324087059493614	1.7373509373393032	2.571702182070019	0.5246833293360247	1.8471328996387015	2.123762836825816	1.0447679513117376	-0.39515933789617347	0.40899161258039474	0.45529123875341365	0.37291237255953597	1.3563835125741777	-0.024803510284376055	1.5351606428556053	1.2263043572485044	1.1364326303905707	1.0278160745884388	1.6739121103585728	1.5053875913203563	0.5836516440377826
1.2846968406361687	1.6129146978572175	0.9489804614290265	1.0008020647366729	1.186890949012783	0.9148537047141518	1.0745552675070675	0.41952942585115427	1.4622471333735654	-0.05294443000859591	1.3624328190574926	-0.10092447462346098	1.6817444811813835	0.21078867261932593	1.7582621800306588	-1.0941102943700178	1.981480834396602	1.0738729918629788	0.02406371711976328	2.1762432195037436	0.5886922069812848	0.15766880871787547	0.28853034231175684	2.0107365150487033	0.9437202441911094	1.5156922710314746	0.2640391198539647	-0.2474572340738481	0.7008565170828859	-1.4154621126563247	1.314419617490067	1.1987227203062045	2.2820309767267033	0.21277709355885047	1.30200634841519	2.0284485936800163	1.7486999729324206	-0.3916444037898182	0.11620999878678148	0.041454758151533856	0.44032457627381694	1.9961562748564106	-0.3335604888314115	1.4135496972152892	1.2077169913141976	1.199212666271176	1.2914331311017313	1.752066087841861	1.8552296281343128	1.6740364903094005
0.1862794979078144	0.7100467592284037	0.8442222670573674	-0.2713947053165792	0.09371142568171352	0.2174509914664151	-0.19362223362162667	-0.43109862206534505	0.31762715803161534	-0.45266298429490626	0.4826712823617595	-0.6782256671916054	0.658117925615245	0.8299170044112832	0.6687574114083831	-1.7310262954494766	0.7482881124081453	0.7675258731627416	-0.700158764405985	1.923044447556697	-0.2367013286487165	-0.7839811122982474	-0.30421800175205344	0.5686058426307506	0.07698207367342544	0.5954698781238688	-0.3876911704389298	-0.5182561376859623	0.10036462702303739	-1.5935285743651653	0.5361237417961143	0.2748817362559489	0.6103989923078644	-0.758515683450823	-0.032791242501042615	0.8369295721556741	1.623933128594215	-1.0294133490040815	-0.5179985779944049	-0.7740467658278014	0.23083676811287077	1.6873477165859818	-0.9377660074887956	0.3424189816345317	0.2999306585775752	0.29166148273950004	0.3287813844124878	0.8317439839194131	1.3649597942334064	1.8082432002681352
-1.2957206350330057	-0.7362063197570397	0.023335382990060778	-1.7532095674865047	-0.8602734717811942	-1.0907054433534782	-1.8766415503225229	-0.948364874821174	-1.3274558621457984	-1.1112896002164434	-0.8681948957388741	-1.2946590697617817	-0.8731123232982311	1.4681495819038648	-0.8125165052881473	-2.0786963571231243	-1.0624216819833179	-0.24268017052116472	-1.4421458828902114	0.8864107760619695	-0.9898562596451734	-1.827660463052321	-1.3200908575687587	-1.4409041862385168	-0.8228201245377097	-0.6446188238513192	-1.1803729868643813	-0.7239332365860366	-0.7887823619307386	-1.509824595697644	-0.7313847974118274	-0.8289172403935634	-1.5383777470881164	-2.1610649688169055	-1.5641193102044286	-0.7576887432718166	0.908468303665636	-2.0475738030315487	-1.1000018009160932	-1.620437033320778	-0.33414932787321966	0.6244732977911367	-1.412571473741622	-1.083759381603686	-0.9407935441376369	-1.0450760468520222	-1.1966153339992966	-0.6700160337634188	0.4483765056537583	1.1604597104890877
-2.3182493782275784	-1.7431593508735184	-0.9491801035832123	-2.8085851719727852	-1.2109121884007747	-2.1257367193900425	-3.115079501676778	-0.9026647282126536	-2.4135596345548347	-1.51145724441022	-1.9364844540834556	-1.4750768173876807	-1.9825452525793454	1.69432443089365	-1.748991566887106	-1.841896192842474	-2.4791901419852787	-1.232331233205352	-1.5768388142220173	-0.3280964364789328	-1.1140945086039842	-2.359406392941674	-1.9145719419416798	-3.1092520797510868	-1.2044025940988208	-1.4074816043111134	-1.6027767217892097	-0.6599357241875452	-1.2975796052698527	-1.2041534152598479	-1.7315817441301695	-1.7362076111937768	-2.8891037774277453	-3.3059195398630856	-2.5058210066246094	-1.8055517924847744	0.09401423855860233	-2.765330518975536	-1.201115026597279	-1.9945019873405099	-1.0349656728085883	-0.41076009104294475	-1.333001155737967	-1.992047099127166	-1.6795589462223244	-1.9245412827355994	-2.174134360837327	-1.9374865587955936	-0.26212056539346834	0.3653272528223948
-2.336770165073234	-1.6467977940951544	-1.3992322281708036	-2.9947506099861068	-0.9314182003850383	-2.149657796308088	-3.2156215612335135	-0.5355413261557037	-2.28195030684172	-1.226512501289456	-2.1760043447295323	-0.9890269646991008	-2.0350303589273726	1.29649548294765	-1.5610116176877662	-1.0668569605359248	-2.759936759334611	-1.4618714973653366	-0.9315532135546384	-1.1249238316311356	-0.5449129051128376	-2.0342093484490977	-1.498712838087493	-3.667267031848025	-0.889721466487203	-1.2815926547445342	-1.3875415431510416	-0.3042939155318988	-1.009068884659593	-0.7209515028180834	-1.8522092821065972	-2.0608982298759524	-2.7000662801339956	-3.4403689851344126	-2.3894564216898853	-1.776087891441459	-0.44098820216498646	-2.5630655556515842	-0.7356909864663094	-1.645692519914759	-1.4928629914765508	-0.7256616292229251	-0.6596343637592248	-1.8821407939167616	-1.3916490225932536	-1.7898923586242748	-1.8880626807403036	-2.3109209114359044	-0.39856352499367087	-0.03273063644358032
-1.4531296982606685	-0.5463532885767126	-1.0778328937777149	-2.3250438668386746	-0.360697330913723	-1.1015455204019577	-2.096067795187787	-0.25385409049707125	-1.1627010043005575	-0.2899158391315635	-1.63201663576591	-0.08139530398854378	-1.0894722425958348	0.41795417838904003	-0.44292690878328056	-0.15495889897307166	-1.8825195296996835	-0.7381169575430685	0.06818070620338443	-1.2720188675389277	0.28061755181837417	-0.965791153227485	-0.16991718078586152	-2.929294597370716	-0.15564954095445063	-0.4681556984895675	-0.7145719821972878	0.1601776385653496	-0.06773632337530235	-0.13897283901729113	-1.0440279184292265	-1.6195366411394643	-1.2556890967998837	-2.2802036814967503	-1.3487587290490861	-0.8783702198384715	-0.6102996681440918	-1.3350467842781162	-0.04271079775016155	-0.7602106198022257	-1.4313442194493478	-0.27571191647684956	0.20468233818388037	-0.959238988455837	-0.22414213771222743	-0.7897631032569619	-0.5423459209500456	-1.716406640556371	-0.07296319859089938	0.0363258365779264
-0.2768283701244655	0.823694635677395	-0.3273785015019711	-1.229091399483024	0.10131987030712858	0.3835454080924477	-0.33473171941374674	-0.2233175825927638	0.055915146975574835	0.7970114951666092	-0.8449655890436749	0.6723791133783314	0.2124438499968986	-0.530416380562163	0.811485496236351	0.4375669159280541	-0.5135237811160567	0.47088316174826444	0.7715021388967597	-0.9362117035958103	0.814341749631785	0.38513489801423884	1.3714878156604764	-1.3757613819736543	0.5233829523505411	0.4599688878562799	-0.0552469645387535	0.4813269285052683	0.9710023316856147	0.3912563380312427	0.17723265582537076	-0.5634707507952059	0.4048365072691981	-0.2923783140131344	0.00540077745799304	0.192830266249264	-0.5241104406417014	0.42248254422445247	0.40039322673859035	0.2011609629699191	-0.8623855868941577	0.3698377560611252	0.7417961448106912	0.09087468494151758	1.1267675234977492	0.4197242351817383	0.9388949722574864	-0.665474559062231	0.31791748111964213	0.254271787537817
0.5565243333276318	1.650320384602002	0.23490136987486604	-0.25725251244466346	0.26931130947179527	1.4558539055902926	1.19655995924462	-0.2488761494558625	0.5482042511427273	1.4259072518916713	-0.395087332425951	0.7758073027645412	1.1437828728191783	-1.1214556300258764	1.4140258425698096	0.5467573055034177	0.48729326467079087	1.4297806453087738	0.8522081608924259	-0.43897877835274146	0.8294042082019725	1.4887733851336955	2.3289143762378948	0.15792917597518122	0.8302744308214751	1.0189026975790667	0.1906547925123088	0.5240159495681233	1.6005254261576884	0.6579019519473085	1.1215382579260726	0.6645533657576131	1.2712998580395352	1.519957545209892	0.9947367083150442	0.8304987038711051	-0.2816894716472096	1.9315220810366887	0.3711802896996832	0.8547878616357635	-0.06567045540648336	0.582927884924601	0.7382732116566468	0.6601151541185901	1.9056380368114951	1.2223190669347177	1.6421593287786478	0.1482493918009136	0.4810967661705784	0.32428854997585754
0.8193664641734077	1.579916625307163	0.22984688467515943	0.25547687328344776	0.23333706487425032	1.6404556064770093	1.8569275905469476	-0.026620117046347574	0.15558741569030451	1.3127383263541144	-0.4822857129741265	0.16863772734321283	1.372283645115609	-1.1643582641210408	1.1283314927560273	0.3856389972647691	0.6382650730759839	1.6836741395329828	0.5484130404848465	0.017392990180451286	0.54212663565647	1.9871626137440523	2.3427087234843484	0.9780699452989413	0.7748194607918591	1.1153696494247312	-0.03597991925086067	0.36385398375038785	1.7277068749453577	0.4774436425095489	1.3909615330086291	1.5439067388263092	1.04152536604564	2.230643311858586	1.2627949629720776	0.9225462135092087	0.11953456521970489	2.6058190177998086	0.05466191921026138	1.1305397408199864	0.6095468801448639	0.22837644883764752	0.42928118419622247	0.640012036441637	1.777352292302173	1.4511199144186402	1.3189960774329903	0.3380855151559967	0.44946948120497976	0.2762203542819426
0.7656908395537221	0.8587319196724384	-0.19798499781102963	0.34631183387029485	0.21683700727107727	1.0971175970171831	1.5731476151710884	0.5071674011789297	-0.5820496449486304	0.660149481849381	-0.8540227281221602	-0.7308391705463743	1.078983809805779	-0.7947823464412686	0.35633814302743055	0.30572596618506986	0.0864964604763576	1.317319208678387	0.4003541142619814	0.4260038411749011	0.37013089251766385	1.7930621909326934	1.6689750452163445	0.9111597784492036	0.5881017145590881	0.9970700846979028	-0.4682670371580615	0.22036255382750877	1.6466287144370484	-0.1669148236102463	1.0790822035425474	1.749308767054814	0.22046858997249824	1.5952523368494196	0.9050673696042024	0.7962691792853192	0.6864553123967806	2.3485885564892897	-0.1633853631092052	1.216664826421747	0.9644934007512759	-0.2671458153354002	0.25259760721382235	0.39673035464691897	0.9675525192102388	1.3573564013000843	0.46729900206938046	0.04881339007411724	0.4650880088120053	0.3800211571102327
0.8405105251202479	0.04506490936405785	-0.528048849038103	0.3234255444968256	0.38515845053867787	0.40850860857718035	0.7937067226726304	1.0800066410938967	-0.9206756677576508	-0.045466138057369945	-1.0700267053196133	-1.3112659750138893	0.6941357219133176	-0.34411342935014694	-0.23939371571096	0.472866630337094	-0.578614613879525	0.7729938322588017	0.7488992259257721	0.8383358426700798	0.5773261978893014	1.0716231056496737	0.9198305937548927	0.3489729289347052	0.48701191275445527	0.9666974288173144	-0.7519239236274827	0.2872855162832702	1.685716861017725	-1.0294677469890634	0.6006308117199363	1.3273558503483955	-0.3514485499302607	0.21586343990741017	0.32125790359612433	0.8211250962232011	1.2807505731712538	1.5191419682069092	-0.0529832168727515	1.309997017786091	1.0398249337866858	-0.3422686383549571	0.4493585537801988	0.38420103716060205	0.02378802783795023	1.2613379272121332	-0.14931359420135298	-0.21032724737736322	0.6772033871768124	0.7877000570250243
1.2964024123629447	-0.4174586742463919	-0.2900833975856291	0.500603923968013	0.7477738978145022	0.1222346354204372	0.12923027505789494	1.3271863980432348	-0.47994039781660885	-0.3987225107709684	-0.8342084085351094	-1.1611444383987195	0.5247641945779802	-0.08036273144850152	-0.23152670300086298	0.7589322817716404	-0.7528169236917243	0.4540102003178622	1.452031195546905	1.1944754385230283	1.1052307650751212	0.16683946903184704	0.6056570210067641	-0.05043049975179238	0.5259852258376564	1.1336438194394018	-0.6870238023406121	0.593151335953305	1.8750049527146537	-1.6495922267271244	0.3380868788990434	0.6631757599677498	-0.12276795903712995	-0.869463874294247	-0.05310195057954646	1.0606221113432375	1.610749211081378	0.6600033827286782	0.283666874728394	1.4280295066199538	1.0336698786029461	0.1996681709393976	0.8727043697558652	0.759820083943488	-0.5688935485924828	1.2659540890818548	-0.08890862217916475	0.03564638061873365	0.9669354628668247	1.2952228639765024
2.0161073530611713	-0.4330835598540878	0.5831307896751624	0.9527066553452446	1.1843428665229396	0.4115344518161334	-0.05971793464594572	1.1271491774458238	0.5519630076875902	-0.30353502013832034	-0.13902754994300762	-0.3043190484397737	0.5782482778896179	-0.008928019080568138	0.33167322714795905	0.9257579289700224	-0.17818879730207568	0.4713438827078368	2.0484750752816754	1.3084511332036066	1.6792867609334194	-0.5138192599055255	0.8255699992284562	0.1841026509340288	0.625398757904894	1.3832713211421794	-0.30097267952437234	0.9927533589556857	1.936330203981431	-1.5720331265916798	0.3948579807908274	0.2397492446813186	0.8424909977533899	-0.8981773257528477	0.03591965128849596	1.266829918503125	1.4150982633149207	0.19843697029438598	0.5571396562358759	1.4471033501973085	1.1319566114561148	1.059314957048363	1.1584567513961033	1.309954691223203	-0.6356512536763338	1.2818644807963848	0.5417906938614545	0.8927416788700157	1.0649186811002733	1.4888996887129982
2.633610022511475	-0.18501846063794913	1.7254275661925405	1.4451962273391497	1.5280093714738507	1.0557838222203733	0.1382617988075915	0.6963266968054678	1.6507989265810838	0.06603695540607263	0.8106755888470655	0.8424822896110662	0.6630420430367443	0.11303638698808179	1.0496360759684342	0.8893087365237297	0.9484809688828935	0.6909592830650318	2.178142604141063	1.0257449318349798	2.0332981356312017	-0.6708654328607327	1.2895578239543528	1.00837779269376	0.6868077174333501	1.522276700633765	0.23984956473593805	1.2808381478506086	1.5840558164221659	-0.6444844077100746	0.6048447228179625	0.32179221872716457	1.9879501740768302	0.09914538698984596	0.5653344639479168	1.1675672179096643	0.6892517014588139	0.2798892645732629	0.5887233333566299	1.291184992746848	1.3750790349633646	1.737534942759513	1.0747516833802315	1.6873176210855705	-0.3122977291146302	1.2582406774785646	1.3111829189420539	2.0361064336599273	0.8314039910126917	1.1455817366550198
2.804943559958331	0.08359279781703426	2.6008189546173384	1.5756340433181766	1.6313734073267314	1.6608839051459208	0.3030405036649674	0.3531357647342289	2.3488099056489493	0.45724030379355746	1.7412932313157214	1.7182300264341583	0.601151668088385	0.5487861047869848	1.4756780565936125	0.7843700466630441	2.1091137110555596	0.9383995449259076	1.8544192602195022	0.3930925008123331	2.038521675676303	-0.29424104411342134	1.5876089250242267	1.8682205137030072	0.6506484384607158	1.4253793922781124	0.7462991268642123	1.3254852956463388	0.8356557534200332	0.7977490722733768	0.7185940254108991	0.7618130566541987	2.6543785993474494	1.334678385929771	1.2476822785729105	0.7373761077810747	-0.2561974392357683	0.7578928385824967	0.4593916877618206	1.0485447655951583	1.6331471503307156	1.92898884561032	0.7150309752617018	1.7012105407805755	0.10706413133186563	1.3050162223431507	1.8410882615144142	2.9203125592613444	0.40879722314825406	0.4846770932212664
2.4023853829764987	0.2157176707239768	2.828161343819305	1.0400248940361605	1.3966757059562138	1.8936891935901532	0.013485698606574842	0.18786063745085083	2.460364788330194	0.6766044860238613	2.3838652434013445	1.9027906856631367	0.33819953982404893	1.3097460963275778	1.3525294949297093	0.7673451469710513	2.718675055584681	1.1123443833100017	1.3592861495381008	-0.3346881135261676	1.6735111441437545	0.2768690557882748	1.4670012158665884	2.051047217429808	0.4571265247522241	1.0636568887021403	1.0495538102859	1.116819303180847	0.03270573390726634	2.026782870624361	0.5738643935834525	1.0729772195597969	2.4386819305493233	1.8197535850389244	1.632609190004663	0.19662635646953974	-0.9797197526446427	1.2861971915876853	0.37160058424895465	0.8807371055449179	1.6802071112664545	1.6489955891001182	0.3649201295473065	1.4051514453145835	0.32030252221206384	1.5379503969064277	1.989245238895195	3.094856802407389	0.08473789219565674	-0.0039814986122384075
1.5228096936590496	0.1329471197755752	2.3470182301687204	-0.13482124053384173	0.7967777658105745	1.5833605140100289	-0.8353585905128896	-0.02956991129606049	2.0460543188771063	0.5929553867448162	2.4935949667100616	1.2989409401894656	-0.10339077351672521	2.0606396114263648	0.6706549893240336	0.7772556405073718	2.3874752634893985	1.1246599106123643	0.9095982977271623	-0.8708604992439195	0.9466127434070271	0.5280594687080895	0.9333386130229551	1.176750231187126	0.006372639580174532	0.4486220559624216	0.996305237284225	0.7130214169520042	-0.44806565432712664	2.3033012077563217	0.13590864076657064	0.7523122392090735	1.348322936328711	1.0465923418777219	1.3015914277763343	-0.22849583236601945	-1.199380151626981	1.4664617835604246	0.3807187341559021	0.8171759905214658	1.3121818386187618	1.0466817986221326	0.19167691216062496	0.9556373916096809	0.10371792382817425	1.81560593174372	1.759106573998938	2.431938859269897	-0.007172207118628119	-0.02158036012383881
0.3748781810941628	-0.22422929576505862	1.3740243593776862	-1.5390261461343402	-0.09564654210554041	0.717395775832164	-1.930516156364372	-0.6000100465511892	1.2674175045115472	0.1036124274906412	1.9227226008122413	0.1590160518460612	-0.7035316382959309	2.3044020964758047	-0.383248580769835	0.5340638558383016	1.117731092837673	0.8160033747094909	0.4514087789929842	-1.101485049992905	-0.09617972394793595	0.1231345050224155	0.16803581887549177	-0.4884088070027528	-0.7746938974929028	-0.39184849075944433	0.4880860001841653	0.16009920775565234	-0.5232450351680182	1.3421801903065536	-0.5504604105475884	-0.3409948940879661	-0.24253485858455692	-0.6727825873883314	0.12068428623885641	-0.5204187082949355	-0.9600648504703896	1.0287206370847948	0.28835002238394136	0.665096667394129	0.4562980534207706	0.18036041776194972	0.07085650292113319	0.4329147845057148	-0.6213056207298041	1.7046088694092285	1.1487544714992395	1.1649022112315333	-0.05185642671307765	0.22426722189862958
-0.8207828124610524	-0.8736773768586851	0.25059735150395857	-2.559818440099165	-1.093151017277052	-0.5620115926407803	-2.715218570098196	-1.5338382458908284	0.3156810357430245	-0.8063282655845618	0.7689929773183918	-1.028906760609673	-1.4212364631186003	1.7345222727904648	-1.489354429749629	-0.181648103757677	-0.6385613103783936	0.032208030120086335	-0.21335157796184048	-1.136029375320462	-1.282526113279136	-0.8061000247178607	-0.6120857544495635	-2.1247622200646896	-1.7826807767921822	-1.3560368376564533	-0.41210918368444055	-0.5216025023644822	-0.4665403748771447	-0.44280533857222215	-1.3869603254970226	-1.8169446142892913	-1.753043263354413	-2.422558209578246	-1.581246735315123	-0.8391811053305881	-0.5533173395985131	-0.004659117333017326	-0.16909566109133273	0.16377978072138263	-0.7628505581313614	-0.9678445408407205	-0.27516830861150704	-0.1818548395020641	-1.7066309371932205	0.8093534427873177	0.16427286339342462	-0.24630579972306452	-0.4011424660094313	0.1754972492255386
-1.8565188310479641	-1.6852882531684406	-0.6966640167101886	-2.710894392150832	-1.931843781748798	-1.934674134207049	-2.7292944197366236	-2.4301371148752247	-0.5674696421791328	-1.9304076302564648	-0.539039071679831	-1.7495838778178818	-2.090967658491772	0.4960641382171374	-2.265488357426166	-1.2271880152762447	-2.1355664604339095	-1.1560097545518042	-1.1138521298692508	-1.1641256339313764	-2.2795860772779823	-1.6925485607225685	-1.2349428622699983	-2.8363752006594867	-2.663866453157798	-2.208834154361507	-1.4068114123602704	-1.2678179884734924	-0.6511591842415054	-2.1166692861723537	-2.1921786100941945	-2.9465090560683693	-2.6172153542503995	-3.278967680159136	-3.0815491525517174	-1.2900058265775	-0.27261287544781965	-1.2714984599361037	-1.0043884380759842	-0.7359164284028872	-2.030888091586716	-2.2653640816030127	-0.9598531303121126	-0.8701704217617913	-2.7461371423738337	-0.7869679077265512	-1.022510179916302	-1.3335266087693538	-1.2224862406469312	-0.5571715127745035
-2.537247060631068	-2.3325770366811702	-1.2395143154740236	-1.9217175901279138	-2.370716413103527	-2.941337011123738	-1.90416428690881	-2.739676076089375	-1.1055862734683726	-2.8072910013144603	-1.3897616374326884	-1.6927205489322525	-2.399911647143765	-0.8559984176131227	-2.403948211200302	-2.097678542724932	-2.698750564621234	-2.3272395839337108	-1.9535518826317453	-1.2571052338021602	-2.721681051449246	-1.9231337013227552	-1.5796407356553315	-2.222836026731828	-2.9552013050532735	-2.640036545846063	-2.05319389417132	-1.8993615532537416	-1.2076421113880973	-2.7546492017428115	-2.697837090996833	-3.119845272888659	-2.5299089237841983	-2.870138353081833	-3.630740375503044	-1.7460530828722929	-0.2124815240774133	-2.222358795839334	-1.8527819030832875	-1.7366046199469085	-2.9484238179166615	-3.2927254666891006	-1.7491049931940172	-1.459051215081135	-3.207226242636053	-2.409015853654854	-2.008622793671195	-1.8189907368335696	-2.2663750576016026	-1.7756126976619546
-2.729610071819918	-2.4281060491111766	-1.2967239479768442	-0.596327403178376	-2.3070120584001557	-3.167297940999107	-0.6244347686671885	-2.2050648922944722	-1.126151283942108	-2.927092306403859	-1.3575231353711725	-0.90693658719531	-2.0590132354176425	-1.6930720196150768	-1.861068089025921	-2.287705633843323	-2.1324805048676976	-2.892804821434605	-2.3003820855772625	-1.3001934413868745	-2.4399928033563314	-1.3131911124892477	-1.576656714554176	-0.6630847291693259	-2.3943076624925896	-2.4542273259691987	-2.0152762481748185	-2.15403730762599	-1.9040350561979205	-2.0022669313240486	-2.6606837294792	-2.2678628783160613	-1.6271039415642674	-1.5431190018231815	-2.930715714330724	-1.9298737920698465	-0.2620076633085642	-2.4319564446337147	-2.1941450172882293	-2.3664969043045994	-3.2151020258365866	-3.5397338371053335	-2.2045923357796298	-1.6882292054264665	-2.7310147054715435	-3.2029636641947916	-2.3605548604788837	-1.7124411544162443	-2.983810960135966	-2.7766865092792443
-2.4541566866469786	-1.7923122504478206	-0.9588159193833844	0.6197818254036862	-1.8365246731562994	-2.504582135939084	0.49233794921529445	-1.0999195943013247	-0.7306766461709933	-2.0894560755397706	-0.5378391741618065	0.22155119971054443	-1.0722294576389861	-1.7089557829074882	-0.9581954090668312	-1.7199908073864751	-0.8921226640816152	-2.522137643938252	-1.9646159381687889	-1.1152798105870427	-1.601800411648079	-0.2794425991569078	-1.2497490825344009	0.9018090931868005	-1.1653292506119324	-1.752217165264135	-1.306306995732483	-1.8407103450266382	-2.3457200562346374	-0.2913969312522795	-2.052479959278133	-0.9385216625340541	-0.46194468106255865	-0.07191977163155656	-1.3831388274391414	-1.6899485210062581	-0.265182826939988	-1.8784171174841684	-1.7583399214860076	-2.34018171303706	-2.8046448811351983	-2.8248821580159067	-2.0391867903818124	-1.432258327866149	-1.4204283023783986	-2.796320480311105	-1.9630203165779205	-1.2677525239169767	-2.921242309513136	-2.896210403490778
-1.9242262202535731	-0.6398926266912294	-0.45782878391878695	1.2320515673925099	-1.2122149725777733	-1.2874224557954446	0.9681061609399113	-0.051544228951548185	-0.3010862589664203	-0.6217008100152501	0.45770640781785354	1.1813567274815018	0.1480837642438743	-1.0883911931059138	-0.24288053805800086	-0.843340917136747	0.16478479472759555	-1.4625851686443796	-1.2025669453269836	-0.6543301232489154	-0.6167672500503328	0.4629457443729674	-0.7628648890515494	1.5633062047237594	0.1519223957797124	-0.9238364567455467	-0.30756575556764454	-1.0103714689252612	-2.304476348850361	1.4422203379101808	-1.1587381779673045	0.05184458676446863	0.28689517627754724	0.8563489268136872	0.12622595301136122	-1.194529387796875	-0.18448772313649434	-0.9723086471114168	-0.7604089124465746	-1.7962909062304893	-2.004948412885766	-1.5428675713150024	-1.3650716313376832	-0.8680017119865866	0.13796971249995305	-1.64471306237293	-1.1846922616125786	-0.8209306721168587	-2.070775571644325	-2.054295964433356
-1.4476805550730554	0.5077197086591123	-0.057937684173578134	1.1895748735979133	-0.7132386060310497	-0.13624475076757772	0.7530780733114943	0.41726577798694353	-0.2582954694272376	0.782827826863256	0.9133835669558453	1.625251828417862	0.9902491668699049	-0.33216724023565647	-0.13571858372964238	-0.2743066873909133	0.3424108199880574	-0.4265272615521652	-0.5330596688206715	-0.07732231202027316	0.13189133876788323	0.46344626068628747	-0.38757254882162473	1.0226540730145721	0.9420606543211459	-0.4078582100683767	0.4884657397180439	0.009326188356516187	-1.884087739762754	2.3534588902862983	-0.44050757907885024	0.16163275829797905	0.23992404177705484	1.0267052648766153	0.8058441133712487	-0.8244074502460016	-0.12218895895302241	-0.27838820401702696	0.2537786769541906	-1.1877591451407739	-1.2564435087174795	-0.4422911755138807	-0.6058941646336358	-0.3976931987707855	1.2116978770641722	-0.7193108719186628	-0.6431130284794208	-0.5962170819251036	-0.8826386928562685	-0.8265149260445713
-1.2272291755115614	1.156804730295454	0.08729854654726615	0.8696210084936782	-0.4914043423600328	0.4304445593450806	0.23829384001431833	0.260469552190175	-0.7274798668022928	1.5382502185361138	0.5436820218400366	1.5451601586602135	1.0673745347375858	0.11457136743643549	-0.6097175552749704	-0.273041512686426	-0.3978736468125354	-0.06912827520046662	-0.31633189418407376	0.36380195319787706	0.5115884960477443	-0.09521667990677106	-0.35917985087749654	-0.24419458042596043	0.9712861861101199	-0.3801566908725579	0.8243073419177829	0.7823038480540246	-1.3947615407345753	2.190274857944405	-0.2089870145509076	-0.5247142820373607	-0.4177705065243913	0.729620771871294	0.4909302793995036	-0.8337793871457779	-0.1954003980777487	-0.1156803206803415	0.8285995666352131	-0.9040976852665109	-0.8655065649484557	-0.06004005738812065	-0.1476035753986267	-0.3523005886166446	1.4161967194739977	-0.741174819343312	-0.7156311128046534	-0.5958330762271206	0.07037509615203853	0.02428015560262865
-1.2097406324630915	1.1719354529890509	0.007623820467898771	0.7596192495611126	-0.48205288717566125	0.3382041445443162	-0.021666778650832826	-0.09074309540541688	-1.39438819416711	1.583553308660736	-0.2792936928625481	1.2057926636170673	0.519921311472903	0.1406220476740629	-1.1844617691370358	-0.5188402585763005	-1.3995348396652725	-0.4626519952991742	-0.47440055423243027	0.5332775800149347	0.6378431971929138	-0.540187002225362	-0.7019922823482276	-1.3424924486469734	0.5352856364950903	-0.6198803122832085	0.8302875575587795	1.0369276611439804	-1.07484008199443	1.3709942758262263	-0.362519211146448	-1.391047645562974	-1.0597939540424375	0.47327002782711536	-0.28062344978460735	-1.0894682733004921	-0.39202239350145024	-0.34040938898390993	0.9249832992103085	-0.9518747132973833	-0.7912213435875555	-0.29302142409028087	-0.03772252468431567	-0.7141289501598179	0.9870433214236588	-1.5824377839425556	-1.2138964676371886	-0.6444786327389417	0.49886349959414505	0.1512613884316537
-1.1234518733698686	0.8342338306838175	-0.1490350291935156	1.0712330142811048	-0.4402976044220683	-0.02453333710394094	0.31046985411801375	-0.0769935425003162	-1.708478879542411	1.379260613455046	-0.8141606549788517	0.8905588011054424	-0.08110575450494371	-0.045420553394355065	-1.2848973135497537	-0.4044860636222504	-1.7954809037233568	-1.0247432802828986	-0.6054817892770623	0.5232628095680204	0.6719536620892971	-0.2616803864132954	-1.167210015165339	-1.5735067629661752	0.21060848608262492	-0.6807454975722106	0.8527546071313126	0.8410600061205442	-0.9181489112851287	0.6126890086377886	-0.43498047778220944	-1.7519206035042258	-1.0760301476298588	0.6060009106400478	-0.718059876377664	-1.1515618469470537	-0.543829008793	-0.4894230220265714	0.8762765623391089	-0.9772372241298277	-0.6833530704827667	-0.5099211900384588	0.005667042744236352	-1.1070831721077456	0.5875163485796638	-2.3482698596625644	-1.5334639442609572	-0.5548123359511247	0.5496067214845592	-0.1514432505259098
-0.696391654700143	0.5796487994755954	-0.2701969537134999	1.5828415742177564	-0.09941942130020108	-0.13979601888835666	1.1336243603058425	0.5778101294933348	-1.2970930117876973	1.4622213880710406	-0.5412654700885409	0.6690434760498074	-0.1829505948923465	-0.17306687387597142	-0.6945468114311851	0.39362902350414614	-1.1619701909579545	-0.9961770347302861	-0.38005996026027816	0.566364197746498	0.629008467007857	0.7747857184378893	-1.3664649360339676	-0.8676693855925548	0.3994010103218172	-0.2506288292478475	1.107201399994077	0.5331287288007583	-0.7423265912474867	0.40385310812372127	0.03444145942213982	-1.329858840776692	-0.3273830285418484	1.1060615026671659	-0.4000599991975758	-0.6517734854934897	-0.44444619990340695	-0.17570329557947612	1.0316642907196152	-0.6117322401231479	-0.17089009777269118	-0.13311178890328798	0.29756841877684886	-1.0859676446651003	0.7749054512153626	-2.09710108622149	-1.1758815696893459	-0.28766085511714856	0.6066830649639824	-0.2734668961119887
0.10838427345159142	0.6409126610318245	-0.381475026430098	1.8358200442168595	0.6285370050655223	0.21932093664291377	1.9980516301642257	1.6924232245087287	-0.26171145742020246	1.934293289186248	0.41905272429546503	0.3833226418190107	0.30953805417294494	-0.16704395249828916	0.2779612979862761	1.5740529354784654	0.17019472727094434	-0.08747732921964987	0.15185583534312122	0.8244842637062564	0.3867061494083573	1.9813959186960866	-1.0347251083487166	0.2553456711447456	1.02627895596191	0.5793102129224994	1.4661896761435282	0.4496145439681829	-0.40154622135623746	0.7041962637926088	1.08775343902808	-0.3944402292792992	0.7621152119389919	1.652803792049154	0.4296458007623153	0.3587017427826755	-0.0164523661226254	0.5814044887312675	1.4214114220548983	0.16872227885414665	0.8080102605239141	0.8197680051248595	0.8800459969297364	-0.49835701431089263	1.545313518769054	-0.6203642096088422	-0.19325858654680508	0.019253397134161625	0.9337856597680645	0.14625487504897858
1.0315087546941109	0.8959271966031156	-0.5948993920328425	1.528437997232239	1.5369526603557917	0.8240900522700363	2.429346194950148	2.775287150352723	0.8848372987045535	2.3449736593491317	1.4018639772512793	-0.13637142014491688	0.9766080630603293	-0.1782681210765541	1.0715368892365165	2.4144028546639937	1.3976209540930773	1.2516890834111876	0.6206849634171719	1.2388485384325167	-0.12062535563863823	2.601425766257224	-0.23905017578577598	1.1295239878080678	1.6207380644063731	1.3535250820282165	1.577768746443842	0.6586847795122335	0.07007320294493752	1.0599380558969644	2.242772672181035	0.5130665003455485	1.5495296638763423	1.8937931723949546	1.1236216679773652	1.4098094784982564	0.6045137636728223	1.3576560346039765	1.7452612387767197	0.9947096929397424	1.9028403975341543	1.7309919468982058	1.4798750845528597	0.3781599522878445	2.333931499630375	1.3515533405577145	0.8421580728942508	0.1758547666526338	1.4599771069251788	0.912535294331304
1.6844391289066343	1.0378117682119454	-0.9441942887830465	0.7845743717165562	2.1945686851910824	1.2093194157418277	2.2391819297740274	3.33737200568547	1.5841565860151985	2.0962311017315463	1.7225118389350933	-0.8244619412071211	1.25959026895751	-0.37635863732301367	1.3516613589797217	2.357504856424486	1.8858032988292752	2.178034637997059	0.6917595539810645	1.5704791330179249	-0.731835437825235	2.279449337058549	0.6308114387794457	1.4248848590596022	1.7033577609234047	1.5769119186887257	1.212527102206424	0.9160221023368095	0.5032659247277396	1.0055322248951624	2.8158595026663713	1.0180973389325245	1.664925375677375	1.700211728601268	1.2127863414921123	1.972820904667687	1.1325070788470122	1.6498767518143478	1.677987551266041	1.4064563585998273	2.5794317025307048	1.9322813081613093	1.752123366973662	1.0385805084735786	2.479505578391806	2.677569523015558	1.3205066994709913	0.11077710748614411	1.863193881331	1.4715394234937746
1.8144524939206115	0.8946808519428767	-1.269392378692191	0.0687706036577357	2.1945233276231466	1.077784840960054	1.596660333148929	3.1426874789399784	1.6009357279613472	1.0272497262011335	1.1948221198121312	-1.3414526826603201	0.9437149948948239	-0.7105371808899581	1.269554471475766	1.471128184448661	1.637157578187242	2.1292114406129086	0.36815527151804195	1.5938118674832338	-1.1104203101670307	1.27936227407617	1.1016010498162654	1.3048485055103853	1.1552225856270992	1.0797320355243472	0.5217118151734605	0.8853146436653067	0.7511993087869582	0.4277368664228433	2.4353899795903606	1.1521441062853792	1.242523530690123	1.2313829813339123	0.8060033612432028	1.8664697642536288	1.2985225344552211	1.2549088618497453	1.1923495970757085	1.233262682861295	2.516914750409318	1.3141722713168635	1.5730692567212616	1.128816625102672	1.7722142488612764	2.635077166018766	1.0985225351244226	-0.05969385187624393	1.8492133501951504	1.407450497840472
1.461950506139338	0.5995949457557189	-1.2866687040314015	-0.19094945219641382	1.4417845769773785	0.5409670304780532	0.8337999451807646	2.2762317535443457	1.1146101756402198	-0.348177558340638	0.22860045933286924	-1.309533371502191	0.3275716827669923	-0.8785798832222838	1.265923432024891	0.3784928946846139	1.2029790052702078	1.2607615780722028	-0.041668625140141885	1.2782779776917732	-1.002552376089483	0.19978019321987475	0.9262590581040783	1.1752548700013468	0.2840711270351362	0.14888259679516777	-0.04305205814579438	0.44803545665611305	0.7890274922818465	-0.36940594715247776	1.3342238872333967	1.2220311878882057	0.7187683082648267	0.7790112267508152	0.4688121953985819	1.3552228772933637	1.0164932398809188	0.3996702578414799	0.5919564535431366	0.7091970487091828	1.8578821285076044	0.4348385831259411	1.1168698816254783	0.6970857281039489	0.6307948242428861	1.4000743544970955	0.5785009093522564	-0.1266672052801448	1.3829251137916208	0.7914402503479645
0.901083725630554	0.4574785409166617	-0.8147268090077403	0.038570082268993174	0.27723470036630626	0.0029482558257869123	0.17356950651958256	1.0610204727461665	0.5068536688721212	-1.1932895753370696	-0.5399371232386957	-0.6402839998952564	-0.059901122853004356	-0.559467016267541	1.600366279876593	-0.27606612047167606	1.135846749783388	0.2881756419341502	-0.24256890676324488	0.811624488682401	-0.4729265372463788	-0.5274295518958442	0.24896867230434488	1.270931316987122	-0.4335415334875756	-0.6634269633738199	-0.09680337221703346	-0.1542513908903827	0.6726317669645392	-0.91196668088022	0.18104927447041963	1.460533891483586	0.40923592868034536	0.5249148504915049	0.6978312598527323	0.8704041220542433	0.45211554323413977	-0.45694282036387324	0.2279947640836979	0.23327579465655368	1.1023759583649784	0.02236282397610909	0.6673438138596715	0.13018989626932823	-0.23243239548315422	-0.15292021258869978	0.3077268827156625	0.034085725082452924	0.7035262232200903	0.10148189050157447
0.43366127014215794	0.639768610911326	0.027777969235296907	0.36233091661470357	-0.6810241370414458	-0.18776937197838	-0.3816120473841316	-0.08266601597074298	0.06584047054710028	-1.0126239469792875	-0.7455030153535296	0.32871608967031996	0.07115909639008189	0.2765832230465318	2.0503406745471486	-0.35060271554374245	1.473531924043453	-0.11060258524015389	-0.23183105768209972	0.45814352284461746	0.1140997094728672	-0.9036268464390909	-0.48665837564487224	1.4380784838921703	-0.6938673300629599	-0.8994891188206482	0.3435924693513375	-0.4732580518172834	0.4381424671150154	-0.9016486008216344	-0.4099530931070474	1.7853806457482908	0.2613354735719447	0.4069763753779073	1.456360906017094	0.6297244951379564	-0.04404842228816493	-0.9557741823148294	0.17658178963670687	0.011199227694592074	0.7241080069653275	0.32531428533629075	0.36553995686550594	-0.1525180160205575	-0.3686292262965454	-1.1078696172706026	0.4817771662929703	0.35747312972766665	0.15037380909427492	-0.17514237361584703
0.21115568427857337	0.997009965703724	0.8380535771965215	0.2892563639316472	-0.9059258677590861	-0.0009858727464005942	-0.9213761554424829	-0.7810385324670875	-0.14458507776435636	-0.062459304232134395	-0.5064831587919888	1.0268554331930198	0.542348643323196	1.255024328148662	2.079357039288397	-0.2573967017350739	1.7096233959334926	0.18629322377377067	-0.25965522118350454	0.37643698225898087	0.3780431619983365	-1.1875765786484231	-0.8165303406620319	1.2858269317397732	-0.5146407858262902	-0.46109538127430266	0.8615407938236697	-0.19310669340431136	0.0838726078861217	-0.40496643213316214	-0.290445228028789	1.8773856035576626	-0.0026608512431983583	0.20136244379511425	2.1768738493341506	0.5123582989766049	-0.1130569901648578	-1.0223011190879656	0.19061669487814714	-0.081653856919874	0.8186487894916439	0.9107512449592835	0.13905013331112046	0.008142668848008008	0.09470460419055615	-1.0807256049153	0.8108127885850158	0.646211276698394	-0.040053488987010125	0.10917267973640488
0.20808260928999522	1.1685974368011	1.1724190807544341	-0.34006680099514036	-0.2987000782828686	0.3156337675244392	-1.4066662602863529	-0.8441568584198782	-0.19545140785487297	0.8522224426222704	-0.2221072294480848	1.0378774530854022	0.9136410705728658	1.8072120457163952	1.3412298697063298	-0.5101036388367234	1.2710920709957956	0.7261148776944948	-0.5151531769786498	0.535442825544779	0.23245689698438743	-1.4927608807480486	-0.5294922394732811	0.5625104321472569	-0.11393841577946345	0.38638679390381137	0.9931777640104423	0.6080290533347023	-0.3323946349911064	0.21903626574349944	0.2070094798607635	1.4924775945776299	-0.5161361977603818	-0.24439736660934389	2.224809212935129	0.2884880158412576	0.403309118676408	-0.7882247193754277	-0.024759000224913733	-0.2951539580042084	1.0679421239193025	1.0950560020241649	-0.1352621971096371	0.4478715033751307	0.6241048993257493	-0.3194122958491392	0.8548734833565939	0.7322842072655266	0.17010807289311553	0.7325228393855712
0.32329953707401565	0.8924177090899587	0.8384112586478084	-1.1903656668792413	0.7465762987708285	0.5085278435748252	-1.5958315704138921	-0.3689822019591601	-0.13773723237492372	1.0246646579252119	-0.18817399113841765	0.37975438079476265	0.913446592689297	1.565824555672815	0.06066212237808094	-1.1881131369640194	0.07380243733648968	0.9305303714279138	-0.8634951251505258	0.7680423147771914	-0.055474852492009445	-1.581878997792666	0.2358929820965569	-0.5718757601760079	0.31680352688708957	1.2293102152578623	0.6278235131566522	1.4794515933452033	-0.6051625502608623	0.5607807432246801	0.6176172974315648	0.713712143730065	-1.0542990247124107	-0.8226103929715505	1.4201374465792163	-0.04891415184727984	1.3270096411798729	-0.3821394318075141	-0.48041441387501466	-0.6698010224585675	1.039900879555345	0.6023544052318016	-0.42242166882734905	0.8533249136272577	0.7505334474300837	0.6281830366965013	0.48885637381298275	0.5927545370538505	0.6457295260188706	1.3456084736547205
0.4842455130894494	0.23297874092249501	0.013476913938915912	-1.6808228261688725	1.6055137621813729	0.5447848747523205	-1.2227911706760557	0.26735472962611295	0.035548356621494276	0.3846719532153994	-0.38810234763052515	-0.5381870580087609	0.6755751577935581	0.6463471496404977	-1.0790909138817408	-1.8123678795249938	-1.339166793370535	0.5853845674568611	-0.9197495371429605	0.8900721278660623	-0.11668599998480506	-1.0843941472744454	1.1059128078858131	-1.6100213941507018	0.7177858764256796	1.75324440703043	0.10062244964548381	1.8877944704298417	-0.452220568799958	0.3888911042155033	0.7219338938250175	-0.08887962675492288	-1.2073706066727683	-1.1948982237393775	0.17492719865591985	-0.2067659241770179	2.1783026282744817	0.17817401329587468	-0.8477788496891621	-0.9159289674015155	0.5618631238502536	-0.16926757002449425	-0.5097263774716192	0.9974252981110124	0.4159650416824334	1.3222389428702876	0.041814959330030134	0.31949440115028	1.1537352550944853	1.7155477916513089
0.6589013760773763	-0.47533961285925164	-0.888017780332944	-1.4504820646152163	1.8258719072757774	0.5820043387237193	-0.2871495369054923	0.581785024093619	0.28972249592979504	-0.5190101331988639	-0.6097521033953666	-1.2304411566475357	0.5585495179557943	-0.4069446517982194	-1.4713251086977641	-1.753268033347962	-2.199788695177519	-0.04817328841461474	-0.4152167465498188	0.7857123566029254	0.17681875822441587	0.0570869108330827	1.6931765944325003	-2.046970225557195	1.0718407087391282	1.8546319544329586	-0.11337124588875777	1.5576187655404554	0.25889400592934636	-0.26103018639898673	0.6283991391106315	-0.5528698260884386	-0.7910769408338278	-1.0453526997263785	-0.8507645074579786	0.12443957666295397	2.4059219057875483	0.892130986551086	-0.756701662051785	-0.6497922610592951	-0.14675183947953888	-0.525955471693596	-0.21957697702582235	0.8473157372693861	-0.0821289369985099	1.601721164462623	-0.02456549265300206	-0.011159816946355941	1.4329738432909842	1.7675700101590266
0.7967434142357281	-0.908976314678201	-1.4763926804045384	-0.6589767828073354	1.3797598618468732	0.7345714378057729	0.8171865382494664	0.26942382116307867	0.46083717850456785	-1.0433763233148825	-0.7197688656279977	-1.4579203172288446	0.7305357191813657	-0.9778641407259488	-1.081308432117865	-0.8099480291744472	-2.106888363489745	-0.5453323244811609	0.48963710668764987	0.4229245836174554	0.5863028445167113	1.3534002960714309	1.7776362759638205	-1.7326802461485518	1.2612141641597896	1.5903155368581738	0.15977771651351153	0.6204753275536343	1.3202172892731394	-1.1413922349086414	0.5370373346824897	-0.6047253325804096	-0.09500834033701591	-0.37088301203069696	-1.2592300863905004	0.8899970108061063	1.7166641644877096	1.6079164321400439	-0.18118152231253729	0.2174920858256971	-0.6804881432845424	-0.14396953967037365	0.3484323093136891	0.5031571954541335	-0.44381622803871407	1.495734974357706	0.41461054864359054	-0.42065022457365653	1.2696122764907254	1.4727906403814162
0.7986360095356244	-0.9975926284831563	-1.572562862180443	0.1263379752835824	0.5995778477870582	0.8932141610471994	1.4952829432462527	-0.5831778552110519	0.32675503547138374	-0.9953375605134224	-0.7994056647383821	-1.3109362622021516	0.9388616956630141	-0.7788162934204754	-0.45892935285379016	0.5564786204644824	-1.3010476714727195	-0.715927827117257	1.2659029415745036	-0.1639270490919293	0.7160741463898062	2.0243212223284703	1.36395409526899	-0.9542056329618077	1.06768393539411	1.0678304074587734	0.6084022474942894	-0.5086316247651796	2.2383993441053502	-1.9162968635932622	0.46169474954768025	-0.47744989041495906	0.3024382912487436	0.43548761941766634	-1.1563936922559928	1.587293217755297	0.30632631246950376	1.9984515968308814	0.4581156706766311	1.3075215236464506	-0.7967511735629395	0.6102141496978174	0.8056406369377432	0.07767335000462716	-0.6515350370979557	1.081757611471644	0.9894253712268642	-0.9612248413110004	0.6012784091249338	0.78945708827264
0.5771913452294608	-0.9148501581615247	-1.2128412889855555	0.36568547051522393	-0.11662598942377403	0.7999896365516316	1.3514226968406657	-1.5325322506860333	-0.19151048335499035	-0.7185197428344148	-1.0136376875465696	-1.0283651244009715	0.7155030613108175	-0.012761982247915119	-0.24980778146212254	1.5481686065413367	-0.40931102997570656	-0.7132970975847764	1.4289054312299319	-0.8781255320508845	0.3754021933307382	1.578147869539573	0.6308781798525775	-0.2024469139136771	0.36059323309971003	0.3915171869304914	0.6816630449488672	-1.4041160306124398	2.5457955341744114	-2.284679554773584	0.20766644108090695	-0.45862024342330415	0.023757534640478185	0.812459685749408	-0.9513999936683656	1.6183677546072253	-1.192306655209743	1.76412937663205	0.603399011494117	2.007231596776388	-0.5992788452833224	1.0166542983012175	0.7508178916722896	-0.35440184810592906	-0.9169079191887737	0.4630695542177535	1.1516793607432625	-1.558167474148703	-0.39237090247577266	-0.23177685583130345
0.15718617034894689	-0.8518836731621439	-0.5382328282803706	-0.04916107828687538	-0.5755005878676479	0.320372198862306	0.48309308008022805	-2.0695422299288397	-0.8917390859809071	-0.684085130410455	-1.3682972041083532	-0.751298228935813	-0.15141999767373499	0.797320608952882	-0.6353021091771498	1.6373531319026324	0.08569960793252093	-0.7897182278161471	0.9416645991736934	-1.5568932139569942	-0.2315974273760867	0.23298913703832996	-0.16074544482099	0.17393398528022766	-0.6960753971356795	-0.3142004540748288	0.06476337437695531	-1.8455888439485308	2.1319522161456628	-2.078204863107276	-0.3725089026712525	-0.6078893675669349	-0.7454285054251818	0.4297040119394359	-0.9352882331341872	0.8016661135480223	-2.0652842165543817	0.9069569890576696	0.031936557556038615	1.9270489743616195	-0.4097543423662421	0.6824518152556096	0.11455129529916122	-0.7183201919035463	-1.3686137905224816	-0.17067444958170963	0.6733450075060504	-1.9381068643200305	-1.3150165437994534	-1.3047167863065297
-0.2986038234503689	-0.8140572647575652	0.28932892235258545	-0.7425180078149104	-0.8317504491556424	-0.3581472955469478	-0.5806634350492826	-1.9673981309786457	-1.3848184197239213	-1.001681464024649	-1.6261356264435576	-0.43762163435762585	-1.3272867300351423	1.1633858718202759	-1.1966090528868503	0.9401784090332636	0.17687353637723283	-0.9824850238894217	0.23808458975291785	-2.006238396282708	-0.6633245550615581	-1.1994733762288001	-0.7534365234045823	0.15925263790571761	-1.6456586334440015	-0.8786956620983636	-1.0246112549578081	-1.8552567009067213	1.308539832168721	-1.3274581381152584	-1.1196714011290465	-0.7052038762456521	-1.3685319708272128	-0.5377876203528098	-1.0304518311100996	-0.41971893904676466	-1.9736360682656888	-0.1848592579810748	-0.9261243412775703	1.1899371341514482	-0.4639884334358609	-0.08346660509621695	-0.7404029972152317	-0.9056988911229596	-1.8216266978117321	-0.5640723777222539	-0.14417573164947908	-1.7687027365412102	-1.7512525950996274	-1.9577413560064312
-0.59383021475346	-0.6476344714926354	1.0805828330204463	-1.178658874750323	-1.0195117200943797	-0.8228371647084618	-1.2604358458879628	-1.4207232647209544	-1.3821674681627858	-1.3197782246620868	-1.4918482831691904	0.011735822830875554	-2.1279376699452945	0.9134941919749842	-1.3164517991430997	0.059865449264234566	0.2009763920550886	-1.064536464797102	-0.1642708347046703	-2.0928379533856467	-0.6129490309460747	-1.9001229837714708	-0.9667162867028234	-0.009394077641704463	-2.0093246303701013	-1.1334544673072626	-1.9780461730404542	-1.592153713493788	0.538006366524124	-0.27140618734837846	-1.604503939267584	-0.4738675968150379	-1.2788817017176117	-1.4883595872833937	-0.9158929113741505	-1.2958693649130026	-1.1922124665866047	-0.9610101356808286	-1.6342265152153397	0.29979683006014746	-0.7156760048761746	-0.5717930591163776	-1.2788132336447124	-0.8304469626238193	-1.8887913855927208	-0.5651742358194736	-0.7490886867971743	-0.9393328525986074	-1.5451390349596634	-1.8403343058082986
-0.6572115292842682	-0.2632148658110783	1.5954799057968196	-1.0822844210881362	-1.1691243507524596	-0.7750223939964668	-1.3250872926476773	-0.8661584371098021	-0.9387460137260697	-1.1975405678159903	-0.9003282638841803	0.5689093393567307	-2.066133623580786	0.2292854908104289	-0.7490840641083646	-0.4330235891640238	0.41594011046210966	-0.8097576857326821	-0.11288335025015357	-1.8378335040828124	-0.1710495619984621	-1.6288929752980057	-0.7633413995229614	-0.08425872165168428	-1.632886846591266	-1.0233703913404475	-2.2615431361421274	-1.2259393640268812	0.05853375493323674	0.7231108062733185	-1.475742204945934	0.13108881041121903	-0.4706100288146551	-1.7961899811513917	-0.38051028586489977	-1.3689613901233235	-0.4297595021452578	-1.0892173502775229	-1.6634223167108584	-0.28638734031441254	-0.9147621175264085	-0.3777878019694803	-1.2110068346456677	-0.5413291394465511	-1.3515556549965793	-0.3012127397557236	-0.8409953072783356	0.2539863188615514	-0.9496887998224028	-1.057672498157544
-0.6068912437745979	0.18613416498578714	1.6136472560753756	-0.6158902916953437	-1.191394975050103	-0.3142153749718368	-0.9926035787822961	-0.6323031336276508	-0.4246452451731751	-0.5749519367670611	-0.12477063668854901	1.0348379027568593	-1.270890805789199	-0.5354299311073195	0.1563913120820283	-0.41968486828736673	0.7111380451540299	-0.2932255269880964	0.07912243914863316	-1.4213670928923003	0.25187050660928606	-0.8396771790804817	-0.28292147777902	0.004190721670538151	-0.8178692854942065	-0.6809703357801609	-1.8145704261477675	-0.8761748286036483	-0.2578985680255156	1.3221540754394259	-0.8111097867765601	0.8362998750578994	0.47122189626493816	-1.2554965625902514	0.4354392847216843	-0.8375049634892252	-0.32394651527026475	-0.684654348531513	-1.1334965162107455	-0.49484840847331396	-0.8658228755081114	0.16551656539075335	-0.715063061105515	-0.25948042001208754	-0.43168001066748596	-0.14330560224721642	-0.6171699805344576	1.2234064723737283	-0.48597093926468105	-0.19492327798592338
-0.6428693994552694	0.38106632106781524	1.099287318940216	-0.19571458074430276	-1.0240322813419267	0.10706118629987865	-0.6733244613576264	-0.70711293598904	-0.22607018610208668	0.12473705934572815	0.41930342497525414	1.183671180851749	-0.39400770563772286	-1.088322762573211	0.7733249903947371	-0.21322821488729657	0.7226368924715009	0.10168524924362206	-0.030892293238188522	-1.063864673915967	0.27744220504333633	-0.2522010417036173	0.20326795950589518	0.14420799356577466	-0.10494421364015936	-0.3694310786556542	-1.0555780709208642	-0.6083802224092341	-0.6859705262981663	1.3852609981099127	-0.11763284821226247	1.2452186288477993	0.840641357426688	-0.23783698193880268	1.1230206833377645	-0.3579692208076455	-0.9663627587690377	-0.1948013536315329	-0.584023473233857	-0.5868821157294883	-0.6114909453965938	0.26927770807858614	-0.2685213281695711	-0.2487862647613228	0.3258592331099675	-0.4152540094652871	-0.5306312986193152	1.473290959511194	-0.5668671542564927	0.08075745318083889
-0.8500401487143635	0.1233431031599329	0.3153337035558587	-0.12965082819086002	-0.7631642099255518	0.04695958934598544	-0.5978526736259161	-0.807255249345601	-0.4219814644182023	0.3706782684137111	0.5108660279651436	0.9561968888685399	-0.07042981754436867	-1.3230024732278052	0.7578134506677611	-0.17390827045619026	0.22658545036951724	0.013447596267527012	-0.5608705653684243	-0.8618341702448857	-0.11624946070398776	-0.2616547849800988	0.4279485894311836	0.1829671432085561	0.12940164300684964	-0.30706950009389233	-0.5071520777174668	-0.4329129946694992	-1.2801611246564395	1.0192129776888985	0.0693199944201571	1.140311344701429	0.388502639223585	0.5605782628183532	1.3178307401458143	-0.4502952751234214	-1.8219974152686524	-0.03449646373561361	-0.48812243762812024	-0.8003006150712472	-0.3720064051489606	-0.5398843253608144	-0.23331513608660798	-0.5873048801354066	0.4883893209115892	-1.0708793251921829	-0.7992537108850492	0.975015967121015	-1.156729919446845	-0.43670274478248056
-1.0935117635273517	-0.436943770245098	-0.2722920570066193	-0.38581532306270194	-0.6168871358892178	-0.546518954433293	-0.6554999249701283	-0.6725662683769174	-0.7182988745040276	0.0247553227346884	0.29740015068705544	0.5159891915196599	-0.4037147592409191	-1.291272020688389	0.3408500297492717	-0.3494028029545358	-0.581149233082427	-0.5283352862752951	-1.1627760588407834	-0.7164337488939858	-0.5728611771476467	-0.6792037297112034	0.28856644694882533	0.06168612344054343	-0.06603011714673328	-0.501676420469027	-0.3740775397055381	-0.29231938322211226	-1.7304813635892	0.48221564462522765	-0.3433190782668697	0.6296455602047402	-0.4760009701882624	0.6013868769179219	0.9571872217683183	-1.0333486603198394	-2.12848243820498	-0.27620044000585786	-0.8364091829708445	-1.0499693132784527	-0.31435342562499863	-1.8727846998447473	-0.5552169009745757	-1.0384297304059649	0.10423850189225889	-1.6523808414943575	-1.151209933170667	0.21820405428331296	-1.753512403851995	-1.2702611518017723
-1.120147175426027	-0.8772431242690588	-0.2943160166413407	-0.6595520353219314	-0.7050293306102197	-1.2729903719897244	-0.5636183278377105	-0.316933631968907	-0.7043862792598962	-0.5157421793282198	0.14611405705797006	0.11697556683366678	-0.9288987693130727	-1.098453467061667	0.09503688167029632	-0.47154428100920487	-1.1979486866762403	-1.0577607195940606	-1.3333150035658314	-0.43061428171309546	-0.6513063853530798	-0.983362606007529	-0.08082457925381534	-0.1608796798513324	-0.31356831358227816	-0.7374635045305055	-0.43198056766990706	-0.0814283188438396	-1.6155870354135478	0.009420907572789784	-0.8966784160335729	0.0278438209095388	-1.0182497194430704	-0.13089561516992268	0.2778868336215233	-1.5081184638181915	-1.4905037994962496	-0.6450415803112568	-1.1568541182389296	-0.9982812976532001	-0.38706756762416117	-2.7034497455717705	-0.8381928211070967	-1.176938042075066	-0.3428909796259285	-1.6254449041973746	-1.070838515022779	-0.13996356172971114	-1.7474957152539157	-1.6005563545780095
-0.7931205588894114	-0.8475126231595429	0.23146593368407015	-0.6429775218954706	-0.9034669358564885	-1.596571456140194	-0.18336047192178517	-0.012415451873746994	-0.21383502830064072	-0.681995152550733	0.30860874091436064	-0.08871355928596802	-1.072380684840532	-0.8259158172156227	0.39999419627742516	-0.2818422286485609	-1.2232830484575647	-1.0290177671090943	-0.8886231403140122	0.09385097598121157	-0.18286751354283207	-0.8137459782613451	-0.3976420383483425	-0.37824462783984186	-0.2703848505469087	-0.7436542576495601	-0.3007979299482552	0.26535785648083526	-0.8440986876516291	-0.3051505275355477	-0.9618335664526875	-0.39664977699484133	-0.7523881454162628	-1.133525816977739	-0.39536186136112494	-1.3165936911759488	-0.2156709686169852	-0.7976608953346386	-0.9501290648213068	-0.4412893309697223	-0.38439748526284423	-2.2241675402926258	-0.7202714996853641	-0.7161888651472681	-0.3697742254017844	-0.8394686771311434	-0.324801597249516	0.2242062037613957	-0.9023890545361509	-0.9344965239838308
-0.24867219137145277	-0.3803391940358698	0.87651448170889	-0.25066861359768533	-0.9118907710595361	-1.2744756314967893	0.327681192582865	-0.024570852395549757	0.5246307004415205	-0.2694755202621052	0.7070285060611143	-0.12472823135497123	-0.6768637926803788	-0.5250175689651917	1.0968736720556058	0.1563847963851797	-0.687332321821682	-0.27708293900504555	-0.15260916210684727	0.7274539945388507	0.6015062012158822	-0.2538291728569262	-0.4314978674603465	-0.5038317732467669	0.0626197995039852	-0.42011083443507713	0.15889962175685407	0.6685659735706688	0.14117663044685802	-0.48645482231017134	-0.2994667295909431	-0.5731843554364762	0.2194786924099945	-1.7358439060258704	-0.8506019077040431	-0.470872792024993	0.8805093306569813	-0.6216837206608264	-0.15127942105247555	0.3729463467274851	-0.1702096064759992	-0.5895600377334765	-0.20771267355005793	0.21732227522129746	0.07077328625168468	0.29125982734577754	0.7375370384859558	1.0464023532135205	0.42015840459647724	0.4470604713539329
0.18580685128295107	0.13323676711168986	1.1095316748199304	0.3667997407914316	-0.5160642456169267	-0.5340934770951883	0.6681732045957722	-0.33988144871916265	1.0803311272551157	0.3627952606907786	1.0350174793651363	-0.09466014677252742	-0.10740281657197007	-0.249302603712981	1.6365416739648855	0.48011551064796837	-0.0010287709187880524	0.8252540121368237	0.3312410538092145	1.1754214247025163	1.2616108523516663	0.32233202028960894	-0.17082459540423453	-0.47771595613628226	0.35938755744133166	0.06511625207531084	0.68489632656112	0.8933478170140369	0.6449599748737367	-0.5601892484173079	0.6988402470007837	-0.5690006427020251	1.349747437442251	-1.5312859981116682	-1.020540760665311	0.43292110568546616	1.0676444500816977	-0.2937437741224194	0.7947956729091386	0.8477169632141465	0.17070650044691882	1.133921138247099	0.3376189035515863	1.11445084216869	0.5582950887698132	1.0783653606583465	1.4217852101204533	1.6832836712096984	1.4892584448486734	1.6611247445654866
0.26407356403477905	0.30422531403354514	0.7169635438873454	0.9800982285800527	0.1856711020361854	0.14032132236346156	0.6929747506784616	-0.6349816345268648	1.1911621126781882	0.6298583790135677	1.0714393436752663	-0.03681878631361998	0.14662925622202597	-0.06585520467156558	1.569717093426264	0.37474639438715573	0.4155280773879478	1.6582761345075214	0.30829343729699554	1.1936022792840855	1.4790482524590662	0.649060750785181	0.17740544440307254	-0.24744231965279717	0.29472688857662444	0.3967448000501641	0.8272655864654742	0.6984614633362836	0.2980666446843	-0.4710062424425415	1.3205958158663935	-0.426600950497656	2.0965591848372007	-0.5986975925827838	-0.8915769683708955	0.7374282435356739	0.24431975818174823	-0.06972383324283697	1.3126727351535343	0.5331555600478456	0.41482141846593396	1.812498742449285	0.5467565290308033	1.4387772513146986	0.6141551004404759	1.1047028211954748	1.2740402981311718	1.6282262494331292	1.7264537357081966	1.9003302088833367
0.049694553786024165	0.11997979229810544	-0.007535290979380081	1.4310021379240376	0.8147712205975716	0.40967289889061215	0.554955368921537	-0.526577166260868	0.9866444848890827	0.2881564605271843	0.9043173239437273	0.10601445153223844	-0.020230589516459542	-0.022443336741823233	0.9248897119039513	-0.08297413693696093	0.47518155913314714	1.839089139898749	0.06703313651890659	0.781085378858317	1.254242977496512	0.8076581822439013	0.3577289464529525	0.20458578512053993	-0.12115550204438583	0.362341091628919	0.3447823163277213	0.061475149263616316	-0.5652447117627579	-0.13128616783817698	1.13836633521333	-0.10057759103896524	2.2773696369070233	0.59827145626224	-0.45654707858306653	0.31344224385333064	-0.9838313896995639	-0.029080318535416573	1.1929411779674963	-0.4095017728973017	0.4374362564413747	1.1728827915282096	0.40520910745874184	1.0441549073764111	0.1748877741157793	0.5625464003404261	0.4830871976152455	0.9171267162162364	1.1187052273622677	1.0643643676552288
-0.11768536717446093	-0.02961977582663844	-0.48217660626742803	1.6487821927786193	1.001567800272545	0.3177969594629343	0.5345411299132297	0.10372768215067692	0.8633539956990304	-0.30343991902882356	0.8453616039121374	0.36716861444222315	-0.2126239201137599	-0.10013581464766606	0.14253521408568257	-0.43032770117794267	0.42714547589599755	1.4757600713476617	0.18487552675577112	0.1847923018934848	0.8333120982294157	1.0746065687226891	0.2669536685372451	0.7808400314833008	-0.5128679449929334	0.0276204685363047	-0.5622404985884478	-0.7140817121962175	-1.106316710377302	0.44075413761807347	0.3810877787727057	0.42787316135549874	2.0582179269240037	1.5151140032872037	0.20729680787978202	-0.32356699901031594	-1.7504948352117073	-0.02604740139557256	0.7614555732196429	-1.226077890425894	0.35811570554477024	0.008071333622965294	0.28174064955349243	0.3080409984770748	-0.32028342986606667	0.08037991208349902	-0.2820805484040254	0.08815021748678224	0.2007308669492134	-0.18168114460772702
0.08419619017708749	0.2708228759960033	-0.3068724345941103	1.574148410622649	0.6881840879744854	0.178839918405961	0.715066596665283	0.9829375047805521	1.1139707645067527	-0.49114238144022554	1.1074133801074912	0.6245969438535225	0.06263468650538588	-0.2011640571188027	-0.34537304324819307	-0.20121575509124712	0.5437866113026508	0.987450548568322	0.9762933531604868	-0.2891625698652415	0.46621147061374724	1.5424793886158479	0.01831068002417672	1.2274700739928464	-0.45797743152521964	-0.3123116745468905	-1.3783961758302936	-1.148768655269476	-0.6509846913864074	1.0397232488249237	-0.26333786541574455	0.9931643495196868	1.6682322199983373	1.8115952731546283	0.8416350492861513	-0.4845259962851365	-1.5535361034565045	0.11084670263491062	0.5664209999146737	-1.12558635553252	0.4243239914272374	-0.5242676276451332	0.5747447333752695	-0.1540953036740055	-0.3272299715204246	0.1723701606441404	-0.46662321054282313	-0.2737002773507899	-0.37239656922518477	-0.9668911788238462
0.6507289852988054	1.01311845178275	0.39619982879326604	1.1333462112342394	0.17586485498359253	0.25094685263346617	0.8360102984930231	1.628348374592611	1.6300095735298876	0.06592143186466987	1.5484521627170902	0.6293988172217481	0.854026679246685	-0.1954777549054672	-0.4812423582093702	0.6390015943834964	0.8140905002354696	0.6859654647576506	2.1404047977508713	-0.49422282459282413	0.2235412491834519	1.911802111926314	-0.18056420644543944	1.2345478549083349	0.12252162082675878	-0.3691002247509446	-1.6437128245843815	-0.9254178887514445	0.710193003747963	1.3609041334011476	-0.24457684555448608	1.2563234870829807	1.162177166192585	1.466791639884476	1.0707103096845971	0.058784334157146984	-0.5818536350735719	0.34058842880258505	0.8598350382023833	0.05619114317298816	0.7264375165592084	0.0965772616100326	1.28408023725036	0.020557065490383632	0.2787250963472109	0.7820708661371483	-0.11756974930772511	-0.025094018613606717	-0.3151329445411332	-0.9109595521532218
1.2083243773290875	1.6779235752500201	1.0604517420543411	0.3360192375229003	-0.12959382303187356	0.5129251313798132	0.5103972761997976	1.6960149293497926	1.9457657746683503	1.0491786314975298	1.739349680683484	0.2142974797259738	1.6242934351187246	-0.0030446188219580123	-0.5568596043397506	1.59963466974046	0.9519756401799576	0.5238744025458885	2.945138126121564	-0.5046750496087442	0.016883709283295533	1.7019998002562493	-0.22053438050070115	0.6624621307487037	0.857557481321384	-0.08652372826017789	-1.2570155485771064	-0.15714866328743027	2.1174373114824814	1.215899187982395	0.38415700785767504	0.9441094850693671	0.4614702821537377	0.7220918381556425	0.6589347536900027	0.8602822443733792	0.4880167857436352	0.3914972752657936	1.3403557474089463	1.6542725056037697	1.030806651809374	1.3232285119651985	1.9113887872475899	0.6506307837781298	1.0481539868275171	1.3231358474297796	0.1884530518193686	0.4309988415172964	0.12412855809262802	-0.36581092225009537
1.3069467197253102	1.6400027771159718	1.1201690474960302	-0.5948567484373026	-0.04883272962774811	0.7391390578688568	-0.35603199994492635	1.2250350471899785	1.6084765901872573	1.7313434671141767	1.323664667013298	-0.49629899078908996	1.6944794583033806	0.3406838427918776	-0.8466305321686226	2.0190902176235874	0.7133346436562209	0.2402847727708048	2.8135591805524602	-0.4771429827126745	-0.23183237324279998	0.7264539902472292	-0.17589047851458334	-0.2703257259738751	1.2193422101477092	0.33652002737168213	-0.4809867245849714	0.6569888581338515	2.5833828334439777	0.6987867401577246	1.0459476169166693	0.12940769341171302	-0.40264346148638774	-0.05612960028463644	-0.233982782585011	1.2162597629502718	1.038896253655829	0.014682494063444556	1.4014723498614294	2.6429880093512246	0.9363618399673695	2.047983424789147	1.8237675039824668	1.174571982634665	1.3423163708366568	1.1938164115344476	-0.07841061984176703	0.5198235658035137	0.43542930440669286	-0.014648671102390575
0.81708528551398	0.7424605636108048	0.4650909299590373	-1.235199464606457	0.255995563368598	0.7703276652206897	-1.3357962739403704	0.5966348231068291	0.5814520122805353	1.613665152768208	0.3641169003914008	-1.0961658766795386	0.8975730756485963	0.6829990288357018	-1.2752479531928798	1.5842955447996094	0.20495056661518382	-0.2573221354953607	1.813796058759541	-0.4550226563616861	-0.4568706747378584	-0.6058846993972643	-0.20307446011731822	-1.0308242999886859	0.9757036318163984	0.6404653283682121	0.3134400015927452	0.9903130857138129	1.7796570476878872	0.14207302024175758	1.1875007801029913	-0.7267117669994436	-1.135333916104978	-0.514818317862128	-1.066707338931948	0.8412883137020879	0.9599462077546347	-0.7135578080197504	0.6829242046758224	2.4193381269560605	0.2563672928373965	1.593800653139767	0.8044732558719058	1.14493907176068	0.9237845924507612	0.3262801204058207	-0.8477893445786118	0.030283277168413517	0.3067223642407921	-0.20548204157072186
0.08441975667280166	-0.4776459686959559	-0.4667428543627693	-1.1845335664799743	0.47095670691139474	0.6911793252368827	-1.7088366515853803	0.2510630673779895	-0.6562285812326291	0.873401478297008	-0.6394958466471148	-1.1714908519442908	-0.17181736660219593	0.8277450652078071	-1.4569380386978206	0.5803938737252345	-0.13878117205517057	-0.6765590121284509	0.6241237423690849	-0.31245227733193875	-0.48693465832320215	-1.48776262745402	-0.35273671038749466	-1.0837871804232877	0.40263632872281085	0.7360535745552851	0.9144601269501796	0.6884005365389706	0.3172775152264726	-0.12750815460214193	0.787384644307438	-1.073156830134964	-1.3224498992548492	-0.43319144245606545	-1.26622710692976	0.17528872371014678	0.6538749273497917	-1.3431803560545885	-0.5555062249379297	1.2600989000540828	-0.7203675402158349	0.3139700194996192	-0.6810486127791565	0.6315246471762038	0.2045651281416998	-0.7090090964830434	-1.4425675915172547	-0.6588982863450622	-0.12333164046793298	-0.6248440874288392
-0.32073486368442466	-1.1611037596685998	-1.0332265947390948	-0.3657035628105586	0.43031501215570933	0.7264040864763013	-1.0221492979876179	0.3798706380777212	-1.418949652919086	0.20481768948702883	-1.105523187744106	-0.6344949667001465	-0.5970391447974294	0.6520761272494591	-1.0802823488485527	-0.3420362341408655	0.07376304062333597	-0.5447739752536331	-0.00855264941742649	0.09762579984777228	-0.2186639339932693	-1.3080180936362913	-0.4846620769340338	-0.2801004188868696	0.05145502574388954	0.7535688681438409	1.3253967200846501	0.07792959339654061	-0.7310774149238937	-0.04218578153447313	0.35013285686169576	-0.7009903811717104	-0.7826838042618549	0.17929423465587874	-0.6712022983702732	0.00704092691854325	0.6327963716223622	-1.3528786990394008	-1.5815900050208769	0.06766491693808832	-1.373048436651908	-0.7224354597888321	-1.7684608839680525	0.16817801381928293	-0.10709270048159672	-1.1490599971005664	-1.1581750543216742	-0.8817981003829418	-0.42429123347957204	-0.6082676544984628
-0.07796740593847563	-0.8249270926418115	-0.8877136665058025	0.8506143349596239	0.23783255987467952	0.9564790833144501	0.47219209908242626	0.8102159228869782	-1.3144884682242963	0.18542553439527287	-0.8228238509128831	0.175600549354348	0.06773241494093286	0.20136143616170898	-0.2721644160323405	-0.6902846423252563	0.7971088346147227	0.3142908686632776	0.13494589251934397	0.7275659259892698	0.2435857326681343	-0.16998595025023547	-0.38554304435443876	0.9764842847505161	0.2532760747589612	0.8579889084382204	1.6067064672244253	-0.3182445410060517	-0.692304800663747	0.16131709175628284	0.3834754094905092	0.0526171508404591	0.18998602791250183	1.0453692405635084	0.3037930369370321	0.7181179483536269	1.058059780630747	-0.5810058986073989	-1.760932498470237	-0.38760928367565695	-1.2340983233441376	-0.6763500596399554	-1.8386205899909458	0.2625098028774856	0.32867688476598217	-0.669760056169068	0.0686583893489496	-0.28281441098999427	-0.2926708432123952	0.1898914174862211
0.5784715256254106	0.19912523481208746	-0.23123563049172155	1.8378381761846903	0.1055806424399703	1.1506819563674977	1.90079123747481	1.143219191153812	-0.5545132671769044	0.7385095900693913	-0.1296530357729579	0.7393319355504736	1.3418118607632066	-0.30328324460211725	0.42072062572131713	-0.509682184184475	1.501596560056236	1.4718847125456163	0.5917976526540247	1.2701431108886276	0.6240014688523656	1.1183193797903834	0.005816021159758405	1.946975014781354	0.7905138655098548	1.0063306556327514	1.7028045750556846	-0.22515357534189923	0.16517330883941994	0.15463674715333572	0.8443453248574131	0.5307796611831946	0.947601428238424	1.7084773192985914	0.9547433121461787	1.8237066209359998	1.6041873674838165	0.5835335938578176	-1.0806204542613096	-0.09351611705590447	-0.41990835468817855	0.31629775489208745	-1.0121956773688725	0.8832960454670842	1.1081972674841158	0.32471106913795755	1.500376394081226	0.798653666176306	0.14308643066678262	1.3760783735375226
1.0039740926885474	0.9869828873407247	0.3738982101320935	2.108126774842917	0.09165094122654845	0.9213387409485868	2.361990986960361	1.0312245939956255	0.1755491321547368	1.187770442969688	0.3372011956430942	0.7650360373554553	2.137196552865621	-0.5698791562969501	0.4471844028697686	-0.309903314324569	1.5500146775510455	2.0893077453945224	0.6255370803118356	1.3421608809733836	0.6715017154552152	1.6192385172126236	0.4814648138256867	2.032647898217194	1.0439493142476897	0.9029409830692263	1.450453462727386	0.16424524221154665	0.8586427549026174	-0.18213762677939083	1.0925168352882098	0.2584438234382812	0.9223860259272239	1.7583103053768578	0.8183443710288627	2.265019794813077	1.743703947904973	1.4444553323788827	-0.17873455094889043	0.23726066158613915	0.3916511710044103	1.2494595028307867	-0.07648974442486195	1.3969394341497747	1.3732355023913716	1.0015901508537015	2.1187238661645424	1.5143977143115	0.4057625468919493	2.0493504858420053
0.6525286434232103	0.7572101064966621	0.46032397746303627	1.6158243081524748	0.022586448822304477	0.09655025770243106	1.5828269942468547	0.40371674182893896	0.21216910034931963	0.8705171180421297	0.13373493627179203	0.4136105621193036	1.6290095031326688	-0.4082347518742183	-0.2889513147064581	-0.6048148717329597	0.7000556492018559	1.5247181934840368	-0.15103441919054128	0.788496583741997	0.3532970791482945	0.9743195249836887	0.6923722136796588	1.16969300117264	0.5224157037709205	0.24615727216202835	0.7712163878071203	0.39010936291189996	0.5080113755873655	-0.628833232699627	0.44362151253688614	-0.6812890878713055	0.0466641711166605	1.0871877105397616	0.01620542506148517	1.2653031198219702	1.2017133415253456	1.5090843153772402	0.16471396757282572	-0.16905540431505708	0.4725754293683718	1.1077794761060908	0.12610532829936022	1.0643433403760683	0.5557435882263047	0.7512090733301672	1.4106366553529612	1.1567223672176292	0.0814454652527365	1.5214281624557524
-0.44945718760897274	-0.47703196536391484	0.004983756668073881	0.7378876351804756	-0.299754572924178	-1.025483969238524	0.11758693893777003	-0.4912403489666626	-0.5809304720493466	-0.23245120069784764	-0.6420180394884023	0.13623211413807587	-0.04084787474062691	0.13331777913887352	-1.326009297620615	-1.4483567250850016	-0.6829508247212316	-0.12133509085888435	-1.4505697611153892	-0.14894707552879471	-0.12110284665237116	-0.31153696149049814	0.43745732121021663	-0.14749872834985794	-0.6618714565298701	-0.9189074533286841	-0.1462968034268412	0.17345411523483667	-0.9213373019741783	-0.7846984672248143	-1.143093322913176	-1.7051614926789722	-1.1729517825890903	-0.0018195485465302087	-0.8712947569911289	-0.9491448312430049	0.2014845007075827	0.8615557012465089	-0.3296574063215533	-1.4176625574643333	-0.34951022259897646	-0.2589080707431456	-0.6248133662713906	-0.2827734343307907	-1.0569901949716116	-0.3299279389680253	-0.22399438336935157	-0.23818502781953962	-0.7840731502989332	-0.07355879125867253
-1.6603635928043907	-1.8858438175583772	-0.597505049602229	-0.03974037967597373	-0.8082021136708423	-1.808736441079132	-1.0750056825067136	-1.2364588845061273	-1.6772857701499557	-1.4191802041877812	-1.4137707283123226	0.2533442127550497	-1.8287795088917433	0.7697074903228828	-1.9867319623559143	-2.3458793518666994	-1.8762581310455517	-1.9868594688745915	-2.5323224747822417	-0.9590040753031386	-0.4708453128382582	-1.2433040645431004	-0.1363230891362572	-1.2236168966658656	-1.7930692065720732	-2.0713937092548833	-0.8791506850351003	-0.29386268182298153	-2.552741915443521	-0.398989236241203	-2.868568516275878	-2.1725262383268347	-1.9892512941489033	-0.9484317263017787	-1.2875887594117819	-3.187934530028458	-0.6923188810858226	0.08797452390108192	-1.1897503630359332	-2.7751260393329185	-1.5007141977404597	-1.9878300024473927	-1.728786240027223	-1.9686032078541318	-2.451833058600312	-1.5020895591362042	-1.76827559893906	-1.837543896259152	-1.6466799617151362	-1.8028121729419282
-2.172921878321981	-2.461757362039878	-0.8881076955306509	-0.46465925047143675	-1.1145938118313814	-1.7381256910697012	-1.3387131630468498	-1.484805873452578	-2.2433284372133007	-1.827764535215327	-1.5550673902257142	0.6389961073183741	-2.5862684405451004	1.142248720300227	-1.8694274023375632	-2.6133059461885346	-2.302299978733628	-3.0131528544995954	-2.768396393356137	-1.2035520605136119	-0.5698814680381079	-1.0842478908379496	-0.6201567570449462	-1.6203479469503521	-2.067317932294972	-2.493821520501258	-1.0329419252442589	-0.4945061898478035	-3.261660383654794	0.39428875886120357	-3.6189279909183507	-1.846307384433953	-1.906087971638879	-1.281004252347918	-1.1229160129230535	-4.109637388908314	-0.993833559303935	-0.19587945647727767	-1.547046530137878	-3.2185781622057648	-2.072388846505085	-2.8919665122664404	-2.2169091190973194	-2.8945467849628415	-2.6479309256302623	-1.930992026017704	-2.331864323162975	-2.5906857234137313	-1.8367434310529003	-2.5935705225885086
-1.6187325419664798	-1.8035220799528668	-0.7164100348033331	-0.6179084173021666	-0.8037191387085602	-0.8433160831009339	-0.7526013107407872	-1.1507493971071243	-1.7470303590715197	-1.1603285853418883	-0.8601590776527753	0.7984456838218313	-1.9375042560455578	1.0497441104883956	-1.0812823741141593	-1.9024038047362979	-1.8832233150241986	-2.677576938676255	-2.0964942143216305	-0.8079446166833766	-0.5404856159770264	0.09101588963638158	-0.6704999739106586	-1.374049638029314	-1.2304504318025293	-1.800904098537144	-0.5329194524754861	-0.05837888375273239	-2.536323387111722	1.1303271462800002	-2.818829419775007	-1.0054180886735633	-0.976748665456104	-0.9247174751008435	-0.7259223217709788	-3.185321262071952	-0.6380293812020854	0.16377752685574962	-0.8246236660750512	-2.2634574871085293	-1.5216115101867282	-2.3940615321964196	-1.5097245998554838	-2.375222233009882	-1.4736406938067317	-1.29211066023893	-1.7415154429368886	-2.0111881421468425	-1.0611123175258703	-2.00535782819548
-0.355005660187983	-0.4118404608588052	-0.33481762688783406	-0.7249352811702708	0.1535336077314988	0.2738075026575793	0.027652686306740906	-0.4533191018270678	-0.3813438041502144	0.05107505618533682	0.28601639007780044	0.292655039103082	-0.5262449900716993	0.5878063430912546	-0.057590237502301286	-0.48856522663652	-1.0008974934081272	-1.3354097706031371	-1.0274919427430038	-0.07205457210723244	-0.6354752968187444	1.448471882591038	-0.30748429204741934	-0.8449243168232841	0.17879137165380826	-0.3060666112356619	0.3027693770665269	0.8517004977972196	-0.85919409155884	1.3175262788758133	-0.914633073166286	-0.15307776697840997	0.2716347357678343	-0.24654462487682893	-0.5246393449001804	-1.0606493844098177	0.014181887971857871	0.7445057086357065	0.7815087407078534	-0.3949246520299879	-0.09650213010381592	-0.9385685889477952	0.11344580700045144	-0.7284307420111378	0.2794301667520394	0.016503408725287966	-0.5455717482931115	-0.5551036678139366	0.356553874306109	-0.5093999113298077
0.7951905706876519	0.7254944777326771	-0.16231261154768284	-0.8840405426742062	1.2568282126249963	0.8545145998076785	0.3465156378415076	0.20976806780970256	1.0221980405813076	0.8614915664321303	1.1537324402648734	-0.8436955968814532	0.5422906764030008	0.08519023762501747	0.821418801689937	0.8918881488109939	-0.1558129038693366	0.08209808321499847	-0.24815231549197708	0.5931896817028884	-1.0050106148239855	1.9937478483337996	0.08302540701985056	-0.37087518386441304	1.1947408665457702	1.1105981458075804	0.980010068747412	1.6018868635729717	0.6709282375704159	0.7592241574915441	0.9248745501520722	0.39262493827361167	1.1883723892935425	0.2040749112287476	-0.6213357554305218	0.9501825066483089	0.4833865918872942	0.9003458604168033	2.4025801994942984	1.251229619309552	1.3575651071641637	0.4168345283037559	1.7030014825672135	0.8915617156738597	1.4541546782914747	1.1787323749502683	0.49621588846896836	0.7085513700999999	1.68404334313035	0.9184624573712746
1.148855507838345	0.900014834131477	-0.43266989550946505	-0.9735016186054303	1.7889171949878278	0.5237309265400144	0.04742188827833599	0.4883753142359233	1.5548257406991453	0.6560954523145789	1.149723512342128	-2.0533321806220646	0.5737647067457456	-0.12994087127779186	1.4570292153456548	1.5289777288385413	0.3618938798162502	0.7638350344902963	-0.15441919221633357	0.9732790693998339	-1.5393007918710948	1.2615541433890123	0.0677203646931579	-0.03461285717020092	1.128939545428833	1.5912969875934155	1.1669560983470606	1.5763161343842402	1.157127755617672	-0.33860858657547166	1.661372984348459	0.667972958512662	1.361841184560073	0.0735349084393941	-0.7307998533423655	1.8169303401597525	0.5259345763448905	0.29280856267423905	3.098342989101208	1.709601451133507	2.0455414334318833	0.8444255704965048	2.336997577293028	1.3377343849888947	1.3876405280322741	1.523572955459032	0.9714358161473924	0.8893711635517049	2.2764859856066075	1.5332963486426254
0.6462938895881134	0.17873262211264238	-1.0121119672422296	-0.8129757382782484	1.3667219863138405	-0.464143937994573	-0.4954809046781875	0.2798963757188868	0.8787748903370918	-0.397595605491346	0.20425348159501402	-2.635144122457027	-0.2453834107915011	0.034211402608087395	1.9341282032567761	1.1988083842969133	0.5483067703551665	0.5678330011734248	-0.6493646644038426	1.1475049646659032	-1.9176966284766541	-0.3944951316143344	-0.45281853070547906	0.28264075352686824	0.06876925360605093	0.9211933824061931	0.8873365105921627	0.6932920881753307	0.5244923753747391	-1.5240725729201918	1.1134389046293118	0.8835573970717467	0.7827535702318491	-0.5713072666961867	-0.4996502789809578	1.4463129850558523	0.2605605090930933	-0.8261782674463297	2.5009268093243953	0.869609197470881	1.7923653887911979	0.32200141332617016	1.7846732687463414	0.35060332156661905	0.3445596302211087	0.9343924793372556	0.9871944063155295	-0.07485584235590503	1.9860108565186554	1.2953017676803829
-0.15232594104846092	-0.7329619157656434	-1.509198173421057	-0.40596157052232124	0.273169337152531	-1.4492662939777032	-0.7806825606237752	-0.21719057935539848	-0.5096553049656661	-1.533832267552669	-1.1815799586781124	-2.2494316182398726	-1.115362770877548	0.3763650588111426	2.260696556799606	0.28322873504703266	0.5291804932821466	0.024121425878273175	-1.2907266152120331	1.3176318260148265	-1.8291140452330283	-2.076682936501963	-1.1264507592260504	0.6603044545104864	-1.2097937114333892	-0.3056113952058248	0.43206863525452943	-0.49195471798604334	-0.5039689800541688	-2.371276082259882	-0.005898343611908649	1.1145259847100144	-0.22652875402335867	-1.322492347077011	0.11372033566450271	0.5750916323534319	0.003243799959188537	-1.796233545049894	1.0320103995914576	-0.48872347170494046	1.0868444256739	-0.4785401819068633	0.630818180489171	-1.2267034310315785	-0.7871712749237273	-0.14825379998315732	0.9029685706754056	-1.3985955464693836	1.1947112186993065	0.7512281834001204
-0.533978731096418	-1.0905162680856084	-1.5611802120391949	-0.010515476803187408	-0.7312480845596561	-1.8572728508433252	-0.6272354602355943	-0.6354617133104077	-1.6109486450680022	-2.0115514106352537	-2.2393521528483293	-1.1426414006606602	-1.3321674263474648	0.5729682824897355	2.2539139886023944	-0.5112263374204792	0.38431692867076606	-0.16528052268137725	-1.6133638888373665	1.5477105604620915	-1.193991040988749	-2.940334220436043	-1.4084304291962677	0.972306774569292	-1.8325593617511426	-1.1243499893945725	0.09143939327074192	-1.1966082969729872	-1.0044465201778665	-2.6637240585947466	-0.7270588592033287	1.1845336612005286	-1.2099500653557858	-1.733236518865574	0.7704819335415698	0.07089937076106365	-0.016054613617946734	-2.0369325447568127	-0.43246764950876804	-1.302054505621912	0.6040603460333264	-0.8141873917477478	-0.21099139773113365	-2.089848864390749	-1.2358261492827565	-1.0703117005392118	0.9402466074798134	-2.0547138107703256	0.48035105261612165	0.493523063827532
-0.18539799057281273	-0.6534180407119766	-1.0653961345287413	0.051494332368854756	-0.9843115549994649	-1.562324263552775	-0.2814371313856532	-0.6787808828216452	-1.6237977980718534	-1.6419500604967254	-2.3823437169860306	0.0768265802470872	-0.813923359166036	0.44443028812624924	1.713453276081805	-0.6260645089608989	0.12643579136400546	0.2929595681241849	-1.3817882770171421	1.6645460597449735	-0.22150402953896228	-2.685237051420375	-0.9914669189962805	0.9689964627303044	-1.4531853533545682	-0.9161904628435638	-0.051681691224646074	-0.9997251757227539	-0.5339662673612823	-2.3997458931880593	-0.5849047611133117	0.8583627746000523	-1.776927168565043	-1.6073501459739774	1.065101942875438	0.24928883066217739	0.18696672037813583	-1.4527859511648733	-1.165501163448716	-0.9878215655003755	0.6372017919976473	-0.4447271608984522	-0.19530327507705753	-1.4811060504356017	-0.8937437169582186	-1.3768148281338852	1.0286089509132144	-1.5281082759907065	0.19518416282108597	0.6830070593478165
0.5919896175528648	0.23520583484826682	-0.20545524023784906	-0.3167004307924079	-0.418767316509274	-0.8692973178418337	-0.1319229206596824	-0.3155871603235564	-0.5113272962554892	-0.8234947093751086	-1.5271544936418864	0.9046558480059846	-0.04604029604136531	0.10340672914908551	0.7110083442468013	0.0005162123642746849	-0.19138546710770887	1.0708768701528484	-0.6519619700434394	1.4111456374819862	0.7296438869887768	-1.6476753742388202	-0.05403695186834465	0.5309979179170613	-0.44546004742509715	0.14812606138900547	-0.10521844741399863	-0.1337935583861129	0.6018866283913497	-1.6913416606415441	0.10629942943631251	0.1442158093656036	-1.7382148087836093	-1.0766478805913615	0.9228083215903092	0.730968254973105	0.4180304554397534	-0.4554166747901212	-1.0140558076070196	0.19668569300519742	0.9123140292560156	0.2845327267398646	0.4885828173564703	0.22463924015218126	-0.2649944937525203	-1.0265680304092029	0.9729884715700379	-0.15193060120528162	0.2734293414822393	1.0073609304249649
1.1447753768647002	1.011990954446287	0.6967663461147138	-0.8686355181552095	0.42294724648597826	-0.19403902924624472	-0.33082595452697205	0.20557882454451706	0.9843551918844743	-0.136080471154554	-0.114486357941698	1.2531171963663208	0.4171761416876317	-0.1367378105302372	-0.3198645886400484	0.9200099850177965	-0.4081237021905311	1.5057503253263438	0.3138182820364913	0.7078615366370653	1.3664909287078726	-0.5056374790897019	0.8728933663136507	-0.15629891931579326	0.4438690576240734	1.2726560636223716	-0.18027828630312803	0.7390089129613048	1.6344675895508312	-0.6883878565816371	0.6287860382574924	-0.6103426881273903	-1.1645317046526087	-0.4485267082452033	0.6923482894388455	0.8725963498149086	0.49671628763043724	0.37730677381489386	-0.3822917945027801	1.4117823997240118	0.9027190979457442	0.8301338403845145	1.1331248555086308	1.8106964208438807	0.06011082206293878	-0.32527205525731084	0.7189937817762875	1.1890338854091842	0.37535010947574965	1.0414099825551346
0.9768511427261752	1.3298104109855209	1.3550662305450527	-1.1922458306896384	0.8511328066446184	0.2517301594186975	-0.6721754812915691	0.5299555384694888	1.8885451022008677	0.10793021289907245	1.158733447018808	1.3710842194864334	0.40420476828396945	-0.02037836243264217	-0.8393289700733119	1.4814391304636032	-0.3416513484615979	1.1287202217887131	1.1739206178193389	-0.22499132024854848	1.587819755950264	0.15426323939346115	1.3011540717221113	-0.6955735772551017	0.6689230788676234	1.659954746508017	-0.23770832249181953	1.05088429642259	1.8972061702943277	0.4163150621195845	0.5103683308692615	-0.9522944329666944	-0.3568427567806256	0.025423690061196505	0.824977501993869	0.3472167145889755	0.3857863498881152	0.7098141893674645	0.14217395112957265	1.8549965243784414	0.3308127555453439	0.9090078149184025	1.1002296481383087	2.145135829557339	-0.09680099836087595	0.31509571105522227	0.433471826160761	1.7143848310442875	0.2092234740975091	0.645522928400963
0.10865862298854019	1.2124331052604824	1.600801764724657	-1.0426657019812626	0.569705048239131	0.5216406684705336	-0.8133326472373348	0.43944623445689357	1.6899223822127798	-0.00327271454990123	1.7260231851392376	1.4886512727900216	0.1591951992469302	0.43539835019616774	-0.6171105549327767	1.2526670144255494	0.037073574166849296	0.021180887249402917	1.6216424143583559	-1.0029595930653046	1.4494439535760764	0.1338586935407087	1.1154360254678606	-0.7802455103787898	0.23473788882137372	1.0919291313999961	-0.12774755982689592	0.7112456600508092	1.2432673143148967	1.3632869760921897	-0.11318774504731735	-0.6911386921569502	0.28515069082049466	0.2815802903634917	1.4230063370270343	-0.6076952151648901	0.1613647987268111	0.6136150201294078	0.2011551117002359	1.2697423127990064	-0.5860047458604853	0.6419354959995792	0.3021519723124001	1.0094289780966215	-0.4402764807119869	0.6108035186482385	0.33114374340936176	1.2503568688673572	-0.24005267776948996	0.05555211523232168
-0.9611152294530053	0.8857358106367994	1.3747392782818635	-0.5439414634372107	-0.14385596865457073	0.753555986775399	-0.6038523642085357	-0.002600525339168506	0.6671737136158424	-0.18714695484549754	1.4372413144383618	1.5417181497582293	0.014136187792261586	0.9430225674607129	0.055158331566233246	0.2926818313405046	0.5233091580331722	-1.247814344425716	1.492204637146603	-1.3557017618008096	1.042848467440109	-0.34462351169832045	0.5890454458195874	-0.4475312795631525	-0.4002839164708174	0.02788290951161108	0.21572322271837743	0.0681941086803304	0.06481311408377245	1.878470918101235	-0.6835667324986735	-0.06419522790172362	0.4662444835467238	0.4110316159132361	2.08057910731228	-1.4196771932060508	-0.10504971513495648	0.40720843662164985	-0.1638202137987796	0.024336279067622698	-1.3310463564340724	0.3320642451398683	-0.7760719467341864	-0.7994850706839699	-0.5540432822952117	0.5126199312013537	0.4374567769944757	0.2393425219168517	-0.7351474356643746	-0.3700676705464369
-1.6210123167506028	0.5319318796375246	0.711992041322861	-0.08189607767195366	-0.7270660217643674	0.9697463101303035	-0.2050553789515532	-0.49827270025230525	-0.37982190648661907	-0.24304599287739212	0.5961734928382451	1.2433501070610518	0.07516289416345653	1.1566355026809902	0.5671388259387106	-0.8852974046020045	0.7971253039438901	-2.019684503823095	0.8553754621040033	-1.3033261210042173	0.4275425804278373	-0.8263972917754482	0.11739057700186183	-0.052442652614784854	-0.7215244677285179	-0.8092246144978019	0.6265507625064785	-0.4494686129236558	-1.0193841339137895	1.810818949789005	-0.7299244546566898	0.4614785953094846	0.16883163573012983	0.5324983819635787	2.1887349963326	-1.6311233936649243	-0.40555780923531215	0.35424403245057856	-0.6365508566654831	-1.205685710282833	-1.5175710525198522	0.15181350880361089	-1.478327158099298	-2.1221831753795	-0.2899962330902916	0.16974192142608435	0.5341651690856838	-0.6699429248040333	-1.0021643693190496	-0.47480285726572774
-1.5432489233953712	0.21643320699401103	-0.2279102056710161	0.02230031362720478	-0.8007438010155215	1.0607344857031917	0.09816325902899237	-0.7114872829556945	-0.7575775060926718	-0.13737649504305358	-0.25205562952857413	0.43628998037329875	0.2202947495487936	0.9157935703270202	0.46411539352713393	-1.6298678891078437	0.6568025638521635	-1.9672569031364	0.029181802699829153	-1.0829275538360825	-0.3150545358290911	-0.8938644686515765	-0.07245545684296884	0.02641543877038848	-0.5054246495171149	-0.9827319914672773	0.7749532321946028	-0.6569449558051331	-1.5395211628282264	1.2526559691762609	-0.2376166227501233	0.5789232911175167	-0.32708836430868726	0.6925033840966769	1.457850201973056	-1.1846643204405463	-0.7316992119317801	0.48291013022881796	-0.8866165163259577	-1.8638118122513296	-1.1652916496396697	0.04058286252225599	-1.4513630133990971	-2.283154929685476	0.16097512951079204	-0.1874280363359748	0.34873352035063704	-1.076840676464104	-0.9373503098309013	-0.39778282847690194
-0.8388140202016517	-0.004652350261120834	-1.1309517253056947	-0.2202657714539149	-0.41415776485567485	0.9447975750859721	0.1936612171458655	-0.47648526959370074	-0.36500229737183726	0.11040557101193149	-0.647551076686206	-0.6147985764754239	0.3485968767083344	0.3263510227315688	-0.19588854412150175	-1.5490485125457523	0.1673168073278123	-1.2507252297976743	-0.5536478629735887	-0.9078067897570522	-0.9817106893251633	-0.3834199535884553	-0.00025635375485069043	-0.29845115771074554	0.12397438748140104	-0.5873018776391749	0.4264232645566129	-0.6417897037864492	-1.3756482247118225	0.5208332562492605	0.4111530455916489	0.37334829250276663	-0.6170211767351416	0.8561462620215702	0.20317495155657977	-0.36669950658043193	-0.974460915627401	0.6433349305371984	-0.7626492028255465	-1.7636759845630272	-0.6117139026768278	-0.13326692140943697	-0.8323513261648536	-1.466602954936099	0.5264148230001341	-0.3702193317471015	-0.18858650031156637	-0.9871542979157012	-0.6461208197394503	-0.3795171947027919
0.08460767866422247	0.0006969756278108339	-1.5934427181505724	-0.4807842533544177	0.09397137413657508	0.711931830324552	0.2512835270551244	0.11086821762556254	0.32069293550765426	0.5351100141197567	-0.46382082799538277	-1.3000985043684354	0.559278618205913	-0.3668670225930163	-0.9007062937296136	-0.7423611117182406	-0.4010312830405182	-0.3445123028712882	-0.5967422658250753	-0.7911885387249677	-1.2513439320212538	0.5358890083103569	0.20908249529632095	-0.7564489187159759	0.887821336634419	-0.04849199931875888	-0.3255980907400629	-0.5469885030314412	-0.7250540761965019	-0.018970001148372627	0.8106980443388528	0.19250399415894218	-0.4363564367869666	0.9614812721804674	-0.8650401923582596	0.4582100848692152	-0.9350479386476412	0.6999401930605919	-0.32858328926979374	-1.07650084043991	-0.18632249274054766	-0.3554868918287088	-0.06294250933906471	-0.3961147266713911	0.7348764474940035	-0.3090468115501968	-0.8592077708713259	-0.633124691489905	-0.3192454522016872	-0.4970727797512911
0.8048871070418596	0.342775399087285	-1.312162037529908	-0.3884879216337209	0.4296952426660124	0.5816381706783699	0.5381274402736609	0.7585612913316052	0.6971072572118598	1.162254731584898	0.059689283203477383	-1.0985592060948954	1.0335710993178473	-0.9821098106777236	-1.1079240563793384	0.27913330238599965	-0.7778851896166007	0.29765533041804204	-0.15132954305078347	-0.5951827266052039	-0.8628671569438714	1.4499850567456865	0.4926439862048152	-0.9528508634936494	1.5638345062000554	0.28245903402203587	-1.0722858171892031	-0.38304452601996014	0.06640957528355415	-0.1661213362120269	0.8540951326319903	0.2869063160658331	0.16860202530900423	0.9718762421284063	-1.1780834417382535	1.059694788232271	-0.48823851310760563	0.6592307036939352	0.2133075970498487	-0.15607930133738612	0.03518452957598109	-0.43390456212648537	0.4610504044654809	0.32640393907924264	0.9316173857001954	-0.06459236171735216	-1.3196989084117687	-0.19349632903770433	-0.08154076914574278	-0.5955725660888173
1.099067833095693	0.9108205859819524	-0.3003122825311554	0.16862627432226615	0.549071460909423	0.7001865744473595	1.1185551651405212	1.1450138392304414	0.5242229276433984	1.8438075077678344	0.5049757335681799	-0.026419278592925314	1.7355593381972487	-1.493624052642814	-0.6788210514707074	0.934975370548882	-0.8555776584983333	0.4966778534200262	0.3926671383591035	-0.24183169930792617	0.14045082523278943	1.9196080184992497	0.8598744153075396	-0.6978497099053107	2.038312932998775	0.3681583202620943	-1.3679474831794103	-0.06911040093896972	0.6795422639873663	0.02213005840194199	0.7388130061249307	0.5636146700863958	0.8877294565196924	0.8906998571895728	-0.7238299558748412	1.3651228768068429	0.2348357280855514	0.6276392524011138	0.6266784458362883	0.6485656748408175	0.1962000742566251	-0.18436463959211155	0.6150757132850403	0.6366444891359484	1.2358507651207264	0.2227380194861364	-1.365369927144739	0.3170891535659621	0.05922272807795502	-0.4747882483047641
0.9878710100220205	1.3236243070229592	1.0420294552199256	0.9581723592405935	0.585635767314167	0.9766174116085437	1.7293300749146086	1.0903377002522454	0.05350518888984897	2.2240454053157173	0.5560755338525055	1.2889938167354065	2.2793970006263944	-1.9493991188874056	0.0321427794975497	0.9565154404836542	-0.6854392362567823	0.3808158904330997	0.5751377268047742	0.13981580864079385	1.3200064807302774	1.730278546951887	1.2626348424145337	-0.15070440278597103	2.2263203957168614	0.394230530303886	-1.063815357907973	0.37200554926618146	0.9359902443299603	0.32088945816582476	0.7097313030858832	0.6863458413137331	1.3720754886561495	0.7504047794033126	-0.004994625899407463	1.3727324509092043	0.8447152329533152	0.6702097353716402	0.7316349359031151	1.1143038794751732	0.4293307384112452	0.358113582178707	0.521220094463981	0.8764547751850378	1.524694761755569	0.418502627989306	-1.063871436998191	0.9306977539612641	0.1521180743564479	-0.1332344824225512
0.6520155105602181	1.1743827353285503	2.102543169635054	1.5775577077683038	0.6364201046633549	1.1332253259962481	1.95751177215959	0.6524483843029886	-0.25927601407902595	1.963029824954836	0.19622959226813783	2.009410123257018	2.176338564927208	-2.319508613965771	0.4882697026935495	0.550555004500118	-0.3578389325505619	0.2294767577931972	0.22167081785623155	0.29836916054787815	2.0450484011344634	1.0302808201820328	1.5111614029990454	0.32990103445575397	2.024006444962653	0.5041358293323678	-0.4260287980929025	0.7216302040940151	0.8452579885679488	0.5232015327497097	0.8197735439559614	0.42354327225410726	1.4610865500530088	0.6001834436576293	0.39691138343478294	1.1109817846554888	0.9405208454104641	0.7280354650536544	0.48387257137461703	1.1985515122233688	0.6894362031517929	0.9211709772932658	0.3750314636391649	1.3232989028797142	1.5030069934887138	0.47102429430151604	-0.6579813977032105	1.5538182211367475	0.22334635969641248	0.18555521173704775
0.31632570753082395	0.4092448150830473	2.3983648069071464	1.722780752156486	0.6532084264935054	0.9436147665037173	1.5694230879888738	0.10798863627252192	-0.162577508534363	1.0656270516726425	-0.29559939162246246	1.6698552347263613	1.2889185840846855	-2.4447038158092305	0.4046932025608692	0.22906544924286715	0.07823594175373665	0.26922876640895566	-0.3877372244305079	0.11302898136056651	1.896128390848486	0.2543531841643127	1.3805973703803627	0.4809552849149352	1.3924892206957409	0.6472858479560812	0.06328240900750674	0.7261226948176105	0.5875646606865784	0.5646439075688218	0.9266783701686924	-0.0938978121324277	1.2447761942350317	0.49296850111182333	0.26286301667148	0.6882824163551987	0.43989143908454303	0.6774212861563835	0.02664147570591886	1.0378984253157058	0.813533208289317	1.1982486112297328	0.30867019614022206	1.8627166684888874	1.0162059956793945	0.4349923113294281	-0.3467999110187858	1.949700574545353	0.26342929007939336	0.20569232614487482
0.15670806812842916	-0.5187399734360805	1.862562908469138	1.342218867271237	0.5339839684992953	0.4434451799974901	0.7038613739634165	-0.18197629745088167	0.22200798358903268	-0.00481524554163004	-0.5374935619893371	0.49674869000857097	0.06162265401659006	-2.1514951735451	-0.05716038627062198	0.41808043755861074	0.5681569026147404	0.5518683932265365	-0.6957084321237632	-0.2338655474412366	0.9756303219585422	-0.14236230120756113	0.8366200043863432	0.31477793838116674	0.4891705201647711	0.6695377775232286	0.0637333734713837	0.37241689880144907	0.4229080452053007	0.5012642630917609	0.8859377411736317	-0.4633944782004146	0.9364214984475303	0.4572111271598718	-0.17998305787018098	0.32408755399325634	-0.29495633697652074	0.4618918400069207	-0.343411814381924	0.8743556430045805	0.7219458031123279	1.0871090528630134	0.37285827318218817	2.1005278253772475	0.2888436467325555	0.4240205881854345	-0.15133726829345479	1.9089085884864454	0.27440302242630443	-0.1073944209500605
0.23069018352773832	-0.9374062685164222	0.8691581374883818	0.6015120142432218	0.2771166191191177	-0.0892241626599775	-0.2297744119676025	0.023734247329618482	0.5764605029351224	-0.6064607503765489	-0.2991652053735844	-0.7837621165727453	-0.7523875361562062	-1.4288015892385868	-0.47559004487193174	1.1203951904821425	0.9541196734638114	0.9554096964997487	-0.28558312085497967	-0.36477510328487084	-0.14080756611515405	0.0239923535106231	0.14367440825965638	0.046749472079297326	-0.33400367077374715	0.5093572028181776	-0.3920052752732196	-0.026339511805790968	0.538732881202146	0.3948604190473615	0.7115876507612113	-0.3785742608846126	0.6837158960974821	0.4601263118116923	-0.5569101394674937	0.2435278983593012	-0.6915499026985872	0.1534730081619736	-0.33705286365278997	0.9057624580086094	0.5271272975237408	0.7454037551907801	0.5706877390955332	1.7698144600821324	-0.19090828712520616	0.5182633117936969	0.025416577068422205	1.4385951797540022	0.2959645768823453	-0.48392899629879016
0.43446546870971053	-0.5094334503193508	-0.029359143061467162	-0.24695269326738348	-0.00023757220751916314	-0.3774544782651614	-0.8452785862672278	0.6698331973335212	0.6933024897205642	-0.41630963549431776	0.3428777626031638	-1.4864426309879493	-0.6955947841643774	-0.48861097076938786	-0.5502296054635942	1.879096504060927	0.9854649140657781	1.2674770813865126	0.7681950774708631	-0.039465919331318496	-0.8119908809084183	0.5520845658397013	-0.30482276544138953	-0.12937275785212643	-0.73682276421226	0.2646897794094517	-0.9655022802480037	-0.08576383945797499	0.908858371727179	0.2368833959532085	0.5352283407975371	0.06785972012951738	0.47996785072234976	0.4023180281724403	-0.7161806833229494	0.4752957468478111	-0.41750624573339545	-0.12485783799738225	0.10529569093213172	1.1285489577462875	0.4176866297753505	0.42081761896840414	0.8445795634866283	1.0134009246180342	-0.0881118176333226	0.6875430241583047	0.2236010595061616	0.7734947995480151	0.3568626075723092	-0.5797051519399159
0.529118854220962	0.41375726177512734	-0.46595827378236043	-0.955317049044688	-0.2079249264028748	-0.39121767902149157	-1.0095353449303244	1.378196404156221	0.6089135473191924	0.27261392541107177	1.0458856876722784	-1.4272229450053637	-0.025500353013619633	0.3654483092918751	-0.3440117529141293	2.081217165667803	0.49507463953852665	1.288633030094884	1.8974046904754773	0.5774471452687051	-0.7960302401200229	1.0089232501111263	-0.3259701883428287	-0.19283226530335806	-0.6549568845304393	0.05688362050661729	-1.2973843671639378	0.2524809619015895	1.2712181008085937	-0.01178396446221548	0.4229854426496892	0.44167553077590527	0.23281243657472064	0.17797488726229366	-0.8257402227611127	0.7480191399976847	0.3152850840028289	-0.33490864445702295	0.6999894834059623	1.2978748956860664	0.430625438705566	0.2259428417999423	1.024475352007857	0.26345104911356515	0.4299078228395263	0.7888491338227681	0.32301169180129113	0.18574044509419194	0.3984248144286012	-0.2998704805825826
0.27622392060293494	0.9947584798007866	-0.4615159058164298	-1.2985528257582313	-0.4121761607920123	-0.3592837606165223	-0.8395129461969358	1.6381239008260344	0.4680304165985799	0.7493324462487891	1.4120993075909551	-0.9582126093169173	0.4576204317735349	0.9530753118774302	-0.1901984099711997	1.3960051391809372	-0.3907088656849551	0.9181978108707569	2.4112544049088456	0.9855094195546147	-0.39609701729667096	1.0444053426736972	-0.14428865233887897	-0.24212139606977023	-0.3717080468132332	-0.13997452842980276	-1.2559015217997758	0.5774556235452606	1.2781458195594793	-0.316262360383481	0.2683647184484641	0.351067231630495	-0.09352610313275439	-0.2236510588779926	-1.1290781739678712	0.6471729118813331	0.877729498815507	-0.5658781339247563	0.9608451531198151	1.082199837241946	0.3627145385609138	0.07494528769192352	0.8521141946149742	-0.15489795614432705	0.766667521492161	0.6541979893874237	0.12751162267358004	-0.22654037427905988	0.2780549384939165	0.09057661460523213
-0.36096409720968864	0.5684116573388218	-0.3275120288320051	-1.0988672023001465	-0.7610584585298416	-0.5219032325273251	-0.5239221290342987	1.1384961723727465	0.3077602214858603	0.46173453940068426	1.2400936598739039	-0.5912634180560724	0.08076469595244924	1.31637112844367	-0.3639260717743122	0.03829885952608217	-1.2255730647254195	0.21017337019991053	1.9803278698928548	0.7453196565195289	-0.15575065014026973	0.6340580789115127	-0.21904755698828365	-0.3181260490298541	-0.2879167493546951	-0.47865959324961327	-0.9504583552470504	0.330395224694053	0.7458409154513895	-0.5246825245449442	-0.09720891935838674	-0.18690465909135023	-0.4011205717919142	-0.659794487822384	-1.617716585885098	-0.03288616417029452	0.7249045039141669	-0.9181365536730864	0.5553767531743856	0.33922796482389944	-0.04775042973354893	-0.16268300935973568	0.15684080468739392	-0.29655536418624523	0.3854075389656695	0.2229314349244517	-0.42479498702217905	-0.5638163931938464	-0.10033404640613915	0.1976704648632541
-1.0957439819940904	-0.7655577389558001	-0.3633584708826846	-0.32625477111232537	-1.2428416250878809	-0.8485155978467372	-0.17086690216801442	0.02836384676924568	0.020377956044805835	-0.4926713069269769	0.6572818991259092	-0.5529215132497255	-1.086692731233906	1.6029665188336117	-0.8116811257891564	-1.3353159445606864	-1.4882131204526665	-0.61546468099617	0.8763369912751233	-0.11231186916753759	-0.35272411833220635	0.06954414657563344	-0.8066603720008986	-0.3088282613604778	-0.5591547955195244	-1.0059959410332946	-0.5377885340587747	-0.6365386054308831	-0.17149106104867945	-0.4591411533239508	-0.6695225312875059	-0.7400747836821131	-0.5154207213684769	-0.8937778547244517	-1.9508081300665507	-1.026711570287007	-0.11929460550241068	-1.3293892703100034	-0.37397333284063056	-0.6929419844686752	-0.8107634474084986	-0.45236923403809054	-0.9151122014733616	-0.47126370895413977	-0.6840202679855125	-0.3697068541367474	-1.1148013558742436	-0.9369675515348925	-0.6227475748618966	-0.11695260059820388
-1.4214020038890403	-2.132411091102308	-0.5998244129742962	0.7800176934557737	-1.5403374861486028	-0.9998228904112899	0.18394487053793804	-1.113325535887122	-0.45583948214529607	-1.3909667545006417	0.042529498065279704	-0.6432507411060159	-2.2200324638023354	1.8405442832228383	-1.1707001437750988	-2.0325528839232967	-0.9447458169504589	-1.2326007470241807	-0.21460788849374818	-1.0319653088655059	-0.7312366479660265	-0.2860960256053136	-1.64350658858234	-0.052381411066641737	-0.9254738483422854	-1.4595471277687324	-0.0376596757219738	-1.7767239636725063	-1.032250385164625	-0.07807469306253854	-1.1612001630184525	-0.8368824155875834	-0.3243445987861108	-0.7562067935912128	-1.7167680505410137	-1.6950621006407538	-1.0149107465242557	-1.5295737497390463	-1.2132696642176182	-1.4749786122008386	-1.5493223451343114	-0.5548948055411601	-1.8463582207624698	-0.846087604383611	-1.776372065910393	-0.825158711562494	-1.5125817245586446	-1.260223861103795	-0.9430370215493618	-0.5508174341556286
-0.9375649348670739	-2.5130351618678297	-0.7945491244808293	1.7221179429093567	-1.2105805952677737	-0.6089330783121849	0.4665573067733398	-1.637799878684259	-0.9396741429515972	-1.4393861117914282	-0.22210180185997205	-0.4897908144115561	-2.3819516368035716	1.8314935871928724	-1.0598969152457867	-1.7565828627550562	0.15755565105331834	-1.3485838799669745	-0.6729951549146137	-1.3250834449122642	-0.7283106544359569	-0.2770080517810045	-2.079478623376121	0.45600391772012766	-0.9215155574363665	-1.3693813769974568	0.6464270796974227	-2.1784744337402637	-1.3772453941994578	0.43939374882959054	-1.173523736663091	-0.39373755595857785	0.11762452799554692	-0.2906721720852331	-0.8118645985260303	-1.474040720956783	-1.1839225401276274	-1.2167316899253595	-1.2782115575002135	-1.5084519940206442	-1.7185095219191722	-0.23019221213542837	-2.014501126534296	-1.1876846035866109	-2.0655774868333117	-0.8437509543131204	-1.2479532805722897	-1.2573949979184857	-0.6919199084851935	-0.5770455318409955
0.30404761852470363	-1.5352913390019396	-0.672937620425815	1.9767268198513162	-0.11222632708458229	0.3377557654298791	0.5237507621744899	-1.2948138963902183	-1.0672541286528143	-0.42536812286853853	-0.014043824392068681	0.054982168082032684	-1.3078207542303242	1.3041425398890782	-0.4004921874498491	-0.7711485745131809	1.2367911821565394	-0.8741152286173461	-0.3724208417030733	-0.7153879782353266	-0.022063833236715794	-0.04627098414576072	-1.6106056395100978	0.9725861321393312	-0.3189347322709249	-0.4671136630499963	1.5182436907004937	-1.3143899361310405	-1.0400999604189933	0.7864050449099323	-0.5422038681332684	0.19505347881492763	0.6000200955506219	0.2441491329820807	0.4020453397213656	-0.3508528221810125	-0.360474856038482	-0.34100653553374566	-0.3553455515133656	-0.7093526886421142	-1.0416549493882141	0.4788961969478596	-1.1523748973572292	-1.0391894719792694	-1.2208241341393424	-0.33178227038216146	-0.29738259376976117	-0.7166845036179006	0.19952301156363444	0.08723612450100951
1.7143354623951208	0.20852815614001735	-0.20132075870402408	1.3420647360978029	1.2959132366681954	1.360627724055131	0.24099257108848876	-0.4575268068322727	-0.6188532562403969	1.0634197750660317	0.43481239805726696	0.7363404015998729	0.3239372162999566	0.21729386767599926	0.49346109148554723	0.30046064471581974	1.7608215252631871	-0.01767482335069369	0.2543337687848208	0.41083655517066214	1.0776491853927108	0.11815049660216602	-0.37538248236568683	1.1552604097199515	0.5845044550326326	0.9367038607775923	2.3127974456915084	0.4086849893800836	-0.27076632746626617	0.7467610230229299	0.44319519800673607	0.39809435347203814	0.8681457278943454	0.5382668020516197	1.3091355157150453	1.03068679398352	0.9178647735483288	0.7485465659222864	1.042625522642987	0.4806679140472488	0.19860124913155627	1.150441209773904	0.3522851828447113	-0.20178052057812076	0.2922284056521874	0.48637810094829004	0.9296549475607411	0.22757786063715418	1.3275871498601777	1.1576495857219333
2.4705318220684083	1.5793504441200836	0.34877670225357316	0.13628381466030662	2.133171705828717	1.7550615277444443	-0.28420742491464296	0.10639561608521263	0.18582927568195848	2.040119707898647	0.694234490080216	1.097545901118991	1.377742271031784	-1.0584389872095812	1.125626616160999	0.8881731343795969	1.572648580157753	0.7906570178861938	0.5491978845316522	1.27613970796994	1.7771090894445936	0.03739651251430071	0.8444521434132273	0.8496313248162692	1.1197107630391094	2.0072798360908757	2.572733906025715	1.826154970731434	0.4284612542753578	0.3671937516712447	1.1720751290671791	0.023674026651015874	0.756422479061217	0.4421516685529378	1.4550274857969099	1.766419205559813	1.6515327177885317	1.463219063470985	1.9618279358006152	1.3624531338489754	1.2910381829839155	1.2096126210314762	1.6182583566029525	0.9394466064178635	1.5225183608158175	1.1552316451217237	1.7929665319502817	1.0757745606277074	1.9933760149633577	1.913044031207989
2.044684061821727	1.7131314655664076	0.6091554539734635	-0.9548075121830208	1.7112830665877419	1.09875694890826	-0.7157141408840626	-0.21160066799887797	0.758358723716995	1.827672196230669	0.45218425902684606	0.8772972016417797	1.1173587017956554	-1.8925916411797137	1.1653769416675281	0.8103225900873374	0.9178364512555282	1.1400996179013994	0.11306293529072196	1.302113176538624	1.4154365808070641	-0.22452329004036448	1.1824945476774147	0.25432148800371046	0.7622598447783078	1.939848391774249	1.9739797936745254	1.8611589302827785	0.6423234652680136	-0.06568623648318052	1.1318610851246502	-0.5918271938923532	0.2669925756129062	0.059637924361126235	0.8393895639173885	1.3205913216880931	1.1219247086915325	1.3657297568110651	1.6736015407637153	1.451678691783167	1.5836478913669116	0.34421366409951637	1.8489737224686895	1.6085926192500062	1.7147776203552325	1.2534737327914005	1.8016098064013408	1.286620133815855	1.6624651396182875	1.7183423188638354
0.5871910464936327	0.602683800028245	0.4235087210617955	-1.3211312145342953	0.11975855100870372	-0.38930494625071793	-0.6885443714693074	-1.3877012423747799	0.5988233887794652	0.5242143736371883	-0.2311496360445313	0.24993235509809253	-0.25651276179728505	-1.8168404340502604	0.6723906557837325	0.3162276009923889	0.19161346597300813	0.9056524890380856	-0.9094842075365246	0.5419518127223341	0.05281787726081292	-0.4513877652227843	0.3782720438880326	-0.2065064231087662	-0.407481130151401	0.6165047650854767	0.6465527657890761	0.38728158890338193	0.31168530139189876	-0.23975686772545854	0.29122240663345633	-0.8585783510623587	-0.43420566841849617	-0.3508122210324122	-0.12170255163441729	-0.08563086585834566	-0.5371911876559873	0.5072026297430697	0.23259564566289	0.8060918009111178	0.955779064991955	-1.2026046428703476	0.9157610895983778	1.2495347221347195	0.8228698757562397	0.6781565143504937	0.9301325499320557	0.7079029265098844	0.38169513548521694	0.5343219566706487
-1.1358443180909104	-0.9839934983792668	-0.011212789408804182	-0.8500829619229792	-1.7363604332235145	-1.9353549900558833	-0.11441414956146492	-2.748027595910403	-0.23154924945760846	-1.1160492359127894	-0.935055056257564	-0.3078286282584365	-1.8029786495962448	-0.8998423181879741	0.040333087667044534	-0.1600801011211729	-0.35243336485545224	0.3451835731123772	-1.9396668359310694	-0.3974581660036831	-1.4882208340127123	-0.4932170620674817	-0.9780694798940164	-0.2182647606543634	-1.705940771309665	-1.1984642516799315	-0.8080626375197434	-1.6151553586831293	-0.2604683533413088	-0.06113199341409682	-0.8640817051066766	-0.43718271381166873	-1.0878890246709116	-0.579136930949572	-0.895678718217841	-1.625573044277002	-2.3984683385417966	-0.5670210967026122	-1.520967979172023	-0.044977167224085714	-0.10163131745963336	-2.7086841322992266	-0.5247000925109039	0.0374627175494233	-0.5293671503811815	-0.25712366688531135	-0.34151997813138557	-0.25586639712126297	-1.1890616488895502	-1.0081797491359463
-2.2354124971597567	-2.1219530673625324	-0.30313965793856196	0.0018482776915494598	-2.7488486770425555	-2.703713042324557	0.6835926446152875	-3.4405853448895107	-1.0769043826201081	-2.2556900456504825	-1.1760045406257407	-0.4125917606990606	-2.5781186121551327	0.24629437872191992	-0.28603420091298465	-0.33221648214512806	-0.6930394311298339	-0.07461329647856534	-2.373941684119181	-0.8718523661618146	-2.2121860577308436	-0.40747935895190474	-1.8780194048660934	0.16459640820598304	-2.3432918158677505	-2.359122755587232	-1.6760341900941498	-2.7803813756906632	-0.6588676822119475	0.264431275506994	-1.678084285497943	0.4653141425455464	-1.44624366071233	-0.5994034683299432	-1.1423173316140378	-2.4422422278287734	-3.396263277541481	-1.1779467696360204	-2.5483241468638034	-0.5182174232277125	-0.8621363066701446	-3.3961521445085414	-1.508830168858637	-1.1910004975886974	-1.5643196576279976	-1.0082706441078713	-1.304064356550003	-0.9182289860803245	-2.1997210113719667	-2.050919644584041
-2.2776851812756664	-2.3515909845644467	-0.19933805641244748	0.5564440788419565	-2.416394247993271	-2.342784426021463	1.1584715743862852	-3.0412288082243744	-1.1952090879288926	-2.531887231181579	-0.7858466792430213	-0.09101104210194816	-2.295923956577645	0.8752453332719725	-0.10843695182295529	-0.23752781722792546	-0.9037496025549472	-0.026421006759933446	-1.9898088016331918	-0.7154732037255714	-1.7157396612522415	-0.39504976429143945	-1.6707246970072827	0.56793000906684	-2.0245104830562375	-2.186653778230418	-1.6210981099496473	-2.3969525641508715	-0.6632603742336859	0.37955877440945385	-1.7814985383184918	1.2621624024252702	-1.3770883434975563	-0.5348240994502502	-0.8243187549853493	-2.209952262718491	-3.0713326157911234	-0.986430711352802	-2.3537367352813026	-0.4184879235479759	-0.8949537683038844	-2.9166356291853264	-1.4869820584960611	-1.5847052996225706	-1.8985010155764181	-1.1660144844054392	-1.4432325899085339	-0.8354646032179465	-2.195230690832287	-2.1259650133990236
-1.5272833126870138	-1.838132330976645	0.1893498330494289	0.41724795011674676	-1.1969871002532249	-1.1897753773589865	0.9294985407347978	-1.823992675816941	-0.4115397621627047	-2.1884409912082257	-0.07498072346132996	0.2573282204090843	-1.4053510871598711	0.6403457584090606	0.41936356020868215	-0.1501911083797988	-0.9721409725605775	0.408911672557245	-1.0625374007900494	-0.32463226135252166	-0.4974080252449379	-0.593295388644398	-0.5529687490117247	0.6233916106574685	-1.1575299125937737	-0.9866751463709905	-0.9221869714221905	-0.9242342363456695	-0.3809662462179393	0.041990548964766915	-1.306160315111631	1.46719746720977	-0.9260866834377308	-0.5063477725209499	-0.11388956265837089	-1.2755212248801218	-1.8326332347356542	-0.22635966973387506	-1.3090180348823592	-0.06256471851784888	-0.3372069485060271	-1.5607525020400848	-0.7148024724476316	-0.9762633341554885	-1.6986572956922923	-0.74405717606685	-0.739830426018401	-0.15660768755934046	-1.4191964506328105	-1.457614444744171
-0.6856340615121574	-1.042054289349927	0.47582092132491294	-0.25991384210709506	-0.10244886084399493	-0.0008398155389860104	0.06944179291313912	-0.4949824904344973	0.6661067889556685	-1.7455634647962979	0.3740036633858812	0.21992901003298654	-0.5951708737558402	-0.15776078447921635	0.9342357664640509	-0.3244559278549468	-0.7774423440966	0.7790017268634472	-0.12980970181583032	-0.2535508072507696	0.45990032738403647	-0.9206132586466983	0.6221596555449656	0.2895067213658824	-0.49070681780511344	0.208566020433214	-0.25396942694020247	0.4330517117839321	-0.11813641415902376	-0.6896044827871817	-0.7135147783584447	1.0721916940284493	-0.29710208072210315	-0.519645750748842	0.7542721745279212	-0.31744604934117726	-0.5603054247212143	0.47888274106268397	-0.31190688315563225	0.006969549778924259	0.2801340898848606	-0.051779532706535646	0.003820604530358541	-0.025280975725315912	-1.388570429100055	-0.16650991797358847	0.3525753974252532	0.5016432596117956	-0.5943561727942572	-0.714302549185134
-0.33871713331301273	-0.27882346660927315	0.33566777934138425	-0.9287789683208143	0.13508890247679164	0.5747027822529776	-0.945306399551837	0.3749938223529115	1.1113319015590546	-1.532276752312468	0.15051898115532053	-0.25673193035931696	-0.20447035222305884	-0.8097530780423228	1.1325273897653623	-0.7760205035266671	-0.24674911984164669	0.6073941910066888	0.4019781532980898	-0.6884315870010721	0.4983103988505737	-1.1221034709668951	1.0442790559579624	-0.11621518453667147	-0.48164337093324383	0.4826061438164003	-0.16719430782099137	0.7294582648962986	-0.10896343575846681	-1.4842181184520942	-0.40586910420031636	0.506036085438371	0.2555214610663414	-0.4955183600092936	1.5510932698380764	0.1702455331901099	0.0979894861590669	0.5763345775632246	-0.059570390617021005	-0.5145688380464221	0.47552609529131035	0.9212670142598011	0.009876468227858341	0.34213790790548737	-1.223175631983759	0.05273829128133321	1.2354689468555928	0.5641488234846782	-0.34795786142498397	-0.4284100635844045
-0.5430564360204418	0.43060984372969346	-0.18859491028209546	-1.0977833596455893	-0.36817975638062245	0.3888955760932862	-1.581155779955376	0.7458668446782631	0.46920704002358227	-1.4670157543274835	-0.6429790435529348	-0.8063038454132974	-0.03963369774504109	-0.7428233167728558	0.9643843027485145	-1.2629797939164198	0.48308969461279394	-0.19940887692707818	0.5135135267994417	-1.2665091158058457	-0.1871390912065064	-0.9849119476576631	0.5648284317728727	-0.2074775172598026	-0.9276885839597343	-0.22691878579120564	-0.673796308830458	0.023355011574718875	-0.324998394203544	-1.9525408067395775	-0.44237979118604687	0.23218123465013094	0.5674347116947481	-0.39881540369517016	2.0484241974377206	0.1659766684436176	0.16157665779308322	-0.026086095167587014	-0.5236246888110817	-1.4224000343824363	0.15764849234185	1.1038198050186014	-0.659320539029269	-0.2648946999684812	-1.111758651959097	-0.2966476327103337	1.567792787701343	-0.028940215336869198	-0.7357416426738946	-0.571230132905045
-0.8542704644919316	1.154349386137443	-0.6904210511222946	-0.6933907677004794	-0.8109184980365682	-0.19794428693301108	-1.6100657788591317	1.0204406920693905	-0.8084403574235117	-1.2193561709341219	-1.4404869059311924	-0.9483558521554903	0.30577061824150775	0.049219570745981725	0.6222663114936047	-1.4665931308384832	1.0849138340368674	-1.2164112157275104	0.5143827238876233	-1.399713345332392	-0.7452688447163449	-0.5360603759312361	-0.25876144674670665	0.11147271596311695	-1.1649865808205713	-1.1067297867008032	-1.263828834752191	-0.7439203327340498	-0.5106933312087155	-1.887576560941567	-0.5634884794556106	0.3494916446992081	0.6417583977113825	-0.31837509871215125	2.0436741072905438	0.005408526164993984	0.16183979335328877	-0.9194610090940395	-1.0391346470887897	-2.136228376662119	-0.38529028470031823	0.7520323899681683	-1.3203840274302938	-1.3476733439896071	-0.8028166370435962	-0.9613075842272907	1.454416873335532	-0.7813939939597437	-1.2391665665711427	-0.6308143669144742
-0.7441718641469355	1.778362595570275	-0.7275997109592545	-0.06689784187389307	-0.4435760549173057	-0.6481956116063986	-1.2098663930338156	1.5828506263118394	-1.694730023372528	-0.562501799686552	-1.640521044496438	-0.5008017853882988	0.9797284275643091	1.0190875927700622	0.3520475285734929	-1.2236924924158539	1.2529294694986146	-1.7787382677274284	0.7392360560592276	-0.816251647831736	-0.42127577610343453	-0.04472931070723557	-0.6840555503277962	0.5365962159791425	-0.6584550257888792	-1.1765301875576992	-1.334492588239709	-0.6005244282020936	-0.40457740768362416	-1.3687755293502215	-0.4595750308601859	0.5401570998798786	0.6004610612431933	-0.3984603355790194	1.4680139566938675	0.026016362467111125	0.582116343455167	-1.5098139445192107	-0.910485348490898	-2.1316060905302865	-0.7849220628612161	0.3734170693500422	-1.2469349066374011	-1.9276584874671912	-0.20669687347020907	-1.4280106672110948	1.2863283421873901	-1.067350277904004	-1.2252198671604981	-0.11151417285649222
-0.05245037678034133	1.9958438106099763	-0.20977113893711577	0.32335446560037306	0.7616804880862021	-0.6331519941087193	-0.7561532512112812	2.388504851189088	-1.4416326879937154	0.39818050888189416	-1.0858419208988164	0.25332037473141916	1.6979812051713223	1.4983804066289697	0.24568553306114202	-0.6356972663371769	0.9263087762251481	-1.4876276257849543	1.2477418534207798	0.16117498067031738	0.7754940460971436	0.18173215630651826	-0.39238605207193045	0.6081343398564839	0.5227109020744898	-0.12741234321696412	-0.6801209194605256	0.6130214136252062	0.03912825645014621	-0.6780485088614361	-0.03635334939506662	0.3890601745086801	0.5452163912909624	-0.6769947737213344	0.4998280280738346	0.296293438375296	1.3985120999206302	-1.4345229005701066	-0.016303730485487087	-1.3316352188108143	-0.8932173720163069	0.35020070249933516	-0.3082542073667188	-1.380201592216444	0.4683692388060227	-1.3310002715562133	1.3628418460083254	-0.6625071886090339	-0.48329455774773344	0.9803532343669422
0.8855862270930978	1.5897045768262403	0.4889944052287832	0.26743742640648627	2.0736447245006873	-0.19886667852407747	-0.5118759832618509	2.9697694291502694	-0.23493801080863466	1.2893599167364527	-0.20347621511042063	0.7867743882559609	2.0053548124706024	1.200999342108735	0.18063040219396842	0.015382860230449238	0.3257669919853265	-0.5498404334378274	1.7617895739618645	0.8537394075266025	2.053276397506712	0.03979386692238489	0.3224391967821351	0.102982544437677	1.740777133626282	1.411592538439765	0.35003196438561274	2.1145621506926275	0.6040822311544299	-0.10908985338951468	0.5299064566627226	-0.22543710651042154	0.4489414295204498	-0.9948387063307982	-0.4583850447704008	0.6288992773480772	2.1055469303711694	-0.7758504663049812	1.0878162411599126	-0.16255809035288624	-0.8372705783746164	0.7148364390556126	0.8999473782192072	0.019086142817269995	0.8871959989794684	-0.7337132651593777	1.6022125631496817	0.07103129071553987	0.5998289415056218	2.0820002651024163
1.5134562179619278	0.7185264027980875	0.807206642756234	-0.08563018539278636	2.6064108639991876	0.35510656039179017	-0.47493810738566716	2.844647187592304	0.9297624734416254	1.7381326242523483	0.3263153656135861	0.7483368541577773	1.6989352121736647	0.4110910798200381	-0.05011007818103202	0.4650567620860307	-0.22441437944058593	0.34101064701369355	1.8802618383384624	0.7834070276619113	2.4764204458228445	-0.29272604626461196	0.8879492456945796	-0.7585731934258357	2.290015373017488	2.3858425334748787	1.1398599117187174	2.838951243660213	0.9687070384299826	0.19094722503699676	0.9534100770130679	-1.0149787438593931	0.18519301760785478	-1.0884936684539652	-0.9888893574570193	0.8053738171235248	2.1710477546743405	0.04928287306736971	1.6379744620568313	0.7550484150287098	-0.8242910779489441	1.2019846946045114	1.5385985128572588	1.304347069202487	0.8874396853756487	-0.0576132379090168	1.5867304444691417	0.4997160004208951	1.3567096721209129	2.4980054629935626
1.484238251518203	-0.11341059409178991	0.4477733228580481	-0.4090864655278761	2.0307781516634322	0.7299879845210218	-0.47194300360378166	1.9591052875473873	1.071138248881533	1.6122231687004098	0.11818502428152752	0.22796619023257267	1.0070987807645904	-0.26500534378694013	-0.5287832587868748	0.6234445264792693	-0.5225970712988346	0.518998799577198	1.3959677420266163	0.07106684288774262	1.7123198038520457	-0.5062511084831861	0.9554872673113015	-1.4643768826871442	1.9277027749116642	2.1558099012322134	1.28952427761393	2.295510693167115	0.9343089378141435	0.2548323663279046	1.0501781490768622	-1.5261680813419636	-0.3166986890299913	-0.8053171725467212	-0.9280129053404296	0.7719232180567493	1.5003154805624386	0.5967497517936391	1.2940978131799752	1.0313483488390014	-0.9082409500468641	1.4886025393869344	1.2059584706390567	1.6066977865015424	0.6175501089025631	0.27472847426980596	0.9230150273323876	0.25909535872375616	1.3697876445985786	1.9465113657611544
0.8976755750892825	-0.4257935196538734	-0.368902943680641	-0.47443007437668544	0.7959880655492869	0.8006409043949821	-0.3621702167177879	0.7703663755245195	0.056465460246082975	1.0641882985128792	-0.5976826406755258	-0.34817246685162	0.3680303762638618	-0.3605686830918878	-1.103419272347016	0.5841536803876232	-0.5684404325763249	-0.13393717941896785	0.46756838474773266	-0.664839973408193	0.2629627872279279	-0.4073814133036287	0.6169864967350367	-1.5876873788969386	1.0003394686801204	0.9616831592199075	0.8968516436201392	0.9050403516941219	0.5473403761955796	0.2119572728171355	0.8285300014748332	-1.514723577998523	-0.9295268997940076	-0.2493674903179766	-0.4827515428044411	0.6340420259559322	0.5095826503177806	0.6581791377314147	0.40592160207566325	0.7303622350212204	-0.9355723337043321	1.417599507711722	0.24196578994939244	0.8481421709018664	0.3874439821446658	0.17631648915896894	-0.36814885480469683	-0.4433083375262025	0.7746386734526038	0.7765524619570252
0.17848556673345228	-0.15798015301403523	-1.0688786077163723	-0.28259079533674764	-0.28420232185580946	0.6112851581368275	-0.14564711884508313	-0.09891743921185046	-1.2671961416239037	0.39273189009005827	-1.1523350500267842	-0.5880829300921261	0.033905115826911775	0.14094620152409398	-1.4786578543889868	0.5020824993877203	-0.4561597753443579	-1.078548200519218	-0.47964885850902456	-0.8181970868347667	-0.9831580832402254	-0.058354177116891205	0.19741807384207613	-1.0775612139298774	0.10027049590365064	-0.34029260375771614	0.4262126901392853	-0.4163807097110083	0.036167515207561056	0.1726278723314402	0.424345531569514	-1.1194514347063977	-1.3497131781757854	0.28844421509813445	-0.08072304578688898	0.4931741347543912	-0.22612479168418217	0.3210320242825409	-0.2925937791706836	0.2496478769379745	-0.7021855020533134	1.0528980479622991	-0.5831417273328687	-0.23865951713600458	0.38116163711407225	-0.0701074997444755	-1.7635164617751242	-1.0158728410832436	0.10497361577305493	-0.30984049359937066
-0.2681500445527609	0.27455562366584274	-1.1786348797980843	0.01973722818728169	-0.6812429582221627	0.26611853746471253	0.10115671474440154	-0.33050891599839183	-1.7643412772815503	-0.13760892008469255	-0.9760605958192178	-0.44371058612262	-0.11720988931647087	0.8570310383999231	-1.4414582445994157	0.45446744565930164	-0.22826967403596607	-1.5212308944128694	-1.039492537715663	-0.274013479386444	-1.4611061509116585	0.29977152041582894	-0.10703007802695332	-0.24394578702229752	-0.40995044604315	-0.991786540952322	0.3037546578729935	-1.0093273534780698	-0.3666465124077296	0.16753465189318958	-0.017811300684500257	-0.7029525754099247	-1.3004535812891116	0.5697011932091885	-0.053890583905077186	0.318709634738987	-0.4144997718209691	-0.15264709094222298	-0.2839135014241565	-0.016014041546246593	-0.16021861048824598	0.5697881437777866	-0.708426344982152	-0.7596830266318155	0.5047175898266228	-0.09524594269163932	-2.5531770179894386	-0.9911274428240165	-0.15944066860819256	-0.7841290925997709
-0.3261364018520159	0.3349015489604548	-0.6975197243651768	0.3061673379119444	-0.47577242510754686	-0.14643605009749575	0.3539045429839583	-0.10374830225768128	-0.9442816091816475	-0.3913902152457092	-0.061113323792013265	-0.2006533733932787	-0.38747667943685565	1.3276380678305382	-1.0366371208529706	0.3959478166047188	0.139631109006311	-1.0213300630040292	-1.0793850200458919	0.5464739749676142	-1.2887036510608303	0.46222299711886383	-0.36255822055721887	0.5101034505601996	-0.5875543566618616	-0.8667732847603795	0.591489826011851	-0.897848188887598	-0.567099527509268	0.17139207543337676	-0.401042073901138	-0.5240882731219799	-0.7633966563870409	0.6070476518695639	-0.40049096300048775	-0.00167118324212781	-0.19101839840740298	-0.4921693643367719	0.3430030340158217	0.0470524489238925	0.5170885718924972	0.10791343208465089	-0.2014894499718423	-0.4048383420423934	0.5070944353519894	0.21827999360056055	-2.335330026291482	-0.4147514275237121	0.05375303451749272	-0.6309876870606147
-0.16333079817484833	-0.16920102028234715	-0.08323624686866529	0.5414091202462509	-0.13086839190655397	-0.5321209302201199	0.671300583674196	0.13041736153763703	0.6443799215490518	-0.35182816508599796	1.0269125793591034	-0.17763855871143158	-0.8777322473711076	1.3234248011172323	-0.5382797202281425	0.22780265331082483	0.6099813739381926	0.17411444770334278	-0.7870328607479635	1.0923527847246282	-1.0081577018044856	0.42500451330578365	-0.6919666914581789	0.9568952838700404	-0.6899289121606405	-0.40934370730485203	0.9981141701907702	-0.5769060166677212	-0.6178671617446947	0.1706241585924166	-0.648462312160439	-0.5385127001233658	-0.03313571666757456	0.6363157246628189	-0.8115331817966743	-0.481157788422396	0.1208763787700591	-0.517455555065628	1.0158395909626348	0.24830518150383007	1.06165741454927	-0.2871130844136749	0.37348600697634987	0.3450973272245521	0.25330341901198855	0.645211263007919	-1.3073754469683794	0.2114990774671314	0.435825231785865	-0.24976475280512328
-0.003858348014011508	-0.913502386504504	0.132726951412848	0.7138284120881477	0.008778291412412589	-0.7336303980570024	1.0881700432462071	0.06730729764190904	1.87240885409046	-0.06904268584951347	1.5923764750690816	-0.4185229756038997	-1.295416164970215	0.9164965233600524	-0.22857776126056628	-0.0928820001164235	0.9731980285350881	1.3285975974584334	-0.5008758278501514	1.1681777952502812	-1.0022210008951793	0.3646900193595707	-0.987382556353592	1.1008352115198992	-0.8056439482756973	-0.11235824914117232	1.179332565906361	-0.4371002632269577	-0.615346568813383	0.20590854612183654	-0.6656031731102835	-0.48542766227784384	0.48047980050886147	0.8791730200877527	-0.9323798008145615	-0.9132021778334937	0.3659850638116121	-0.16402712559093718	1.1769234363124677	0.3046707600092988	1.3057716439728873	-0.6124672107744124	0.4832715705011676	0.700421762247606	-0.11065455578977829	0.8471096666793744	-0.12196746104579259	0.37128445344970423	0.6379198308981097	-0.04742998424693553
0.09068681526859314	-1.3260550301945746	-0.22201087738640077	0.7480430655515933	0.00592728936651196	-0.5478072725043291	1.4943409310175741	-0.21803370735896008	1.9364926956308053	0.3726185368222376	1.340561512751505	-0.6540040474061847	-1.1574950730231384	0.3202699566710558	-0.1625881086658845	-0.4984596485963512	0.9252760256256712	1.780579418165124	-0.46959791537674384	1.0688632086760612	-1.1427854077202255	0.46456910448061695	-0.8926841111730155	1.0323254904654793	-0.7172661187769273	-0.05913921593654624	1.03827806077112	-0.3980022923724484	-0.5951319684071442	0.3479035890885306	-0.36778452021684005	-0.15437732022896347	0.5621071710349692	1.3119843149046617	-0.6401430293052112	-0.9591187383684062	0.674293591271905	0.5109033349942289	0.7228734832941976	0.09176286741283035	1.2780947801762783	-0.8302357495732983	0.07144035078626071	0.288602592509579	-0.2567221114424515	0.7013146143859766	0.5798623180670905	-0.025516154986710195	0.5958556688169113	-0.09646799866223028
0.23827287956817889	-1.055506454787507	-0.8316387220091059	0.5339246996127036	0.16947648496240791	0.14716333724024586	1.655039745183239	-0.405825427930126	0.9565440755095281	0.8652459077481798	0.572007718825307	-0.5575517822255596	-0.22723480730697315	-0.30794888439126994	-0.12169990923482157	-0.843838998629527	0.3164816393812472	1.4209257547402316	-0.7108157980737105	1.256902787094818	-0.9780380622538056	0.7462813922658229	-0.12854704950068452	0.7718962678139896	-0.13428491747102173	0.06350826525300227	0.7629238276249082	-0.07616937405236941	-0.5160083530133375	0.6243367694611185	0.2369000769605263	0.4204646755079407	0.35988837944196733	1.662358709815084	-0.11500175187956846	-0.4019473632126168	1.2353118327812411	1.317281643003638	0.03963462695119925	-0.2630057431272349	1.1378638659283196	-0.8575396794219275	-0.44432778630517067	-0.5111804226458473	0.04999554024225641	0.41996410425465763	0.5926635794875104	-0.5724960069082521	0.5499637415799028	-0.13890155918693237
0.5613169814268364	-0.23363377680010491	-1.1562377562901909	0.06745226649782775	0.6478692159898475	1.242456410236067	1.390357922737109	-0.2762081310092095	-0.19526860917426891	1.297090918587037	-0.08978118911684414	-0.05245309151812815	1.2017954639230506	-0.919065659742762	0.19057832208528988	-0.983647595833864	-0.6451620920411005	0.7172524489829213	-1.0376545477992332	1.883263250949514	-0.24622943421178586	1.0499135923669802	1.1407509140043377	0.2757571240086731	0.9345535668440216	0.5464829995341611	0.5937092504989846	0.7147626415778977	-0.3278632049282945	0.9626636268913071	0.9933708587695802	0.9999614604570018	0.26062775869502436	1.6510941548525182	0.33467694523064234	0.6377868877772138	1.9713919595848437	1.959550666236682	-0.34913945200454316	-0.4939075557655487	1.0297510550293987	-0.6385339820478533	-0.5737577770877564	-0.8997240198379349	0.7432130867988636	0.34642128862038174	0.2079225549430133	-0.7098706424947587	0.7661976991055054	0.10756524534065912
1.0041596193228493	0.6721481896926972	-0.8541805898182968	-0.449600104067189	1.2007617163669788	2.3672731533164986	0.759328893003401	0.0715562429333878	-0.6326442577823373	1.5895404919152838	-0.18322488944851642	0.6133294030651713	2.4404400364878907	-1.4701272087687887	0.8620545839270156	-0.8276421539901037	-1.4576317570528043	0.2978239221149187	-1.196004450710656	2.5882448115606813	0.7949135436212437	1.168815078710431	2.2894368948945405	-0.4174482626083355	2.046425944549111	1.2765950851682628	0.5615889212291518	1.6460462517755374	-0.04265640295862782	1.207933216690347	1.6448875347892653	1.3495476208349566	0.5583914013281348	1.2648023964963004	0.5281054068011501	1.7148372125778286	2.460190155229018	2.1514513324333038	-0.1920197026138795	-0.40192547352343483	0.9929501103551015	-0.22307205867518082	-0.1684059682200127	-0.3509789077024079	1.490254563301067	0.6179713989439652	-0.10283968732703638	-0.1784454799693838	1.236770761027055	0.6446059055081602
1.3233454529678153	1.2496838019822674	-0.01805966846368202	-0.6953452392229311	1.3777844894817515	3.0405707307742134	0.06495552330592967	0.3202736832509061	-0.11806478407793261	1.718821465383321	0.2939435890771315	1.087237530323266	2.8651707429398083	-1.8185169850930605	1.6340171013437697	-0.35293364548893386	-1.6580109180133606	0.45579319683203295	-1.0056427718990462	2.766267729886132	1.5446947680719245	1.0144138677428676	2.647871132256703	-1.0813560916490312	2.590848245901782	1.7734195606830838	0.45294048635446854	2.067717919696422	0.2623717764340796	1.2191438612842285	1.9598335673050886	1.4102177830286782	1.183389730224852	0.8009426323853744	0.5290764118301041	2.310852195101475	2.22451866264662	1.7844296517896654	0.35184432717036646	0.012627199287183678	0.9830491826186701	0.2340581894006341	0.5042266171568406	0.9303520062315749	1.9270281115841073	1.0114847077200644	-0.0957753780011512	0.7890354388548261	1.6448636900998128	1.1646875659691027
1.2639428804019908	1.4128187354530668	0.9369864945453475	-0.4688297629804997	0.9310574872429344	2.92756395193633	-0.34963295489718954	0.24101029821648973	0.8608449192808378	1.6904931909100054	0.9767549147834629	1.2141817064607197	2.3361851281194403	-1.7583587703527188	2.041121916304784	0.39437630635543747	-1.171996527969986	0.9679755314797485	-0.43916858765346933	2.0681040323556683	1.5753140965840937	0.6732650029649618	2.021611242569974	-1.3897587613653013	2.2474721094777217	1.6076589788387403	0.036224281060707575	1.5525203691792988	0.5026056004238995	0.9785296645916687	1.8462588098030213	1.2832877413210753	1.7195614012847134	0.6236071632204134	0.538830655937773	2.1448148978967105	1.1518312832256397	1.0263771384690132	0.9039325712688412	0.5695727541848744	0.9515286769871917	0.56346892273871	1.040317611739774	2.1563196988974718	1.8865432027346938	1.1233759993081591	0.08431201146377842	1.6674939238861317	1.625030704467198	1.3051363753559042
0.7651567508300421	1.336044713456627	1.5943563519776218	0.11746582133194139	0.06606997195701712	2.0316200939084332	-0.3479878091526552	-0.09620286509288788	1.5745010056107966	1.4850498136786503	1.4720676274105755	1.133256372989171	1.2459224006329475	-1.1899787061876983	1.7346840187600083	1.2756914249138596	-0.3795274741884813	1.3341344942118312	0.3636430293235752	0.7084391132030867	0.9977168559166639	0.32407139616655567	0.8476510825814859	-1.1538571615613697	1.2385323720003631	0.7970658548059567	-0.6660832100975274	0.2938619647045475	0.6362078600726576	0.6227114672155711	1.3714053438091123	1.0727963647442753	1.7085607667317095	0.8344109227926424	0.6770587862463243	1.3214353212290537	-0.3394323348775957	0.24067803689833112	1.1674449163784801	1.033367222837547	0.8873421069639966	0.6836342940754441	1.2330052784082302	2.5557012012919285	1.4459073192125942	0.7278925245285395	0.09492813501080243	2.0293067747265274	1.078772979750673	0.9392027892625784
0.016815229565833922	1.1730139616353188	1.7797286738293034	0.6892216259032811	-0.7061979393488831	0.6908428289249596	-0.07581363801473555	-0.4020949525780411	1.620293806261055	1.0382351210453857	1.6223739893663796	1.0798293811029054	0.1871898161762925	-0.2633401767411809	0.7436388554133607	2.038186930683118	0.1791602019188978	1.195877557587003	1.1290733447273227	-0.6796672042084433	0.33265246474287335	0.10305170139616454	-0.17092372280177462	-0.4985503495701651	0.15265253562231354	-0.1953919275679794	-1.326597824241381	-1.0088378331499253	0.653940359828497	0.3527687800985184	0.6880639919257052	0.7620963060723102	1.0052861830225408	1.1548740758233234	0.8523139329274826	0.23082315378760063	-1.5613570390400098	-0.25033132849318157	1.075976602131273	1.2346799671819213	0.7864509291431256	0.6249651614434577	1.155090279301096	1.918018775077823	0.7970194896920728	-0.008141162773352747	-0.2587922878133452	1.7963187408516157	0.26103945032306813	0.24808262525971705
-0.6752284716966209	0.8757856767589157	1.5570170512074555	0.8956250028086216	-0.9786027681417713	-0.6136461515071532	0.19711460820472212	-0.449511975635929	1.1159008533991153	0.30099872570458247	1.4970971796164008	1.0912616846289998	-0.46427931595562594	0.6601511914225361	-0.5251689157907548	2.3632841260645496	0.2235189822216391	0.5816787063845685	1.5347387504738943	-1.5109310703831802	0.013725619718102862	0.034318729988576574	-0.6380516803428108	0.20047132910234852	-0.507701751198999	-0.8532931237946749	-1.5518691971132108	-1.6803910550043533	0.5315771087985904	0.27583597904561447	-0.055108747203986265	0.2536495087481473	-0.09187444496400395	1.1416542155019909	0.8346269600693894	-0.7000537626838937	-2.043583248714122	-0.38688494607806423	0.7210923625660272	1.1188413429666093	0.6042307372248625	0.46044123925747626	0.966664612015481	0.6680405844815928	0.09601006672801109	-0.6475148995496136	-0.8341596379681753	1.1880477246850163	-0.4312054300119481	-0.46080696179552705
-1.0929018601128295	0.3052226202216969	1.0555208241194305	0.6951558469388677	-0.7484811818408315	-1.5038000312552169	0.31733541287287	-0.2801050978170234	0.4531811152738041	-0.6542943110418027	1.1973108097180014	0.9196962396923651	-0.721448270043163	1.2246217120141942	-1.5402201770814905	2.018880353269316	-0.0719204879754307	-0.18401464530065625	1.3535130765077747	-1.6401829828131715	-0.00030374208668212607	0.06355815129033428	-0.7330684780538319	0.5867807493699451	-0.6666107001284386	-1.0163404260309004	-1.2133589736585455	-1.5524821205975088	0.21967507071691425	0.30088731363437066	-0.7460145824319594	-0.47073107542572823	-1.033290511819574	0.5625354917454863	0.4634178011850656	-1.2177357709974597	-1.8398806463356034	-0.39186516035255575	0.20575553920488876	0.7301336152463663	0.2668539195906344	0.2189815689312782	0.6957645538751505	-0.5202384481935414	-0.5696928539920358	-0.831677236705248	-1.2660652773790855	0.4788344826019366	-0.7688397423676958	-0.9923633936022095
-1.2114189779527877	-0.49446566056607283	0.34679825699661737	0.38305480118927776	-0.35683681563886904	-1.8503484843871258	0.34624732269787895	-0.14215980872149486	-0.07166919678750504	-1.5807060168740354	0.7211193799155677	0.2693015456360668	-0.8233014780794535	1.3053853091921752	-1.9542812857858993	1.0440097696063415	-0.26899840818684784	-0.7708399422975638	0.6094110849592373	-1.3737839584659115	-0.13062541855817572	0.133001518631555	-0.9353163692280841	0.5750800530848956	-0.6278597527753972	-0.9339105663286407	-0.5789221471887926	-0.9963122980131511	-0.2886756442919236	0.1895946322550788	-1.2834188624532072	-1.2371805778159952	-1.3811764476518118	-0.38896808417448	-0.18962233228281966	-1.2963997128189924	-1.404640437104164	-0.5560107489230277	-0.3995956754233558	0.18114442193801178	-0.2494080341727943	-0.1257524002092829	0.240094626417644	-1.200105288543528	-1.1068398351325908	-0.5480787006756399	-1.2634905474326255	-0.1855081141068149	-0.824029426527571	-1.336528815106175
-1.1414818132610358	-1.1737063670506371	-0.5031460937855194	0.3170347155732528	-0.15344478845669587	-1.7535715538118049	0.4320914682774381	-0.22984314105509737	-0.40747873401042717	-2.1367466797652863	0.03327599307100105	-0.839964396245073	-0.9393685992441615	1.054970926950253	-1.750074909721385	-0.18462551914860578	-0.07257183599097816	-1.0576175442075222	-0.3648435452157642	-1.135452958656679	-0.6902934761709278	0.21098708379088887	-1.47014920657167	0.3688073845619418	-0.7183054199911276	-0.9400073536860669	-0.11813656670600522	-0.5196360671621154	-0.8654680659906994	-0.2503470839856275	-1.556311152047159	-1.7420743388561544	-1.0746866652834757	-1.2301250272777662	-0.8396788805111898	-1.0585389363886923	-1.1657185813577533	-0.9578267773475493	-0.9809921230341933	-0.36803183396332095	-0.8456952450728767	-0.5764289407345394	-0.4198409283074621	-1.3440766383120424	-1.3661682224482923	-0.09305631525831892	-0.8225476946584676	-0.769416185954356	-0.8295658213289023	-1.541586180696441
-0.98992386106005	-1.290838333928596	-1.297643811237755	0.5717309902997325	-0.21128987842539743	-1.4146429705386427	0.5919199947297479	-0.4836066474404108	-0.6215866819232224	-2.076610677328857	-0.7624710337433962	-1.9319782072778653	-1.024662145437655	0.7343760302134016	-1.1559825038715144	-1.1105798517664824	0.4041963236440873	-1.1191987532217298	-1.0630596700818036	-1.1073402248458188	-1.4776920331046326	0.25687385973985916	-2.009285045883452	0.23680326601238363	-0.9661446263962686	-1.0871964288697973	-0.13503351213099013	-0.3229748401934707	-1.2415570995944654	-0.9667396080584453	-1.4818039059900823	-1.7525732324652232	-0.42361644225256706	-1.5641239500569573	-1.1739399808800632	-0.6695144779363084	-1.1771980650264642	-1.3601262926470783	-1.3283640539707298	-0.7403558893828782	-1.3203688533581364	-1.0270846343948006	-1.0497562185439744	-1.1812289218268286	-1.2172343086127562	0.20959765329342706	-0.19204553293085866	-1.2099473848552407	-0.9214527937992739	-1.560536255968877
-0.7771063769425831	-0.7060727314615167	-1.6935594182188651	0.8345320614448343	-0.33540189934441345	-1.0093618540838867	0.6317141326234923	-0.6468549993711212	-0.7224287812878076	-1.4237184591412297	-1.3770337477658718	-2.3396936105452397	-0.9305034485233745	0.4828895268696569	-0.44823186501852386	-1.3222408341506433	0.7440454264857032	-1.0654322673776142	-1.1007313805365069	-1.151337436409924	-1.865821403409002	0.1851933960013039	-1.9311490999193013	0.2597350834911966	-1.1032307348597539	-1.1022804210852581	-0.5320444931815057	-0.2111068478065305	-1.1448167236582856	-1.6269141095242632	-1.082542986058355	-1.277896458478275	0.13003073838428383	-1.3757810965330646	-1.057128100537708	-0.2843820465560747	-1.1460648012739798	-1.3882910801392452	-1.2334386074285635	-0.8060461921160964	-1.4876906107765595	-1.2764098455801727	-1.2619286757456307	-0.916134763038382	-0.6984623938389993	0.26203564409121705	0.3425902404829036	-1.3556688862773514	-1.0163193904065626	-1.260351758719708
-0.47436704232702315	0.21234131849567953	-1.3980366814254996	0.6572803032507454	-0.3147133844071321	-0.6390377599936602	0.303312953556346	-0.5224266898730225	-0.654099896766926	-0.4904227711963884	-1.51913366675689	-1.702774732186092	-0.6236769075632811	0.23198705918495505	0.18647410795514033	-0.8277528820350207	0.6005729669668833	-0.9283142941276369	-0.4844942931756522	-1.0348580533763059	-1.3424194203504816	-0.09896392001201892	-0.9233603102685396	0.2794589420499675	-0.865740107557191	-0.7003834978008758	-0.8994563871111423	0.10258623859668088	-0.5082424875806844	-1.8056616671611563	-0.5247268173673899	-0.5669139029440732	0.2897445734179237	-1.0026259318602537	-0.6071284612780488	-0.03796979817500227	-0.77914964318246	-0.8549706302644967	-0.6863246897945162	-0.5593183852128036	-1.3066572599097204	-1.1570402420692607	-0.8400591651033901	-0.6054037289263847	-0.08066700181426895	0.197401511798444	0.6489312410239492	-1.077453161452347	-0.9292205615143202	-0.5990821146475485
-0.10036793976212677	0.80611860134703	-0.43789973542293414	-0.13593145032019674	-0.14512840978928682	-0.35173392153531347	-0.43513720806264955	-0.17808871128942816	-0.4422852429861727	0.289788543616614	-1.1588745702809562	-0.29402889978799157	-0.2757435028272138	-0.1654186288838918	0.6531658791897295	-0.060537308704577436	0.010607592018451953	-0.6986695509422042	0.3614028918030268	-0.70958318749698	-0.02137524237174302	-0.6007687332039459	0.6281369538360622	0.09017885343336093	-0.29131484585678513	0.0626037541045364	-0.8522655839436352	0.6305842253397264	0.4202379132123648	-1.2842040812074602	-0.05558139242790786	0.0616191870906453	0.03913603037106361	-0.8211460347897481	-0.10049714373747999	-0.022843157614429305	-0.11095145244183308	0.0410015779261631	0.02889341107952415	-0.14430663243425948	-0.9119792954090706	-0.6813979699434197	0.011386310498993883	-0.25006550685581297	0.2658290093313649	0.17046514375264654	0.7635145265065632	-0.4443365038371723	-0.5993120518574961	0.22064062169193407
0.23770818788064346	0.629104273467424	0.756411448363272	-1.2369586675022894	-0.0096543031017215	-0.17616922073098143	-1.3030025216662828	0.10129704900348346	-0.2736140938307711	0.611516063247202	-0.6045985145254146	1.1176249878347415	-0.12810100382158615	-0.7199226442215239	0.8844770011332102	0.4188757564481313	-0.6265688472612694	-0.4302428047954279	0.872742677780347	-0.369356837715362	1.3554818468690757	-1.1665532928099398	1.849333621346617	-0.3191010361740134	0.2744582111097556	0.7609534072938873	-0.33553574651956386	1.0527369574906427	1.1875812451996108	-0.24188089825868636	0.1356601306997375	0.41296275499274776	-0.4138822443440686	-0.9308729801063563	0.20694824251300595	-0.23673615855098196	0.49443001181246343	0.8205085624422247	0.48397513441063544	0.21532016776116836	-0.5180062600946307	-0.06983768724618242	0.7606870598418801	0.06818355254463873	0.1300205559619877	0.17158027024458566	0.7694569608696599	0.2360258891902962	-0.19010564135385713	0.8158260600327738
0.40866599569088946	-0.18452353408889266	1.580971484460272	-2.036880562424556	-0.06067155078959594	-0.12479940957973523	-1.8561227519776349	0.07446424654590472	-0.3600887189795665	0.4581398814786644	-0.27844921897411457	1.7868398639033294	-0.26653662166320596	-1.2183426751349058	0.8256454292896735	0.31809627874880203	-0.8762296029862056	-0.25631562557535587	0.7455089201639228	-0.24731994352042622	1.9628280313629647	-1.5369399129290255	2.039807767847347	-0.710006251903729	0.46780832550504264	0.9426256476693116	0.34366323682675964	1.0177969084263148	1.4172152582559743	0.8184940281514675	0.03398094689862588	0.4881446258754433	-0.7983168043170761	-1.1069075565601572	0.21546840856087865	-0.5493490990391542	0.6623610708696286	1.062263724905749	0.41954022621995235	0.3523850191328245	-0.2733939835550243	0.382988218900489	0.9455703543539039	0.1958839784889839	-0.36519578448215056	0.05880734363987871	0.690033852587291	0.5975785790687635	0.040443741622478026	0.8933572364509651
0.36675095518518197	-1.0158303602941698	1.6567363242682218	-2.0702492707738847	-0.24453754626777216	-0.17320216621906404	-1.8054895524437398	-0.22746940504535954	-0.6995157600455453	0.06871776793506289	-0.3656491388449707	1.494066411608708	-0.5300514908958557	-1.364306262373824	0.4994206664684894	-0.19526177205742637	-0.6111532052824786	-0.27357941310759143	0.15274170886373048	-0.3691132153401083	1.5287640557332265	-1.5118286500908078	1.2223563977581287	-0.7888324718235772	0.21995365305616574	0.530171781896463	0.7664901643442904	0.5025837704299738	1.06079823494981	1.3784137638614802	-0.20044796764950137	0.4080790366407447	-0.9261106089911302	-1.0426604037529197	-0.0007870122283003173	-0.752193423757418	0.3451058608335284	0.7042206916467713	-0.04197030680279792	0.2601760661050523	-0.18300768215951332	0.5069501586777263	0.5380652882863698	0.06233796612503424	-0.8383264094195207	-0.23609882004514943	0.5034921372455898	0.4859030730249235	-0.02408208824348055	0.49684009964801823
0.19708340747881717	-1.257129582263858	1.0825233884773833	-1.3609223389638243	-0.3518861717155029	-0.2539491536310837	-1.2302509847689804	-0.5208066875965677	-1.0013335789366804	-0.25170089924023176	-0.6565104138789818	0.6416228831270812	-0.6492648389919121	-1.034264251780163	0.06524557897733749	-0.6564437927874829	-0.08097736218510912	-0.41511292258522914	-0.40381142161016076	-0.5149414321911246	0.5204608648110494	-1.1037084016040217	0.1030298327375142	-0.472146543011864	-0.1955572854096433	-0.10081456156268075	0.7181427080601712	-0.12915115247248193	0.42168126846536486	1.231454734854128	-0.3512162637374119	0.28832489671164657	-0.7567869600556241	-0.6477087751017675	-0.27383553634187163	-0.6872946650672487	-0.1358387164678265	0.06842663680521438	-0.48957285334965855	0.0791886617118188	-0.1505548512572581	0.3604615862537091	-0.05139949498571084	-0.20029495360759694	-0.9348174965688206	-0.5622076581487973	0.23617244781094432	0.08162375096134891	-0.246995603881964	-0.008341786006677645
[truncated: 72 more columns]
