# Supplementary material for: Diagnosis of autism spectrum disorder based on functional brain networks and machine learning
Source: Sci Rep. 2023 May 18;13:8072. doi: 10.1038/s41598-023-34650-6 (PMC10195805; doi:10.1038/s41598-023-34650-6)
Supplement: Supplementary file 1 — Supplementary Information. [file 41598_2023_34650_MOESM1_ESM.zip › matrices-bold-time-series/ASD/ASD196.csv]

0.4121157189281359	0.9167518876487535	0.25923187658702324	0.4412968505214849	0.40034565140266404	0.027069713186490794	0.07244837692841048	0.4269757104496204	0.5800013056520492	0.5612021706002935	0.4096705014447674	0.6313388103019205	0.6224296081024059	0.18139331739678097	0.6855501898187444	-0.07864063165949339	1.0440723364796167	0.8283394541678968	0.24811265767838045	0.7617828129760312	0.7187423094368476	0.14787619973642008	0.32517024020293733	1.0909681483605989	0.2335240527737849	0.18772139181324402	0.7157409694501943	-0.20160510949771485	0.5422120502141983	0.8192579833039983	1.519372561325244	0.610944515807166	0.6798850122852441	-0.04985914418685761	1.7535004925202138	0.5018502297531816	0.38662022370762805	-0.5310467292106198	0.5560575512957969	1.0558762828056516	0.6404272573274863	0.7418109418184027	0.5402719809638918	0.8332577374499086	0.7644241742645048	0.4244719607080441	0.8699922081202404	0.3172423089323459	0.6990053349899789	1.3577635170854285
0.7548442658557095	1.038520171632885	0.7303227062957864	0.4343464281014634	0.9318336850618435	-0.12816641469849593	-0.06297608653749619	-0.03029676841140892	0.5598405223549145	0.3571475448480924	0.8419201360657685	0.620475700673558	0.9958766379743229	0.6746657800607134	1.3571824094887304	-0.25945293247974927	1.6062189613262516	0.8683273989604108	0.14203711997487442	0.8641266966466049	0.7094748095191487	-0.06224052113124606	0.4774567290347394	1.4417454688548121	0.40538782454735767	0.5515446502833012	1.1252010853126295	-0.1775208451771664	0.6553471378961522	0.7099195392885883	1.7455326120711456	0.7910733585461454	1.120040947359864	-0.2923941656066426	2.192525009719515	0.769481891687525	0.19280036451528085	-0.9293170713501198	0.7832155560234797	1.454136409248469	0.8570962830809629	0.5837875702999228	0.43294347711562275	1.191991986942424	0.909538915570255	0.5270587510036905	1.1929921321618502	0.6990600049514899	0.4988615257849536	1.755620775996379
0.7977087669297211	0.7408216475974054	1.0974125340180503	0.40962278884220343	1.1809635136394863	-0.22668159107181907	-0.11554420523033578	-0.5562625279504658	0.4611683284694144	0.14368044255138235	1.20114234471154	0.43664221010443643	1.1288777839205273	1.0497803593976889	1.6904912423220075	-0.3768068782538518	1.738866417337195	0.7310109284974673	0.024995261240083895	0.8785697240993007	0.5226913715966144	-0.3358993106036924	0.352999284926761	1.517555099117367	0.6260741462320542	0.6915056413819357	1.2213816596540459	-0.08514092892060537	0.5757774955629396	0.2404367771250196	1.313911225322364	0.8842376144219772	1.1793940759563075	-0.24691362720044158	1.934899331695184	0.7641861827609813	0.01954264987795507	-1.0230308387520959	0.7403054452168126	1.3637352112671157	0.6657356501242968	0.31939094539961416	0.09702707626708108	1.159363058826714	0.6569343750795206	0.6129778463883363	1.2682011773635822	1.0561841328169186	0.09940512025385972	1.419300486431857
0.45545670190874504	0.15794785018884577	1.1641886536644814	0.3516676419376697	0.8323394978531321	-0.13943700136142537	-0.0630895237643797	-0.8156562802863953	0.35123478511205847	0.15179125147720082	1.170838981562869	0.21900690040070456	0.9734162431868956	1.1600117776774836	1.3331478250516235	-0.3101807801270869	1.2328854100062872	0.6076809953068311	0.0014685002264237723	0.8157195192047048	0.3510163074087439	-0.4676412593081909	0.08625403395421011	1.196387306198392	0.7414582246595782	0.4973663214882148	0.8641152659536938	0.008778246499271785	0.35445136908151753	-0.28536363904594614	0.47490682628442615	0.786166163598267	0.642029059683686	0.15250350172933846	1.0145965487874953	0.48643509644033506	-0.042378246259337664	-0.64420253237487	0.43449994161084066	0.8672704005768986	0.24491234164617562	0.23087716418639084	-0.21404397499976804	0.7461270835995806	0.1935546494172934	0.665264476593247	0.9955896267809659	1.1164871639177936	-0.1790998587781099	0.4735873814075949
-8.292015911722954e-05	-0.33351787232545643	0.9285105938406498	0.2003653120255244	-0.021208287858891332	0.17049872309957273	0.019952893580459968	-0.5959780665088297	0.27112612157796473	0.48194594686194075	0.6972557013405493	0.14863542915644926	0.7098293828517203	1.0414051513624873	0.3359599878311357	-0.012518771842220262	0.22652939202101718	0.6082174242982497	0.1437007439490434	0.6395969393263603	0.37258109949428064	-0.361298949665598	-0.03227333207399392	0.510698032122695	0.6437291833756734	0.12520894427463997	0.18687014792233073	0.09150875480456695	0.1430363827032176	-0.4990824239782368	-0.24065254836147668	0.5170103414977172	-0.31624797714283676	0.659420265301979	-0.1321318930837803	0.16831772772402798	-0.012066685138628542	0.10337010831051782	0.060221816373253634	0.30630950892319225	-0.048338014383576475	0.4337850815298312	-0.26242944322434275	0.2778916081895046	-0.10157907452644782	0.6531616353698433	0.4090922650660514	0.77951561251227	-0.12086665336665417	-0.579865756015304
-0.14833751550423366	-0.3759988413878664	0.5545913279678475	-0.10416907322456338	-0.8529061448024121	0.6226776913789971	0.05799424033894613	0.05846318912634957	0.25937030044457365	1.0461875363504154	0.07020522583246262	0.30497950878161595	0.6085597554593526	0.7627904810231757	-0.8487493784445935	0.4535049860851156	-0.8637330038907018	0.6682310519954532	0.4344380327960177	0.34369100346401693	0.5811113242633198	-0.09324085176276818	0.21047194831400085	-0.35355621117034475	0.3746274105156811	-0.11151658909180506	-0.47517483149670203	0.22814376831250266	0.06511556569615617	-0.23534954539136332	-0.41735327679388995	0.19314447508647004	-1.2035741257986792	0.8947128338356105	-0.9605468305593181	0.1018977129089095	0.07617789345412508	0.8957543061706581	-0.13242437993602946	0.01672293592814866	0.03131898119811511	0.7427135436105643	0.01617044607942398	0.14906139420905937	0.053717849884140904	0.5927019910255447	-0.3243507103223266	0.21049415812269748	0.2227981988702457	-1.187338411813606
0.206066265372027	0.07539220915303026	0.22988239422614976	-0.5545071563835361	-1.0671508867544541	1.0540630433210179	0.07174705068209535	0.8591848816893666	0.37946998988842484	1.6007100630996711	-0.2912762884131323	0.5669901321623234	0.7832405280453647	0.2848518237609575	-1.6541307384501667	0.9293443423224773	-1.5891309055704068	0.6282742874523723	0.7548131252318081	0.026400494775755703	0.7580841567997063	0.17356433279338193	0.7603125954166173	-1.1309079619708284	0.08002534787854006	-0.0077321011774488455	-0.8134773758541034	0.47125200463446926	0.10582050899964941	0.3269690342541654	-0.07519356052611174	-0.09779913385912	-1.5450305155756696	0.6633845807087163	-1.1897483295983784	0.3897870727834509	0.2559085399135136	1.4012707803979403	-0.025940729480640516	0.07425494455144406	0.440019220790455	0.7969222133547769	0.4888600056103193	0.49035613841165065	0.6091815923320119	0.5549694521754963	-0.9586323260622448	-0.2659803504489776	0.6017853167479152	-1.0900852377552843
0.8173421125302384	0.6802932253602326	0.02929795992494394	-1.0510985023208224	-0.4898236794867594	1.2890675346087814	0.15765438156083408	1.4253618627849898	0.6684080674375397	1.8308147308941745	-0.17995724382061223	0.671307884429427	1.0432878761173274	-0.4655295518163886	-1.7598650374442721	1.218474771805265	-1.7227938051556266	0.3932338313458149	0.9270172301414861	-0.14635398326898102	0.6370829641688286	0.3248334632517553	1.311332708856794	-1.59361580130349	-0.152927124065443	0.32892801349482254	-0.7559290967850599	0.7421221517602125	0.11798291764120723	0.7714847345795726	0.3484971406477076	-0.3895865929939212	-1.2248620436301607	0.12782714965956268	-0.963343889662714	0.8213053740297419	0.5842166097872823	1.48821919029688	0.2645615742919798	0.24917839125758925	0.9095301135080333	0.34777268746197976	0.9233058490401674	1.0298352517161773	1.1909079952563573	0.5836982571766914	-1.267044732092767	-0.3983073421866536	0.7861240846342876	-0.4625326510685432
1.1498089957939215	0.9569312514139627	-0.10883174956953673	-1.449501254352897	0.4414986937137298	1.215072521222865	0.3516949898329221	1.4921726165811473	1.0246524844537017	1.4759949344852685	0.22209189523392647	0.4206451058748647	1.0020314557013208	-1.3581999197969379	-1.2685226108209677	1.173597527717787	-1.3612302892666814	0.015711316226781992	0.8031892290226612	-0.08806955138415126	0.14291471146463736	0.34743238302187746	1.5199314830922859	-1.6576344015117337	-0.4079574424805314	0.5264971337201036	-0.4948489889363096	0.8256062489932947	-0.046895674573824084	0.7412528991052026	0.3522266651913856	-0.7898157142551229	-0.568043423635337	-0.324642197516677	-0.6781161618419663	0.996172721157434	1.008331410991147	1.2676345382119978	0.4681910363322462	0.2076681621837833	1.168542500214088	-0.5274252159935284	1.1203122932552085	1.2807737470748068	1.358318991857869	0.5991862110443515	-1.1536926797034166	-0.19199357078485257	0.7313106667690958	0.23268596882597933
0.7993857676109188	0.6702257321429717	-0.289973792999049	-1.6418028288278428	0.9921395193001251	0.8368697957521807	0.5198990352685002	1.0590858268392878	1.1695695891020332	0.48817392216527045	0.4904376605525534	-0.11550713337796893	0.3920821885045095	-1.947960805449264	-0.589358118700702	0.7837470092904089	-0.8264216405860352	-0.36253657931667876	0.36699818411312674	0.0869596388480237	-0.4985438637808196	0.2696728021623225	1.2454914286574315	-1.4184954212509147	-0.85915263523332	0.23988853594753076	-0.3196358782255587	0.5262575437119466	-0.38224967836650453	0.21541266027719358	-0.21886428791839482	-1.3210183269260531	-0.08961080051675935	-0.4099484780309672	-0.6316901701009895	0.6229401726899197	1.304742517382262	0.952031725647077	0.36457054499187275	-0.1976579888240301	1.120754421511103	-1.4566623315559417	1.0037326666211404	0.9205783116350426	0.9210484513095917	0.4143393859874875	-0.719305559617398	0.09368412504871702	0.5565617750111854	0.5569939182716603
-0.15207829605979042	0.04525246826222423	-0.5428733241944259	-1.6010599555886185	0.7185166815391355	0.2844430099438432	0.4220247384203621	0.3867044966838419	0.7965629435463573	-0.8453063964036746	0.3144480078173751	-0.6009139157872808	-0.6554082600343388	-1.7117843722929715	-0.1407137016316696	0.2100090704798614	-0.45150285358471137	-0.633861439293391	-0.21469352230974945	0.10772372535190493	-0.8976709964796705	0.08563387713996325	0.6261599944145273	-1.0871429309801368	-1.5418034007080854	-0.5393256149002009	-0.3989418229277197	-0.133338826277496	-0.6822801080296914	-0.4487967165344881	-1.037422047850102	-1.8043949614127868	-0.1024901529032455	-0.18246086515784785	-0.7855610079294202	-0.23445805852489982	1.2035110417239836	0.6648661570010507	-0.03857020313599589	-0.7828449310097692	0.851721512631934	-2.0174795905060394	0.6408248745975471	0.05830897844819386	0.0816264121121572	-0.10294547302224444	-0.226724193471578	0.13508818487288246	0.38780732283462693	0.3629485866189944
-1.151221290554821	-0.39321690699177925	-0.7750782017135222	-1.3549728761427535	-0.16529810606200457	-0.24219432159308144	-0.06469723587705585	-0.16741048864457544	-0.15299693230494496	-1.9436717802413601	-0.23735935278042858	-0.6800942776015036	-1.6190264653932203	-0.5150273861800851	-0.09637472804771159	-0.2793103049269859	-0.39112076735977797	-0.7854135455429194	-0.6522209617504039	-0.24801273630072085	-0.7987948625149361	-0.22701944953062766	-0.05839115133618553	-0.8541502989921363	-2.1927326252967014	-1.4178515315215878	-0.6865650166455715	-0.8639202762075184	-0.6732862836832316	-0.7606242900226952	-1.548769825593769	-1.9260064617499508	-0.48886947390145963	0.030609699282742354	-0.8366103876594645	-1.1665319206108655	0.6222844886211698	0.36767990929808475	-0.5037108757911116	-1.1605254480187814	0.5032564666705424	-1.9971385441700766	0.2008657327453885	-0.8307095710747269	-0.6984145724025433	-0.8466877796972379	0.036225054278931856	-0.21739468254029307	0.23512331324842822	-0.14968114720234718
-1.5658818307693212	-0.24861978908119112	-0.839006964161395	-0.928123545599232	-0.970930565600452	-0.5758188484461622	-0.7551241242120119	-0.37996105167841837	-1.3209858480851366	-2.2136199402296413	-0.7711581571345262	-0.29444592286422516	-1.9217772261391315	1.1082485625120695	-0.33656913158288776	-0.4674047778178611	-0.5611133935637931	-0.85427028695368	-0.7056275816783572	-0.9519327887536974	-0.29818069397992775	-0.6025826189191686	-0.6044531353503232	-0.7660779642723134	-2.3565692590210663	-1.8581362668692474	-1.0046123984347866	-1.2903828694192438	-0.2412314453158268	-0.4625556124781272	-1.4134209449654402	-1.4686603643179377	-0.8121444959512212	-0.06591953215422494	-0.5262696095119056	-1.6943176414694623	-0.2062855550001002	-0.042124817977329226	-0.7487079034491193	-1.05097254825883	0.15507654697594345	-1.4796721262619887	-0.13154250914034638	-1.2574206059667343	-1.0081199061521655	-1.4600507813259933	-0.0752063179554014	-0.819861933598205	0.019417593694676716	-0.6079838353412758
-1.1558219181088112	0.3967367405089507	-0.6520008062400532	-0.3255361783090831	-1.1236502271428457	-0.6755370912207106	-1.2071373210274305	-0.3058361327360513	-2.0798011288640303	-1.4524142314140163	-0.8973626812257887	0.21363043274842447	-1.357298812643143	2.197054807643172	-0.5940882221658413	-0.34849144401286164	-0.7225656100804048	-0.8527337250905505	-0.3698354575661347	-1.709582880772128	0.21495578162273316	-0.8261153597393497	-0.9898470621056353	-0.7036187444624683	-1.7268508848801762	-1.5709675262120801	-1.2016078788342093	-1.2323492893156642	0.42357987720554585	0.25237223683061166	-0.7773271238314224	-0.5280786214671925	-0.6773900587149192	-0.465723204111175	0.0846971927230937	-1.605946813219883	-0.8654876138576485	-0.5655505744124452	-0.6731013473419001	-0.5292190659545657	-0.18868996443008057	-0.7291057098299095	-0.2602513918963373	-1.079039194330426	-0.7506265223795608	-1.5620104442023595	-0.47162273853568765	-1.3135704100508394	-0.29772883305035436	-0.7394473409518447
-0.25145006645009554	1.0104301788285088	-0.27385527682443267	0.4154417001391899	-0.645905731838805	-0.641898358125342	-1.0276474220633145	-0.22114057783664864	-1.9548343414352682	-0.08072832227478588	-0.554440479939241	0.34469914199952784	-0.2701145938963006	2.0275792029256072	-0.6545029318920703	-0.15625337263133598	-0.6449402799130062	-0.7622090845843249	0.07795363038890939	-2.1579452024086643	0.3686057615910198	-0.6341869716621258	-1.289086350028476	-0.487545709824237	-0.4523948483631295	-0.7343926834591752	-1.2352409334321504	-0.8439270763715313	0.9065025382960038	0.8507357668343658	-0.14800885631455832	0.4851958315211453	-0.053317912384162815	-0.8650636510609574	0.6174441099547179	-1.0916315046976834	-1.0635899702089247	-1.0300277904800688	-0.4367412886160785	0.0032618626303514775	-0.5308803118251508	0.001489413118189801	-0.24398783328760007	-0.581248593354725	-0.18309538383575322	-1.0598886309513949	-0.8824298853580622	-1.345965931324246	-0.6296013752980535	-0.5533495480781151
0.4990337608586655	1.0165012785302754	0.11767102884731374	1.160850562160944	-0.1099699472255954	-0.6304287788063012	-0.2049574800160759	-0.3890391858566183	-1.0103375244663149	1.0465386855605938	-0.05042637336853301	-0.12846482130890244	0.6733375297236415	0.6867148853785782	-0.467487166688843	-0.2023471449459552	-0.25144315754465657	-0.599616917669113	0.24619286111710298	-2.114009352384216	0.12044734502654933	0.05935596439559229	-1.5023906791411175	-0.04156949624888824	0.878321104716378	0.1375016230083229	-1.1265591747929804	-0.4792675662869689	0.8480880771850994	0.8370647559926606	0.021459411181184804	1.0937906205996488	0.6972286871448004	-0.9289543453874821	0.6601146786768196	-0.5732186192228496	-0.8559687576276498	-1.1868782495142085	-0.31945654360030135	0.11957272554542935	-0.8262094839192108	0.5772658292175182	-0.2652924673557897	-0.22550048233896552	0.27856623905971495	-0.27631355133513125	-1.0236361106688432	-0.7922458243678882	-0.8203111651162245	-0.30473813436592884
0.6116875945506576	0.2612736961377709	0.33425114066291683	1.6919499698276679	-0.10188237399460662	-0.721738879330611	0.8225860702817849	-0.817489180030313	0.14083112903571365	1.2053519859609196	0.20853659261901142	-0.9078439737440575	0.9613204738177931	-0.9451660079205015	-0.127280798363829	-0.6203339080159613	0.3296028704658798	-0.45910691571934004	-0.08040530405235446	-1.6677316235848048	-0.19995267716914392	1.0045973838071356	-1.4860904955414358	0.5133953598650879	1.6124909298434682	0.5709432234878798	-0.8717869013261428	-0.3925286897446322	0.2239737015039481	0.1318837947700046	-0.3041120521456527	1.0743689900199305	1.0975054607943795	-0.5757817173200175	0.10535362182335566	-0.3718278814236211	-0.5690515071698276	-0.9029967194041738	-0.4774896100947377	-0.2903909158362265	-1.0010093736748558	0.9556332330529321	-0.49571306515037555	-0.27663561513464424	0.3407963116813254	0.2586633791288787	-0.7713705358534861	0.15388235383141072	-0.78780245018069	-0.27049032248529753
0.10115659284060914	-0.8404603423712066	0.289902995089647	1.8193707621938975	-0.677568268977476	-0.8542638878799403	1.4519565175463707	-1.210792417996236	0.759649952412883	0.3557341339259289	0.06125060594448819	-1.3520212758229753	0.5906551443001195	-1.8309737179959995	0.2176753066025061	-1.2192910659104061	0.8305630807363581	-0.44583694251916833	-0.7515046162629179	-1.0571957552014062	-0.1759386052382948	1.7042199783892236	-1.0750667629174122	0.9172523345270984	1.4913910732842008	0.4535747306061143	-0.43719842679346016	-0.5370264684467998	-0.6051107964577598	-0.8373683613052407	-0.7334120150458935	0.5977909553862528	0.9222265074514546	-0.03211572843663621	-0.7366979280824901	-0.4868673495767564	-0.47998331380283216	-0.2886281129808739	-0.8077079986250403	-0.919984858176081	-1.0202756058771503	1.1062952198619453	-0.9426825287448075	-0.6165804009971957	0.005143506169654235	0.21660745373458642	-0.23021358936941508	1.067200232043401	-0.609317240352644	-0.5082407994654905
-0.5796542279944618	-1.6033624200649774	0.04344346670187019	1.5197749824239928	-1.3016738320305945	-0.8852763058379738	1.344313212833018	-1.1852971528983198	0.5205686120324016	-0.7754691541893618	-0.2933870381108699	-0.9963994975019783	0.01827997914207453	-1.5310687663323748	0.442446763893089	-1.5965327648381462	0.9909429102593518	-0.5443803098800419	-1.3422095321863396	-0.4607567455875209	0.3127567447178345	1.7332056007434287	-0.2953865522958992	0.9483225333922682	0.8187418815132643	0.05478725774394572	0.13975826225154206	-0.6450767436905788	-1.142183373569014	-1.4196928551531611	-0.8007652977653236	0.07188031110107691	0.3607996112428219	0.3721941476029494	-1.344984066175876	-0.6597744524705133	-0.543633429385648	0.3444590622743916	-1.0425151393414027	-1.2876851144930022	-0.9284552468264968	0.9865343412367492	-1.408060826214094	-0.8862135258124205	-0.46994165267170634	-0.25195224194116506	0.33854637241627555	1.5046801667117553	-0.46024215238635663	-0.7908218030292388
-0.9217568962089421	-1.5782562448922428	-0.25245517589285066	0.9711217251618421	-1.3261734200264872	-0.7369505820285451	0.65247031997621	-0.6050804420974688	-0.2715449887706282	-1.215986900805696	-0.5013448057522396	0.003312559336393984	-0.2429798265247223	-0.4625389120055022	0.47704285836912197	-1.4537439763095201	0.7059530428171129	-0.5670711113412423	-1.4852067405264702	0.09681744564048839	0.9425187661573775	1.0556386001818954	0.5439106521013573	0.5875926790396144	0.19216817524800092	-0.24498077140695435	0.6592516528847349	-0.5135219559099171	-1.1289461006243893	-1.206376122955693	-0.38017958900801024	-0.18636568255718688	-0.1424610234725181	0.4664594877213559	-1.3534326757733874	-0.6496451251463761	-0.4348146779390376	0.6640905447874754	-0.9945792162711364	-1.1373315599891987	-0.826118180181038	0.5986559992538022	-1.6185119742749339	-0.8204829020796238	-0.7689375326409693	-0.624752484574814	0.6710135666059263	1.2339837085166938	-0.4607518184691403	-0.7802757268132076
-0.7463852597793725	-0.8675197152157046	-0.4557775944515269	0.4369587795284169	-0.579617745476876	-0.4986455028390738	-0.1352084910838242	0.23269627895922462	-0.9696815338425587	-0.5117762059134636	-0.38361976506938433	0.9078870024722567	-0.04598058086205065	0.5245838892250902	0.31339839177088286	-0.8682176024213571	0.09450503421547357	-0.2797513592005661	-1.1834979151954348	0.6558817204160525	1.1865664215072276	0.0724901482752379	1.0050634965606189	0.03985035064654192	0.01734976993947755	-0.27110818317764246	0.8194517480299005	-0.22523579369301805	-0.7502997386423265	-0.33852243886385047	0.19369735304578056	-0.17816382652277335	-0.23531211324193682	0.3248365424158562	-0.7955066904892576	-0.467496137389224	0.11108353055245661	0.5053851892423857	-0.7296110641254822	-0.6653748787947079	-0.8119231468978744	0.055816437964334706	-1.4404710630336475	-0.4852415987067242	-0.7286157038941288	-0.4369865861828715	0.6380887310288522	0.3603318644048556	-0.5726875083085303	-0.31181795990880534
-0.2992271720634604	-0.0138723635667412	-0.5225729043870783	0.08518942401727737	0.4600859384703548	-0.380242296483525	-0.5920238838830519	0.7465291667342087	-1.1293419272304897	0.8756580567119404	-0.08817822271372648	0.9427579699709381	0.29957598568912935	0.8571466016840542	0.014960949436518036	-0.27344510762996665	-0.5551347491642482	0.37219228872638005	-0.8257227598397436	1.1717384601908236	0.7630817299619091	-0.6610660662198417	0.8296845348506464	-0.4068326899542351	0.21160159848985918	-0.15568633130087553	0.4361851224245237	-0.09091647363184846	-0.4871762167985133	0.5812344029087292	0.40817624459796314	-0.16273723123744407	0.08515955810430237	0.12685168393622656	-0.05144275306570466	-0.35881720770913134	0.9680590623118634	-0.05877953156883565	-0.5015960367454609	-0.36920606133194744	-0.9427788531919907	-0.4338583566943958	-0.9978304912341643	-0.21678412253905013	-0.41699327352296267	0.31677090834345195	0.29614520245192183	-0.7178054389306979	-0.6380384173094628	0.4465488618044311
-0.00948082299483714	0.42337344748579764	-0.5226225619243203	-0.10458307164893946	1.0592537542049392	-0.5384582695787473	-0.6492072313092826	0.48059997997150344	-0.8376557201364168	1.8938126311832326	0.0712763145585206	-0.054538428068062667	0.32976087831541	0.6168729095483312	-0.28104384109098146	-0.12996009780112294	-0.9347317188825146	1.1464135908191309	-0.8596575191417809	1.4830254597994261	-0.08980462824306107	-0.8340373156133407	0.1513609807604945	-0.5720795832124368	0.33996761977550194	-0.16432128965180554	-0.34725597782644874	-0.35583546446292647	-0.7170685349408825	0.9201539157615978	0.025312492146471972	-0.3689571454876639	0.49937947711000075	-0.0397916400392976	0.4428011133747426	-0.5531494487859936	1.6283614182417878	-0.7900780878130353	-0.4997153813873313	-0.6226883271627119	-1.2276921976321244	-0.6746740894495082	-0.5748163705478702	-0.3231389228753071	-0.04924434450523653	1.1552259307680142	-0.15644911324754276	-1.5119955739596136	-0.5159776171055589	1.1068650559112196
-0.1353483411769701	0.25285251980525114	-0.5764670697427918	-0.2642846598635287	0.8325315414625882	-0.9216625743021456	-0.5533893686102638	-0.5253364607235236	-0.5501028298650567	1.7193643770880769	-0.0675223507673262	-1.4300218819505488	-0.1494215191517679	0.30425889038147225	-0.4031939209121397	-0.5407490253109614	-0.8753833088878462	1.6412927238691672	-1.3823204330290106	1.4492210629397662	-0.7709645537744344	-0.5743541886650789	-0.5818315729155136	-0.47555403765830967	0.05024916116031722	-0.42776407622851964	-1.0708094907739552	-0.9423709224511934	-1.3814734212474014	0.474752071954003	-0.6815484813427473	-0.738594091996073	0.6383936422010285	-0.2293329450307772	0.49275457568609066	-1.0120015965107358	1.5851447602709126	-1.427238525681385	-0.6402590253451873	-1.3275312907587993	-1.6264221306850735	-0.5991000124206507	-0.37443021706591123	-0.8078118377824925	0.17454582357960727	1.4973576120586982	-0.4788670711600085	-1.7061942707974769	-0.19132476364114714	1.3688471163014473
-0.5813681932946612	-0.2906507343057263	-0.7558314820057215	-0.4674253306842455	0.02720756929575563	-1.280295416987838	-0.5592264852266388	-1.7087722421572882	-0.6040315876578041	0.41882704123165054	-0.34673576317054416	-2.167121003898162	-0.8861241630240344	0.27687976205477166	-0.23527764964620343	-1.1410192153892393	-0.42430173464886084	1.6089830859453116	-2.006701012758338	1.1201478771226778	-0.8031007038520791	-0.2884288517729583	-0.9338140406730595	-0.2690833701248834	-0.5849035822703611	-0.8201902379848055	-1.2385199496933343	-1.4750257424950655	-2.0035013643587076	-0.3870429668183425	-1.1211750452069318	-0.9389049449584846	0.37444533726837764	-0.5050097868334246	0.23447883031387454	-1.4120564610496953	0.7730268131011131	-1.800764824673417	-0.6142119629136981	-1.9466657000560623	-2.0306196741816693	-0.29571932148845176	-0.347578164721429	-1.3520597012059465	0.18316626617203258	1.1461285287930723	-0.4960905500936381	-1.3295320386073122	0.23050627719232517	1.2640233466542237
-1.0048972077144105	-0.8087254067644103	-1.0124538331996424	-0.6356314324302351	-0.7365608589061705	-1.352775693479939	-0.6647257154494121	-2.3511422819315335	-0.8713080565857142	-1.0975117418867966	-0.43585146596414065	-1.6733297983527768	-1.400759487516523	0.4231567087872399	0.1937765430320553	-1.3793264310346094	0.20135391035092334	1.1788111037197053	-2.150356888171963	0.7487845313168414	-0.24820315021644782	-0.2938095129421283	-0.7966702844796307	-0.08377777056587303	-1.121003827213957	-1.0730442451592046	-0.6793150651092459	-1.5759788698798525	-2.0587085634513507	-1.010524569677824	-0.8613701250488449	-0.6496989171162842	-0.09907177350082201	-0.7861059015860693	-0.021569560236527646	-1.3918882846743985	-0.33085396268312484	-1.8690115141154675	-0.1754020710239587	-1.9158314704154888	-2.2548377468440712	0.06867848020732907	-0.2605666336363552	-1.5669597204973702	0.0310331041025989	0.4569510918441558	-0.17838106051405814	-0.7245873504753544	0.6118721077578292	1.112020824448289
-1.0900633434929419	-1.0596537633890455	-1.185483987482671	-0.6226685841355705	-1.0009906216086515	-1.074942685216827	-0.6396372685680929	-2.075894655457795	-0.8801350800977704	-1.7969410828711203	-0.16380337359353667	-0.27018518682299664	-1.3962684322146124	0.3635571251107709	0.6958816287348782	-0.9717132350389621	0.7460176671389335	0.7725456990726842	-1.5255077693959003	0.6043289235077273	0.3182315501245976	-0.5634283051992566	-0.4332912582161651	0.06676520992137687	-1.135253722806813	-0.9976809079901096	0.3048694910615669	-1.1659101716883051	-1.403469282722089	-0.9489112699124009	0.003448727175905808	0.11713140964684848	-0.4442806412412083	-0.8638183410306535	-0.04442201764808576	-0.852536010719681	-1.06155693811865	-1.6880907479053895	0.58001881128736	-1.1047471684234638	-2.0906771989520085	0.3596319089239828	0.04852973456374604	-1.297850618708721	-0.18718303445690168	0.03981436369570872	0.33759118196614435	-0.3148857328860897	0.8570542481784976	1.2077737892775469
-0.7589711624103784	-1.0670779296133204	-1.092219367495311	-0.4004406006152959	-0.7894742321185416	-0.62540805641311	-0.3073867321729366	-1.0988412849921783	-0.29526088334632195	-1.3244073180652312	0.28002561547941546	1.0335929099375227	-0.994490646702019	-0.06514467416687028	1.0195082276499094	-0.1455631513606315	1.0448440612361087	0.7545621751881589	-0.4135417889066828	0.7461018073070881	0.28512666460876535	-0.7915931044779743	-0.21070081344609412	0.24776686643332835	-0.60298019301514	-0.6105740017968188	1.1478197418566092	-0.4978411939443321	-0.40488718130144385	-0.2882419420139703	0.9071804005489783	0.9532353329032913	-0.4511302188769229	-0.5983685588497228	0.16378072406629993	-0.0491860744942287	-1.0893316868593288	-1.3567988275530614	1.2145619572377386	0.05900516533075139	-1.4308228148025404	0.5270035237279757	0.4663878546416471	-0.7265444496518709	-0.40875811505334475	0.24188476963749722	0.805372741719055	-0.31525150744256153	0.9164740498339925	1.5102276963069643
-0.18084038258938462	-0.9736573271807666	-0.6543060953871045	-0.15456484085803043	-0.4555880691168747	-0.25647557805889715	0.20686240007356377	-0.04028829195899708	0.696833682169875	-0.2231395809089913	0.4830079229767207	1.3307743634531577	-0.5957951365442695	-0.5647806931882536	1.002519836133599	0.5443488530016699	1.0743416838821374	1.1077145115946623	0.5298981711904927	0.9742450833087629	-0.44833489076879374	-0.7038059266920652	-0.25740156207311066	0.48018877328170645	0.07879946770985864	-0.0716309794801708	1.437291358977824	0.09777246315860641	0.34217757212987354	0.4445413227824849	1.2557607179327859	1.3272242793321338	-0.181511021239359	-0.10748326926582571	0.408728958713661	0.6073013183877867	-0.6620608072628281	-0.9676575970763702	1.2722735485504424	0.9177329448570929	-0.38441124259664433	0.5739883238030936	0.6694659908442155	-0.1975888798583509	-0.5987236400655648	0.8487655910415872	0.9919113512635546	-0.5873461881004629	0.7582341606313311	1.6299260865804226
0.376873001417609	-0.8327660076691401	0.0182632562512606	-0.16459714855002194	-0.2650366174868056	-0.057363188113421025	0.5209247119285176	0.5443538196509089	1.4736026345524948	0.5811252721452688	0.1798212421035052	0.5389408576993104	-0.501461219050855	-0.642211261955995	0.673072315488555	0.6786034844692711	0.9101867030026964	1.424119782582355	0.7937674802206498	1.013836831736893	-1.3312629720888292	-0.3224363388177043	-0.3512042802921568	0.663121041768371	0.43405403594433856	0.4681797636859653	1.2088133126647775	0.5059426752321357	0.47920288211481993	0.7089547113880167	0.8988454874663594	0.9898585059168722	0.11542255544557545	0.26303947534718997	0.47670836015030355	0.8657903025150725	-0.35555931982989997	-0.5761096700902691	0.6719584997216101	1.09652826418441	0.7274390481828092	0.49919371822429137	0.42941225132783833	0.06816330375200007	-0.6970108578547642	1.2590552574450333	0.8081436308347326	-0.7566201204374222	0.3789114067714255	1.163777323326109
0.7051128322854893	-0.5621409308662654	0.6483027815173612	-0.5488445158882747	-0.14718275384394838	0.12802800160808284	0.31334326805838325	0.5398852680123727	1.4771112495584682	0.5607117920833796	-0.478910573238302	-0.5349457966174238	-0.6504312286284606	-0.13096701619659293	0.21920809511245687	0.3180519929991809	0.6418923255932307	1.2335303198375736	0.419711003150022	0.7631956869967673	-1.5796427647561568	0.04804466503442035	-0.14612513188024573	0.6268387031424743	0.30298154503003166	0.9436006400286769	0.8721259046470674	0.8747104532735526	0.14333236965573898	0.36928092064388185	0.23832756981046596	0.17901549972806446	0.22212267814841072	0.19966342485802768	0.29274606945918763	0.7951152021104587	-0.5515872002303057	-0.1935588716515187	-0.17214560018110084	0.7729932023746988	1.5321693994516126	0.28299343961646756	-0.11445542077638458	0.12277175509818017	-0.6045929800179751	0.9850565022322567	0.361584602249019	-0.5182133537108484	-0.13801256463037734	0.10271805944231596
0.7133254246765945	-0.09529337686968237	0.9233165221963759	-1.1064062851547725	0.1489107999977374	0.5358814307650658	-0.3715417665019601	0.27001968682888927	0.686724345091106	-0.045402456963660354	-1.0223716495056816	-0.8534439116479656	-0.7116758306310615	0.5685026333998685	-0.15232641974386968	-0.0677289241040055	0.3143709636685589	0.3936388195610942	-0.050453259521326954	0.3686589232436805	-0.8376843217332562	0.09343899416725461	0.457965065960259	0.27670265736945276	-0.05977432765258356	1.316221146950971	0.8318703860117259	1.3775299940952683	-0.18831150491220694	-0.22605194556784736	-0.11924604732335992	-0.5549386682345735	0.11149023472669006	-0.3040635084051774	-0.04320082644832011	0.6623643397052482	-1.102862727839774	0.19140671683519409	-0.6351032317425682	0.48022651591277243	1.826299999403261	-0.07001778882359459	-0.4943485842548677	0.18721464669565965	-0.2601245866725272	0.0583821881907881	-0.11759247363815822	0.09551933981614738	-0.5943664161401918	-1.0636879669566022
0.41141540608099963	0.44783375637057876	0.673427682998853	-1.4306286802099708	0.684505664662288	1.2073955740511608	-1.1177828039797992	0.1600184555047644	-0.360214868806733	-0.5592260047528989	-1.0578475842993227	-0.001848930979731242	-0.44063538577487316	0.8089561915784117	-0.3574662072832172	-0.021746716677966307	-0.0665604158795852	-0.7906920985772367	-0.04226197249901417	0.054064050760735574	0.46558044369269924	-0.23134083140659553	1.1425740026972437	-0.3004569463092714	-0.25290616900146345	1.4831749251063497	1.1252505344471595	1.9386590829049528	-0.12299397656235295	-0.5535470535268329	0.12155502030521569	-0.7711183001404132	-0.07577383137631939	-0.9114758258229281	-0.34110577241010887	0.6582705300713998	-1.474665576072853	0.5730476174079477	-0.36028367202327805	0.6204340259797808	1.690260539245964	-0.4882788063912315	-0.2776160991152984	0.4077603090956903	0.2472928714503952	-0.9941944231882452	-0.4342179635994532	0.7031430186674462	-0.7591373125908072	-1.6834580684277762
-0.10515814643849473	0.7781940859770801	-0.008750554923349335	-1.2301215619938688	1.1612250665137058	1.8635781975453087	-1.449668461935495	0.3768177840570089	-1.014035823138407	-0.5422317844127181	-0.6232386422971774	1.4578698426799455	0.04229687222829485	0.2998460160850313	-0.4635861812636645	0.5050780002962743	-0.48362521442057327	-1.8121068533243612	0.574382809486466	-0.12202843409737886	1.3878806199234532	-0.6631540413114752	1.3781642319478489	-0.8663629306026396	-0.09853231582930107	1.299968226823398	1.387762580030086	2.2192777325175164	0.32744163224041384	-0.3466289360976801	0.6922708959976002	-0.46505509713030646	-0.18707029424994695	-1.1950735134305277	-0.44434948838729443	0.7307505237489135	-1.2268148988625087	0.9009418575634228	0.4575921968418198	1.1154475149584508	1.4020082689394295	-0.8503705515427319	0.541039687188318	0.7051244485685696	0.6552189398774559	-1.572886380010273	-0.5514136228520109	0.8485396642659832	-0.5336893450031609	-1.4657984030222286
-0.6391954652514538	0.6636420760174517	-0.788459820903685	-0.5866617395062569	1.162814029413445	2.0765303138622135	-1.1914533299462737	0.7497043812816395	-1.0194693728870448	-0.18282521577242591	-0.16599049319170692	2.419537809409699	0.3280101700407156	-0.5906596502789894	-0.5856211733738811	1.1329602972831028	-0.8663729349631051	-2.342793166512285	1.4066163582105233	-0.32846358222474337	1.1863832750010057	-0.8541448262558752	0.8629595187694282	-1.177894878210743	0.22738605675327236	0.7346351910548139	1.177075149566423	1.9128581717191342	0.800604556616878	0.20471387987860218	0.9837596778301193	-0.03213765065013949	-0.18765831123195628	-0.965761772180265	-0.3081366519875729	0.6755665867517978	-0.4030734100682223	1.097979730532533	1.2232457309750662	1.496066457687099	1.2151954499481576	-1.059217593070667	1.4743541987102504	0.8536108368004292	0.6703896577738834	-1.465753023617052	-0.5779404700572903	0.363702005557638	-0.06482924470404353	-0.7425403277165552
-0.909362823922277	0.16299074791638696	-1.2540557380379034	0.09339295356537346	0.5908173232732469	1.619343533737566	-0.5650955003553435	1.000849828795421	-0.6384458900266385	-0.04929940786354965	-0.14585937142026068	2.0972749017090213	0.0986420495364845	-1.1576948898685298	-0.7433292261118113	1.413272700554835	-1.1021858362434422	-2.421034647983471	1.9075424020849758	-0.7656538341246442	-0.09182266762090913	-0.6499122989002101	-0.17761091882861352	-1.1323723776363122	0.4060374794615785	-0.0007059333031601633	0.3750128212839241	1.0815681040469898	0.9426860787489852	0.63579311212509	0.5596499478351821	0.09793851899925551	-0.14766755123941994	-0.39496889406060726	-0.005427007572118826	0.3834076442979929	0.5080428224216835	1.1219316917001871	1.4019165636858657	1.3412780565686313	1.1807331799343581	-1.106690346034358	1.8928596610660153	0.7091069990564892	0.20167785010634737	-0.9752710577285465	-0.6297090259332301	-0.46408263482542667	0.31876200932840265	-0.2149703724004117
-0.6745779492499407	-0.368927681922642	-1.1423940258820686	0.417690666615738	-0.15123022148612392	0.6948546311201312	0.0408333865548032	1.0332490199125062	-0.3151947898498269	-0.4723990931868146	-0.6043985395724639	0.6238508658073297	-0.5326039353098284	-1.0269643244492197	-0.8117472204729962	1.230535935302476	-1.0994364186744034	-2.3081219046076664	1.8457682696588327	-1.4018478053134997	-1.6234271589663058	-0.18286373536730152	-1.1079067004874361	-0.8028706761471025	0.3048821396246107	-0.5191253450965859	-0.6811781998650038	0.1920641721623928	0.7334989076348213	0.5974991279017592	-0.4688950320117572	-0.15791310003083137	-0.11858538827010719	0.16637181140052196	0.31566180995003795	-0.008646393863686493	0.9840215047632661	1.0203934235174303	0.9086212667340554	0.6678171385887735	1.1516963699033216	-1.064464599038253	1.5113532618299064	0.36508071273013776	-0.5101272330905028	-0.6337630838881421	-0.6922356401122828	-1.0666513709514076	0.3275229109623976	-0.3749634860816689
0.07220278236497699	-0.5453754785217253	-0.4943482781521267	0.3507513843653139	-0.4555186290157476	-0.17798265485828552	0.401403563977772	0.9915421005357065	-0.2356913598033209	-1.1696813620337843	-1.092877634476783	-1.0810300040541616	-1.0499079984356827	-0.5272844039468397	-0.6219217706772194	0.8757403801348465	-0.8574584142778735	-2.1903559832398294	1.454031197933032	-1.9224655408948463	-2.424318604112795	0.27578577565590834	-1.3489797183333536	-0.35568855836458835	0.10005271854836907	-0.532529571313474	-1.4523531183949516	-0.22994180629749672	0.480826224087093	0.11940477664034278	-1.517300390298946	-0.4690115953703846	-0.042082683493256924	0.4929256577583631	0.4907681892115147	-0.2207673085220658	0.8699136324918738	0.9178766339077254	0.11483197617898026	-0.08053580179865094	0.9520973367143941	-1.0055684581662772	0.5987192888288794	0.0834885122948361	-1.0160045278932202	-0.7698756389779623	-0.6209421573999118	-0.9934306413928466	-0.0789633911120874	-1.0894991898406072
1.0012634666337412	-0.2662065998308943	0.3575230637398232	0.24839678278840724	-0.05331179072545685	-0.5517988758070226	0.5816176535451699	1.0518310139104743	-0.20949141371623206	-1.487430905994854	-1.0436904342600335	-2.030593031776084	-0.937637460088959	-0.3793855183835783	-0.1374334053339719	0.7327680944036356	-0.485712277770324	-2.02565058541449	1.1461087040151445	-1.9797358176930264	-2.073897451264005	0.5453272416770226	-0.8238022384732794	0.06381971537100128	0.08020631207449512	-0.11299023570298942	-1.6156726912245811	-0.04154568907938714	0.5016485791112492	-0.4592454467806941	-1.9811078679345735	-0.39870758892495745	0.19964479567766405	0.6313164840965455	0.40234206625179775	-0.09670735553436967	0.42705642086218076	0.925111254447569	-0.5007523499027886	-0.42837097912176	0.5520225275067306	-0.9277939436313171	-0.26601816278439716	0.0606076916967956	-0.9843119962108299	-1.2835048615036824	-0.2944397161349649	-0.23587725312097826	-0.6672086549193328	-1.7150603418493766
1.5831839892768553	0.19612149952120556	0.971899528527852	0.5309864961381665	0.7013358617538012	-0.3926472584220776	0.7674442396747896	1.1755481335577167	0.03736507183510779	-1.0379159281358261	-0.2724834247221565	-1.8723969690014153	-0.11978787473686152	-0.9635507199810963	0.44701141439778136	0.8858261329733389	-0.14530949128257767	-1.66393073861391	1.0954442806198694	-1.5250823857511522	-0.9698654535932716	0.6355160065138482	-0.010321963324286405	0.38666515720350936	0.3372262404335439	0.31668221195423135	-1.2867077168693952	0.3861284989673842	0.8025526753673142	-0.7962772123132423	-1.6830810184797285	0.17887761584181627	0.6296790619088687	0.7691331111328479	0.04258373217494407	0.2304482642860183	0.03209934750012725	1.0375125773528422	-0.7284398958171263	-0.2812477986635707	0.09743209195090623	-0.7488723755741674	-0.6681539991670977	0.24825272612991775	-0.47800306307969825	-1.7788611586416696	0.21712004017795944	0.7682769927140816	-1.108405908146116	-1.6521307035520758
1.434428344876128	0.4376598457390446	1.0516806881462955	1.270150186877926	1.1064103099060325	-0.07573806725081016	0.9990323876358964	1.1062416979372498	0.4878874079556322	-0.11632844187601114	0.8324710520725827	-1.021518114853481	0.9528959031542523	-1.8642480565767983	0.7925737314942013	1.0314999142761923	0.058054629442792376	-1.0830428153257758	1.0888528141301912	-0.8925880924868489	0.07097649697924654	0.6541479743860023	0.44993854825641455	0.6025398757520009	0.661231171046622	0.31047099172454895	-0.8610544088615267	0.49652004107509534	1.0717917214430508	-0.798855895055782	-0.9451386666109828	0.9234427921947393	1.0747944890128263	0.9807968045494619	-0.4480220986344926	0.4543794108776403	-0.152166034363257	1.1180836669206866	-0.7034628466244346	0.026892134101795404	-0.21775262548868018	-0.3762064292552162	-0.6389111634677412	0.4057733580435191	0.07075828046873965	-1.897962897662977	0.6444853012394951	1.4501629194585874	-1.2013181791092287	-0.8587043783153903
0.6319813902863844	0.29163810138157975	0.6189528688347805	2.061728807905484	0.7337594235148439	-0.027290468983361408	1.0910008276276777	0.6453983604932607	0.7907049705041815	0.526903936588663	1.612440752030635	-0.18336373621174404	1.6581611458252354	-2.1698210872830503	0.6516943137049093	0.7888275769202329	0.15670536515247752	-0.46774125475524836	0.7933230269942065	-0.5144226170988953	0.5070921537105124	0.6496500618547696	0.2685640105954737	0.7248833853282075	0.7535829380859838	-0.2029931650490087	-0.6284995539650181	0.06482149773554448	0.9977732133909781	-0.6058958908723644	-0.2490847701174861	1.2879917296119978	1.2435460336342639	1.1213023254422854	-0.8104936419931892	0.404889570752203	-0.2219159300186394	0.9992465517094617	-0.6511358537737247	0.0936756849332962	-0.30876106226276073	0.21180659167585844	-0.5091122654665495	0.34323368312650737	0.21076237422936814	-1.5591072634071126	0.7167544442910111	1.4993179092134437	-0.9520499862993386	0.12793579565001267
-0.27706241370042006	-0.004592668253316925	0.004609205809230299	2.3223900314721244	-0.1555349035496432	-0.321980717024948	0.8292415743455703	-0.057051345053068324	0.6208254739765859	0.37464365557705026	1.677363734169065	0.26689561689856245	1.7000044695998062	-1.3037184925555825	0.08266385929241485	0.11433500866396276	0.30885150783478277	-0.033332215524105105	0.1656056679325789	-0.5076046816961487	0.46892993266922506	0.5636174851133954	-0.2746709337245328	0.7883956044215853	0.5489885070568659	-0.8048011229830887	-0.512579285280184	-0.5639087305841932	0.6098484641166524	-0.3565546994762028	0.1932706914731257	0.9866679601121418	0.9497808449499114	0.9846900193895725	-0.7874080887200353	0.2558617905043693	-0.293575147097293	0.630916253604874	-0.584010958825836	-0.12720375354360255	-0.24369113869612277	0.9374821852905347	-0.5045645890921892	0.12814051323289669	-0.12267280387039418	-0.9330120260496766	0.41108001990675935	1.0371286210781268	-0.472549345238769	0.6754909086030996
-0.6340688487864152	-0.009887652657195392	-0.3463538942366123	1.774581261438941	-0.7962233708880787	-0.6007623884004756	0.24767989258925047	-0.5196651614190815	0.08705048647076598	-0.3471789920958677	1.2119101645843278	0.5031803366668179	1.3173997734264846	0.3691143609387726	-0.5342812304414896	-0.586547528494361	0.6795052076459247	0.22027086753510988	-0.41564227587247254	-0.5310870308530433	0.5370852467234276	0.336376367476781	-0.5928181826045975	0.8633344734091006	0.31439329640680874	-0.893968668138298	-0.17328202284442912	-0.7564951232725767	0.3004987492593373	-0.007234888267773684	0.5720300638721406	0.26966251850808454	0.29856906421244883	0.5681316123842679	-0.28801442599184507	0.40259803127763444	-0.27785482327230404	0.1461532662006471	-0.27007971473235887	-0.2506305619822921	-0.14903671693691956	1.6558886725350803	-0.49434542083292315	0.04741659758668589	-0.5052354482438642	-0.23874694909226543	0.02250210973089577	0.46753363373631895	0.1612277947584106	0.606541135831688
-0.15287500588487038	0.5116139572466971	-0.14072729105102919	0.7046126189056484	-0.56581250171826	-0.4010724915063333	-0.30707062136907093	-0.3081343929604034	-0.25908927725066333	-0.8402194409734479	0.780320767394807	0.91847831022387	1.0238364145752383	1.7584870273873163	-0.7219783526833593	-0.785742511723447	1.2843079108208821	0.5407616119810407	-0.45651385469722944	-0.09217766911894078	1.1230451393113974	0.038812875410368916	-0.30257347654172345	1.0299609789261661	0.39955772008707074	-0.19419617512969928	0.6179295372371817	-0.16889124334333885	0.4787007898699356	0.596878869445788	1.2041935499808418	-0.2487957812912054	-0.34128371358514575	0.1579777905799971	0.5083991769253768	1.0781010556704083	0.05651235825167248	-0.22596321636215472	0.4839241575278907	0.17147203203278386	-0.08328973190048165	2.203086572117915	-0.14905128091591144	0.3373143043766265	-0.3566286786810705	0.4217187227249597	-0.04574831032844526	0.15379060898079064	0.9238060394189133	0.31544908406238625
0.8505963541660756	1.3303294753777568	0.5853772152614688	-0.2389202430351791	0.4690760356058263	0.38126945543535745	-0.42154955381842574	0.531686600822754	0.1082928144502967	-0.4626512700143589	0.8072146581112587	1.603498707251965	1.1142193903716837	1.9481955338965609	-0.23154805642302936	-0.3145025831972145	1.9131457024924268	1.1637714359653613	0.1742645655351768	0.941606413096332	2.017995702512652	-0.1296443601962144	0.44965603115636155	1.2968335437411111	0.8620849046910674	0.9670653971770107	1.6726242215446032	0.8921308363068368	1.159225416360156	1.457699197449714	2.1204640606636795	-0.08784547298756881	-0.5834133135762086	0.11388455398209217	1.2081599400958611	2.044699000938737	0.7712073368302864	-0.33761641483056326	1.5158740873070167	1.1660721345966094	-0.0040981648842080085	2.424366991425254	0.6429075599675993	0.9206534502145991	0.5358322831548419	1.0530785856202536	0.37621391592279574	0.18693051733028115	1.7160341636141283	0.3516137172192902
1.6868135652106193	1.8865859260772984	1.4859220840890408	-0.5458485367239074	1.5916032871507926	1.319586104465542	0.03171945403971874	1.402094106017267	1.1484299294292775	0.6434205744255395	1.2023049389622684	2.1530380433013874	1.3863659256622216	0.9914378323594336	0.7637391349018453	0.4472492842909701	2.215153887225551	1.9980031758343963	1.0536302454693725	2.1022254002286327	2.523841566168108	0.0001056755922920417	1.1193323849009764	1.5311330600795983	1.3400332362417917	1.8703049299739658	2.440913003779017	1.6690041687200652	1.8776726954884932	2.2503173022027116	2.918136015997757	0.6862177347298707	-0.30356853480738366	0.5279459206407132	1.418145730636062	2.6743576337080883	1.535924252770931	-0.23695398695588876	2.301093886852973	2.201271959208546	0.14979375048237142	2.1969328581996597	1.5261342130510456	1.4091988690070258	1.7504328582114015	1.637881283346915	1.042676034966041	0.40500894143673516	2.2692929451088175	0.8621693505114771
1.8156376434230643	1.731675399630003	2.1099879308595937	-0.22398397826261718	2.0273939812035953	1.7612353727862131	0.7581323755169274	1.5774606010676442	2.171025826203225	1.6251847518516536	1.4676922344934291	2.0025881063055873	1.3356818644933215	-0.12733879643708518	1.756748484241852	0.8716211883875069	1.9168925775881118	2.593378124768054	1.5131972672523883	2.626793585659471	2.0642223019536043	0.39685943274459945	1.2339256070367137	1.4989899638779192	1.3351901030374222	1.959991529758638	2.408550378807644	1.5729504010416082	2.0425235051331354	2.4700048489786712	3.048952243683737	1.486228194171364	0.272337913020697	1.086717504037512	0.997048414461531	2.410222612825483	1.789532495631882	-0.11101579708594857	2.321158046059304	2.5630941069821938	0.35942725905558026	1.4858623985294335	1.885540107445775	1.4053159107405258	2.4907155359207196	2.057191747596438	1.4529989372030725	0.5989254345276197	2.248180009339287	1.4206838724713822
1.2470555669715981	0.9115370445523538	2.1663087756598136	0.2576558184105804	1.5706482941571085	1.3785783575581372	1.2618831382677134	0.8104200132276457	2.3568597897423285	1.6646399130518417	1.1883943515955795	0.9956090079691079	0.655788539197714	-0.3567600528540734	2.2270652609507637	0.6230814060136229	1.033540677578791	2.487740261855836	1.2008480114311013	2.096449617361099	0.7408611580264444	0.8213946034577452	0.7963889185453034	1.0333647190446118	0.679528956640455	1.2910922336753847	1.5146358890801392	0.697141421819854	1.4366497078700478	1.8330351187223117	2.3080635861234273	1.6668859966272478	0.7435046325950425	1.303625525507746	0.16946966346530024	1.2514622657969825	1.2116211298756396	-0.09813408060854016	1.5090718661741422	1.9474159034818959	0.5211777269228471	0.4278224010891062	1.3662639879874223	0.8600810639586591	2.202012969546234	2.1574958835799496	1.251450733846037	0.6976456147597581	1.5225909393770252	1.4119395931039518
0.49232891631369885	-0.037877219038367625	1.6847940024445256	0.3982813999126221	0.7031736108075184	0.49437865710056333	1.2419117999087697	-0.40285898648094687	1.464632489141709	0.7379003226117277	0.4539024880216024	-0.3513178966445969	-0.4068743199849275	0.4937023598311107	1.971736791777292	-0.04427966153204643	-0.08904653833766098	1.6511039564794996	0.39407530304414545	0.8589020349102267	-0.6680747372657081	1.0066870324601465	0.27926154691954036	0.2151199262710538	-0.24662251216134196	0.48420025609892225	0.2391132619223863	-0.2328860033247309	0.4265629075174656	0.5908102612075883	1.0821314426874715	1.0509333561946381	0.8267528873939345	0.9488845768484666	-0.5936484502140285	-0.1598341140057649	0.08564682762779384	-0.13736800068996174	0.3618791836264923	0.7501034349022357	0.5467040159349232	-0.6358688553307964	0.23697073378664793	0.16632136202416709	1.044056097167295	1.895204668726873	0.5397203473215826	0.7766322950448772	0.3679224207993716	0.6213837502387551
0.11117190732865859	-0.4955667031263847	0.9792572998824521	0.08569025091721037	0.12682315606474878	-0.12676178004157285	0.8191450567053389	-1.1733526232092146	0.09361670496835804	-0.3154636840847039	-0.18607496974493956	-1.1695848228944605	-1.1815074876401648	1.5992407131701503	1.2133812355838371	-0.5090788829788017	-0.9591340183880459	0.6034581073882463	-0.23173673101114142	-0.17246741206821026	-1.2960300819778026	0.8694542718794803	0.2194176289963163	-0.6007403712891364	-0.7824172702093415	0.21306812223986982	-0.7220056729768524	-0.45193548529592614	-0.32004688576128676	-0.5614494017105591	0.10071045112977373	0.08207700375519891	0.5276797083436516	0.2968776930664255	-0.8637938233182734	-0.9668147570950574	-0.8320689088974622	-0.003880516016518764	-0.4192172164211157	-0.21949493888897875	0.46386291671657964	-1.2657743285310445	-0.7682331310075815	-0.12758441498780135	-0.19729965776135772	1.4033835473173806	-0.17485900915727237	0.9146845033892065	-0.642654400880873	-0.5232104766014108
0.24378593382799096	-0.2356485687954868	0.4424069530471295	-0.3525674565373155	0.14795269212836512	0.11559902314638662	0.40135825181023077	-0.9386256708890806	-0.767618069090582	-0.5121490671090221	-0.2081845004381395	-0.9146543466788686	-1.1011089567911359	1.8831264257230431	0.4162563798676292	-0.3356282050092559	-1.2410116600805792	0.04240010124700148	-0.19017260728954882	-0.22290414263815017	-0.8795306002388861	0.5590466981343878	0.7608366735903598	-0.9817869713429789	-0.5419529359421458	0.6460938009357738	-0.938335378389542	0.20071422463407237	-0.37722950854267934	-0.9705175475402081	-0.13324739611608516	-0.5286491771527316	0.06557417023227233	-0.05716675779510283	-0.521251829822569	-0.7292277782983437	-0.8997453947089127	0.4802009317300382	-0.48125907472478213	-0.3779810517742563	0.40696571090341216	-1.1631826654213262	-1.0328939136176951	0.2302693211783394	-0.7180718278353251	0.902081085075425	-0.3739101588573525	1.0627220022902173	-1.0325479373742552	-1.2961747916187123
0.5286109256800187	0.4092113183236136	0.30776758842124496	-0.49150643721639636	0.46094828160251333	1.1420643575071932	0.31574514353609784	0.042792943108812743	-0.5462751897298924	0.3874204756778727	0.3878452954291469	0.16380620246066682	-0.1887237103911875	1.0075590377752235	-0.04441536701392858	0.33335181521305574	-0.9620479622961239	0.2670576877780586	0.390941571472764	0.7117295365028017	0.03356627544641893	0.29902284419464265	1.5284972889001551	-0.7187944349499423	0.22488982095423374	1.3086181429377572	-0.5072267485874723	1.131739709874258	0.10079779361015163	-0.5342427777785249	0.24276673057052098	-0.37637958913271236	-0.3552603550870416	0.3111048339733283	0.18410265202699336	0.24169471640797996	-0.15433405967574126	1.2345081856345743	-0.09362433759868088	0.17733416295090948	0.4923027033935454	-0.3969180052201151	-0.5686190096975791	0.9541984099595289	-0.3309871820402396	0.5315400066130268	0.0536632029451808	1.0612829929622387	-0.7941941438379639	-1.2982352546549643
0.46804236194804477	0.8307449722787962	0.526396566942992	-0.2224009499996647	0.4936603082009479	2.2048278939850694	0.5387327359202834	0.8632193861569608	0.4459745809322118	1.6237040405067948	1.0287514377944955	1.1699596665061809	0.9186854105323528	-0.31039434150508066	-0.1131914708333361	0.8952636233154209	-0.46902403649655877	0.9068468074739106	0.885084762052407	1.8484845992033114	0.5450565847901284	0.17279296376677977	1.9287378814314835	0.0001101570908513696	0.8057689012583185	1.4813077196200577	0.08979170979545323	1.4699812113062902	0.533971842095639	0.19875451950330764	0.5626805119621049	0.3143007468975915	-0.7088358934275906	1.260756818246493	0.8158322769432855	1.1195625668059936	0.6634073922125734	1.903245408350952	0.10279397114552419	0.7817356256064837	0.6926185953211448	0.572219424808882	0.0066094484433092985	1.411962421950233	0.40977010447654383	0.26553504790029353	0.721664298094741	0.7883532903584735	-0.39884572124698864	-0.7865082280724545
-0.09263820647880554	0.6351904802818157	0.8243327383484186	0.13512104185933146	-0.03304236672890329	2.4395109053412902	0.7494443814945547	0.6960569522241524	1.2898533050525336	2.0710700566086038	1.0301798931920323	1.2340692391953987	1.4429338428423764	-0.9472618594611678	-0.027278200837904963	0.8110547339829149	-0.16351735385737373	1.2254222709600344	0.7199873631413215	2.245916124023482	0.15622780362043345	0.05873506607087569	1.61452414528918	0.6943433024468927	0.6116462588932006	0.8002798562786524	0.3903148188152627	0.7730909504303117	0.4204456675297752	0.4534734404619299	0.200500617954582	0.8777738251228907	-1.102743335854997	2.131987515806895	1.0415361487710157	1.1865420797581216	0.6976260961926269	2.07298605002472	-0.33515521634609213	0.7782495414879913	0.8346811801461012	1.1408336293081924	0.019630605126420623	1.1139651317525983	0.7065422181864547	-0.01725688936127507	1.0647389985250428	0.28930489198591103	-0.3941438281353	-0.40196969654355347
-0.8097305575271969	-0.06199628745032248	0.8893643987730635	0.1155673439966767	-0.8495154671396272	1.5251714647528465	0.6325124998505258	-0.5070782974027869	1.2397630872356251	1.2241338019036754	0.18013623934029552	0.17981006148357184	1.05041092566605	-0.39457950654325397	-0.0790981133907948	0.06792305824400598	-0.2189953029220808	0.7618539223818405	-0.1253742800395091	1.5537006767989456	-0.8214447462533112	-0.2227978124098347	0.731955398589335	0.9104679095569915	-0.31980673622498224	-0.43930397143565464	0.27589240315688757	-0.617479388722714	-0.2524041796657964	-0.14813156047677153	-0.8722525805972295	0.7449819762567892	-1.587290630067129	2.214560812284195	0.8239079750603587	0.3509100904479607	-0.2915015420186621	1.5664053085498577	-1.2536656110876003	0.0559623554365163	0.7337939227121425	0.9458603399883145	-0.6551303178852506	0.11058261308395649	0.21407477632077593	-0.38121162774147455	0.7967799463611605	-0.24084453566124572	-0.9137088235339195	-0.5461821760359528
-1.1541808867351337	-0.763739188974701	0.5624184752802363	-0.4737750437488573	-1.3960431944505032	-0.07234802283648328	0.14120668712489953	-1.937700128738249	0.33067144902465506	-0.3278544668837067	-1.0636238025045575	-1.3411573162820556	0.07790735700950664	0.7797029331461807	-0.37331820263034243	-0.8209212945792417	-0.4971814390803413	-0.24941562643857182	-1.1155449497154235	0.25501960180147043	-1.5376895786450047	-0.6938228781686289	-0.23172038267414236	0.51724574707105	-1.3414188885167175	-1.517357636632399	-0.02269809152640897	-1.8502143009621537	-1.0353531173162074	-1.271542714352848	-2.0168765806966555	-0.11381640781544101	-2.021731494495664	1.2688550949488206	0.3908166852541453	-0.8376057460912147	-1.6819115096073438	0.5801130151652485	-2.0171412154575523	-0.8982507944221462	0.3520791501416963	0.1106884325611366	-1.4736294920380868	-1.0266930985592557	-0.669649952926789	-0.7536460340658071	0.12225330906809491	-0.6079416794561014	-1.53244417856654	-0.9918848754251398
-0.9089502219689014	-1.0104449308420975	-0.07810362553034289	-1.3663707163943586	-1.3274757568384066	-1.4595530109612889	-0.5048765240191301	-2.5488285239851183	-0.7014294154572145	-1.367881297786159	-1.9347847306586354	-2.3433027545273823	-0.76534585839447	1.4501713974391948	-0.7689879675208986	-1.2597911911364368	-0.7168661203363289	-1.0632862224239163	-1.631744430998123	-0.78461288316712	-1.3239850474322146	-1.1490555256836399	-0.8390631813878032	-0.24249775345236746	-1.7252912021985205	-1.850981120122283	-0.196039314638327	-2.218721617278019	-1.4293408063782649	-2.1242484291024604	-2.4203320681756906	-1.191225186718507	-2.1460870403265564	-0.3080095566229102	0.03427444576732024	-1.653612587342144	-2.4604439229632575	-0.4444439273704176	-2.0353370511836597	-1.4467006370377518	-0.1563902553137699	-0.8372963189967306	-1.6897444531881287	-1.6268767239779243	-1.1700889612874392	-0.9908508516298955	-0.4701708193825108	-0.7585733455263142	-1.6188559472207267	-1.0999785916235028
-0.38773677423322866	-0.7276273028764187	-0.7722844981994703	-2.033745939217964	-0.7918610728395333	-1.9770576188207856	-1.0481904749774595	-1.8673261182734002	-1.0829311927099672	-1.0667823654061062	-1.963969318931399	-2.228257799494107	-0.9496265769869549	0.9570930175348028	-1.0313412854848252	-1.0477184465987146	-0.7172273128297362	-1.065482190010499	-1.4836235928818877	-1.0492136924188744	-0.2540684184107836	-1.312782181015633	-0.9936526995375334	-0.9611403430505628	-1.2493327131519933	-1.4165303241019067	-0.1387241195210953	-1.656861539446342	-1.2944144608030395	-2.0737174999037	-1.7504629417374	-1.8602253527359809	-1.8068316240470546	-1.7800909432426395	-0.09207276912490557	-1.7406979496776758	-2.026523809446124	-1.1150814549854715	-1.2457925440097317	-1.3297814034317164	-0.5506382972418332	-1.3267658519821186	-0.9991216305224174	-1.4043398042251831	-0.833158870394621	-1.0140535527885455	-0.6383703378662351	-0.7786712546218862	-0.8942173055333993	-0.44781288076788456
-0.1567759283601343	-0.22373829314178065	-1.2251536530815526	-2.083126402018452	-0.2534117976941047	-1.6359407543230067	-1.403484633500038	-0.33854451972157223	-0.6442481657333889	0.3245870763387178	-1.3094132688374072	-1.174213152779463	-0.4753287865067849	-0.299975908229409	-1.0434488767815857	-0.4745093230799176	-0.5812238119048053	-0.3095992077115372	-1.0049569255096287	-0.7451725693733198	0.9229576332437277	-1.0874137885292774	-0.9135387971354119	-1.3486566580047974	-0.34243144402844716	-0.7063434229357828	-0.003914155394156404	-0.701726577308299	-0.8983310490816503	-1.1268439319065322	-0.4324193190068649	-1.8415819790759995	-1.1273489531370555	-2.5742339980143942	-0.02988013313984956	-1.3023472360572446	-0.6536334833226798	-1.3214325342050497	-0.14536319155176972	-0.8189088065920535	-0.6674268044714922	-1.1152462558339362	0.20372842338134023	-0.6268839644884898	0.06917160719521563	-0.8705182589501138	-0.4590038922371975	-0.7618193300068449	0.2931749721868017	0.721192668884351
-0.4992867846770681	0.12481258329913246	-1.2571706871174273	-1.5188816439039674	-0.06576615544677956	-1.009651360642222	-1.6523108645290536	1.058589621491132	0.1108316736910562	1.692950875593179	-0.5497963077388968	0.07126895054489042	0.22711359460671904	-1.233185863248255	-0.891102968028375	0.009020056586941955	-0.5144539167272748	0.526370395777537	-0.6791245682701983	-0.5160113312432264	1.4094276619720063	-0.6648820063126862	-0.8616616831453877	-1.3660085683066063	0.3163268258906363	-0.2966888881729175	-0.014947167091028758	-0.0135712288207603	-0.6006719006457621	0.10333734473486819	0.6786851609996296	-1.3445334351136116	-0.4510866533644572	-2.5957176950818917	0.08377199185115315	-0.8331903983746671	0.7704695409350639	-1.2437078804440014	0.631554349384912	-0.40141453638239344	-0.515814443742723	-0.4047812808798331	1.1643435649134937	0.1398104640370724	0.7862342655435631	-0.6585566003346018	-0.3102268057517233	-0.6901867439911624	1.232727256658782	1.6624229881950687
-1.117892851881649	0.19997660799802502	-0.8892275307146293	-0.6785747496080258	-0.21200977162622592	-0.7177238360654028	-1.8609168538816099	1.57731862545629	0.5168075354995483	1.9841988737678669	-0.15654199965490154	0.7798229953857995	0.7012630440393569	-1.0531535832076653	-0.7594415500632695	0.20176510211499293	-0.601327220603238	0.7249932084087963	-0.6755388967932543	-0.7945700710593461	1.0086451953991467	-0.3893895967724811	-0.9049790854910497	-1.1436144851474106	0.3698193287916535	-0.41055695565589834	-0.23435878604842827	0.11248048799434188	-0.5058430515462581	0.8854663828318563	0.9503289438418251	-0.8089413655077804	-0.08815936322595916	-2.1634292693370005	0.15637922219682218	-0.6713152501414452	1.4796056706090601	-1.1638424061143526	0.7998378068056055	-0.32923181146926406	-0.24674496203000088	0.3589435940501079	1.3824987974550749	0.47127108940622997	0.7621028517701205	-0.40490406545923135	-0.4885879085866524	-0.4613031166957517	1.4314430350848333	1.77558505499985
-1.3767149219793928	0.19152011044093706	-0.33449530619866985	0.05486617141872048	-0.43017092923732225	-0.9509582594988057	-1.9419606162657437	1.2053846272425803	0.3309992584978336	1.0291978260657144	-0.1320141674855349	0.7281534712760541	0.7940365892349477	0.03284405104765036	-0.7510545254992615	0.2532724841919299	-0.6802819963184943	0.13497551347342238	-0.7418490923029569	-1.3998693582621744	0.2522507970681426	-0.4812779988056585	-0.9115741905830348	-0.811761357984261	0.018110213969602013	-0.8211833255186397	-0.5092517304669727	-0.1433509906993684	-0.42489396850450106	0.8934343062376806	0.41125521289247885	-0.517061076116047	-0.07916039193368953	-1.6910932017971543	0.19073172468618627	-0.7675604823457126	1.3967323173684631	-1.2513574546370159	0.5569118401214611	-0.4569829356801681	-0.04900170121161323	0.8155754994232978	0.9567317930521358	0.34158071793600553	0.12154836002828216	-0.04119299233597461	-0.9204997073317441	-0.04582841702509682	0.9978491772612474	1.1397068874726417
-0.897459575893146	0.3486115023826064	0.09412940488861594	0.49881529784972645	-0.5513564790409795	-1.4092885639554358	-1.7237280088183182	0.5224198423578554	-0.14006284821086018	-0.40692817323528624	-0.12080593720551577	0.23527636204100338	0.6513249422186351	1.0379886900235462	-0.7997358319643547	0.3913521910613921	-0.476474363017824	-0.734769075066532	-0.5371187551846409	-1.7409282020010046	-0.08711829235839451	-0.8543501768190432	-0.7518082300957224	-0.42048374780542264	-0.26563861367820085	-1.1223086115844154	-0.6329047924175425	-0.4160750040990331	-0.1646012810259307	0.35783584597894363	-0.36317755401353036	-0.42143914865268645	-0.1814864860934476	-1.405340227858055	0.22063654406637118	-0.8340057717607746	1.0641425577382517	-1.4836014472129295	0.2879341555984895	-0.4888167410112707	-0.05986172909655972	0.8820182976986832	0.3880558860238624	0.02367964180687322	-0.4743051847277476	0.4754513219760889	-1.2343019614887103	0.38446811012910637	0.491875978339474	0.43488393224773064
0.022958279851546387	0.6866520408065211	0.1279046546930274	0.6980043381863527	-0.6819459166271978	-1.6466164901426765	-1.1579546801269844	0.10366159518474176	-0.4375142429153534	-1.330774134618827	0.15094806753840123	-0.2012693594959068	0.4549139543176799	1.109873107636762	-0.7570293728210257	0.587230172626728	0.11286684563354464	-1.1968555616785579	-0.056777008106662766	-1.4214035175433115	0.329700349041419	-1.1748856550045614	-0.48104347003796855	-0.00047218679122028003	-0.2398658557312853	-1.087663899434557	-0.5590668227819555	-0.5319650676745072	0.1717405940997376	-0.21609718403480785	-0.7809059418896548	-0.302126337829645	-0.08721746038897553	-1.2886624654968672	0.22324149863227538	-0.6825836104925255	1.0485926460183697	-1.720701350991127	0.1605890887815788	-0.3516103930976811	-0.32855224998813987	0.6914417256357392	0.07470769276594719	-0.22153534216965926	-0.4659490269871651	1.0179000824252966	-1.1217909689550019	0.5156927367959446	0.38703723341527885	0.3113422493390024
0.5839108934897922	0.9366976827412608	-0.31671192804431464	0.7823798365011757	-1.043671283792358	-1.480446772494504	-0.4328884823931096	0.03296172689262374	-0.4395380134056986	-1.317947851003781	0.5554222324649193	-0.31820419725614346	0.20378723945130467	0.2925518936927879	-0.562081060337808	0.5254826356643261	0.8485602330362597	-0.9898992982452244	0.2917264702192861	-0.6695660986280182	1.1210132662532717	-1.1032008333213108	-0.3172368928937731	0.34740351036691564	-0.1282173206223622	-0.8112782639325843	-0.46157312306643666	-0.6279875129319914	0.20710225365019858	-0.4670376351976831	-0.7027761874482711	-0.05296693304435611	0.32358811320785213	-1.2045678491454805	0.1186129991268895	-0.41550662175254277	1.391608589443665	-1.8287766952123923	0.005921004428781931	-0.3003008208017666	-0.8066799029911048	0.3935853632012047	-0.009237085373896945	-0.35875939790202094	0.06950227891762097	1.2970405331885384	-0.6478725139691172	0.13008563113536928	0.6450210426751828	0.7859166928624898
0.14519233841964316	0.7922334268224902	-1.0695796685132153	0.8379519031563917	-1.6507960283480372	-1.1093380082654023	0.15924511788764162	-0.057510630426639384	-0.4545370385196295	-0.7187396400630288	0.6821013450533036	-0.2160981867932122	-0.23801617070561823	-0.5539059944638689	-0.32420340214407306	-0.06891936807141542	1.2848645426756884	-0.45800943219937296	0.06310840521514291	-0.1816533145607169	1.517215474191619	-0.5179244483772381	-0.43896669289966095	0.47635525948001545	-0.35994173025474413	-0.5553955902952271	-0.5794476700257887	-0.9451086795805524	-0.3471198179257075	-0.37427515811131506	-0.4636125630843214	0.20391820695779025	0.9149793579395964	-1.0328707083742752	-0.12955926068758966	-0.30071935561781304	1.6029178490564917	-1.7402677630971528	-0.4164140289297448	-0.6402754074333368	-1.3387853139085675	0.031345331377703484	-0.1706486855953537	-0.5152703213310742	0.49426651729947024	1.0700122090347295	-0.21242230932434222	-0.6660870115606083	0.7956683753704797	1.2333270144200603
-1.1671038489093462	0.22331157430224283	-1.7675109729920282	0.9014371277395896	-2.1801885198366904	-0.8733417232278143	0.494030860029247	-0.5117307410843424	-0.8450325972876016	-0.17525169033568158	0.28252212766292656	-0.1596122139684689	-0.8979530038343552	-0.5802763123849218	-0.22907763912250778	-1.070105618369417	1.1313239266375164	-0.16508047878426677	-0.7497464639826908	-0.5076323713489841	1.020060422888785	0.4347226542605555	-0.8076007313033597	0.3378530396182774	-1.0725326332361886	-0.49487050227001583	-0.986072818681187	-1.526494824832756	-1.3274009470126455	-0.1300576718532618	-0.4741017702860767	0.28089492029739815	1.455097287200313	-0.7090745455494881	-0.41640332383193074	-0.4788231596383459	1.1748968849629404	-1.438446789240165	-1.0550852444061345	-1.3459606600773864	-1.6797299832229489	-0.40170855162221797	-0.574696381463779	-0.746346387486413	0.23815724670212107	0.3904697852858515	-0.18932458850394487	-1.4403243160364796	0.440643924066562	0.9947418737469913
-2.453613146823275	-0.446506663419773	-2.0396164382924216	1.018980027260542	-2.1993631913265244	-0.9128679462111312	0.7482026684983671	-1.2262984561211074	-1.5806210403528362	0.019895302341495273	-0.4012152051876832	-0.28253483399107515	-1.5376090812924457	0.25592805516629247	-0.3503211145279929	-1.9432198394399645	0.53690132627825	-0.3292270785450273	-1.6098850660559545	-1.5304122472258872	-0.16992473254787002	1.4588889716789972	-1.1913230814901141	0.092533981633222	-1.8693595412023452	-0.6002683738567007	-1.4908359115915637	-2.1127641253317537	-2.1306105653795058	0.10934393985188116	-0.7996677094770167	0.17751621856396393	1.833263680846859	-0.21025926467232725	-0.5252736090218538	-0.8031148531203799	0.11547174797363514	-0.9374571283383362	-1.4957016989194238	-1.9766438377546334	-1.5902914660882308	-0.8209562436120759	-0.9947184544677993	-0.8988799933645617	-0.6066478507835126	-0.3397225201937366	-0.5704467528073607	-1.7008083562260903	-0.3037904204676473	0.04666469814774462
-2.6855801117005877	-0.7959418612350881	-1.7255679104686827	1.2372225093976743	-1.5499732767724577	-1.0469671698653684	1.2225072741580125	-1.695224886507861	-2.1852683736007856	0.10080828160464199	-0.7737655793229999	-0.47258367953372027	-1.783227335984001	1.1561975742266277	-0.5487902752050807	-2.148397140060868	0.023936179202150805	-0.6183234297807134	-1.8419986225046496	-2.5107871057952904	-1.3051304331690357	2.2626106411756237	-1.3683700347046834	0.029658177121428833	-2.0956719366185963	-0.7277458169866146	-1.7649027898228982	-2.320556311492932	-2.1500182434966724	0.3232463528303916	-1.105857054178422	0.13525302461813807	2.117207205795129	0.4190672435258073	-0.29783370916364854	-0.9722259857127772	-1.0052396468642772	-0.3101912882722666	-1.290418533581243	-2.0137798008457772	-0.9996792956481645	-1.0173965024347833	-1.002010717391484	-0.7343769194226614	-1.3022268463638853	-0.6151321840728186	-0.9477365062981017	-1.2447552461665776	-0.8601417553882081	-0.9013301357061342
-1.4956833744384346	-0.6815642785055855	-0.9858202705909747	1.4994695343537814	-0.5102133038689345	-0.9650471285001551	1.9854352631069154	-1.4803276886029753	-2.1483347866786504	0.4188018563264689	-0.4028123956308583	-0.5104438310881416	-1.4524280350066667	1.2236198072975115	-0.5726720036106699	-1.6073768306235072	0.08378234228920481	-0.49519480334601185	-1.208643713773063	-2.6677860155065156	-1.6784753325094928	2.6371662883155484	-1.3093289444860194	0.3143187666861461	-1.4084956559162798	-0.7762795611629489	-1.5882004090813362	-1.9302896312118942	-1.2795203799395451	0.5139954260166707	-1.0015772074985436	0.4015280668404733	2.3992213036114927	1.0034249095713905	0.18693088537745212	-0.8212445919448329	-1.534370065203797	0.2758040368240725	-0.398352808538782	-1.3284966627291468	-0.1216324183925413	-0.8099650547921303	-0.41374319892958417	-0.19976610556205848	-1.1168559330878625	-0.20512623508440586	-0.8655529856091801	-0.31278651978401467	-0.7103877442391335	-1.001006510558328
0.5277085031147093	-0.3922504102686269	-0.2109490676585477	1.5766993885699374	0.4380384809226454	-0.531944430845529	2.6798829742655137	-0.6542034463851079	-1.4040579708015093	0.9163710898830782	0.5484613934573044	-0.3007628196375362	-0.7665493508371943	0.2856388438258093	-0.28748727532484014	-0.7908100438584815	0.7480246759137508	0.22273209168693606	-0.13584950981281255	-1.79488206458253	-1.1550420396045453	2.4689282227016767	-1.158075436249937	0.7777082908343061	-0.12327891032609145	-0.7363410308820905	-1.0143195643537455	-1.0322114082564295	-0.03704774718122825	0.5680958675521102	-0.43986524891758505	0.9166262194329536	2.599135436682638	1.2500614828517957	0.5977367431658054	-0.47928106046106006	-1.291309719725188	0.6036952529894257	0.6892835820660983	-0.3362904149499759	0.6110082929610547	-0.25644790082223484	0.4542907421795783	0.43426642559565565	-0.035225491268949194	0.6414645080284391	-0.23858882300097156	0.5828563656711337	0.09410849181315445	-0.03775044106317716
2.2804882823921293	-0.419765707242701	0.2276242827824743	1.1794804199533155	1.0232323002499768	0.08388356045347886	2.7270241588184376	0.2154467061534981	-0.40947650627406185	1.066580434563436	1.390764557781409	0.0290517535288035	-0.21719159291354231	-0.95517402883734	0.16745919137065418	-0.3165355669579297	1.500518360938385	1.1270633913827834	0.6306275579526933	-0.3934222664952207	-0.23031566978273676	1.7602421077757189	-1.0316379370431852	0.9753492996882982	0.997278653170977	-0.6054669376318028	-0.3257179035036175	0.06655289793544274	0.8227567040988968	0.30355421921073494	0.20844373589561127	1.2523010005130781	2.4494852360773605	0.9240536804884749	0.5545293779217308	-0.23289859111766548	-0.6872723342904693	0.555327886458493	1.296198936170857	0.33199684649243794	0.8062908581013039	0.2969831219255031	1.0072700928085074	0.7400809812106326	1.1376532022404318	1.3548083191564086	0.5365067191902813	1.0257763972826635	0.9208419433501648	1.3122628786295547
2.9480644474210527	-1.0204428946943007	0.21498965766105835	0.2227405274173179	1.3743047899548737	0.5661188939866888	1.8050228228589287	0.5407547939879912	0.25926915402665185	0.38473046148257367	1.456121644959532	0.24092062376477544	-0.17267787597205683	-1.5603814150420243	0.4531051160671885	-0.4072939394250806	1.6333559363387196	1.5379405157207595	0.6425799179960795	0.7616352309694685	0.3925724024203643	0.6836750707968781	-0.8475441788944231	0.5203146726997298	1.3462563011598423	-0.3104783330842931	0.1710573033976493	1.0541601165198675	0.8846240255000424	-0.30584214704693724	0.4769939721836456	0.9236606558812089	1.7186361207809235	0.09247739735648745	-0.08379711669770737	-0.22893871326313012	-0.3145100005160562	0.25326208291901203	1.1016673680294984	0.3618887032343871	0.3979339762649644	0.42279124201441004	0.8817667313309355	0.485552652640164	1.4153680836892142	1.458220792721607	0.8829397907129646	0.966524732689377	1.078871071449446	1.986789192347372
2.520181856901285	-1.9442065746928732	-0.06170869235865349	-0.9844053383426044	1.789494425805151	0.726042406497776	0.19623512252153158	0.21441385377828542	0.4005002552766939	-0.9802568184124036	0.6564635543260734	0.1895280833245087	-0.569780334270698	-1.1805964412545302	0.29668877006319555	-0.706791503695043	0.7842430514135744	1.090030612852338	0.09223277838968966	1.2224518045196826	0.3306517850329272	-0.4092579398535525	-0.37522884963360265	-0.5640389905850485	0.939466218115653	0.22780687248470471	0.33805802918302963	1.7501275278488402	0.3441995401660798	-0.9719908732546138	0.21571152212338712	-0.158808160374166	0.4843860698229429	-0.7963042753510801	-1.075901790433502	-0.3193672180329189	-0.4048934733582165	0.03795889506380715	0.39878555760605827	0.0036524275204477662	-0.2838236145762202	-0.06686779419362572	0.2684956660340078	-0.14714962436085652	0.47089811459421776	0.9084369067200158	0.5056997177474459	0.6852170789970013	0.41386408190051804	1.3801752907092801
1.6325159863918863	-2.5851504144318795	-0.3001632789803447	-1.8525957896116443	2.3054731477943986	0.6317688274354688	-1.3337777921119396	-0.3266013884223197	0.2916598194695338	-2.2001061912735387	-0.44620986597025764	-0.06994648270299957	-0.9822888492580936	-0.3157456130528731	-0.2644825792987157	-0.6373293821958557	-0.7668392279239364	0.047852848454586275	-0.41872223343513687	1.1253271712593773	-0.2656863929750351	-1.1186332920072073	0.5048505257594011	-1.784895791994507	0.3330270194013672	0.9240166201951436	0.24524207531576295	2.0855356182646694	-0.2453137063664861	-1.2266991870754507	-0.2965307428914495	-1.5017229405277495	-0.8113910514681258	-1.1544172360831755	-1.9312630103281783	-0.22143711217216228	-0.6664981624160498	0.23392162253952775	-0.17065390499817812	-0.1996824324719351	-0.7498713001442638	-0.9550632669423434	-0.27012083806982995	-0.7002198659351541	-1.0680838391819232	0.08601237094098443	-0.3755525132822754	0.491432706454634	-0.5655853013827141	-0.1922241476964322
0.9358927383384338	-2.454343885991283	-0.3525657268997806	-1.9129947363302018	2.51329679666193	0.4818228671098803	-2.0714701232184054	-0.5316395544936504	0.3153219839682647	-2.404399300559697	-1.1339143302728465	-0.348897657938908	-1.0218240582937463	0.19495801438989738	-0.8729508412406567	0.02101899210749169	-2.2762979829029613	-0.9316117279450463	-0.45848000894497737	0.9349134711911995	-0.9326769482221018	-1.2365569793033577	1.569863351063353	-2.5007670871679792	0.07396947380466931	1.4462250084769317	0.058213031634800974	2.0174016237815318	-0.4986708355920584	-0.7976035383582383	-0.6400104653352	-2.3180997509810637	-1.6229988037145995	-0.6965322273025675	-2.2340450454126937	0.1482305530978416	-0.6349165916104708	0.858277890157814	-0.1800547480811739	0.04304769100868466	-0.731517148375267	-1.7664320252778314	-0.32847296878248977	-0.8384686782729754	-2.146658005920654	-0.5474877299635147	-1.2072292167306728	0.4266369582335956	-1.1481432140915315	-1.7821345488372131
0.5744373042036085	-1.589926144773524	-0.3466146264776038	-1.2011277236031854	1.8617512596753611	0.36988926278978806	-1.876450501401715	-0.2558900013857567	0.5013678954696629	-1.4710582303609134	-1.1589327530341527	-0.48229538573452724	-0.7102295924588797	-0.051326054940832866	-1.0982954278568278	0.8727714954928992	-3.045023009130595	-1.3583184853828685	-0.14952417112901026	0.9659334259423611	-1.302749049466696	-0.9183209286777393	2.298384907381382	-2.3806918987072208	0.1938046904775235	1.3778132832269847	-0.10181604790789041	1.5169438374806627	-0.5037589905474413	0.10072844838801381	-0.6597830835286311	-2.0984257102144404	-1.6878532398863053	0.2720176837789653	-1.9113150428081387	0.5049960900161322	-0.18179055840019945	1.526415654876808	0.2188421390583969	0.4705108316618287	-0.3862838200703858	-2.1144645328468927	-0.03397592005710583	-0.6532613316892293	-2.174729757216542	-0.8273471072079416	-1.5246178582971333	0.2295550006153269	-1.0452537566652362	-2.565876613325747
0.20916544046261812	-0.5534423007539842	-0.5395397946522549	-0.27520098908411533	0.22313444610383196	0.19312347750227998	-1.2465063731466628	0.12211565396843875	0.47504004626956486	-0.23044373165709797	-0.9390009260543756	-0.4276207779235248	-0.46776439691243454	-0.7011822913093207	-0.7501291605611188	1.2349643701297792	-2.8557522288678165	-1.272660682275349	-0.00022102949085096014	1.133892131873057	-1.3444275578049092	-0.6000897760871055	2.210662814319453	-1.6244510941521528	0.2187620494440213	0.5526132156735881	-0.20357587437749308	0.661408412660147	-0.6309200656508832	0.8677853366777493	-0.5893942865785703	-1.0041806068871608	-1.2169192286549848	1.0155521644369412	-1.239211079883328	0.4057380926292328	0.32333064250715016	1.6876895254541937	0.46044149996942285	0.5168613486655328	-0.13804845285263473	-1.9601439499269322	0.0959185408700462	-0.5772889025652644	-1.4905982655466945	-0.976139651401029	-1.254635109247282	-0.4009636861452539	-0.607908976310015	-2.4085018400909424
-0.49610834298280365	0.002141346117262627	-1.0181164252070283	0.1983902582713936	-1.795801304734513	-0.192102332086345	-0.8636210120657046	0.09906586151969986	-0.10477170247035843	0.17684815218464792	-1.1342872549100078	-0.24032174871936843	-0.7024110596805314	-1.0456738319736987	-0.008446735485859197	0.7745343840755055	-2.020255427477952	-1.0975391651267028	-0.3465216638063013	1.1285125689032978	-1.2717335655680693	-0.6690529448935227	1.2537253152457253	-0.7590275996729787	-0.3059611702101493	-0.71167714468263	-0.2436922414983936	-0.28497476080711615	-1.0466465143979466	0.9814915218098179	-0.7626897406163762	0.249559426480072	-0.7158297943821964	0.9172538258838182	-0.5940555799390954	-0.30787854044120766	0.3629468868557273	1.051723840826639	0.11137042846921544	-0.1007409513866443	-0.27377067656262877	-1.5681073078098264	-0.3085358160973344	-0.9584445228021015	-0.9826608811514284	-1.3397345319302936	-0.6698070470033292	-1.468099555834547	-0.4415817520550333	-1.7930305716144794
-1.4258549014199389	-0.15312243980228463	-1.5138515418845646	-0.02400924835913767	-3.141195232735791	-0.722766497776059	-1.0064704769395159	-0.41581793196779493	-1.0507491553370079	-0.7145616943683942	-1.9756809433127691	0.009784572934309092	-1.3634181473576925	-0.7263461276173029	0.7262940653919557	-0.1279583576599041	-1.0520218206961456	-1.1545425673523773	-0.9413854980207785	0.7937813862724749	-1.2670771867968007	-1.1283767697254103	-0.09291496599804251	-0.1903085152657538	-1.2674098007677712	-1.7265825314211358	-0.17034407491507755	-0.9359137576805973	-1.4235708961642097	0.441048456061196	-1.1905813318179772	0.9342816002740472	-0.5782947331290338	-0.002687906884681113	-0.16382821581237444	-1.2380030586199422	-0.20127216461622222	-0.1286113743331778	-0.6966986105042238	-1.007194771768495	-0.6526141460257718	-1.2153144919978407	-1.0512245632508088	-1.667734230164481	-1.2171412388525826	-2.013185660694011	-0.08536453413898486	-2.5589091338989776	-0.7906294779922545	-1.2652356221448648
-2.042040300675968	-0.6526983304741483	-1.5333618338977542	-0.5692241762895787	-3.0311602007730567	-1.0613565098744004	-1.3350990940670953	-0.9465889914304599	-1.6394255647209712	-2.2231982732635287	-2.9531598325815436	0.2739844565949903	-1.8857184438258638	-0.06747946691658101	1.1323448062335997	-0.6500642904010852	-0.27558777262774015	-1.329731233624457	-1.1061648542370883	0.32394025003572463	-1.2970510510082225	-1.5540254914559506	-1.107129594682658	0.0973656419877365	-1.9483421990652499	-1.8660888815600474	0.1089003244683222	-0.9961831892697247	-1.1664976103378268	-0.22361585903223632	-1.4357047725108787	0.8286780343982947	-0.7939482168163065	-1.0497608187929888	0.14020855509911215	-1.6369719583161382	-0.9414389465503319	-1.1772817774458455	-1.34807388246095	-1.398286006246855	-0.8089712979026196	-0.9274729253980158	-1.4948295027164693	-2.1198845157476316	-1.8739301887502149	-2.694774978650816	0.39756704956604294	-3.0669303453420382	-1.2834304791091753	-0.9532324862249153
-1.8677978334036396	-0.8470962658364025	-0.7436764607938282	-0.7805341619785897	-1.5420032352378201	-0.8258785099730698	-1.2319427624916222	-0.8543308270969598	-1.1928143624063878	-3.0171173934948072	-3.1716241447040643	0.4844771038271305	-1.6219859393947167	0.2627808173276125	1.172644356879223	-0.23017043019969174	0.30714226304203435	-1.212697059112492	-0.34127430112158047	0.0903037190957355	-1.1707165923946063	-1.4255797844810578	-1.3038315763092017	0.4347960677507857	-1.5892755477744247	-1.0074161231629308	0.6308652140292766	-0.46720558016334696	0.014162274021367723	-0.42241997064683423	-0.9585823872842942	0.3019917246924498	-1.0148423956090638	-1.377738254917667	0.5135182410483458	-0.9902246883820885	-1.219768169441979	-1.465772009023312	-1.2791832129375333	-0.7227584372989945	-0.38768089527236227	-0.4878365758834149	-1.1470731269718881	-1.7377865505065426	-2.020092225007752	-2.9023797481409144	0.8798111160866399	-2.6005708589839314	-1.2926793484517483	-0.5886474251305541
-0.9666616586988546	-0.34673154547186097	0.6888672179267721	-0.31239754675317877	0.4254404277053304	0.05444685963023739	-0.39814463536664674	0.05199260789063945	0.24244650918506208	-2.2011613345279817	-2.096421910529585	0.5186578735338366	-0.41553324206672376	-0.08557624057144338	1.0596684165768215	0.908024311691316	0.8363658532876798	-0.5615082466496024	1.146763546789587	0.28202096460831266	-0.7455618124833769	-0.5887821866359171	-0.7369117768365536	1.0638821876462667	-0.08281974727614357	0.37294574305874006	1.2868050166159017	0.3346883510296026	1.706226718681145	-0.05610782730057948	0.34195488714496564	-0.07551914993197704	-0.909490667569979	-0.6717749134475978	1.0009251963602435	0.4922620036261323	-0.7728059937484528	-0.8808282205543072	-0.4961349422803033	0.7714789361226871	0.46774580384279185	0.29346248875529113	-0.17418273298670192	-0.4862634211400463	-0.9889896988161389	-2.3667797401516038	1.4378533428604872	-1.269675847789488	-0.5795601837666124	0.05954166715506456
0.04556524562918311	0.6544790781737669	2.1116224956611416	0.5283973620426071	1.78659790335163	1.1846547772519755	0.8191379861627219	1.2647837291634578	1.778041120693042	-0.08569429535887091	-0.056004146720590446	0.2598721026083425	1.1904871773088794	-0.8014875410150665	1.03982902212586	1.8880753975399618	1.3270322423482006	0.3774000781325421	2.500128351057464	0.717810398050481	-0.0641583148666358	0.540083638947596	0.10312460683170094	1.81879846547185	1.8203534356619564	1.5375713457064828	1.8404264870373306	0.9824859991908288	2.9839565494393505	0.36218678187617187	1.8952798264813986	-0.02876440550682834	-0.4806459313538916	0.5751199935943426	1.397616902136227	1.9270467641003826	0.02450366666222761	0.09009778252200219	0.3958128671496699	2.1401910272632594	1.1474269217882096	1.309692702606485	0.6610344729756074	0.9977774780520683	0.9298928131378144	-1.2636105574008238	1.9427238422321176	0.3651969634523487	0.39589030814841175	0.820731111086129
0.4909764463296267	1.539605804898705	2.7922187124260125	1.0129004674116113	2.014086854108111	1.933928228311961	1.658881264497946	1.9488269647534577	2.3259478637838273	2.0245681843231726	1.9387128840939962	-0.26089002458004074	2.323828394868596	-1.2093720831109407	1.1957144255104508	1.8854574435559588	1.5934121950574818	1.028606827957372	2.842996216049303	1.0100709906320953	0.6968477810027544	1.233676020316823	0.6950036163214701	2.2032726353642045	3.0164694270656986	1.9989599319414046	2.06230220580906	1.213342119154267	3.0815906288015853	0.16561915751628303	2.801477755922304	0.2533394795216914	-0.060771007765375966	1.4442007837143847	1.4074738010168637	2.3774006690733085	0.48114139588807775	0.7410415960039815	0.6947152332981538	2.459535012643415	1.049916416209609	2.157014065340387	0.6301010509054409	1.8333941132264613	2.633322934947013	-0.0901893051417946	2.1246016189120134	1.6383649507284515	0.8246010409151752	1.2146288330387567
0.19199231480059878	1.7737350990485907	2.4312457033286927	0.6179224283281979	1.4058334369369974	1.8996001784475485	1.5448676497646188	1.634611611785379	1.4967136778180155	2.8560398841658516	2.922472812318307	-0.7779712930185403	2.451235356650633	-0.9105693715998643	1.419918280992929	0.815943611592036	1.4322792488962128	0.994111337637322	1.9745811101866908	0.9201241811060981	1.3832359907938554	1.0003602084213894	0.8575464976784518	1.815505992325858	2.87462320837017	1.802221896805007	1.8806714977945749	1.0621788537297967	2.0043958208454637	-0.8064324829000945	2.5143817972882574	0.3922820599268153	0.005164213165503858	1.333564163540828	0.9194446231620274	1.5790617559066427	0.22194421060066807	0.6998207343308556	0.20784390761645077	1.5741998185582946	0.11861959082408147	2.42920462167128	-0.29863883235123867	1.5599995519679377	3.0829838800034732	0.6983550277690077	1.827577599666818	2.1618285571512508	0.2732953716700964	0.9137629861053511
-0.39699782798291783	1.3297899331078624	1.3783756554463051	-0.48207395644395346	0.7157425300545405	1.2258739964073475	0.5479657470636371	0.6270887494166184	-0.03572341843210187	2.1490873300425477	2.654832665002469	-0.891827587893272	1.7873023945387898	-0.1556709537827642	1.5446475686891792	-0.5773423019180386	0.8681015842608084	0.4275003505850548	0.5349649330733132	0.5661897530021291	1.9468461019385934	-0.01530360848506376	0.7969219713853496	0.7468551923153416	1.7036804063870619	1.3753997716509032	1.425140363643262	0.7640483167392568	0.5482549181988887	-1.9466521170380269	1.2995735389204122	0.24507962561947227	-0.3066074079438144	0.4474919918993327	0.14720339147495348	0.17843547673879043	-0.44788186971659855	0.20293247559249658	-0.567338009828012	0.23829289300898063	-1.031839742657555	2.05648456542014	-1.3650167204665906	0.4944925347344981	2.1611770590927954	0.9818187790327314	1.1983592252446371	1.980286373954217	-0.8692840013495564	0.11126128563663903
-0.6066176572544664	0.685675633351548	0.3652892233044907	-1.496530216745564	0.5028267605321155	0.4923727138559069	-0.6647824237207747	-0.24210462681930428	-1.0656899271496718	0.7857037092425718	1.705568390285102	-0.34027306660128626	1.0909150004459531	0.39679791820183025	1.4805048094491968	-1.312548039821754	0.2001141057397024	-0.0926795033913731	-0.499339460658938	0.2957198001909978	2.375398708711972	-1.1114279117721086	0.8287012402718438	-0.4140426702901312	0.4727629469440297	1.1069300874063583	0.9249931424904422	0.5296358998797153	-0.31318569937470286	-2.3006324733800616	0.05773999135091023	0.061821908817344125	-0.6610204628897695	-0.37918389165757216	-0.5078583179187025	-0.740987931800022	-0.7937239109563178	-0.13399145515330244	-0.8521040387328028	-0.488326629618565	-1.5457009347378725	1.3819150975261465	-1.6074097673360406	-0.523553223432522	0.7555025579918874	0.9665680954068085	0.6042572661042521	1.4261107718132062	-1.6534604248734914	-0.5889524853335175
-0.14401086067205648	0.4096384523885882	-0.04463495249915816	-1.6283471123703357	0.7456265207434475	0.2439229652493614	-1.3321002131049995	-0.31442530114738065	-0.8582566895684144	-0.012667583263397692	0.913144972389118	0.7520324291480118	1.0144633999779427	0.29232383068444	1.240233639352822	-0.9355337744468455	-0.21622215188680047	-0.0884336818240179	-0.5654152351775806	0.3557581076415195	2.5690843118750504	-1.534415231142459	1.0461500856742652	-1.0008113512390597	0.024909753429631955	1.027238929941939	0.5443215526151354	0.39343094680149804	-0.1752722569105694	-1.3563613779574082	-0.36819745213121696	0.2247083917396011	-0.664631185301727	-0.3753322456365513	-0.763294968972216	-0.48854772287798576	-0.3088263963868104	0.13965271345858754	-0.24106284058676822	-0.09248893440246655	-0.9832711668957533	0.892634882481991	-0.6530070256998501	-0.7949098478809418	0.002714442867057973	0.9227846250235109	0.3333966134828967	0.8305209846311444	-1.339079595331298	-0.6802988143386677
0.6669056432966864	0.6955543847800417	0.14860304185507803	-0.7106674631818085	0.993390735333326	0.5487432117577922	-1.1257882311526048	0.3517214539573424	0.2455716170900377	0.2940225211185334	0.7048584873906408	1.8692479251492322	1.5586155514516695	-0.32172512190250696	0.8607254393137632	0.17155418059840669	-0.2586967448125858	0.38056436094823365	0.11224451035668251	0.6770780881582786	2.3367237572788064	-1.0116038488808565	1.2331759935397002	-0.7673655055802083	0.4432095834612168	0.8590218861267088	0.2873221843163353	0.2519035151888934	0.5348787257564639	0.4669225331812147	0.1630981961083372	0.8254100640594807	-0.23351101719120332	0.5381423956947878	-0.6659254882426767	0.7094816497918056	0.8088055968050502	0.9064806701341738	0.9526920442792545	1.0024741871421639	0.3360111581459728	0.8295915450137427	0.9639095935249242	-0.2830295723918352	0.3589273273318454	0.9308043865403808	0.34862213360393035	0.3307856306534277	-0.01398410875230775	-0.1882988972280884
1.1993726832520255	1.240927252893992	0.46040505853763575	0.660387048555211	0.8524109237825899	0.96446199803089	-0.2934985604643369	1.0663949827013948	1.1636735382418189	1.1923546360558184	0.8515142200646425	2.4007700093331747	2.100031972140792	-0.8758552737167798	0.3430724935090186	1.1689663171704159	-0.12411769280866536	0.7850383981826371	0.8086696264219179	0.9637245982825958	1.5650109995003245	0.10206250332231016	1.0878753922177544	-0.0439514102056596	1.0817856880300054	0.36401535507948546	0.045253039324165065	0.03106149682443686	0.9878741650653335	2.0785409220006352	1.0309655632405468	1.5027490159348784	0.311012885509929	1.7098032681333615	-0.5155674079810998	1.9175753530918496	1.7952231753075727	1.5621362771777365	1.9492751362664258	1.8288618157164815	1.5964074849564103	1.0129317492098138	2.226469131023495	0.433870815289279	1.3002672222738154	0.865785713243359	0.3335931114070287	-0.10025170771100128	1.4774209934330256	0.3811673935376428
1.09485579243823	1.5561347285497589	0.4010396716365286	1.6044705494795337	0.3508259119223687	0.9506514805002886	0.6387561109496034	1.1402281937892453	1.0634642452243024	1.6680876124196984	0.8202278149666495	2.0497738139889514	1.966656704003577	-0.9393829993557848	-0.3019990795118654	1.46890556449466	-0.1182026182272613	0.6471842877201651	0.9629730090549738	0.9811416689126525	0.4174008750854702	1.1485872588171997	0.5416230952616135	0.5758257237009828	1.1957802683242604	-0.3482854314742573	-0.26408885795649417	-0.18930267990843488	0.6954123412908642	2.5444159901979493	1.4172819946540054	1.7257554830442212	0.517194448194768	2.3251629555988624	-0.5621824937693299	2.2606847025312526	1.9622091836820799	1.519631503239012	2.1289357852961683	1.7050226565106477	2.138667728569398	1.035054169606937	2.4374516461750444	0.7232627580993124	1.8804631524662156	0.6077165804104696	0.0067607135832873765	-0.4779959456522918	2.2296357655152903	0.5357647192944003
0.5709780382454321	1.419589306534734	-0.057464177527645766	1.6422986378104696	-0.11741321369932677	0.3775299331504942	1.296669446838228	0.4990121864885786	0.12955166027594048	1.153707528510589	0.3601403450991377	1.0502169666846457	1.0589165461461638	-0.6079445766044245	-0.9507788407313298	1.1628523678040579	-0.3355749390454286	0.03163691108988247	0.6342181378873034	0.755823904926537	-0.6538325319222202	1.6654125414137797	-0.12427557442953606	0.7397624327651535	0.6012663501313096	-0.8448376235649357	-0.5896167718368295	-0.21854115154983053	-0.06992902118527569	1.8064958944387597	1.0060920460335172	1.2828218824300361	0.21075411849980288	2.081030789804759	-0.7426417452799017	1.623448619636018	1.2780998829463377	0.7184384950620173	1.503484531361033	0.7963747726191607	1.9564349778639778	0.6506468176851932	1.7222708671879479	0.4754586763371657	1.6084605884093577	0.24557790763574244	-0.5747925749135775	-0.677729192992772	1.98693627708335	0.26730254833159417
0.19608736188763362	1.0727464057967684	-0.4361530634142535	1.0213019027262409	-0.17443713930095545	-0.31749775375882444	1.6508162050617767	-0.2616962975169115	-0.5886965877708111	0.025526196885868636	-0.22738655532793733	0.014242339981157464	-0.02896095316693792	-0.34482178961025456	-1.3452265747573589	0.8313075855942985	-0.5301455810965914	-0.46241139865695136	0.37318592704994485	0.5042926509512176	-1.15687195300497	1.6486221943472386	-0.4796842939367099	0.5969950483819078	-0.20155774652527547	-0.7198873707304956	-0.7669521143113459	0.06917751332348893	-0.5292617857015484	0.6917945935398278	0.2207384555449553	0.5212449374608386	-0.3287690209040673	1.3892759293277765	-0.7000585037994419	0.7058560174857199	0.3773683811578262	-0.29105334144123807	0.6506970038410987	-0.05848134054247847	1.6250402595827715	0.018286147681571396	0.8330968187259417	0.19145512468402068	0.8475228071611752	0.05440630169140217	-1.00756131902098	-0.4915294659708556	1.26361891136163	0.05113702519360584
0.34866387474833316	0.9830351518232768	-0.17885474703602464	0.43547456814847735	0.1990675124735661	-0.4832376674739135	1.864760732886083	-0.42177998187881943	-0.13407479682344542	-0.7639852329261793	-0.3732339741410787	-0.48932548571049644	-0.5020388995478753	-0.44328529251564747	-1.235641660498088	0.9484242326662558	-0.31464593143250197	-0.22266184830397118	0.6566294249641031	0.3845626779006349	-0.9048960659046646	1.4094634410390001	-0.29695021410989253	0.5992468466103965	-0.5186008689698208	0.029079025682047337	-0.6500906785815421	0.5844632683847149	-0.09794974970724211	0.20311761978577988	-0.18965399473084676	0.08532123391586513	-0.5884729418130898	0.9528493375761304	-0.08900462047113326	0.3985755113754824	-0.003319521124586675	-0.7687334483457055	0.19567320046305817	-0.09064606633795291	1.7379099040517114	-0.42305793847386536	0.46373064631674454	0.5039538539581229	0.40073634727286944	0.25010328698562173	-0.8620135634037165	0.16830524751343195	0.8047563609822431	0.3692870589393661
0.8607798800739312	1.3860725451386786	0.803645680285789	0.40782378255503465	0.6549105260109486	0.16493153092538534	2.010310392034928	0.21038445263455544	1.4385876936993027	-0.5579858686007146	0.19317223229378622	-0.3145823348139858	-0.05135748014670611	-0.6535638266952079	-0.6027584837530381	1.427453829181518	0.4689550078906714	0.8033649019751633	1.4018914836375176	0.33340368850809093	-0.17382278014120073	1.212818987554496	0.24941101476151645	1.034196145872519	-0.10535086340825595	0.9338637213758144	-0.24594725806958787	1.0382014366880132	1.0699392307493327	0.6892525718769621	0.16455903854604856	0.353471981479054	-0.2546796616302892	1.1044437349884553	1.0821178863233998	1.0072725237845597	0.34016586928922976	-0.37404587433413883	0.2975935307099273	0.728910275939761	2.3443585290553317	-0.33932508306753323	0.6860471676474535	1.551721976034412	0.7002859872866818	0.7536626867868893	-0.06997605070577982	1.1012591677437362	0.89986503225847	1.203848101310828
1.1692054381584291	2.0169571423213704	1.9528276938444031	0.8689572811440445	0.781956999068469	1.2342303829288952	1.9503357779536852	1.117147843786716	3.008547769388922	0.419006216200078	1.1241185359853836	0.20321372070226473	0.8608621552095781	-0.36859809324373777	0.24024513286955232	1.6978227431885282	1.5325621490815795	2.004290898002367	1.9894628054926793	0.15376175201972112	0.4783379352121852	1.047585720737552	0.7079752516235378	1.7121600536278554	0.6123164637803343	1.3739190640803207	0.25901759796539725	1.1254165440628336	2.1533932451463302	1.5888049842906036	0.9638402026276636	1.0678293506976309	0.5161863754782309	1.4967292918168866	2.365910828749778	1.9776803571093835	0.9290618831947816	0.5553481895528398	0.5703367968934004	1.6554665748900446	2.8744781440017775	0.18593035944669264	0.9743738358087983	2.7631589046197407	1.369834225978263	1.2058769239684126	0.9543737779113937	1.8566268815449505	1.167323003480112	1.9825611660560736
0.8339183958827959	2.281126577395174	2.4334515074206773	1.268147901279867	0.44209545694557634	1.9028972176802403	1.490573011140832	1.516617612463311	3.2799295428509483	1.2721394300028506	1.6875387349617694	0.5400051564074809	1.3718247759039637	0.7733165448510911	0.8007111156500567	1.2231403212727179	2.2861922041734104	2.5738575318943147	1.7688780962252848	-0.2456899297661287	0.6056054743376482	0.7160816190103427	0.6980320338691556	2.0866815451324614	0.9237897953944585	1.0350363306669101	0.6039955596478989	0.7412669072084774	2.290291722993683	1.948248420444948	1.4667266748569083	1.5073361995411103	1.222684536684095	1.4168581561863502	3.138404564202131	2.350888227141903	1.052668662576311	1.2621200333340936	0.47576225600829697	1.7880144801835538	2.6148420657476694	0.6873574788617229	0.747668675981495	3.2592169233496775	1.5683621538641188	1.2488187875828116	1.578042673888856	1.9889560777270878	0.9772845224184648	2.0433677962906813
-0.04438839945851292	1.7354785314552919	1.782116774708926	1.0855654026294301	-0.13952480124141736	1.5536781569374367	0.6271178062931613	1.0336149311552176	1.8660308968475345	1.2360064168699427	1.3679948538563131	0.38733842405481694	0.9358943472148558	2.427235811066215	0.7397842914577686	-0.005224945128887959	2.2493817837007377	2.1467185997149967	0.6121650942761375	-0.7164543669048443	0.1740255527980514	0.11426682629248316	0.19304304433662275	1.7086632868242593	0.4692113135511749	0.14556893707736845	0.613486052799817	0.0662769864831096	1.2424145806923597	1.259184884616363	1.170521204503183	1.0885457849913964	1.4299245031879757	0.449543010744264	3.016263051363371	1.5673108065225734	0.40810996789352816	1.1567326002604854	-0.17263625068361474	0.8117050879515116	1.3304556793712843	0.6821618884966788	-0.08127586804019082	2.554605888027681	0.7926810598936467	0.8355852217470932	1.3978331808258444	1.3619637796195705	0.09742433808278973	1.2063479841539202
-0.8783603759009415	0.4780545273630515	0.31068766526181374	0.28811239037953773	-0.5742716529603837	0.28512657697711075	-0.37062477802450833	0.008902836985718103	-0.36178078520299534	0.34278526406017673	0.32012275939109697	-0.1419364063674599	-0.21846058672983198	3.6807617933646943	0.13600071532934577	-1.4186413554351704	1.4091188361143976	1.0539557122374408	-0.9462180756598912	-0.9940677866634609	-0.464453908838143	-0.5951259303688742	-0.48482977894380186	0.6268950777124461	-0.44254156845526316	-0.6925520189749386	0.2985894823801638	-0.5423101771039526	-0.4275310955202047	-0.09695283080875347	0.2575620242504792	-0.10637155905996876	1.1137823596014502	-1.0903089272159787	2.110446431779146	-0.05005812822931836	-0.6344199565656198	0.2655405489444995	-1.030724454243316	-0.7440789383177517	-0.4879690416325304	0.06488986274203376	-1.0283510797245405	0.9750942868183688	-0.6101119797567613	0.28462395139596025	0.5248892095474893	0.27543112326600844	-1.0411167678444422	-0.05772640629707365
-1.0666997804254932	-0.885664058118345	-1.0774280509397183	-0.6476348297721987	-0.6085165110594342	-1.123390193441184	-1.1324337597578424	-0.8073311682696799	-1.959598445528407	-0.6251893937153745	-0.7188574973228337	-0.6441094582060702	-1.2782072404985625	3.722267282010804	-0.5458551873884813	-2.28769638588317	0.2433007820898545	7.937495954742619e-05	-2.0853558580015554	-0.9660775824314741	-0.8843394485475256	-1.0916226338348165	-0.9371975877267994	-0.6030595315713815	-1.1071476501358357	-0.9401560206430155	-0.16179363892737048	-0.7747746350350703	-1.7800430085039853	-1.1587833531247695	-0.5633593913957637	-1.3338558515957717	0.6502067128423525	-2.3369398621993525	0.9310955811746402	-1.5306692078621542	-1.3564381262551157	-0.8065315716086375	-1.5061457499530906	-1.9197745586639499	-1.950342997414261	-0.791276788406247	-1.4659300232069996	-0.5595430300151935	-1.7027400097229513	0.012538415206913983	-0.5061618988119638	-0.6940645559082955	-1.69542996750417	-1.0066889737338178
-0.4711763138725782	-1.6799078096579143	-1.5325754704340728	-1.1322477659603274	-0.28348593398325916	-1.7793789066328605	-1.456857107348862	-0.8877677538098208	-2.0466545676516845	-0.8383115542257563	-0.9933020670342823	-0.7597473280286164	-1.5170014110930192	2.4869920157884446	-0.7826645062962647	-2.2407583943600544	-0.6048624664276374	-0.5250451103523285	-2.27248915209314	-0.8102584448736092	-0.9130880623659754	-1.1794285866054017	-0.9908447403759598	-1.30923414292857	-1.0377946858263651	-0.4884773049449024	-0.5330403218602319	-0.5544212266246713	-2.1613074613734713	-1.170143187235162	-0.6738973701003022	-1.74436307040101	0.47350858665731366	-2.5272727698440565	0.03310681623888575	-2.00996086167092	-1.3000393439576008	-1.3501989487294375	-1.2435622900031005	-2.0493539146825888	-2.393242246005198	-1.3087826933675202	-1.1486957202764125	-1.2121415540476599	-1.7649282002437723	0.17058899055686533	-1.1160901989539598	-1.0429863737285592	-1.4500806438549458	-1.2105335587353419
0.4998956897803946	-1.6460567995508713	-0.8687711602472447	-0.9218147126812245	0.13473171146224586	-1.3324408149028746	-1.4310280741969807	-0.3290150792702907	-0.9390047961510494	-0.14694466047055932	-0.3097759692782682	-0.4371237064415237	-0.8791215120643943	0.7346513452969174	-0.37829427557811623	-1.4706881467963024	-0.7497831665000747	-0.5765542304573875	-1.586793728472869	-0.8429005621596422	-0.7068502353009624	-0.9650544604752572	-0.7844566992436752	-1.1779980175242744	-0.3761094018309706	0.3051654733508031	-0.648429540275748	-0.06618110807616213	-1.5911382585107057	-0.179440219645668	-0.07626167519986285	-1.044077334933583	0.7068358479435017	-1.5964659984239904	-0.3206007694401055	-1.381017023501264	-0.6248100254512393	-1.074683623592436	-0.40048606820413346	-1.2110417352444158	-1.808015981705698	-1.1358182217080728	-0.37880747957517935	-0.817025676236215	-0.9227716415979962	0.5098647377261141	-1.052531031692974	-0.6456724275429955	-0.5635367602972258	-0.8321361312076417
1.240157038078584	-1.093530690087653	0.3296268215681381	-0.26457854592574315	0.3621369669792884	-0.2038189931953527	-1.3017122740382707	0.30214807570261687	0.21750219797477058	0.8000084424191954	0.8284593726115089	0.06724112158624651	0.007287020524156421	-0.5069368609804034	0.3878935672565807	-0.5111719138056794	-0.27834326373085366	-0.5720079092620749	-0.5795211259211361	-1.2026827941947653	-0.5431087679906735	-0.7541166604768821	-0.5947719026540628	-0.44844689350203765	0.24891084175583156	0.909828790708808	-0.47457221655244664	0.3786436119688018	-0.629050189726351	1.0225527361628817	0.6215754268309958	0.27198012808710165	1.0758194454311512	-0.23922644903812793	-0.24470455273012207	-0.32489401870578377	0.07475969088615562	-0.2760264801885511	0.4976751104735542	-0.08623527232981804	-0.7661774350076648	-0.39788735993123026	0.2955982698650574	0.07704314277078007	-0.03672325930002168	0.607479838344349	-0.497871752099506	0.19141529156241624	0.27600645724380823	-0.39400490727797055
1.398970762913623	-0.6142492912823939	1.1702525714933059	0.34296394189301016	0.2756275952580848	0.7736442881552515	-1.231942904397714	0.4972808933409422	0.4528294336675039	1.1299693942504783	1.6187642338512818	0.414678702678109	0.3773521734498319	-0.6719551176457839	0.9610591197607347	0.17904247033897078	0.3670834013172497	-0.819106983134084	0.1646801611912819	-1.6751037227247478	-0.5436088210471703	-0.7612418745851623	-0.5774774523928663	0.29563734835602756	0.27335033716621593	0.9980141422625717	-0.10295033470141107	0.543564633863894	0.10294936290608094	1.5359787585146447	0.7384136336917547	1.2938547938314158	1.159048417492851	0.5981003210669495	-0.051556753937060544	0.2750795778741965	0.2953991715639032	0.4477049822148593	0.9729100340303302	0.5993815125740324	0.04408171632538245	0.4103732711078212	0.5403871034823294	0.7054250719248156	0.047481299191284874	0.26327138238000997	0.11593105136770655	0.9536229525287926	0.5432553483352466	-0.2854519637189069
1.062688941939063	-0.6172822911689997	1.1069136445228582	0.5454298001985781	-0.03941756527662705	0.9956654588887429	-1.1733427175134512	0.2162040738732159	-0.2606064100192853	0.4983434267077967	1.5483523926064042	0.42850348892416573	-0.044350102562683055	0.016099013924259244	0.9010167292842192	0.47270662747104325	0.7113608601621516	-1.219448923493851	0.39924529573455114	-1.849848942680975	-0.5830720989163105	-0.9057183075155334	-0.6532335738742696	0.5443055267021872	-0.3297753574077767	0.6300909519206727	0.30356325076934637	0.4024649747295418	0.33270350046600505	1.0137060567935685	0.09492810101428548	1.3622528206242392	0.7422242389416669	0.38322501086247995	0.008567873006224119	0.02942191998653487	0.017466265017029095	0.6714540215421663	0.9217694699741146	0.5760419112864628	0.2735860115549104	0.7919410838250082	0.4403221704261837	0.6870064306652078	-0.7835849515347539	-0.28896979992829913	0.40422733832613406	1.2537728042787557	0.2760229782119531	-0.4687830449390865
0.5654325831106708	-1.0650642076145742	0.2813940208735138	0.3385278960186604	-0.368120363406292	0.4908836825898301	-0.9604741464215355	-0.16933046122408346	-1.1015861628877677	-0.6315450591494463	0.7125200601392571	0.1655943502949678	-0.8663331501286728	0.8284198846996939	0.1677207274622139	0.5130863211347338	0.5298565921616116	-1.4111829846191766	0.26542378372620806	-1.4915347339984708	-0.4501894048865767	-0.8859351983908084	-0.6218887098920968	0.1685859341364029	-1.0619911766919399	0.14264890288361123	0.5744720044516891	0.128274226468113	0.19901724794636183	-0.163644891953446	-0.8631500613065791	0.4958317407844576	-0.025663936568947398	-0.6815643515683502	-0.12129987726647756	-0.7185574658998414	-0.35910925694153994	0.4208615043431121	0.6032330648795785	0.10523801444423943	0.030258255186695473	0.5882888548247314	0.30548571416846415	0.23656219453562774	-1.8493181200401112	-0.562168138586547	0.22195506128213088	1.0451559621728628	-0.05505369347645258	-0.6174737402817904
0.16166043135158453	-1.593430738939133	-0.6753423720208273	-0.02744349400747653	-0.503660785715529	-0.2056513360088055	-0.5188013849707426	-0.29822510516681533	-1.2053089836371709	-1.3981782006818206	-0.34506072819767836	-0.20246805493838638	-1.4237354839498033	1.1300239027645733	-0.8916267503143313	0.4690970192870982	-0.07610257243782122	-1.177421773409348	0.05609939922372229	-0.7853119012783933	-0.08861690570286979	-0.4665088849232487	-0.37904030865644955	-0.5749317889852545	-1.3610060366751937	-0.13635720656241226	0.590218153430135	-0.04925391851299349	-0.0007537671048057838	-1.2726326006635513	-1.475956988385859	-0.721585486594591	-0.7827915574612296	-1.8797140107283459	-0.3625754120022863	-1.268747232070522	-0.4330747167991611	0.06010740612602225	0.34246645768407635	-0.35066095214955956	-0.3525840134665073	0.054470028869978045	0.30829170724763866	-0.13720995120003182	-2.295848397515101	-0.2503123495748798	-0.33330929909016793	0.5811559960950993	-0.04695121561698183	-0.5006995048694349
-0.12743015670671648	-1.8629858673481994	-1.1749259293321592	-0.30852747099494193	-0.3714961314562289	-0.5562636961895302	0.021462143339176846	-0.18145074109154471	-0.4359062464452852	-1.2634073659081646	-1.0832962566001112	-0.5530608936441453	-1.3707036693716734	0.7918164680594656	-1.8061731289726797	0.3664773852632499	-0.8051621136167983	-0.6986475035983669	-0.05941099363812886	-0.21035206801020812	0.322612914335944	0.2824956645986955	-0.02566988629594495	-1.283512176753855	-1.0899911872117403	-0.11731302706055745	0.3310065966518508	-0.01650031438980419	-0.10372988988960959	-1.813321780053469	-1.4300680049131942	-1.641465915841942	-1.2519154552578107	-2.5130654814458997	-0.6392163708442725	-1.194095189675582	-0.1699515557111162	-0.07010733246873228	0.2368528823816925	-0.530795805843762	-0.6359485541639754	-0.35844810259888804	0.31200658618134636	-0.1342254835204029	-1.8254319384874698	0.46089736213190463	-1.0367624916112324	0.18245566901341181	0.2526378280191083	-0.21831550066548316
-0.3967364721179916	-1.8136481956647417	-1.091850780147398	-0.4468344410007702	-0.08560809309704426	-0.45365005846048934	0.4114281776401698	-0.16045392349377294	0.5374354081193613	-0.4261982138899988	-1.32009701745535	-0.8626219455789288	-0.9458756503993129	0.14283749876893087	-2.271181283905068	0.13106266076832387	-1.3547886437491152	-0.39430603804246184	-0.1252339630155321	-0.12741942478480725	0.5299726526807568	1.0073362105515102	0.22852968955660546	-1.6761766312653628	-0.6266450602178585	0.030617851544128397	-0.09960421817144617	0.14052909834099298	-0.16995623849242197	-1.7904696472826014	-0.9756814121007505	-1.9987090324792083	-1.4188792349683246	-2.3236446273953204	-0.9449990992362715	-0.6755581027844626	0.10533450221424799	0.06340059107987106	0.11831300846513461	-0.5174425420428812	-0.8091659010641533	-0.3349211575670002	0.043122016249234535	0.08968545461016257	-0.8936451139665449	0.9984472879182388	-1.6506760361524409	0.005155785814259776	0.4312700356176131	-0.07060444354185919
-0.6490201491108983	-1.618269393190905	-0.7639256932596511	-0.5438058597849099	0.1004094623931747	-0.232332004140527	0.48094923252270294	-0.5207894896684838	0.8779753138605376	0.393165437085406	-1.2426877915932975	-1.1199980416617665	-0.6948233634481167	-0.3963782752447327	-2.2601545786839266	-0.24561373625908692	-1.565185653727256	-0.509006704486717	-0.27572551368013054	-0.4406259419425762	0.4540196764355376	1.3288280411616264	0.2707105557517557	-1.7092875515959447	-0.4922691060476643	0.04959508932186103	-0.5038970518499858	0.20294590400026397	-0.342300025778511	-1.547025203172382	-0.637607475104666	-1.969629693820981	-1.4593149649899	-1.5370941398096225	-1.2903440247731996	-0.2794495549427063	0.05414687127918155	0.20832392399640698	-0.22057530913542456	-0.5545637867635637	-0.9807279979748637	0.09323370197357651	-0.5746430172364486	0.12570076934457255	-0.23866936200075942	0.861619830887914	-1.9828391397323415	-0.02037656363246076	0.16334698082484667	-0.22102282315387684
-0.7424752283000082	-1.425130718012206	-0.6319842465152001	-0.7019947136363255	-0.05329719110576471	-0.29371169918198475	0.26113602494528687	-1.1494059169015156	0.3305353021420811	0.5710030644136755	-1.1368317686464822	-1.2260005881750649	-0.9219913638148484	-0.6363366095306767	-1.9296537198800907	-0.6160012421250395	-1.457986399093771	-0.8531410937298429	-0.5518923534376938	-0.6498025038820333	0.2834585810940875	1.1090221696237044	0.19908129062633276	-1.513187586091381	-0.8664184814188017	-0.19759305905350585	-0.6823227935700544	-0.00865934254025062	-0.65123541466274	-1.3784466550566317	-0.7145115560969626	-1.869375339483689	-1.514482575733888	-0.5905364636216717	-1.6110129057700067	-0.4092313456724067	-0.332141537216794	0.10133509913989609	-0.7631576277945331	-0.7593433594899037	-1.1902416425639826	0.5809409098550089	-1.2550419469624603	-0.25438545772767573	-0.20721041594099365	0.05838822174714725	-1.9159362387083285	-0.0618380950568332	-0.4193662381993953	-0.5074780114831853
-0.5508299600795304	-1.1687570105709302	-0.8577264544747574	-0.9029421624011811	-0.5873670877470069	-0.7102570428540942	-0.06969602560551258	-1.578210936673857	-0.5781786760559551	0.05725554863129695	-1.1150621399939677	-1.0180743383297337	-1.3789919026958635	-0.6585865263317972	-1.449330282076998	-0.7639191918207616	-1.1869161085862692	-0.9631744130031432	-0.8313782305596391	-0.2746981697737313	0.3124636466027531	0.5105155361121193	0.22959549506964116	-1.249525267552873	-1.4200947382830065	-0.6356740541777638	-0.5515423246174268	-0.48230508637882846	-0.9518969203406052	-1.2940513252670427	-1.0318999464212593	-1.8130772101500454	-1.5375681335175804	0.17738542166439125	-1.7553003971356471	-0.9343906077260294	-0.7085748083990365	-0.27156102239813795	-1.217090319532619	-0.9977134141502475	-1.3402212575323222	0.7062039578453513	-1.5218217982001259	-0.8504461697002926	-0.49396564929591585	-0.8636559298567303	-1.4450192984226746	-0.20303543187448467	-0.8024812635676203	-0.5958134618046751
-0.15337335561378912	-0.6456717585714046	-1.231721596579269	-1.01673051915271	-1.2579478399708688	-1.1673374758285027	-0.34507592232137185	-1.3869971016532805	-1.0312084478995873	-0.6634222834554613	-1.073126590891235	-0.42895258140379383	-1.4753881490099434	-0.6326659110484969	-0.9090292812394469	-0.5857387409789468	-0.9377397283497352	-0.5435603749079174	-0.9203647563850397	0.7010974581957504	0.6585821827439251	-0.16654244243839744	0.473206023063329	-1.003281343993685	-1.60633024078072	-1.0536584798518722	-0.21117617457274848	-1.0030568375742563	-1.0337593763872637	-1.0968413190849542	-1.1577024307761636	-1.644410615999014	-1.3442804525369147	0.645727493287198	-1.5795579375511706	-1.3211871045293717	-0.6859232561205185	-0.6628978734323512	-1.2288744978140063	-1.0139383008798417	-1.2955208964973837	0.24905401733071736	-1.0799525841835576	-1.2034381251978825	-0.5004513634031297	-1.244596182196438	-0.7066594642451905	-0.3726463615007382	-0.5517791689506986	-0.3204618260588258
0.16877803319601412	0.21747380803510008	-1.4045259304621789	-0.9034784354591336	-1.6538361929857281	-1.2784962928563712	-0.5135174130068598	-0.5972718107718545	-0.6398376496078898	-1.0334771540655292	-0.8670239101515138	0.364125602621115	-0.8253205576173213	-0.6426428922106879	-0.3436755589360602	-0.18901084853190347	-0.8152494200709032	0.2244676979359926	-0.7127808346626044	1.7515792725253563	1.1168302836937694	-0.6939419491821046	0.789768196094612	-0.7570357846471852	-1.1427793195252294	-1.2747042538599174	0.10289899297066636	-1.3014631187868835	-0.7892426904998701	-0.6444728570139828	-0.8538149356548647	-1.1538811378437568	-0.8047193075941543	0.8299869227768294	-1.0678030847731934	-1.1340796494231327	-0.1870505197418347	-0.7989017931241054	-0.6843875476736209	-0.6735375458894652	-1.0286272671432057	-0.6543538488007999	-0.07236987314376828	-1.0239001764363864	0.05614174037817473	-0.8585241943812745	0.0536121987316762	-0.4380045804312935	0.2582914860789019	0.1307540854758298
0.15637127935851566	1.175471499788794	-1.2015457795470985	-0.5047867675735348	-1.4778325892643422	-0.9684632474505867	-0.6000617944841136	0.3073457179207267	0.24356674213245325	-0.872128417118076	-0.508131881218817	0.967807068280934	0.36022574697731485	-0.6734272764555029	0.20027051042578828	0.18608625662904493	-0.7681617245395733	0.8082869111542234	-0.28044942204303996	2.1783093612661415	1.2927284966859987	-0.989183097499136	0.8675415372012018	-0.4310973199996165	-0.26235966938354416	-1.2850500852255726	0.16600181312667872	-1.255661576278692	-0.2971722469531735	-0.018462798515294813	-0.32552879664688533	-0.34374918050806363	0.007012091285585907	0.7595098802136075	-0.3632617006217413	-0.4489455988822284	0.4646993704925824	-0.6381588769822908	0.15922488837922752	-0.09858383916663482	-0.6592871656926709	-1.5688074912704117	0.9883601065939519	-0.48212913469766044	0.8620740891312693	-0.12072494087863553	0.5920497035639927	-0.36563453084336284	1.0484854550033482	0.37710639775641935
-0.19170633294634168	1.7684134877862572	-0.7443313618280099	0.13011257449879335	-0.798081942779851	-0.5626973206125565	-0.5949863963079446	0.7581297634865779	0.8623331697497165	-0.442157689948605	-0.18449394550379486	1.0069464733083455	1.3935420892064871	-0.7024567177637271	0.6478454726643826	0.3500944366476404	-0.6118642816003236	0.7851721187788285	0.16896669200623093	1.6361140574380912	0.9131995416221701	-1.035690201272548	0.4801401364460662	0.04480919588719061	0.47783439571290026	-1.229000448145871	-0.08298482576118422	-0.9892363518530936	0.229472705676716	0.5404237105134698	-0.031105963898703855	0.518941783220944	0.8345627170947847	0.4556893291291918	0.31814069318477256	0.19602192358456577	0.7945735176881236	-0.4144104355760943	0.8247719876257145	0.4104265005216359	-0.35480925238419053	-1.9983754970858822	1.5527950722072568	-0.08566305427419678	1.3013735657919103	0.2359058925631895	0.7928816636983274	-0.28900768634517704	1.1843864438131229	0.20139471562926065
-0.606753916847263	1.6626864671717356	-0.3035528133751598	0.8622775061763975	-0.05182783978790418	-0.496322150751347	-0.4119082877936366	0.5424177599219429	0.7139317170778986	-0.13683142581897811	-0.09794962782536719	0.4039726314234527	1.652177276249703	-0.7455306258810862	0.9389908379220401	0.28868479671115055	-0.1684483372780277	0.22781012300344888	0.4211817581388614	0.39453990662073773	0.05701860567652345	-0.7899050023744083	-0.2927984517015548	0.6566150845214311	0.6535468403385222	-1.2801445116200199	-0.49955676937431426	-0.7807782699281881	0.5694110523060881	0.8341897038390899	-0.232672576038166	1.0982636088337192	1.4005267553068552	0.0037887003742150416	0.813626388532096	0.2707553492604745	0.5459985454788907	-0.4232843105370168	0.9341800376745028	0.585795919979574	-0.19357432941428024	-1.6778747221713086	1.3717359660107769	-0.24148391902958607	1.0299850243298547	-0.2321762185039459	0.7129883780209955	-0.4077121465628989	0.49228541785669094	-0.23781663557436386
-0.789803525202158	0.942455344383693	-0.051451417678286086	1.4879484116359705	0.24705301326734597	-0.9073539236432487	0.023502310376726645	-0.07162889347373894	-0.04922095005622851	-0.11607298927885827	-0.2793273361159125	-0.5259885571476107	1.0823521689176543	-0.800085556183951	1.0677440736261126	0.1274511528230027	0.5496720558561702	-0.33535437571161986	0.3729408679420083	-0.8611817058915837	-0.886240993752816	-0.2087493600625021	-1.0801945633107846	1.2615839929411767	0.30290367820666103	-1.4902501537770385	-0.8439723056973203	-0.8503145278629508	0.5955422571738717	0.8389526121751971	-0.7165844051563434	1.2384401534734224	1.563318089197256	-0.40380926864433087	1.070500292937992	-0.27160344651926605	-0.1273600784329512	-0.745805136397683	0.45158506975504326	0.3626603882773376	-0.11974176471635535	-0.7508176112517055	0.6033182264910995	-0.8873954074487527	0.28791560739717725	-1.2821864104454825	0.5067997226721614	-0.7980690141532654	-0.5919642995324965	-0.5385040801190472
-0.6827338656283519	0.08543946275388348	0.051568635186789155	1.7783586996580585	-0.10163371679299467	-1.489962068714418	0.6432511921927982	-0.6116134450992967	-0.7953203085402248	-0.2189897957596088	-0.554530662581209	-1.2668833805385442	0.23399621766021478	-0.7828448264423115	1.0634971780826137	-0.014677535605046773	1.258994405178984	-0.35534856483484795	0.06693072010850545	-1.512182616017956	-1.4910560109557414	0.6253755072154712	-1.478079442892758	1.6183028659669052	-0.13754203322064573	-1.7341286333844779	-0.9685961090761128	-1.1917077153076827	0.30629746998869506	0.6582314046617479	-0.9584964189720703	1.0406126727276996	1.355463376162647	-0.5447558542090958	1.1007831266126507	-0.9378852431555925	-0.7769594470996585	-1.1607405989938253	-0.3244262448443765	-0.10817475507662794	-0.021825956723191646	0.28478148341276416	-0.34516373528112776	-1.523582651004472	-0.3283923489002245	-2.1331759634146112	0.29700189729245385	-1.3052146733787149	-1.3550178788567606	-0.40331920267387944
-0.5139022262319898	-0.3805820355382632	0.1518792893629379	1.5685955300136507	-0.8071071792322735	-1.752108405941117	1.2165650468774571	-0.8068492525513221	-0.972906497110029	-0.1875040181078276	-0.6884823057717899	-1.4549954569927526	-0.20149842148220512	-0.5830655462424458	0.9382992049080486	-0.14114507564333473	1.5350198128439467	0.28471507568110804	-0.35847606011670957	-1.387405967381064	-1.5787541908693052	1.440066460616674	-1.3529536194407816	1.508876449764781	-0.2127597615579433	-1.7988594818786654	-0.9378348384385543	-1.5866138980312166	-0.1969418625567372	0.37930616824625885	-0.5967801813322094	0.7234389964524922	0.91119644649984	-0.32210964335286085	0.902735598205128	-1.1128397845499651	-0.9657260064795079	-1.330889798708782	-0.9936315332072583	-0.5844915517488846	0.14624886777519305	0.8539895392417308	-1.0862488560341992	-1.6278909901712189	-0.4015008620457525	-2.056020240409372	0.1053309019506593	-1.6271856071075572	-1.3332679623057953	0.1226952404655898
-0.5745863707163568	-0.26783597842793544	0.30751282604731195	0.8805390016712608	-1.2896602224424545	-1.4552347217155834	1.4940846048822543	-0.7599013958649887	-0.555396712243113	0.052759903075536095	-0.5744801555098971	-1.1273920410090335	0.041682070065377226	-0.21289453203513956	0.6744950708338988	-0.36053411564254934	1.1053540164853852	1.1843457991485984	-0.7549482335259092	-0.7786986291837084	-1.2928355627828068	1.8906145834627859	-0.9431204759663536	0.8992706693833973	0.18695542653493838	-1.5560828228142636	-0.9787733014335237	-1.7859071635329753	-0.7498653294748329	-0.0026568090281469995	0.21386498501958556	0.4273049156489938	0.3787926663962667	0.1412435350531767	0.4471563848873798	-0.5919631070738509	-0.5335499874090145	-1.1029926288218637	-1.3198943194662835	-0.8819568902351542	0.3111461966774817	0.6516633542405679	-1.438947625922154	-1.101882855978908	-0.03052221967665738	-0.9420966837281212	-0.10090896813832831	-1.538601530093819	-0.6131144039766017	0.7317443105461663
-0.9412733000895832	0.15352952673862072	0.4077485988251271	-0.015189568600450757	-1.1240969890772852	-0.8415935580134102	1.4049968976727212	-0.7622498843172643	-0.010110159190744717	0.3301305126171088	-0.3051849607494034	-0.6700014053203098	0.6056306143350493	0.10972518151140356	0.2859793912492546	-0.7612792602170404	0.09969079576960313	1.762256228966346	-1.028661114269353	-0.13896804027417264	-0.9376372980381049	1.7990476366523107	-0.6693491640679667	0.021016675695403123	0.7686825914273316	-1.0854240461873186	-1.2894486639650915	-1.7035977556890907	-1.1701150121334776	-0.5193128617564413	0.8996765195544386	0.15342066125036902	-0.1097158579540479	0.5698356944330398	-0.24652086954666302	0.23321906414386723	0.33202287650285267	-0.654699432779402	-1.3323139511570572	-0.9486934913640507	0.3332814263995593	-0.16223790096725588	-1.4452580091168106	-0.3635943694848351	0.32779179803784275	0.5978668307999438	-0.3044598538412963	-1.0745944770401052	0.29829481638975475	1.1471805526307077
-1.4096809918082889	0.4019895194579158	0.29019118717313824	-0.6992350080964216	-0.3757129655890949	-0.4351546302963711	1.1236253586914182	-0.9669839076674098	0.13993353182039842	0.41971624979512245	-0.07478278118283975	-0.5031363930916959	0.8332585673743909	0.08375536426135671	-0.10721360092026797	-1.2973740517635775	-0.9601006663716073	1.7084919952893283	-1.1548269999151934	0.2535573755172885	-0.7406999851581946	1.3058855486949033	-0.8022180263383414	-0.7190523038156861	1.0991168053488427	-0.6430266696086233	-1.8478725788993045	-1.4595697744598395	-1.3139472911879153	-1.1073972356827186	0.9459278821531835	-0.1278058103329144	-0.4286940264111174	0.7259900434136188	-1.0216520154422961	0.7004973958075758	1.2123290753988214	-0.35145336763924484	-1.211834704188286	-0.8449903443873362	0.11648136991480626	-1.0596103753946116	-1.262390629424927	-0.004233751409928119	0.33568040686518785	1.6775982325361831	-0.39224734663176636	-0.5180642755006575	0.8762024541801643	1.3345293582823847
-1.6974075048840735	0.1851705510838012	-0.059631242622426035	-0.8522604655455722	0.4464910255965034	-0.5783585359536701	0.9250562637282685	-1.2427431927366643	-0.23877376356379007	0.27580256351600907	-0.00906715308749951	-0.7509093901362718	0.3307162506780903	-0.407690607634485	-0.29271788932288795	-1.7868459212447116	-1.4674879101287528	1.1722887433278733	-1.1499631024083332	0.40978090742874534	-0.7316061592359483	0.772793242945046	-1.2514218328138849	-0.973347790765248	0.9418566311397112	-0.48151907123772186	-2.3734764598736353	-1.24130474884266	-1.1365269859427851	-1.5755135947332017	0.34161700744014173	-0.343764974863462	-0.4764717181803044	0.5740184769252187	-1.5908914052456107	0.43627524517943783	1.6570060960419704	-0.4305083232285885	-1.086793019951355	-0.6752169713018142	-0.30985298486789775	-1.48166532158192	-1.0349971865508125	-0.2986173560745822	0.09814834303088422	1.7671848110071364	-0.2279851874268988	-0.19197621645917207	0.9134269057168168	1.4380360080060905
-1.70710064680687	-0.37549268220532767	-0.4278220148774276	-0.4893877725337216	0.7859711588777653	-1.1063352424621977	0.9406134264487541	-1.3306590362909472	-0.8061840702609848	0.06512336224527514	-0.07175479326434497	-1.1532109736291623	-0.701409949698067	-1.124230433342448	-0.09943984633724169	-2.022397508455017	-1.1335142122533166	0.5643547488647249	-1.0329252738137131	0.4955442701657111	-0.7976593193168227	0.49073930803541677	-1.6430076171735664	-0.6756037408857367	0.4004002438516473	-0.6470195870674823	-2.4819924560103312	-1.114158191132899	-0.719543878759032	-1.7115370317130985	-0.40067510656214234	-0.32846573793667716	-0.24376924600891925	0.2875410980429752	-1.669849394136269	-0.32742996799739427	1.3745566922690444	-0.7857089718354914	-0.9216095485488336	-0.5281066644522161	-0.7852073620667088	-1.1911222086286126	-0.8233310571925113	-0.9822914133012995	0.02547746879973063	1.0255079653868089	0.21668937590885637	-0.22103242637369072	0.5597272943365161	1.54007441533863
-1.5834890353710358	-0.86602596906771	-0.5086413020857123	0.01876919236970631	0.46502926237252584	-1.4485824269765286	1.0269051143212011	-1.1203084487256927	-1.0618239671657557	-0.023341641986259123	-0.11674702540602776	-1.2828561377917351	-1.6249407756192609	-1.5865745761800676	0.44341137619353405	-1.9018985286438186	-0.183127702175917	0.19042737623103245	-0.8070767814407082	0.6273399549002737	-0.8178679520053351	0.4376611610324691	-1.6157158190242273	-0.0780517427137719	-0.20396443038139103	-0.9103757349209043	-1.929419965074754	-0.9525568084196876	-0.23294873354341566	-1.4374890553361195	-0.6708225157182259	0.014134343504751271	0.12910065063599818	0.09959373163695015	-1.1551027847491313	-0.9447250086284609	0.3719700582330956	-1.0446681445556658	-0.5892256720325895	-0.4487727998888447	-1.0837584746442492	-0.39609685663882116	-0.6049951628684777	-1.4789949653084578	0.3780072825760291	0.10387617867417885	0.7994129938648683	-0.45446229151986806	0.11031815119261165	1.5184757886008093
-1.5076510970659545	-0.9249071093027266	-0.15715546420195764	0.19386347308667937	-0.19683831046365405	-1.0812305587191868	0.8750254925537446	-0.7526412443323939	-0.7645736134372073	0.01379705003849772	-0.027430358369889343	-0.8861786832083121	-1.855438832893838	-1.4324895591445683	1.0714333759266281	-1.479661012512366	0.8098082099206887	0.04729583787699544	-0.4762868301372722	0.7899530017446691	-0.7369287874340887	0.30634200049882176	-1.092319607236008	0.43555231860946064	-0.5685237997352212	-0.8997000934500866	-0.7742860649252763	-0.5526621430914335	0.15649732073381967	-0.8687681112306599	-0.2659025599171453	0.5528970588837088	0.3928673637282769	0.12230996494236276	-0.2137680027996656	-0.8889806288654312	-0.9920679386305393	-0.8770676256018071	-0.05287543318099315	-0.4353199238470489	-1.016974832524903	0.43117086561291657	-0.3296495554123551	-1.3803445713594706	0.9453183651032788	-0.38400426537698484	1.2845131964723537	-0.6085703010991922	-0.23207295257108015	1.1657442536969875
-1.4456296175695769	-0.517956630449747	0.45650864982720407	-0.1997242596082637	-0.6502084615170314	0.047916214418020485	0.279929523288553	-0.447152738150396	-0.11356762272453705	-0.008562019931284108	0.18083486964469447	-0.07275495373288336	-1.2788530709061818	-0.7214942045028764	1.4373390917823123	-0.91116855130374	1.3227409088290951	-0.07542156205015585	-0.0777455916687914	0.9118911202857795	-0.5383090105330752	-0.20695280287660572	-0.3107543380207139	0.6191909787901094	-0.5575578465662278	-0.35138979320480007	0.6496951697278657	0.1767422963795664	0.36878669577478573	-0.22592195290129125	0.45691282162209174	0.9562481682739272	0.3368224607270355	0.27985883380387433	0.7874215792371503	-0.1766751874307941	-2.0999197823267886	-0.269066213295086	0.5162360278157154	-0.44802271042179265	-0.5339694199501677	0.890246252003268	0.009034526059728173	-0.7721645209462108	1.186243124832014	-0.29001251341512235	1.5035117435236987	-0.5062156626588616	-0.44005658714676016	0.45003353980404615
-1.1300320737583045	0.06610770002511022	0.9328773905269483	-0.9729898375508619	-0.5339740192837065	1.4722457749513829	-0.6542515992966373	-0.2426578558358852	0.42733167371187475	-0.2507179055232669	0.37369859320105314	0.787428586730205	-0.2821749086625686	0.08628980647063421	1.3495037506222247	-0.3453932282418993	1.2098824969939475	-0.33514641735059486	0.30464958719099094	0.978211581047216	-0.19489163207655566	-1.0979901713403677	0.3942388518868873	0.5036821349616758	-0.19363471234927393	0.6969712310155917	1.9192137414186052	1.1145516788983432	0.4263670341236668	0.3156162955710403	0.8975479333013437	0.9178788008390625	-0.05846871032513071	0.3972293237068321	1.466843789817177	0.6640573351476634	-2.34429381592921	0.4743310344736034	0.8099063189004012	-0.42800184499849203	0.22310055920060984	0.8850872810463656	0.3289809100818244	-0.14089953526315532	0.7173746550426601	0.05369678292790685	1.4604590443442045	-0.21427247044674413	-0.5865046939366066	-0.3669183072941709
-0.32843902933103897	0.4605060598954988	0.9144500297901926	-1.6501412092580374	0.08962166099097668	2.560861057988266	-1.550037953768497	0.06029019060422634	0.48743775770639414	-0.6354486832052311	0.40177316313904143	1.3571945992995542	0.5748350193355415	0.4795591219690048	0.904316777789967	0.15384682970837163	0.7150990373920839	-0.6852455654687744	0.5722651459942613	1.0477980290468294	0.3095620366430277	-2.0040922308490052	0.860866883607108	0.303863939131261	0.4175316547707724	1.909208379662796	2.72900598933589	1.9993464396193228	0.39908061524227134	0.7046306805558158	0.7121081593282622	0.4043430567424044	-0.5948834939079614	0.3593203356929275	1.6036293570253612	1.0338151117354109	-1.4840966301557257	0.9986601594229378	0.6085278252147481	-0.3234747123303605	0.9543755757221382	0.5959159758334343	0.4860565047224601	0.04697932474480383	-0.29963502269475	0.184353252835774	1.2905780304459826	0.02815084807953527	-0.736187890645111	-0.9097218684261394
0.8482081916011499	0.4802263656860493	0.33743913422588484	-1.8204663834303763	0.837007451710302	2.962679399167098	-2.011500684924053	0.668198794565255	0.03991599326876444	-0.867356695904103	0.20377374521932798	1.5636958417711055	0.945385463400232	0.2849977295663083	0.39667576143486755	0.6119882971208375	0.20125827725962245	-0.9584205016875986	0.6765495071189669	1.1632056887975288	0.8955015609502501	-2.4622190043820833	1.1895637780836021	0.1926463340555594	1.1125871971409773	2.842641155205233	2.9913552249156323	2.597675444680183	0.33717332468236766	0.9708793503118825	0.06347221050004177	-0.29092958125305307	-0.9941373012117467	0.205747989749223	1.2049290408580946	0.7282347353915355	0.13134753197647323	1.1988938278783625	-0.012621583743995867	-0.11228519549745149	1.3460918326325415	0.2560173522045237	0.37821285097054036	-0.2703273709223299	-1.2403488385027435	-0.10778346809588023	1.1147131044631164	0.02023938960881795	-0.9052255377110133	-1.0187321447381694
1.9207169467750844	0.1978926848125325	-0.5227854651577498	-1.4235543557641566	1.3136578955259182	2.775685541443778	-1.8965074312768992	1.4954491367117648	-0.6204025659346218	-0.6937156933972073	-0.164279486629221	1.583386504953045	0.846108378549821	-0.2324872463852498	0.08075493812930754	1.0868737582942551	-0.14591020276933842	-1.0661307833020093	0.6669418143886359	1.2606315577757519	1.3493171926710672	-2.2626252145680237	1.5854653316390956	0.15228929896471302	1.6457124813601551	3.1901205268197517	2.7964251738956545	2.8186334547686815	0.25692703893495894	1.131028720495992	-0.5690803344443218	-0.7457350480647552	-1.0950105789357198	0.08966727310196052	0.4565282275355317	0.04996660759939778	1.6777014328699313	1.277070920396221	-0.6741569807943787	0.19418470583159217	1.2671524255747895	-0.04672994084226687	0.06643704766271763	-0.7190907183224283	-1.5119214829067416	-0.6703705280468004	0.9280711580546028	-0.23218886603026145	-1.0791361589653214	-0.9073110526858364
2.3798102112132278	-0.17442001607082372	-1.234324348106607	-0.7485593524010481	1.3674415238852276	2.3421731431952644	-1.3954581912962267	2.123180678588534	-1.1097434560234682	-0.1678757936465866	-0.5730607058760397	1.6175207264380351	0.5244416596061745	-0.6320144907932218	-0.014947880734319135	1.6005198815618422	-0.38774168923583513	-1.0915938188044423	0.6730317212433775	1.1870358744285645	1.4259019737865561	-1.602450362253788	2.1074460535557353	0.03301804989400717	1.723025587427849	2.9128104106942807	2.304703367510511	2.697027148840569	0.18502112675170257	1.1550677613499967	-0.8190151744652854	-0.7041946835181402	-0.949123334045685	0.143629525610135	-0.3774620161572263	-0.4904578746804552	2.314907836404904	1.5046942701345698	-0.9147995761737775	0.5672578259895631	0.8901338003622482	-0.369656799648329	-0.19449269106226627	-0.819746190868637	-1.0253533636917995	-1.187893361530712	0.6277636338898611	-0.5242969596205845	-1.219384920077428	-0.9679145738829007
2.116489611403491	-0.4456770766205979	-1.471645203670367	-0.1728684479866611	1.1211084347064035	1.9041293466710882	-0.867966538391693	2.1197876574499457	-1.1972990572260345	0.35254523194793835	-0.8809337374446254	1.6777783933273283	0.23116354583184265	-0.6740849281156333	-0.06275420239357173	2.105034551815165	-0.6516262753504374	-1.1795858138701116	0.81996061123929	0.8205985743978734	1.0501753155651725	-0.9175763261244784	2.5595270410090145	-0.2502502480393373	1.1700062194601626	2.2045793891631953	1.6671480028692784	2.3060145742503626	0.2013505526320024	1.0273164214700978	-0.702382519186941	-0.23403086799181594	-0.739190681611752	0.3664759588380584	-1.038626107038997	-0.5918973885477745	1.7235655193757458	1.9094804110217323	-0.49713211786037276	0.9794644550804322	0.617936978421687	-0.7420930805435658	-0.08308285900474874	-0.38000858180445973	-0.23019330122175338	-1.4558288547774818	0.14980490140698563	-0.6138120580702211	-1.235054944050077	-1.3836418422129146
1.5509201422191954	-0.5053209222352143	-1.1711638772762174	0.12253327426799895	0.8303153096985921	1.4515237292862075	-0.579880492445098	1.4689351736218188	-0.8925851408215316	0.5060177762197808	-0.964380250643222	1.5856568406900233	0.1081702690697558	-0.47275070114384976	-0.2357649839062547	2.4983917543012866	-0.9089782364952441	-1.3441265775492957	1.134933477064743	0.18590107378893986	0.4477289511990794	-0.544781106473532	2.633222981343165	-0.5849062492473491	0.14167881115028458	1.355011110128675	1.0102993976146157	1.7198376946286176	0.41355618806883054	0.8268037060425117	-0.5005906519284855	0.3663935735312046	-0.5987643652089243	0.6206801850370219	-1.3264349330625542	-0.3330147083820427	0.3398821684761768	2.1884767976540465	0.4264276343513599	1.404066615520658	0.820812623098347	-1.0137918979507874	0.5582242608313572	0.3834732637846331	0.3082007918895088	-1.4726083952711033	-0.421516857035232	-0.3905787439392949	-0.978759056151696	-1.908884496669594
1.3082772531605795	-0.28358008567914705	-0.4986632081376894	0.22807036836515307	0.7266629485820394	0.8802699291472559	-0.5456541634443667	0.6994056056632265	-0.3630007445670978	0.2709641161099516	-0.7230220132767927	1.1885674762282947	0.2263019377744989	-0.3017492101619349	-0.526254249165137	2.6743069335787544	-0.9488230939363954	-1.4049845993897327	1.5185937057993801	-0.5415105241102539	0.05293269210886231	-0.49847681102200236	2.1828477017789156	-0.7325594074523231	-0.8361546568893112	0.6243566815161722	0.4500493788846885	1.0663307845996655	0.8620322569286779	0.7239295222199845	-0.3989252957720204	0.8122292816896347	-0.49700360577283526	0.7370168525029339	-1.1425333946425802	0.016374337338244668	-0.9125023444169102	1.9553869416894574	1.4131232337123678	1.7944825110739802	1.5490864825828108	-0.9014497960560468	1.5542465464359807	1.0787477664397365	0.399278303348344	-1.3066238835318305	-0.8867852493443199	0.0799122307117226	-0.33196870551980917	-2.0490987798414757
1.6943533440998229	0.2685832963439744	0.30219610484295717	0.34350465804935126	0.9427637386550438	0.2592451340106762	-0.5768736258772348	0.5346855691958874	0.21056577482019065	0.029256509385096312	-0.10073375931298853	0.5869943886104676	0.6374819245824211	-0.26043237178088413	-0.7548918606792361	2.5735032483166123	-0.5825341826923283	-1.1386072004553054	1.8065729590262694	-1.144268975810029	0.21650306774915798	-0.5290822267554669	1.3890610757509463	-0.5475624434084995	-1.1278511119382477	0.18758632717257287	0.08031345962661302	0.5761253593157012	1.4324545789568217	0.8716281554895293	-0.2511635467816863	1.0151643943076212	-0.28845841829740615	0.6401486095267661	-0.5372128936981387	0.31995540848237247	-1.2352899735577412	1.121604071222194	2.0210922593773155	2.067608734950889	2.443896197991773	-0.21938005186864887	2.4442214238764834	1.4978198097573212	0.3442608916242466	-0.9285871077498385	-1.0874912009645332	0.647410163194972	0.6491435376074548	-1.504989676135692
2.4223604451436365	1.099218509705582	1.0424698189916344	0.562002882469652	1.4873104543253417	-0.10681513778787231	-0.4679716130215884	1.3035376838311954	0.7206074684961941	0.2571914159441095	0.856165003301938	0.13924010991984734	1.3169236840757355	-0.1350016516353848	-0.7585747797913532	2.2063984551803855	0.12044088391388857	-0.5133631388853114	1.871740388576074	-1.49039211890791	0.9214972759919284	-0.37964077419094683	0.654047716245344	-0.1340973235240481	-0.43243308109593315	0.12048686681369417	-0.0698096199662168	0.5039266586372637	1.8670376458935865	1.2769358524286754	0.28280608880660796	1.0692417624286537	0.12508917842505177	0.3976228976081701	0.2755365287165403	0.7017082740915526	-0.4866679503692613	0.06412871424603783	2.0743076297259297	2.118461722018078	2.9439211305829085	0.9065918304944123	2.746622231255599	1.7703629182868332	0.5856848634221468	-0.22406642516294872	-1.0435830967929391	1.1937922886885204	1.6548552300285506	-0.4874701094391569
2.840807860844926	1.9457346548527676	1.6175855378181836	0.8078113043125725	2.2039114706704868	0.07252737437055108	-0.15754596038227167	2.5996838534969973	1.123662751690512	1.087502252457296	1.9414059262548593	0.19820912396861468	2.0420023574241064	0.3970197062569931	-0.5691359935731998	1.6372310694357128	0.8105583240475666	0.21641722841733738	1.6842516119877786	-1.578378228274048	1.7445735697662401	-0.0005542321549137176	0.30294964629887544	0.2197348443198893	0.9184756196773114	0.37980195712628817	-0.06218763392945607	0.923404200512012	1.8943543310095494	1.7659177642659774	1.339599747824	1.0883330374645703	0.6749234881076058	0.15893345692989613	0.9814431114765683	1.349015036662864	0.7479786223485438	-0.6050077539569052	1.7110262546620796	1.8684951543522152	2.657739521173512	2.0495601820903833	2.2635333441701975	2.175390147463236	1.2232875969449701	0.8028489445595733	-0.938922733792725	1.66525543261459	2.2241406496819724	0.39444885747887726
2.4780127465342696	2.361952801885634	1.959514182351965	0.9631135255088343	2.740181472610728	0.7311427881981477	0.24982572914749362	3.5099923571537444	1.3844346058994788	2.1226012397451703	2.805770378621883	0.7828563161992473	2.389020447708769	1.4010537526323152	-0.39813909259609453	0.9465992736578991	1.1014009195372896	0.664673095351548	1.2883092313181257	-1.4838137385918055	2.124149988540243	0.4514850485403626	0.3405586730058501	0.2863820588366198	2.0938566326723422	0.7852036455440958	-0.012139219999256146	1.5672548189014366	1.3979614377050125	2.0765963256508897	2.5736405423401276	1.0667432515593351	1.159507561118229	0.03733902186142917	1.307290823956674	2.1935564309214457	1.58687725073001	-0.508427922157141	1.2040316968954323	1.3181570159882354	1.6262824144149337	2.736021014822723	1.1977398866041247	2.7896229132163355	1.8503463345262736	1.851881531592949	-0.9564557231212343	2.0133211879862127	2.004558604020676	0.5975968541712214
1.4378034445286385	1.960635000722005	1.9987833727153392	1.0270603327495282	2.6408753839522534	1.367616697129445	0.5894224658011882	3.269598947012019	1.4484870034687043	2.682471318138091	3.0889016086510135	1.476843972295259	1.9603351235176958	2.505796526058355	-0.428471607855386	0.20521587964403407	0.8769020365993144	0.6002732972708796	0.734675028551146	-1.2759246640584951	1.7529686910169147	0.7933104364799213	0.4738959644958638	0.10268377233596113	2.3001783362522055	1.065853780977871	-0.001183167020192697	1.9122495593317776	0.5028078425740161	2.0085912548663134	3.296779901390617	0.8917847191120276	1.3999518171694216	0.028898108198481497	1.1662736425680307	2.809305436129201	1.458827434439844	0.17673471953594463	0.7234682032849437	0.5654670615101905	0.27463670370108073	2.747846117237638	-0.004475601572244056	3.3074599691789532	1.8731584417817728	2.4102459254694777	-1.1061503049167032	2.1393137075771724	0.999806402206494	0.07156091229310169
0.30852337293236687	0.7362111023178124	1.691425772283339	1.1252436332073796	1.6152786728702282	1.3761051861683034	0.7639633839342347	1.83845434030139	1.2750397902010122	2.3033188111012564	2.616873058875107	1.68479720072327	0.7219257526344728	3.1028568061140342	-0.6095030552485061	-0.519258423935914	0.3870093521149198	0.12816573847039195	0.04920724155132567	-0.9809881459954991	0.8026212590722589	0.9827354840361106	0.3865518320780103	-0.06141910713891405	1.3528284630105762	1.0045862961245522	-0.01341412684103421	1.5257825862453613	-0.48600234519855523	1.5229299000809378	2.9722849987111166	0.4819435990678905	1.3741491783276953	0.03074526065609655	0.7055608979743896	2.6801539641559167	0.45080339905346606	0.8378522471366302	0.24766469839800492	-0.22458075710251113	-0.9004694583844057	2.22754491876692	-0.9526935487805838	3.224923995778886	1.0391230603346546	2.1030630326611965	-1.2044468281071847	1.9322245912303082	-0.383231443144137	-0.7096644638066183
-0.32734287908242127	-0.8062725660065054	1.0834714526420186	1.3510431826608396	-0.1647304265169237	0.5517123406243216	0.7929497013517948	-0.05663863153826601	0.8968904451497166	1.0854950093529916	1.5407761356020233	1.0819182245449832	-0.8402858387548033	2.7836124311522337	-0.6679732491391205	-1.1341848718789862	0.03608958404055888	-0.38501215194871913	-0.7234195575187413	-0.6067931355081879	-0.19106100563358797	1.1192041231236864	0.030481414986454177	0.045808684368585845	-0.16190899271455494	0.6065837639279122	0.03914113359728205	0.43539862180399885	-1.2490753512450419	0.7428381856030484	1.6690433549284562	-0.093495535195447	1.2116311414141685	-0.059539847824878867	0.21008257957957843	1.6420979478121103	-0.8185731357878575	0.9115822325417795	-0.3140618612379295	-0.880378040720981	-1.648012882346566	1.5108271533391762	-1.5122003136110165	2.2599642239165085	-0.29278546302506625	1.0414825296910426	-1.0343828624513844	1.3837028747640554	-1.537949972061857	-1.1251026181135064
-0.3518534039908626	-1.8916195128518571	0.33744075130555606	1.605452802253852	-2.0077367304366125	-0.6674846096806931	0.7645094931883595	-1.44336033415724	0.4448109751862078	-0.3862728202551377	0.3007098219977377	-0.09174935818483193	-1.9509319321152352	1.6564708628688491	-0.35371521153691887	-1.512818651802982	0.042579402025491424	-0.5757350591992444	-1.4481967815429873	-0.18086905209605791	-0.6951144655037496	1.2989778403252559	-0.3215629548592097	0.407336578542458	-1.2910193054136765	0.14423290046516324	0.21471691064713744	-0.802175364777635	-1.6069315907376014	-0.11200498990878092	0.0819645491491081	-0.6328090095102425	1.0637639880408745	-0.24724362204573994	-0.07987902306757765	0.11384603591949045	-1.6535571257707076	0.3412893340623436	-0.917252709376287	-1.277378958500948	-2.0336324112750166	0.8455878925498908	-1.7615090470960024	0.6608806580139036	-1.3848818094591446	-0.15495824788651874	-0.5532857015630767	0.664545851807337	-1.978718936401101	-0.8628312677553202
-0.1492319390666199	-1.970390105449698	-0.3239204908292062	1.6204911522110943	-3.0411316752741286	-1.475879444532122	0.7473286874989614	-1.7720451583152579	0.10041024952584014	-1.4694262780260416	-0.5953695003826104	-1.1496143985213296	-2.057637969098833	0.2835897747214054	0.2908519986746534	-1.5355596997323189	0.2668445065567409	-0.32299729641206276	-1.8932259470396	0.2447793086615741	-0.5260166942432367	1.4847831308682364	-0.31837965976990534	0.7188918589458899	-1.4014695926305925	-0.010962329074546142	0.45406549891518083	-1.452883604459036	-1.5646383052339874	-0.7995426609803296	-0.9321416716265563	-0.942810012987348	0.9769356007383786	-0.42937173084475994	-0.11158105812205037	-1.120087423383337	-1.7049820622941774	-0.38049034992336256	-1.3046469258589586	-1.3602810293915437	-2.23839899016385	0.24675373197595238	-1.7850616400050836	-0.8729330548122057	-1.669402490936707	-0.7419599991481619	0.03490101919940469	0.06108178153053993	-1.5678737615969185	-0.0843161252167891
-0.2149081398251644	-1.11268386408907	-0.7244909936230016	1.1774025189169752	-2.7787676529904433	-1.3126890876661153	0.7358750118821855	-1.2204351614680755	0.0009410577082675979	-1.8781575155421528	-0.8544869608235778	-1.4346715965688788	-1.2461905205699642	-0.7068042146848013	0.897073871381011	-1.166513289786741	0.3566984836809339	0.21522078405269765	-1.8325305553548152	0.6193251396386664	0.066965139267712	1.5231055174545052	0.13402941944535768	0.6337252351567134	-0.6289234537730523	0.3169250863383944	0.5967569985077289	-1.1481452027574839	-1.238634209109896	-1.1179042044189158	-0.9534834518463758	-0.9732706757728152	0.8843032687248569	-0.48262130665528125	-0.023473691776321755	-1.4368695549890056	-1.0860358280014084	-0.6308391243400049	-1.1525033113878596	-1.1348338065160224	-2.30151740435527	-0.3992334740814775	-1.521503526404538	-1.6243646090049135	-1.1591296844519432	-0.3738819534664023	0.4153479700539319	-0.20505019263206234	-0.5226555610411957	0.7914012050396582
-0.7017966005127555	0.02635020802749043	-0.8115808122328543	0.3303991546205677	-1.499587710802286	-0.3201675168738805	0.661237052408532	-0.4458774511756776	0.1636571463533959	-1.7669633332444747	-0.5581022311558421	-0.8085566093812916	-0.2039536117789768	-1.0181613617549805	1.0374308572024122	-0.5053105973566185	0.07836141372913698	0.7661469684418887	-1.198444977255905	0.908534945336706	0.612696770051597	1.2879179437190797	0.7355844424447147	0.0678807581428156	0.258914938138996	0.9166805690324564	0.5027111332516304	-0.19177705325444094	-0.7430800697814041	-0.9741905112606635	-0.26518361063619134	-0.8266503336340114	0.7101962096808823	-0.37906005136907645	-0.012380451043414606	-0.8032957274991704	-0.17686951932870684	-0.1896905601484553	-0.3350024464018317	-0.6478399197145864	-2.0623373082111742	-1.103070065823496	-0.8237861607206814	-1.3241680351066452	-0.39100086172659665	0.6443272444060075	0.4018489597951115	-0.12955230873013826	0.7586625832975912	1.4417934848964944
-1.3034011984362213	0.6804701805569408	-0.6473634535397177	-0.5810969901023322	-0.09692256723763132	0.7438443579597191	0.4486946122446501	-0.043782698095983924	0.4884510261765979	-1.4721348840049584	-0.0822236122065726	0.22275334304901812	0.2820382161129204	-0.7956823619119874	0.5851652790024875	0.24094575094010443	-0.46153180497535345	1.1475044343765508	-0.16193619936659173	1.0776792756538975	0.7398071962617563	0.8052907957662078	0.9867950232117264	-0.6949227927197864	0.47478312338858475	1.2910005543264984	0.1789577104785255	0.6418573190292058	-0.12945688543356731	-0.4567766536766887	0.4155658016763165	-0.6440148273547767	0.47047092014579517	-0.2270239161736784	-0.166310619943829	0.23653327600017934	0.6615609768724321	0.5645211331559831	0.9162084302161525	0.026958017925182997	-1.3579961851492925	-1.6562684023881085	0.32312771765277637	-0.29965335821978045	0.030117230224532873	1.5886572807521204	0.08475671220690005	0.08802225494657366	1.9037922599848558	1.8115435740237082
-1.5524310374398436	0.5404214936768218	-0.334118465436227	-1.1656877026883672	0.5436272392048418	1.086750884006702	0.08001016604818349	-0.16770591010046831	0.8377731787518646	-1.1907531411219592	0.17474228040602832	0.8580300659337214	-0.08189806031948309	-0.40904852209903425	-0.14718699575388428	0.858687915807982	-0.8957785560069997	1.347912401334572	0.9349354218341945	1.0701369212175356	0.37384843517342514	0.23890864446114746	0.5688422559400749	-1.1904058732544103	-0.18397222104099656	1.0143761293585898	-0.2059542783616382	0.6865599226655522	0.5839861993022087	0.14768028925753066	0.5141367217499995	-0.47998756568507667	0.2601583766631925	-0.18910341182973986	-0.385828293414963	0.995552400085578	1.2381652386583613	0.9672000533992946	2.1043059585287147	0.7910922385420699	-0.28051228752653634	-1.7619921260568463	1.6416993845962085	0.7889806613813517	-0.10201842565884489	1.8546116880580563	-0.23459736256956248	0.22237678206712985	2.6797461345747293	1.9968201235323972
-1.24226064495036	-0.027516168690485985	0.053261982310644565	-1.2645801697728254	0.17708923096260432	0.488061252286096	-0.37352585358496554	-0.5709449213091443	1.1275042083138818	-0.8913981596100425	0.06715404805607028	0.5746986120613495	-0.8852142863008966	-0.13062520204235184	-0.6308072992389345	1.2269895885303679	-0.9010725636784919	1.4470982933108498	1.7514119802737342	0.8293813085304008	-0.29462781962059864	-0.24051676799696833	-0.3993114982818533	-1.0989462321581858	-1.2103770396198728	0.07940246089002141	-0.4459149066344125	-0.11374157387270202	1.3344403152155868	0.4608826570175541	0.019453468376361385	-0.28195322720376315	0.1385291146490395	-0.3319338127517626	-0.44781858139956765	1.1389646289015574	1.4956899781210582	0.6254945915676065	2.752127997600141	1.516515828424943	0.7716432533938642	-1.3061079030986917	2.6336801666772596	1.3997082409319492	-0.49074561704954206	1.3764139238659152	-0.2697701568675586	0.21149641968474214	2.990913303756419	2.025210966976715
-0.5922748383075775	-0.2957636585147159	0.46959634595835714	-1.0369656628090909	-0.6635751673849738	-0.5616796301099827	-0.7618711670250192	-0.9447890842274914	1.3491154584266616	-0.4934050337498702	-0.21913129782921859	-0.49841503192995923	-1.3623467402133984	0.02073536505390632	-0.5349048910430992	1.3342559199581967	-0.45565414081121236	1.480693298405635	2.097794336986865	0.36937796788635235	-0.9913241631859141	-0.5659281455228691	-1.4403928871320948	-0.4481332661841798	-1.8223853218059887	-1.062885422782883	-0.46060680046611957	-1.1868833847535094	1.9674432890054336	0.22797374713541843	-0.5698593877079232	0.015389200397496866	0.03411161312171503	-0.5314038607482402	-0.16316338011601192	0.8449550725231888	1.409920832217696	-0.25257816735713423	2.662724071451277	2.044936713669225	1.329128924665877	-0.5146936239090447	2.855854646142604	1.398307236475404	-0.6456880634989947	0.604324935489657	0.04672681452971373	0.18349420972227085	2.8265361899379515	1.7885901464060536
-0.03686724501742792	0.2162761351880935	0.8485673833176943	-0.77200423658469	-1.1460575232339447	-1.2928386026176	-0.9092178383858972	-1.2017134412571673	1.5031566248428614	-0.0790572708775134	-0.3431022163504925	-1.6858022001310755	-1.0228309740641237	0.18204594594969165	0.014228694838643688	1.2051287345150767	0.16903374696480644	1.3850417800917194	1.9636485639562105	-0.16717666319524432	-1.5239776679003083	-0.7588934803311029	-2.073733011333042	0.4510529127359326	-1.5904321771882108	-1.830407054892179	-0.3547910059046254	-1.8123857612919296	2.273108220125129	-0.4925215811043557	-0.6989043072092018	0.3792047047043252	-0.2156627981055929	-0.5284713192263655	0.4806550213890618	0.534223292915335	0.966008260041358	-1.037385175847642	1.9668430254976295	2.2063329094902793	1.1879103525697938	0.1693132640662744	2.189711836373975	1.0009447211391318	-0.3173789409075122	0.08766984713758434	0.5398730441780613	0.2913458495086691	2.226838104662909	1.1963149882764106
0.1363357663351635	1.3209063500001403	1.068876681601614	-0.6044099027626859	-0.8426972806944664	-1.2864579963321288	-0.6933123958006636	-1.461678822817017	1.5132125555815152	0.1195155640943513	-0.10499181878346443	-2.2629840591469423	-0.047695224980589555	0.4342775349557903	0.5542164736124675	0.8199115512136375	0.6583836689055055	1.0679989941863004	1.4394732014922058	-0.5390437382812965	-1.8295665105409706	-0.8231264287043675	-2.1599681572129095	1.2513757706125488	-0.7517161899078216	-1.9552027399583485	-0.3141969798029107	-1.6997681622228251	2.0933885558020777	-1.3283919339448045	-0.22059475463453515	0.6650037041146386	-0.7033384740014587	-0.11713368539829168	1.283525059646387	0.4401587124943658	0.2300473337152403	-1.209270915161607	0.954219140227723	1.8690478344386916	0.5560481341349457	0.4091522947740789	0.8992341888440032	0.4819433521970818	0.30703833541562453	0.03040776823116235	0.9561277358685023	0.5086639439734193	1.2834672554423356	0.3681460128623228
-0.03662954050168459	2.268058410932316	0.9972858202498763	-0.40276124887973186	-0.07269649437362564	-0.7748832634071587	-0.11917119949374524	-1.8121740762657959	1.2257977860960236	-0.03070899332418682	0.37024779475239283	-1.9702268129988654	0.8702702305426879	0.6891528435704553	0.6890252308925897	0.12462300451317672	0.9116241536381765	0.5331851263572177	0.6357024415420318	-0.5369647444255974	-1.9253118050691338	-0.6845069730792608	-1.962861270567033	1.7820549149108478	0.02196197750011717	-1.6767310827521884	-0.42380708673738277	-1.185388877072292	1.4329611883459232	-1.8274048040518922	0.5010693183281965	0.7219948292357571	-1.3114324102510626	0.6668650412616876	1.9214851077630524	0.41062404993283064	-0.5918281964638621	-0.786221109476656	-0.13900640571540834	1.0159742491797026	-0.11843752041213902	0.22789702107847923	-0.5497033287784776	-0.06589891852734583	0.7837591796543759	0.18447564231231212	1.1710049117032764	0.5921281388747797	0.14527566215517143	-0.36500890063363506
-0.3297353472804302	2.302609019327516	0.5944562662368371	0.058614532394360715	0.40370683879466024	-0.38158469249726096	0.6538863837979829	-2.123792215432631	0.535713321835719	-0.34007558305449503	0.713483664820466	-1.164501671291859	1.1010650067049335	0.7650829670649955	0.4281175456088107	-0.8573766907170413	1.0794286411143492	-0.0602706627441821	-0.31931277736812486	-0.1321856167636248	-1.853212688224921	-0.2705294269219267	-1.8917446430674547	2.072054952606608	0.18594477922224278	-1.5090852665292183	-0.5714134521357971	-0.894370811939557	0.49662349035721287	-1.7762330427010529	0.9045480994319818	0.526348062261441	-1.7397670754269539	1.5061271189988912	2.1037944142903036	0.10585322849383137	-1.21416827171959	-0.28577116124850277	-1.204096014517529	-0.1905042422182474	-0.4892766241624333	-0.02974467485564106	-1.7483109027533845	-0.7176815506997728	0.7864018362877193	0.13606864408308372	1.2689002771594153	0.2766030592196164	-0.9977617035766498	-0.6894362795855892
-0.588841955449453	1.2398683287069148	-0.003640734867397188	0.8014812100939741	0.07407164764325215	-0.5508561883773614	1.3593518699198683	-2.1255193403982315	-0.4507214591907517	-0.37541155942522214	0.599839644819745	-0.5161839892682588	0.5817012208891695	0.5586937047245218	0.16717647521387138	-1.9180519606432929	1.3648658033550949	-0.46447593114058716	-1.2286886215222736	0.47522730777065036	-1.6707839799412452	0.334203682441288	-2.1463785233186234	2.212369958120644	-0.25601510456829124	-1.7684934794400136	-0.5329078663830893	-1.1692466518274054	-0.3839421570440465	-1.3586086571741398	0.6785170673078397	0.22043081603542433	-1.708810821434712	1.9599405611603289	1.7097078558610985	-0.6077449744599938	-1.4381637764987365	-0.26387971829702356	-2.167811367165643	-1.413953129566586	-0.5318115996837308	-0.002829508382943548	-2.4916377650058585	-1.5035505966813716	0.35272383869681423	-0.2989017406855898	1.4365013076173985	-0.4491860446734006	-1.9511539228381851	-0.5616120929773255
-0.837007302427599	-0.3857755556311258	-0.5187193865574475	1.507699649645086	-0.8480918292359078	-1.1688032488272688	1.7335984913304434	-1.6702491930616086	-1.376641294895238	0.16032251200901232	0.017008827753201054	-0.49963795512425024	-0.16694112184778012	0.1431565318777904	0.3232272680379365	-2.6963565530743656	1.7834897764171014	-0.4958746330776223	-1.8287577694869197	0.9616273308755436	-1.4599113791975347	0.8305248669417603	-2.5527071652667823	2.2156165962898853	-0.7995405603186194	-2.264951764222399	-0.17668177548770939	-1.7600613459540968	-0.9057292325420025	-1.0116031075208751	-0.02379915096789888	0.014031441264735937	-1.1858550286596918	1.7244969430595185	0.8368682080255189	-1.4460700406608362	-1.2895225828149701	-0.8344342048120352	-2.876483187024294	-2.257727298026592	-0.4713488152364532	0.3705527179784137	-2.7555888472024206	-2.237978363023822	-0.18206994894578435	-0.9258538021580833	1.7661480229113822	-1.239034447588793	-2.5564598147255833	-0.24009393455797032
-1.1313203726298224	-1.704909433979026	-0.6868491887255823	1.7013200117609066	-1.5695070029102178	-1.6882199411641863	1.6361053313008593	-0.9229312761968147	-1.8132466154693672	1.0718645900401884	-0.7082837850615419	-1.064550783532733	-0.5077781960833521	-0.29029915918719584	0.9385773965961534	-2.876104926223578	2.1052472492701586	-0.1676020931452979	-1.907027703365843	1.0742219344700346	-1.296819601218387	0.8593743512761346	-2.7073690705506963	2.001452971297227	-0.8847266362632924	-2.436515702694488	0.38878326241722616	-2.0384576735817683	-0.9502096023318292	-1.0781046838945378	-0.752073370181105	0.02211483523677843	-0.4417928114580243	0.8202835778523567	-0.253761270967208	-1.8916510994574995	-0.9993328378608062	-1.5788118974249286	-3.116308191404934	-2.4551426660398183	-0.5175302944775481	0.797577872175221	-2.5999396620082362	-2.5858820165023677	-0.4786447969539495	-1.3793223076062922	2.136400283607583	-1.5885611998463611	-2.7275067201373937	-0.05567116345549767
-1.3612321360805895	-2.122443061223155	-0.443224331651527	1.1208654756618783	-1.3674163732936535	-1.6212180316394962	1.1141487495492077	-0.27054906754971403	-1.566919371664792	1.7068166946577223	-1.1577631154366732	-1.7138817119545648	-0.2271191185703855	-0.5826063942939224	1.6002527255483558	-2.4156221528087714	2.0281857409000184	0.29444887403273945	-1.4697814905161999	0.7783224650530731	-1.1800582733552154	0.2874447303455145	-2.295026468225422	1.4972420481518984	-0.35053026700614653	-1.8305199551248315	0.8623111685800734	-1.5459192411939149	-0.6477061662834913	-1.5280004866843644	-1.135478325313153	0.1710448706890963	0.12582890599278151	-0.4172223281877896	-1.2573585546885162	-1.628291401573442	-0.82773765084023	-1.9084099731729107	-2.7805061614561084	-2.0283293915019605	-0.6650596738024418	0.8819990937762063	-2.1204389354917494	-2.328237135410881	-0.45293032086400703	-1.4684334691231409	2.271143408819469	-1.2133310113116518	-2.4810297833098334	-0.13073123623862856
-1.2550856719982513	-1.6864277221396058	0.0027933018015842124	-0.02861288136775668	-0.1971168556774304	-0.9546459979894756	0.37538667359555405	-0.017541723029488532	-0.8780544198192861	1.4357395978025929	-1.1494448577343483	-1.895526625995441	0.31516369207879413	-0.7110894101768317	1.753707515560349	-1.6104845834674593	1.4269453827533463	0.5724321138322848	-0.8036899317789573	0.25615450736207873	-0.9875950740843591	-0.6122346062111691	-1.3195552238423087	0.7379349339351491	0.4670806199249822	-0.5308018174379756	0.9667545367443922	-0.405550593784916	-0.30456728896906476	-1.9730564128164296	-1.1442443489247642	0.2534063874304249	0.27540411130302644	-1.5284277836634919	-1.9415620860509664	-0.8461027696529798	-0.8671806662405216	-1.5542863272068117	-2.0228713304674475	-1.2961464588537688	-0.7346243130436448	0.46607315094367324	-1.4686792901990937	-1.5882056106697124	-0.2971715379890769	-1.3285671444639289	1.9340023974474174	-0.3090315725024028	-1.9474035172771837	-0.30833491639569366
-0.6452802946112	-0.961185027200273	0.27649706760666043	-1.1693868967736853	1.2464043513876126	-0.13693982035094113	-0.3156311491375214	-0.13864705025803173	-0.3119169355898259	0.2162644151775663	-0.8772024458246033	-1.3918985081523287	0.5378865114034841	-0.766691622236497	1.1513695508186008	-0.9045044115328289	0.4625310511605723	0.4469734442832845	-0.33291961662677855	-0.23164410046542963	-0.5389725779593042	-1.277131904007427	-0.08700401734188333	-0.13060126535871208	1.0390551473376677	0.837513256854389	0.6587773929810243	0.7470330638376461	-0.227961456368082	-1.9625425145928055	-1.0399194820462194	0.09353485258043369	0.08761293632372351	-2.1684220749267498	-2.2026741796652134	-0.1357094892751494	-0.9830057294937707	-0.7656805509315079	-1.2186953545911094	-0.6964966425212872	-0.5858479031369218	-0.2298700003973429	-0.8524830794396742	-0.7949857175473507	-0.27373465989983686	-1.2465632954125652	1.1081652821448884	0.5353296095223223	-1.3325876593059482	-0.3478634552917239
0.25522281640757444	-0.5451066074032451	0.07449239097035606	-1.7338496626430537	2.051047749714982	0.3205540462667773	-0.7601754065831092	-0.3153274404492605	-0.3697756235111321	-1.2538312031653578	-0.7400037226542592	-0.4266053610083067	0.16856051985119916	-0.8419203121776807	0.05951854344330704	-0.5758805182454173	-0.5281553712303884	-0.05928414501685838	-0.34439081081614703	-0.5139616299332328	0.2481831401905045	-1.2314507827879477	1.0077881366903119	-0.9339494536589996	1.064521917755577	1.544113875050044	0.1524050102775322	1.2457293760351005	-0.5502901654343322	-1.3191876616562863	-1.094998785494469	-0.30328273126144695	-0.118612191740906	-2.2473438884219834	-2.048390901945767	-0.038486268363602694	-0.9352566171476311	-0.0715879047362662	-0.72053903890759	-0.5228038440787242	-0.2739607079593716	-0.7872571522579914	-0.44584598127113717	-0.3868410723043842	-0.47524492354281167	-1.3435263541226798	0.024145532467965473	0.7335569083762757	-0.8225154024902772	-0.18548727718576344
0.8828036624475174	-0.6322656668820205	-0.6270756298367979	-1.5412384097154406	1.754899128900693	0.2525235116287867	-0.905014330639349	-0.22420018414236936	-1.095534186716261	-1.9871211311640615	-0.9946336134220186	0.5496674453239989	-0.5190247481165192	-0.9371793739318302	-0.9485036727568413	-0.5496870043451084	-1.2555440926313781	-0.6825792282158755	-0.7869656498181876	-0.5912586498772057	1.2220833072702506	-0.4527427015065375	1.6992988189616565	-1.5499896698013318	0.6586183292230151	1.279441136505501	-0.2688415354179036	0.8836109474697014	-1.1606758122947587	-0.2526288245409855	-1.3445825230654869	-0.7355063037945133	-0.05470665119606824	-1.9138000704582394	-1.543557532146327	-0.6164199448217481	-0.5768598419072009	0.15791195418323178	-0.5991832896388329	-0.753274600110168	0.00612293525893206	-0.9313478801423576	-0.26003104345668226	-0.4884409647206823	-0.7498909040762609	-1.434843998771743	-0.9843356594939494	0.1185411496665652	-0.4772306801218501	0.002100666684482357
0.7204181121808773	-0.9448397344123903	-1.5392803199836036	-0.8810262956991717	0.6297434037016592	-0.09490631638419794	-0.8439008290279579	0.18346595227723594	-1.999309693677388	-1.445522621508007	-1.5197871701344248	1.1883232970630022	-0.9612536854917523	-0.9629392531285689	-1.4354147131047508	-0.4987695669684373	-1.629006149748371	-1.0774270473918952	-1.312070281697447	-0.5930609496812956	2.0132236555414385	0.5670578394208128	1.923416364712394	-1.9250618218250737	0.1871010730891676	0.34819409167587734	-0.4938335858210925	0.023375425275964867	-1.7832565499932007	0.8158886625492078	-1.576086152662609	-0.9414603086752994	0.2984679533948469	-1.4293952271949377	-0.7755997669791473	-1.395539799326325	0.03276066888259405	-0.037485477759767245	-0.6025088496912573	-1.0975601028589046	0.12043377923024852	-0.7429870510647254	-0.11498372672541406	-0.8307202125143665	-0.8346461952944709	-1.2146118095866445	-1.6862818570625377	-0.9374325607091987	-0.2012659849331318	-0.006703914058175535
-0.23892407595540568	-1.0418139879561419	-2.2299542988130048	-0.25654517484425854	-0.5983658187288219	-0.35970051226184846	-0.7452450309683396	0.660517473676216	-2.393785450186861	0.023304317547989624	-1.896360455419176	1.4258534479553573	-0.8158972224330573	-0.8261655932941174	-1.4075778575119215	-0.15296713902052997	-1.7399761783491803	-1.0423080141046983	-1.53137852123248	-0.6626981258259583	2.2320357145484304	1.1428784371629468	1.750065938290739	-2.0449868807672007	-0.06559612808138664	-0.6063291747701307	-0.6698275181504438	-0.7222430463398057	-2.143875971968806	1.546299700082357	-1.537896757167458	-0.7897487744039138	0.6711882513320855	-1.0273129218864172	0.13236779710538396	-1.730514194681185	0.6804206290895448	-0.3332221442951293	-0.38930022181683555	-1.225684680627679	0.1250051943984435	-0.5643151061519437	0.21343152399733897	-0.9806400135913496	-0.566831791846697	-0.5938297086139301	-2.067583182210169	-1.7894796687738295	0.16009172037771258	-0.22399171858075373
-1.3833154607415548	-0.7132113747546158	-2.3812529074662914	-0.008310937726499863	-1.3081612231453204	-0.4084155789919104	-0.7439244627374211	0.9098982396817178	-1.9058774680792705	1.427250288459629	-1.7487207635203446	1.41441295050222	-0.2659607559416733	-0.5231999014184988	-1.239216494722864	0.45017402377864524	-1.7327903797268736	-0.6591898839492897	-1.2860152190931613	-0.8569157082688318	1.7280123243128822	0.8780548746215914	1.2963344030843842	-1.9232199328949025	-0.09403085301407815	-1.093368321379344	-1.0506680358199256	-0.9433127260996477	-2.110066389623854	1.8471743538573258	-1.1620538072340132	-0.3829201550045204	0.7195096205101451	-0.8190595763774114	0.9902476199830211	-1.2961800468847307	1.1594750868450534	-0.4576415947341762	0.15223444070374184	-1.0022960558086687	0.1840047199540126	-0.6865338852971966	0.7684459779144294	-0.687703690785371	0.002155548680636856	0.14036179764083404	-2.2737525456285543	-1.9682800753567717	0.6545345655284966	-0.4065759211867336
-1.8827538193631856	-0.13243298945406104	-1.9605904998853447	-0.1100830215311261	-1.3577184911431124	-0.39802067796551166	-0.853548720146826	0.8613870284482052	-0.7645290931081096	1.8755817536235053	-1.068356814731264	1.3113253650243843	0.15596049706685225	-0.16446419718731015	-1.2970640710004915	0.9968956644649193	-1.6946700491307403	-0.23623975059041533	-0.7155588863100107	-1.117236753779582	0.7221852505043729	-0.05186415357336216	0.7106369762696536	-1.6265036464930194	-0.09172810328714637	-1.070408779858991	-1.7293690747562451	-0.6550542170597148	-1.7190529305116604	1.817963437528454	-0.6063116002980781	0.006796013372099322	0.30375137920207085	-0.7630783363066209	1.555767002408765	-0.31912732154327844	1.3976955286290265	-0.40560191488780517	0.7838592040055518	-0.5468215845466565	0.3618987502898959	-1.090281298906034	1.3187537354263748	-0.06122475283333122	0.6644826756529444	0.5242492467193135	-2.435803055046418	-1.473032206131429	1.127432454364495	-0.28589237279527135
-1.3151025278309763	0.3300987985965925	-1.1982977961210954	-0.26775847100628536	-1.0301449464679517	-0.5189111737525102	-0.9520944891909077	0.7190194888110188	0.37044767805388384	1.2344571737828887	-0.24568106689711675	1.1355737620394217	0.06317423563673455	0.08738979039681916	-1.6018163835414865	1.1868488857499937	-1.641793465160916	-0.07851454049802781	-0.09315643206977614	-1.3133190899578544	-0.297672915618635	-1.028510028106228	0.19783252857808575	-1.288368566038625	-0.21428936271258542	-0.8336610557712599	-2.484428054198642	-0.16613795327178005	-1.1014642818598481	1.5766425055281936	-0.10103431119670601	0.1287596947423589	-0.3872823655049786	-0.6889863969306123	1.63036846772093	0.6140570864862014	1.4538671830135181	-0.3435508771722548	1.1167909426358933	-0.08667226838416861	0.5168869577836356	-1.4576659013641928	1.519932936678256	0.5541008391351523	1.2084519331887011	0.3216563807691064	-2.5262571360090442	-0.7070704895117369	1.3072007390060831	0.13659793438090392
-0.009512796046667295	0.44016571829022433	-0.4084473424537705	-0.20402236036964722	-0.6912688902618028	-0.7039674607037504	-0.861450220533085	0.737950313714587	0.9042615042103838	0.1676125036208872	0.22803809365029415	0.8087827532081135	-0.4184904245690719	0.12386653298307172	-1.8217003951830668	1.0201313040299584	-1.569465922190539	-0.25083175509399874	0.40519042067231514	-1.3217096792443508	-0.8598391084291559	-1.435891975569495	-0.015115661094052038	-1.0543469337394638	-0.4315499064274306	-0.6592650325784752	-2.8852292101478834	0.22385900582886403	-0.38672527181350874	1.163477477913872	0.23755958668513127	-0.06576733205758946	-0.9619350255511339	-0.37927385821095944	1.1908616967981405	0.9940055824458218	1.4045238972478675	-0.3401922965230981	0.9698657463883799	0.25458779695674866	0.4307334051996765	-1.4402705708590342	1.2248753505066323	0.8757205744434274	1.5235392519141762	-0.2292050855592556	-2.3707877456310595	-0.13667666219444527	1.033255338050374	0.5217758559865114
1.1916396096538573	0.28236363520241	0.20309713821266662	0.1148482200967107	-0.5016930057585748	-0.6252560428664258	-0.4841292643300662	0.9472733993815076	0.7273143329403169	-0.4513293205405317	0.15152086451182575	0.3161045783387085	-0.75021732718469	-0.02826425845465483	-1.5985297457476861	0.8135952213187532	-1.484924368168758	-0.5238962683854075	0.7877362305216903	-1.098354032771955	-0.7791575062814083	-1.0865269169601224	0.19012267903682853	-0.9794791831506141	-0.5989134080883075	-0.5500682301708196	-2.592337365843044	0.4136918928859481	0.32728206176745545	0.5995877119213063	0.45269836677555525	-0.39114958797383015	-1.1037972742467093	0.2979750452983489	0.4493171599300276	0.7190381569486439	1.2361188573765827	-0.22866292176687172	0.5694405416529487	0.5414824582906381	0.06550584680423029	-0.9532357444748017	0.6717999847789798	0.8878443628773337	1.582113176155557	-0.5693711971146694	-1.8175313439730396	0.045693802596103866	0.4433292201720833	0.4465335552940466
1.5740817441332213	0.14579303004824667	0.6082799148231999	0.4752244181763665	-0.39905693847236806	-0.01470287960780756	0.0918929690919841	1.0922623929833881	0.22821222377681802	-0.2494532878914331	-0.22302436149530908	-0.18628773383979444	-0.4679155111072843	-0.2079887369500593	-0.913917268087671	0.9178008292624823	-1.3882885143219126	-0.5645758549983187	1.134675108174228	-0.713183969860728	-0.23473292447350688	-0.31579041544717984	0.6931102878764053	-0.9760573709547535	-0.6476127378876316	-0.30698681857843235	-1.6249746722071332	0.45634997080340356	0.9371954000723126	0.000724159662025708	0.6267318514701489	-0.5743824375555314	-0.7912292034499218	1.2590057306476443	-0.2405726732920821	0.08767228007172884	0.8487989074119132	0.2342911957407222	0.39515368190917505	0.9119917093320169	-0.3159201494776347	-0.25055830521250794	0.3506045187053934	0.7896345092766369	1.3520408091442033	-0.26757305898893224	-0.9316562833327026	0.005027249445275714	-0.06335038295384281	-0.22807781670362215
1.0801394688461976	0.23153783565104405	0.8809935409106054	0.6070612264845513	-0.2774820761475932	0.9910342774657412	0.6103065273029706	0.8697234889870604	-0.08249651431766708	0.4020678951150255	-0.3916762836934797	-0.43579248905810947	0.3722564121116205	-0.21560068380868427	-0.16426004127932936	1.3825882427413054	-1.2435035368764935	-0.23038079004284134	1.4293085177010274	-0.32657626737670076	0.3848773350126331	0.30897322063289967	1.1567014231363406	-0.8883217494699011	-0.6755320448058895	0.1837390888553537	-0.38507813649594286	0.40365443160550096	1.3048252180616884	-0.41399908305280037	0.7370249456393795	-0.4750982382037604	-0.29593260204950217	2.1755930267277397	-0.5984109037895147	-0.48661918331066367	0.1779127511100671	1.0603170959176764	0.7792974879369458	1.3802455459257614	-0.32419487489820986	0.2745809820033157	0.6196428434310766	0.7647820330363088	0.7648656612090553	0.6115463355681812	-0.043776135953149345	0.06592951672764814	-0.09863458307454895	-1.1995920582699395
0.3031464827813768	0.45048997884777725	1.0713770709447699	0.3994487011141865	-0.1292108095572122	1.8409940441332977	0.8022858270995569	0.25327268455147334	0.006286249876567205	0.7850529765775535	-0.005880918433081533	-0.257433077939057	1.196227079352319	0.04409565365760888	0.13894217946206494	1.8788654218886476	-0.9963919378735625	0.27721274261691087	1.5262271665555571	-0.10674662002270346	0.7464831824710165	0.427609251204067	1.2452484332822198	-0.6500020692859694	-0.8266880453470701	0.761377637735051	0.5881491092372779	0.24324219467724653	1.3072864647332392	-0.46270228657978907	0.6516997022090547	-0.20540527704501838	0.0329736804724839	2.6179535530937086	-0.6053962508121838	-0.7714392405152714	-0.6670384243893638	1.896991316150177	1.5918151969777965	1.7555781735063398	0.20940900306408777	0.3935921998657614	1.3814817603431657	0.8066736743228967	-0.19307012653449793	1.5388288573490039	0.42132201431357197	0.4226008393624606	0.4049856095846465	-1.9250814839794692
-0.027077812260589543	0.4936477926827307	1.15250683257734	-0.020672794024295674	-0.009813461222148939	1.9644990646756262	0.587175707092249	-0.39582193682782507	0.30064594212613643	0.49361751738463516	0.8413311709225683	0.2771072744377221	1.3815303907158065	0.4636979387371936	-0.19762730931464398	1.9623687340297593	-0.6361139510515282	0.5485180029158376	1.3021773357758268	-0.1221896302231371	0.7609999678703029	0.13824361570689817	0.8936700354224918	-0.3760722873175069	-1.0729182477332118	1.10560883103735	0.9551999925735812	-0.008380150586717556	0.949615463787703	-0.16448684401951863	0.28504153685593525	-0.0424754560728726	0.033107287950629304	2.321470669913171	-0.5096865759381063	-0.7937125733343531	-1.373437101271221	2.2500274175475923	2.2869039211834536	1.7737358329653041	1.0266031710803734	0.202671302007809	2.1050571546947285	0.7637301515837107	-1.3366678391143954	1.932728904076394	0.2372584889965674	0.9900803056422898	1.1061847333071133	-2.0148523941209975
0.37160725874602374	0.11599756291274088	1.0785707271330225	-0.3843266500800924	0.09012298567697424	1.2549333974333021	0.1632907544040171	-0.5640475958327958	0.4699243608238497	-0.22954915568734877	1.6744850039463002	0.8666017137564695	0.7993445045799634	0.7673323940570002	-0.8494623446473308	1.4550950493161605	-0.23293723761067905	0.298854403376228	0.8341291893757705	-0.2769203637648407	0.5826122968203158	-0.11774475494213167	0.39310716107056803	-0.2744242277754997	-1.1336685463415384	1.0494338419840914	0.7628831349560313	-0.1924984751240233	0.43218969429535187	0.2454673548478738	-0.2402367726250173	-0.18870774936691523	-0.15846793774515627	1.4024901861279044	-0.6218691116825057	-0.6933169006075371	-1.56026725147644	1.8978661216947865	2.2913208995081353	1.3347771828288362	1.5939959578910987	0.01970104561166475	2.2024238650569865	0.544716268891628	-2.2461327936692723	1.6078307041507502	-0.42455666915371293	1.4874675689910501	1.4831114945463697	-1.491515596476532
1.1525832268788423	-0.6123376221143302	0.8794202668247831	-0.46345880158767644	0.27994342463751765	0.20906827786357604	-0.10820292944820993	0.0016045174980101303	0.40341637350174475	-0.7564989739437994	1.9841941388773203	1.1695863240893767	-0.044343387116493035	0.6868495830587816	-1.1943797131581637	0.6043239823312495	0.10216977361812364	-0.3756018018848275	0.3987294252947304	-0.35048317330442713	0.4480719539530992	0.06909508625928498	0.18108644868293045	-0.43034409070000734	-0.6607084615971403	0.7724523770562252	0.3591093111858394	-0.05414426360602259	0.0708702412495826	0.48739614814762555	-0.6086975069544538	-0.5705833333862877	-0.22873755904673237	0.33761639242679653	-1.0485248698123255	-0.5386586017328779	-1.0096437472107036	1.1229660218191297	1.4295096739054274	0.6275801856495293	1.515759252557598	0.11476412213596544	1.4666158488664152	0.26056478832347374	-2.4453642798311694	0.8882175385395061	-1.062061094992141	1.651993430730578	1.2126542761961145	-0.7177897099178624
1.6757498932538708	-1.310177425652366	0.6776275116291491	-0.21372553059998367	0.6401450780910242	-0.4365978629790969	0.031753342851294386	1.0402655870361714	0.3027109216151982	-0.6725644216516001	1.5852677058877873	1.0218783337427444	-0.40974800556057545	0.1761247181423918	-0.7963454254903981	-0.1287345246131754	0.3078429138196815	-1.0496365963947403	0.25103883438272484	-0.14089391932924245	0.49031275140703856	0.7373632722548823	0.47627313862295073	-0.6650499241742118	0.436080806078418	0.6568500392348534	0.11818872119071953	0.5370549428111794	0.085667125780687	0.44850110729988	-0.5384216860179638	-0.85895767241006	0.044686083726055044	-0.3259189596828509	-1.5821765082023593	-0.2902116647634476	0.1527504009235105	0.5173558541445061	0.050036263733636704	0.007217041121082402	0.8594378800069351	0.49619132295023405	0.21911843283438792	0.13764458939107732	-1.723343197711372	0.30664029313774327	-1.1632751347426424	1.4017675830367455	0.40123963035952864	-0.08968986882876072
1.542814974878649	-1.5538623183789297	0.5897098992341995	0.20292645222315167	1.0633899053169145	-0.2915815295671671	0.5207863407936753	1.9066344102620298	0.42643098791709927	-0.15534792811473208	0.7169228266313004	0.520744191982976	0.05553835427378709	-0.5032408563809992	0.2271246936539675	-0.4650584874898058	0.4202860741321233	-1.3040515120401897	0.3699139627135653	0.377385206287201	0.6583744087786472	1.5084856850557227	1.0603642795441433	-0.6379537307286866	1.8072694896516077	0.9142834746835069	0.18795097897772334	1.3839961032960668	0.40928805931527973	0.23994715000432784	-0.04334233047849634	-0.7256919621183813	0.5882309270323958	-0.3430854790759463	-1.8537304587257346	0.07488720575099372	1.4599676211372954	0.4977291429862017	-1.2344121035943936	-0.28794498954849435	0.10247303492597308	0.9144219739005218	-0.9434392916494009	0.267966680578411	-0.36657989722664913	0.16298879079245282	-0.5675127105840201	0.8422266365643656	-0.5149112621504922	0.22458854954826402
0.8812460027341883	-1.1961535092962303	0.5958444898705186	0.5169815526189163	1.2650800156021664	0.37483512601693486	0.9889839830365776	2.004197312055625	0.7546846304387381	0.20795164505992644	-0.1590705854729949	-0.07240096677787769	0.9957397504848854	-0.9274517075960789	1.2557770273586766	-0.5302991750827111	0.5194792371926282	-1.066032106759174	0.42604423966913346	1.0030805915447296	0.7832674879789917	1.8606331978031727	1.4179676800695666	-0.14772742218830523	2.8230272563785324	1.3353093086041408	0.4341657662949418	2.0043005706813393	0.6906145717521206	0.049977112592662395	0.5120115087820332	-0.14492810965271738	1.0543979945253152	0.05803392080420179	-1.6358215194158332	0.4343098618983077	2.3142184949966023	0.946046807378436	-1.969393356229943	-0.3342236290794942	-0.2669288024844997	1.0640681629884177	-1.5825540639651645	0.4455715221636447	0.9213184981610615	0.3208633858023618	0.40160935536396003	0.15656101164120956	-1.1080684354094206	0.3017258105545785
0.17613825483399184	-0.47394201612515213	0.5151413869199324	0.5124796962565801	1.0084023424536135	0.8707664553497475	1.0241385329197505	1.2014704938848622	0.9340515911686936	-0.009937898397229738	-0.6711221494484315	-0.5162422386237491	1.607357365056342	-0.817113930112059	1.6156391609887926	-0.6968364985068356	0.6215298347449297	-0.6546344700779383	0.049370588824500045	1.4245605809276534	0.7233015320961458	1.5114211544409182	1.1518202712399892	0.6256387523255795	2.9892903910622906	1.4302305843009406	0.5981263483107107	1.9472895944270459	0.534744185109338	-0.05477618891051536	0.658561240737005	0.5234189553203275	1.0722456014262585	0.3626114522040801	-1.0440666493986435	0.5514995179841988	2.2997511434475224	1.3055725684056338	-2.1067782843785463	-0.44634447902839297	-0.15231566565800345	0.8146299140829015	-1.6762656203705617	0.2884107085911463	1.4297462640660175	0.395989882179886	1.1506067351333633	-0.4997360838446049	-1.249914216225826	0.2859719591533246
-0.15804687316132235	0.18743935810580223	0.14531913755337927	0.1656990729310661	0.35949840681820716	0.6799447625714374	0.4976192962378872	-0.07595086872370528	0.5992992838405442	-0.6482609482170077	-0.7165334270987265	-0.7139433255614488	1.281523112897887	-0.2800215834560282	1.093463887719277	-1.1848646258472517	0.6371161410999767	-0.47821839186711074	-0.8068314605053479	1.4351723264334997	0.47622114560900675	0.6240220986248638	0.33895009315208097	1.192018971767846	2.3043585061843537	0.8770149258598962	0.5283431916017614	1.155340824951343	-0.17539416846090963	-0.1722554459596705	0.2047881503561905	0.7810522311038814	0.5507805614423076	0.18839615106982502	-0.4518973344769628	0.2700066675600963	1.4188048069157837	1.0680551137541763	-1.9125972592908085	-0.8722824473383937	0.09637963128826607	0.29622352311605865	-1.5196688834490157	-0.41279176084667524	0.9297577755687289	0.14333706077317834	1.2409793841730523	-1.0218054384994266	-1.1245945246622369	0.23429915797512477
-0.08335674203561383	0.517002013089309	-0.5262604284905598	-0.31823090594550396	-0.28133100172814574	-0.08598453493296251	-0.3114302549942728	-1.1353421979617329	-0.2135044138327733	-1.0733294198589176	-0.4126953201970431	-0.7033133880642498	0.10887375594020147	0.22659828879481042	0.12476262153858773	-1.7908918256857944	0.4653466599870175	-0.64187224721707	-1.7298396485080911	1.0893281936175325	0.18114143398827434	-0.3112239814641075	-0.4870001972464676	1.1352203005992298	1.2622075102716297	-0.11471891884702183	0.3083036132045137	0.06061925762255586	-1.1257703116940028	-0.40094358485144654	-0.554867916120051	0.4092200939006185	-0.19773844836055984	-0.3911955684272751	-0.17256384338403452	-0.2975181215556913	0.10437578308833512	0.23220202574753251	-1.6619444719001353	-1.5171683888000944	0.022050443124500902	-0.20461016867000842	-1.3988466864032398	-1.4147585648203664	-0.12189830836159955	-0.31139252734750694	0.7175279807750689	-1.3206636644394665	-0.9856411364874947	0.1357507361994473
0.1091206125681222	0.6071145227823621	-1.2245160839833067	-0.6102452085562502	-0.4486526286755092	-0.7725018019225016	-0.9117589171615977	-1.467195216570617	-0.9786553534230176	-0.7479991748494557	0.07043391572012715	-0.5611884576725982	-1.1657977697537807	0.23132664466745587	-0.4955551362628707	-2.0105201982253287	0.15232731382949385	-0.8197844595969266	-2.098115754441343	0.6720068576394665	0.01609750622061618	-0.8273303090320094	-0.744707303385462	0.5099370333880657	0.48243082529655557	-0.8811356047773271	0.1940103816419304	-0.697572699584489	-1.7336305037780981	-0.6397783408022335	-1.0067656870937047	-0.28008254093144186	-0.6327875445887176	-0.8937923723676073	-0.17298617248022133	-0.7758610614928492	-1.0104151741642893	-0.6771259293863751	-1.4076459907399759	-1.9514432403913347	-0.5089888100927931	-0.4382619198206298	-1.345512278757952	-2.094410527997513	-0.8612345548533029	-0.5935485422519312	0.08975172417323156	-1.3122892948305565	-0.8996147596418678	0.04462172686220736
0.10471392213412739	0.8113780415514964	-1.5213887295785349	-0.4663148343600534	0.016164123963614056	-0.7405897474236148	-0.9761901393691536	-1.03912283676632	-1.0653668478667564	0.2472314430681293	0.6170118103355472	-0.33204895156577324	-1.7078193653153253	-0.35287457820695056	-0.17470404486035335	-1.472927322159592	-0.050246234479682315	-0.5286477331318822	-1.551284294855006	0.4937524018785248	0.06802287576296631	-0.8048714092676826	-0.2873444329583341	-0.11366542966772236	0.24958620280482685	-0.811331439394965	0.4179342519072623	-0.7363643683959933	-1.5373114793963207	-0.5869008691079041	-0.6685621510251688	-0.6074213515359378	-0.36058340896661095	-0.8262254351532434	-0.07883168972278218	-0.7633142611681633	-1.4401020742000168	-1.0600072657814459	-1.0097998275437616	-1.728987163531466	-1.1667384604282816	-0.32578897260733614	-1.173654627227686	-1.8780477060911323	-0.6253175101577277	-0.43039410453984955	-0.0316003489849701	-0.9714618781208145	-0.7128379121534978	0.13496832989445026
-0.16784958297639213	1.4058727599257006	-1.1385793679517986	0.0801053214167135	0.8030910043512484	0.07132397021902126	-0.5995609208502942	-0.2578345432944103	-0.30143824248028156	1.2120011074558954	1.137691074323614	-0.04327700462767086	-1.2288403175782878	-1.0908690004501502	1.051456565246594	-0.3161293577838482	0.17035543151741564	0.4167309094482509	-0.3073782837183074	0.6626051849977088	0.26744192162543373	-0.5361714278715517	0.4440837441421432	-0.05882031624923562	0.3243777817815823	0.11866786334353262	1.005463048485281	-0.2118833731065679	-0.5394014311223135	0.004911708367770363	0.4121593527707817	-0.03397709438557777	0.553018277131412	-0.11978903691766545	0.5044175469536579	-0.13116340753335934	-1.1092415809082983	-0.7743796273533683	-0.36166320313041506	-0.7731892872651539	-1.4300732663247644	0.04361233928166198	-0.7269485934234355	-0.7122179585214814	0.5378717467426842	0.08957652315762053	0.6195420083459012	-0.40254330650856185	-0.25703823475698545	0.5695701167708858
-0.523568007237687	2.2873861507258715	-0.19668666923913486	0.6869292931099965	1.3355952982570058	1.0591695297461543	-0.22220192732078023	0.33099444302841036	0.786616176756086	1.3643916179466373	1.4944687589158798	0.23284617601874738	-0.19642418402582448	-1.2986082375735823	2.5329626783242376	0.8352177094554986	0.9202254758671616	1.6624478413666501	0.941309730126921	1.0070219082009504	0.4342455958476248	-0.48783639335913326	0.7438909987770633	0.8874168229819446	0.17565255643543717	1.2492250322965746	1.7318209779842801	0.3079550292296716	0.7538386435392772	1.0230840849670915	1.6338650057475843	1.358714118049953	1.5745719220529852	0.7594424486715315	1.6049415826732292	0.8489729090055956	-0.3731468434852328	-0.2783973219198601	0.42438802371886825	0.48766019000104505	-1.0318095133275713	0.5114057245433847	-0.08270805692130773	0.8138129285289374	1.8541655441852734	0.574743806752215	1.7642198984610917	0.1618145980275411	0.41655682597545113	1.290882608374087
-0.7243374147838071	2.9659968437509243	0.7995252648997113	0.895166400823568	1.1895230026665722	1.4191688832585794	-0.2714108365160904	0.37690884994091184	1.3192630430430672	0.4733321419315531	1.5143560684238546	0.3647608835964637	0.5363648447768226	-0.5556685876129933	3.443856013133171	1.2969875416769199	1.9304197298649748	2.5189087530299514	1.4895987683769696	1.2070437068275084	0.4044472313106529	-0.9377913738010419	0.19746049415985245	2.2144251063470364	-0.5524834310114716	1.6989626204371822	2.246206836216469	0.2849921511682863	1.6387805190966656	1.9432771135576867	2.2383296041432486	2.817888821107491	2.0365214785723333	1.1335942588323205	2.7619528847324117	1.66116630666737	0.21352499107755582	-0.24406165039690025	1.0533297804415804	1.3673835845862188	-0.19247375508907344	0.94370100141417	0.47849629407137473	1.8296051341584227	2.35098658549469	0.6449389082314188	2.7681503877871343	0.46969358088904456	1.0085401196190709	1.9594293878318971
-0.6815572234616781	2.8845724274401676	1.2621118414865335	0.44604799424616376	0.4005458759868676	0.786033377401342	-0.8084069470482742	-0.11177657607264767	0.7552982487751446	-0.9405032421803334	1.120384861712196	0.24187622456503324	0.3802610930447009	0.9272813943991118	3.323664741140496	0.8228024976173308	2.6653520256125502	2.4614860098821665	1.0902206277636741	1.0292728752057865	0.14962405735499393	-1.7503947446706867	-0.9756287299415978	2.9960465028460233	-1.709801524035272	1.0392113782867436	2.279760041778244	-0.37663320569255226	1.657952489110228	2.144313798876077	1.8475985182341423	3.393652777205074	1.5952689637163986	0.6250293636465827	3.2984371900039857	1.8784115631077498	0.23564526688570173	-0.9668411258645045	1.273224103747415	1.3820071324129894	0.5465262160415119	1.2535958418071418	0.6970331785303717	1.777804992133919	1.5622443897474867	0.22457161216105875	3.0741245483949142	0.40142332795171576	1.1859699711704585	2.152421708827375
-0.48580480256049674	1.8378509140317685	0.906383055500581	-0.49438318669717757	-0.5738330630190519	-0.47613986564345595	-1.46898435812125	-0.8306765414548002	-0.6365534175617638	-1.9913631185839644	0.45736486094818013	-0.10783714010722811	-0.56422995921711	2.3856196156403544	2.3408381161321734	-0.22256756819409526	2.6680524831478905	1.5218715911162368	0.08709538597656172	0.48685090851593243	-0.19939057088948703	-2.45048475258307	-2.072249034416365	2.5671601935731805	-2.7070770733774627	-0.35804833501189814	1.804626126394528	-1.261196546003126	0.8766946958594546	1.3779600375880174	0.7404963887462617	2.6181555803040486	0.487054551334795	-0.5451784631774945	2.800808831011212	1.4329579278131797	-0.3449649331381871	-2.0800650170982333	1.0828773838086914	0.583543399459201	0.7325055583262738	1.369198548930058	0.5375368325831424	0.7921523359307797	-0.11140656320592979	-0.4265318091941861	2.556169435924359	0.0461670143843044	0.8499554264384893	1.6883365424823789
-0.2829265373491036	0.17388054677343734	-0.055995698326468536	-1.389505120099482	-1.1904730792834386	-1.5551393630457169	-1.7462410605588485	-1.3810773681150954	-1.9373604857436328	-2.07149291959839	-0.14298110186959193	-0.4791381286380773	-1.6096666562686632	2.9903826574073182	1.1129542722292243	-1.138255478064878	1.8912572944695791	0.25182004433281463	-0.8610764787193288	-0.18466384142437509	-0.44946142198780326	-2.541609701843616	-2.4324689485942956	1.0495313707744005	-2.9306627979773667	-1.584870177065254	1.0474534634861052	-1.7551688585851732	-0.1848936849936999	0.011621945936751808	-0.3406237282470699	0.8780491522884603	-0.6156550749364382	-1.70496283998285	1.4399225002319374	0.6369443974367246	-1.192906477977539	-2.824393648666976	0.7350553600674491	-0.47580465533830335	0.30724909396526334	1.2164656768965394	0.19410123715757074	-0.4266375035222581	-1.6658186735511904	-0.9452862459426113	1.550125830805116	-0.3631046856385963	0.21762693411184242	0.7999835656867149
-0.15284600226140382	-1.384781779947302	-1.059205022185712	-1.6626360088639767	-1.1828543055564924	-1.7999541800334065	-1.3828688190157983	-1.4768659789908798	-2.2621101434786253	-1.2336835500932133	-0.37897225593497624	-0.5952516907972523	-2.001097474629214	2.399456194921387	0.24344281192596232	-1.3762653026150398	0.7493797376567873	-0.6981631475518632	-1.2287164331330287	-0.6958826875116372	-0.49838961870955734	-1.8419651040382443	-1.9213911951825864	-0.6958102017895735	-2.1884471317544762	-1.8680444970654937	0.3540411606993636	-1.492106318029806	-0.8981234244138913	-1.1816811940237713	-0.708345843677821	-0.8239038437426732	-1.0585765247112737	-2.2011888448559076	-0.11580688292582014	-0.042684874032891784	-1.8259133991835126	-2.647222125245507	0.5352211361146999	-1.1133035561330586	-0.4163303920242487	0.7607742520630826	-0.0849361222969378	-1.1288889871607157	-2.1908041646269827	-1.1425668245056888	0.5716418167505357	-0.6092880556139221	-0.3484611364866127	-0.01164786303897991
-0.10618686430762979	-2.180264954477501	-1.5547576421666764	-1.0871337804950494	-0.6874505207570314	-1.1649340938269097	-0.5552733337546701	-1.0647231540541129	-1.4194512832941775	-0.05047677281261519	-0.21734746575378053	-0.29965472525944586	-1.4390067199838001	0.970517720192483	-0.07367815788392593	-0.8645187876326753	-0.16261328863117397	-1.0253215142216887	-0.9098473060649892	-0.8754460770691485	-0.4283751271913599	-0.6057749782006292	-0.988595356025924	-1.6651166339499057	-0.8548746007353458	-1.1166937537425135	-0.006746965647266874	-0.5956480472731036	-0.9047599813790388	-1.5467110027883542	-0.18900204720821553	-1.5597224640080518	-0.6502428187279913	-1.8218207310497978	-1.1287613348585368	-0.2774435039584564	-1.9087313572626499	-1.6289541010044726	0.6124002525805561	-0.9461543062109825	-1.0337755464464184	0.07777969604481287	-0.1778712461598157	-1.018859425574261	-1.4822050510420999	-1.0969428869414737	-0.038432184112329244	-0.6211711304826324	-0.6046621273135422	-0.33720425314388003
-0.16088585020367793	-2.0066418667213335	-1.342054613055014	0.04609088858167939	-0.08352494310071036	-0.16006348584957003	0.2879242974286218	-0.33062394344586427	-0.01642843513084992	0.8666211988560569	0.06008617699356714	0.3130326026268333	-0.22984353805367272	-0.5046976422681496	-0.10489538340467462	0.043920637062975276	-0.47194891620767854	-0.8878763318440773	-0.1814818700244099	-0.7261606026865428	-0.45561105068935825	0.6429293866511759	-0.278119805945676	-1.4002490848855622	0.38380782840183636	0.07022143219041127	0.021991887754002404	0.4370884830630965	-0.2892965159270585	-0.9813791683078148	0.8051818926655584	-1.1070226084964871	0.22153437508133522	-0.8631362153939424	-1.239876850299826	-0.03436751084722776	-1.4280620194013145	-0.3900275707992047	0.850793061904672	-0.09056247239796188	-1.3161064503949862	-0.6246047455763493	-0.12399802383008711	-0.36996988891170435	-0.12067807135831046	-1.020596512681792	-0.27558548519356396	-0.4773230889506927	-0.5555491752059155	-0.13881780727375262
-0.36959776886063284	-1.1782093362838681	-0.6340115831850903	1.1141306311755983	0.2880270878539432	0.6030095303719054	0.7819409800065714	0.3934903976268532	1.0576697572031897	1.2607425048948973	0.07026629156081184	0.9419791075762765	0.9964287163015623	-1.3289296456876087	-0.2813770578774054	0.8874200066309625	-0.24566321197771906	-0.6354200716474507	0.5545800913107927	-0.3582184753969853	-0.7560996280805862	1.4340919162641341	-0.12382791627145656	-0.2503132698014762	0.9883646075774534	0.9089564286963844	0.2885938662151992	1.094515834857782	0.5328566228222327	0.04614267691832451	1.6149278099685862	-0.050047495005438376	0.8790280744159742	0.16104128008935414	-0.6216822724626222	0.48263759571232523	-0.6547071058589627	0.4205856168557215	1.0197852350709413	0.9713181907361045	-1.2616966525917745	-1.084847487633716	-0.019305467056375737	0.2883746913344592	1.0118660437432465	-1.0492976866683126	-0.3557959097725221	-0.29629137200568473	-0.3616415942153433	0.27248403905161817
-0.7357539663631748	-0.2561626207010492	0.1543550940424384	1.570324679720405	0.3114921277792355	0.8674675979861816	0.8951397987277011	0.7880442035385383	1.32274567120297	1.2531690405613631	-0.35359829085005395	1.2805036362069173	1.7379217265404017	-1.302974868237961	-0.8117606254084287	1.388801643631101	0.1274778481542987	-0.4398389399069647	1.0199182118407775	0.11145101835150524	-1.292120688480046	1.6049190237410729	-0.3396221325529518	0.9580564547358046	0.8987132959070273	1.0191453224073306	0.5581893014128357	1.1759378123199842	1.1022241258895522	0.8841358161088724	1.8039160358486352	0.7069185139002037	0.8298755993001313	0.8922068858733084	0.22797826344620453	1.0215698775115414	0.056610268648862094	0.6103727290477153	0.9712536577937453	1.7218172921056814	-0.9636225627679814	-1.1344712904632086	0.09113611194938882	0.612645715955306	1.3768682013091733	-1.1440096656469787	-0.46440107376018547	-0.11979505913482338	-0.14823403824089834	0.5193425188041958
-1.1050538584514946	0.3388882508124559	0.7042627520034522	1.2799789624473656	0.09578077776283674	0.8304778866283763	0.8797343403256515	0.7096759302249988	1.006164280418363	1.0757875557323564	-1.0028122805661317	1.222877933557879	1.8925185038436543	-0.7473311999073238	-1.509558642681128	1.5210066776049134	0.26858377593161886	-0.17125443223748077	1.1451900490095612	0.6019660494049152	-1.7830987434877639	1.3262676386674717	-0.45008809686635703	1.5401402032003153	0.5185170935714776	0.6319045711702886	0.6635611765956124	0.8661542373418278	1.1826018891142671	1.1539039988397648	1.408450054861335	0.6197366197516079	0.08202627335344562	1.2821374148996956	0.8446723182184919	1.4392420733869618	0.48277325209407074	0.5059382086724342	0.7348242843503996	1.8970454828886596	-0.4837794821236868	-0.8096208556514266	0.21507317672422302	0.6482596218774257	1.0851899915568683	-1.1589162821649677	-0.5980539923072201	0.1070318413629804	0.08701647483840232	0.44240234978691595
-1.1827298893855835	0.538629613786781	0.9530821782723985	0.5523343438418203	-0.14972059632786713	0.8566337555454491	0.9959169232065533	0.2781150762653623	0.7374513949320981	0.825471691952304	-1.4353044753623414	0.9170995348823774	1.69012244555395	-0.18831136600279233	-1.9561260117006845	1.3784783911315226	0.07458518811413421	0.3887311198969221	1.0133050378765576	1.038818708514955	-1.8695102429828236	0.9216675506897615	-0.13734329552276014	1.3671081809578376	0.38712106846590466	0.29597922693784895	0.5759511245440329	0.5454966090697165	0.8611040034785219	0.9190243048052584	0.8152955592250534	-0.1462009988329865	-0.9102389760269989	1.457726425610526	1.028752712839297	1.721591752861037	0.626178987096271	0.5799044559426685	0.4530748222760428	1.5725882445349917	0.1313599890039086	-0.33335765160979935	0.3362105966056953	0.6685916361857723	0.6672185667349543	-0.9748898628822422	-0.6184941569084953	0.4493092607781893	0.3925769225571433	0.15344312726960394
-0.7226751760407563	0.5374453663751408	1.0332930508002773	-0.1235952955961439	-0.24191113574947382	1.0984065333520374	1.266627879484729	-0.18045172996584502	0.9452097173310066	0.4649298691198508	-1.312445387540792	0.6234486823640379	1.408253836445594	0.01985332480956188	-1.8520632062323747	1.0420538480962136	-0.27674860856216243	1.226682225704852	0.7728318386245211	1.3123183771632339	-1.369879977362032	0.6393675431240197	0.4840244174075669	0.7979226397357674	0.7836926812908899	0.37351486047063137	0.36004239708245345	0.5026273355791662	0.452398733887937	0.48692298799075684	0.4117460215014165	-0.9349893263686501	-1.5926488510651275	1.4836665734048116	0.8289110285487288	1.8900564053379882	0.6476751629128421	0.9987658396122915	0.2441007784734407	1.045971678928952	0.7493542897657192	0.03451632108950098	0.37715974358079646	0.8484507921166863	0.5512225729735908	-0.5655714116288412	-0.44112123165160905	0.881426912766959	0.7210686747128141	-0.14607659667962533
0.24504434548118728	0.5246039165805777	1.0935405088604668	-0.4143309738130311	-0.08842869038322716	1.36064876354731	1.4728976747039282	-0.3239331340283485	1.4905771271674906	0.006106583604158415	-0.6581185056729782	0.49405957303861353	1.1374439425464689	-0.12531502429386365	-1.2689511282822112	0.5712401907940374	-0.5407471221713372	1.994898479936715	0.5880365972455068	1.2898274838991797	-0.44316255321071313	0.5420435639449447	0.9837782232829709	0.2705501291439829	1.5342484767407192	0.7588789163267792	0.07269126814739837	0.7548297279416543	0.28572996293200154	0.07972307581409072	0.3047714989275895	-1.1667787268613534	-1.6689188352500428	1.2728188142860133	0.38215371521742275	1.9052387545498795	0.7093576259769865	1.4887136343402585	0.12504532738111948	0.6331432811477948	1.133280603492923	0.17771845933342087	0.2690982063565604	1.09107666756134	0.7078690609432464	0.03521663716639492	-0.1705370422021438	1.2770719207860843	0.9029636658879898	-0.37402459269056293
1.3558970467411888	0.48977499218907083	1.1758329870768962	-0.29930751965195046	0.29685538899860553	1.302208756040638	1.3753785054380752	-0.011291379303256691	1.833049271218132	-0.37599733409229996	0.16823970046369788	0.4513255311686721	0.7747893217395984	-0.36250943158110266	-0.6032406137910346	0.08166415214358168	-0.6209992089451049	2.240175695004725	0.5980869685121374	0.8874550872033005	0.4788850952407175	0.5596910620478524	1.001861748204522	-0.053403788658763975	2.136617034038471	1.0279055776029886	-0.29211369830965267	1.07558575433477	0.49988354258375184	-0.3122586625316984	0.31071891812534	-0.7773135294518034	-1.2187798676507924	0.7203171332834133	-0.19913840531747193	1.6643315809302923	0.8469822461833845	1.612282496347358	0.048687007351443316	0.505552371323364	1.0870852699717248	0.19714606088721046	0.0593676841591106	1.1542949091301302	0.7405711283867368	0.7835528835737509	-0.0544011665673775	1.5096528414013632	0.7864718892877978	-0.5999231983831632
2.1085468965322685	0.2641011401065531	1.2350755928956743	0.026082082966058334	0.7966948098674513	0.7677735940327279	0.9516970996226226	0.60064928591409	1.5489026193151683	-0.4588161951385152	0.752426833696809	0.2612005088122809	0.20656809258465028	-0.39782436205699473	-0.27535883401308825	-0.2373127564757718	-0.6002796457460693	1.7641157258629687	0.8417233888648941	0.14514221882536923	0.9592382370717498	0.6175519009807218	0.5599421638080216	-0.3047842110526794	2.102814375602277	0.8468995972951038	-0.7582858663082112	1.178930943856133	0.9552693950144434	-0.7942948468659249	0.17546032758267496	-0.198915451816337	-0.5421993094899872	-0.09419284506027391	-0.8091922096702063	1.095034799526236	0.9555855578886475	1.1850126864701223	-0.011812271692791454	0.6315920380686254	0.6506531306109372	0.3131221849603396	-0.07812340349607928	0.928243847580749	0.30240747101909704	1.6089366938542062	-0.2918664827709081	1.5728957741755392	0.4088784737318447	-0.8949656197925498
2.1864643800027173	-0.2614204390650941	1.238605356908018	0.3684148607416802	1.2172072262226636	-0.053113289565022134	0.4390660271335965	1.1568285300185264	0.730244062056263	-0.21149692173936402	0.9192315972497819	-0.26049078394278447	-0.5133775309693048	-0.10083799932869889	-0.41490968640709613	-0.23559826775353013	-0.5942767280248381	0.7929257853486636	1.1821127216282445	-0.7584516118303646	0.8369025717621044	0.7112565738917085	0.03570207456839019	-0.6373852578525845	1.2864617799244296	0.26758096136891624	-1.27056336643588	0.919220439910477	1.3120935669407667	-1.3333693672024922	-0.19288720365721224	0.05202468491643254	0.09170864194962776	-0.8612761552772338	-1.284865829201072	0.259637921023222	0.8852480677437463	0.45729606012322566	-0.03185469340058114	0.8216009051020331	0.1381033615164987	0.6611494613194402	0.02157790244738135	0.5772345470738152	-0.5499209427527975	2.3492115961926308	-0.856990832705597	1.599931898994271	0.011092627953930779	-1.184184532730358
1.653795911638538	-0.9567769667103079	1.2167040158006852	0.6719083007860844	1.362161029525715	-0.7705781897821821	0.15294950805102586	1.3356932748150576	-0.0778759602889876	0.10614829446917508	0.8006800438659625	-1.0750068247840967	-1.1558908390506066	0.43244672423203145	-0.7743901402606022	0.047874039284078476	-0.6000568265467388	-0.19080801167661843	1.3327468992256546	-1.568829434118845	0.31523626846384317	0.8748162317910756	-0.16534017811535284	-0.9783683577750493	-0.012428581797687528	-0.33755107952531616	-1.6567995596070058	0.37708771529643437	1.2392663220736242	-1.6959591080425929	-0.6732807874135553	-0.1920664172220507	0.5772889725946715	-1.2265473895801386	-1.4328334555605766	-0.6295359663849098	0.5690462523571784	-0.08520778823580126	0.010876331676229648	0.8429727368105008	-0.06508471187638577	1.1354800342222675	0.3432511436074711	0.39542553698629673	-1.373944544747052	2.7420109272030397	-1.4816910324382433	1.741281042243912	-0.15143623219170238	-1.2785786594912563
0.873058608511292	-1.4913308186122758	1.205194879738811	0.9797521747318668	1.1385109906963335	-1.1015667562566136	0.24481851270713054	1.0470871957793073	-0.33153151125446295	0.1306997770094475	0.6462042412899571	-1.9155939228295045	-1.480920903485677	0.9414730076513719	-0.927270692268016	0.3657263839761008	-0.49904361032113825	-0.8005655475614668	1.032497690445896	-2.0605668300461444	-0.20922283169481762	1.0956615387446313	0.04783722409114418	-1.0531309125103336	-1.2223086898721751	-0.6182813949048891	-1.720239703387227	-0.20962222867137295	0.6391624098521519	-1.6390161769539309	-1.0756934037096517	-0.6455997023228688	0.9200963611551595	-1.0544949519690179	-1.1707523491682925	-1.3117619250948698	0.089132926949029	-0.11036955623262326	0.06564815398896641	0.5568189519934863	0.19962486294345888	1.4108214519728395	0.6588549194337089	0.5066686416885068	-1.6985277145766147	2.5440102084190883	-1.8123385392923983	1.992238293187545	-0.04375199500743701	-1.0717461092846854
0.22279925260173514	-1.5711403249221592	1.1498639061970894	1.3016954016434463	0.621567140520225	-1.0679708782130715	0.5994002682573621	0.45633111496257067	0.0644405912831287	-0.2723446400323922	0.5662039692743639	-2.449005121927744	-1.4240900086711898	1.132492251892663	-0.5875031116983984	0.4333869297572047	-0.20854517688327917	-0.9797070761327507	0.2702673431907127	-2.1289766891555493	-0.44632184489828997	1.275179043217858	0.38304766363599885	-0.6566589518110023	-1.8360619129445168	-0.5523575747212529	-1.4109189429381683	-0.6103392566260021	-0.25586999371253816	-1.167200063776925	-1.3221449474218225	-0.8383129021449314	1.1112586235996793	-0.5359693873390946	-0.6497032268498706	-1.6302371889722675	-0.3653593456255444	0.3218769343968548	0.012565155078394624	0.012492669320756168	0.7286282749220032	1.1464034709113797	0.6948830176870612	0.6993385522627171	-1.3960390562723106	1.7166717006268664	-1.6240280335281698	2.1244193743294004	0.09131045142726361	-0.7012102205375503
-0.14730754014037623	-1.1752997259731555	0.8970170699948394	1.5417164264794263	0.01382546584851329	-0.9255113572969446	0.9379693332289898	-0.16683419973434654	0.6840236618598486	-0.8412908649592419	0.44575876575999274	-2.4763597371383512	-1.1423934870508352	0.8289495409325565	0.1910456132353851	0.16231603251601054	0.17766965673986052	-0.9428750857036485	-0.6353968736559216	-1.8289865090077897	-0.4091915926917551	1.2807971399635172	0.4178479871782023	0.09646435726764853	-1.69541121279502	-0.44774951465416446	-0.9279316305226404	-0.7466170287797999	-0.9995916549751642	-0.5863790646093396	-1.4932709348899076	-0.4964837706282109	1.0846548118668287	-0.03783183449672652	-0.20092503626553074	-1.623964370103527	-0.6183283321608453	0.8540732872673104	-0.24212823618304133	-0.5630462870910414	1.1157806044032925	0.23921864113851174	0.36842061417975186	0.5753124698110827	-0.7536357385238043	0.5194305151386576	-0.9469423323074562	1.8095590023637191	-0.07017622567217355	-0.4872054091752691
-0.33739023060865087	-0.5846381410003654	0.31605235015325894	1.5588225478080409	-0.48569407861715774	-0.9040702496063721	1.0220847219771385	-0.6385285374279183	0.9202449858517089	-1.100527198494043	0.0978138970248132	-2.028958827802403	-0.8817379703444704	0.09092784608665865	1.064939469236753	-0.25527701463616376	0.41328965363093445	-0.9222594571454018	-1.21520031584868	-1.3474797517058874	-0.3576479825867767	1.0439922153453418	-0.04371374249888007	0.7907959884963635	-1.0509262316474013	-0.6492949135677019	-0.6301602372755486	-0.7206425565994119	-1.2098655326853174	-0.2708859831248349	-1.708291583244706	0.27544095674399555	0.798560539591441	0.17947314627860883	-0.10068927653801095	-1.4879374263544454	-0.6199545609146175	1.142789713502149	-0.6609006766879405	-0.8973339003751647	1.0791411526042978	-1.0524886661876283	-0.12289458145415458	-0.0935455613933566	-0.2094503909105315	-0.6001649838791212	-0.03713454220533924	0.8697312694111939	-0.637801297796899	-0.6676459114005908
-0.5155173434588008	-0.17002982560609262	-0.5395538309191085	1.2917282869432936	-0.7991732817204532	-0.9963978069426461	0.7915125551458201	-0.935257758640806	0.4432003898611702	-0.7582526386132278	-0.4992083662224281	-1.3093219824507492	-0.7798666836657735	-0.7645736642515264	1.6334870905399963	-0.5025814052503377	0.28441358721835713	-0.9714120324984575	-1.1840158171304898	-0.9155592636118907	-0.5377544625000585	0.6155068034196648	-0.8004872425040728	0.9956912760131802	-0.3709478960655485	-1.2106961689062552	-0.7816151399603418	-0.7115152741311467	-0.8311079058638796	-0.34223284806143883	-1.9637145558955096	1.1144445130996563	0.3361664674986954	0.1373759028116615	-0.3362172287574277	-1.4258526224076604	-0.47210359360349047	1.1022392755995825	-1.064321160223921	-0.8570112613237457	0.6755848421888034	-2.211929960841942	-0.4519113032762452	-1.1094773465523382	-0.009428370218014603	-1.2631948694777255	0.7665089518999723	-0.5304842457597023	-1.3686766779640231	-1.1538611956337623
-0.7256221361506957	-0.11153804855079566	-1.3904446530400112	0.8164843289973188	-0.9763568702684118	-0.9769230251609395	0.35395037727333434	-1.1119680899827415	-0.5808956386451064	0.02742909092896207	-1.1126036315898558	-0.5467626201764765	-0.768406799615375	-1.297007754360857	1.6653013800536063	-0.41035021826801027	-0.2047391416274814	-0.987284653020186	-0.6685384186001662	-0.6888027606530175	-0.9302629432507816	0.1305822202794777	-1.3938956913149205	0.5754209608036917	-0.033270898039922676	-1.8139790906368007	-1.3138357204244226	-0.8178672667920441	-0.18936898634049185	-0.5586188637085984	-2.09065052789585	1.6632724763490523	-0.10889395975717679	0.06842481671609867	-0.5918264007649496	-1.5004768312390375	-0.3450913235363095	0.8899106833608343	-1.240963601216038	-0.5554957871331924	0.2244088760673435	-2.7367849674802947	-0.42849450410972123	-1.9330366465456452	-0.0823977545463265	-1.3719355139268192	1.1997372765621686	-1.9143017730496616	-1.8149514748168583	-1.5383986981182018
-0.8614910603070993	-0.2779791087181923	-1.8824896721213857	0.27939247720649474	-1.0929540192355096	-0.6262194952989483	-0.12445021541687884	-1.1673037305871623	-1.6410520260608668	0.7596789346080298	-1.412134707141732	0.11652504921326104	-0.6515061465719901	-1.1951355626114424	1.1727865022060464	-0.10681661514112967	-0.8139148133597441	-0.8818648679099871	-0.12393568662896333	-0.6521479733065297	-1.2163093333439063	-0.28172217734095695	-1.4321750409493823	-0.23392445062528833	-0.10501207391727699	-2.0034124464737886	-1.8111308583373689	-0.9688333490056652	0.21865462348575293	-0.5320519474806251	-1.8786017460456512	1.7458764898313806	-0.3762710394501073	0.1776333212614947	-0.5004630119561538	-1.5925202047150533	-0.34280219951290464	0.6922701392505706	-1.0957906633653225	-0.287375735688839	0.021860972240232285	-2.4133287748389973	-0.14404309947649327	-2.0627123087128942	-0.2057194524425163	-1.11483771489816	1.1642774311965753	-2.754164531263862	-1.6420655548108638	-1.3785119960646437
-0.8072852198690247	-0.36048988765442674	-1.8365865900781857	-0.22424857245053742	-1.148595853653439	0.03808257577866585	-0.5208400893061363	-1.0032806411330468	-2.2414185984190147	1.0037202305635724	-1.242915544287178	0.6433628822129639	-0.29204867673005824	-0.4981392758278387	0.3332296068751064	0.09091500639216002	-1.2379952292708782	-0.7002334230913074	0.012525758095573951	-0.6194096856850536	-0.9993723277312978	-0.5677641305370495	-0.8464114601191182	-1.026509971346458	-0.3497646790890349	-1.5407837385379577	-1.77244942634232	-0.9789531719640753	0.06479439291534764	-0.08738906206177792	-1.2615351369338879	1.3606056463957372	-0.4801080790451954	0.452994518860551	0.03457444962298336	-1.5020425004996194	-0.41425586190154157	0.5349050732179539	-0.7171758220688994	-0.31797792308366357	0.1076318781812553	-1.425631857537074	0.133869927567196	-1.4113802935346942	-0.2642889409693404	-0.7737937476509522	0.7306979999106678	-2.795308876108541	-0.8620616724778267	-0.5403112973669766
-0.5841952278607233	-0.14173385249670412	-1.3987358649390933	-0.7021503915789309	-1.0708723436413696	0.7232163522795538	-0.7894129335433344	-0.5292907689776085	-2.1873736682574965	0.7280559890112976	-0.7730600991114506	1.0465655989498739	0.2500167299843489	0.3941453172076215	-0.6323644347474795	-0.04846724533142033	-1.322787726923752	-0.5648456854284694	-0.34649164485874334	-0.35949464988916513	-0.12097126987731384	-0.7498895925054513	0.09321336286388876	-1.5166406380107822	-0.4402122701993653	-0.5984808020331746	-0.983000455873204	-0.7108959605872366	-0.5882741947352691	0.5620203147865909	-0.4055919714048229	0.5880349511942649	-0.5962824455815333	0.6845790570260789	0.7276702026313768	-1.1202226552143575	-0.38155443590546073	0.28759083326076634	-0.30954246250477396	-0.680398281983452	0.2793103562531896	-0.2441923067160811	0.21192208023620634	-0.37743188462054644	-0.3412563413130376	-0.5079489996343148	0.07736865895249252	-2.211728782382076	0.1912442872670628	0.6693578705914699
-0.34841275773370506	0.32473919451974553	-0.9520783041540348	-1.1983006992643173	-0.8202422441918155	1.051259855600984	-0.9461663078718778	0.18805377471657203	-1.6274835219049444	0.28988970815422793	-0.3772503499993694	1.3303066532090941	0.7423089902464867	0.9703080865825265	-1.5205798976737415	-0.46943782282953783	-1.1470942329449358	-0.5256262257624904	-0.8940468018815034	0.20913869986517797	1.1692132397921315	-0.8780219141879266	0.9747221191858932	-1.6743092573103875	-0.21167042694410787	0.3529199058805095	0.2815672878236733	-0.21613708121710656	-1.3468075131600188	0.9878581526746661	0.3781594174582089	-0.4418197933195629	-0.8829642800993946	0.6596756922808509	1.1243426440667588	-0.5416914916897709	-0.07206461519932322	-0.16640714961701977	-0.04917230342427793	-1.1431137903596336	0.31165197843499237	0.6266331089038345	0.1276494229578409	0.4429473691216915	-0.5660286752591998	-0.2943915256331297	-0.5943359878357698	-1.4755691911441018	1.0971535485825095	1.6859603182022793
-0.24387442260519543	0.7661021468627845	-0.8375887910233311	-1.6827346689659322	-0.4789186379849936	0.8272768637586161	-1.0494271475967152	0.887355530766569	-0.8889502742086899	0.08995170700853629	-0.34377865130670093	1.4727619232827833	0.9511738075480656	0.953349163651401	-2.1435072611606496	-0.8739287721887237	-0.9160412421603511	-0.4982700755317477	-1.2008710711272128	0.895351769213905	2.322865959126426	-0.9881435019083983	1.4853160231561127	-1.628476800719564	0.22824145482511266	0.8637031231355397	1.392053013649557	0.26995172881567736	-1.7775587727487738	0.9179762023313428	0.8268869716611268	-1.5012178223052692	-1.2920144193025216	0.35151536768359476	0.9743642051332522	-0.025312572044981448	0.5359338364741177	-0.7775797364273738	0.02216607480717051	-1.3831814671412164	0.15576602864973532	0.8928801573385684	0.06912934857214148	0.6689766199894921	-0.8936081797125739	-0.050679733823066064	-1.132322942856053	-1.0266618739018707	1.5881249878092727	2.042113206006627
-0.26361522218080863	0.916889152910522	-1.0898164305222364	-2.022012524627356	-0.21439357355510755	0.17851445952841158	-1.1830197922909114	1.254315839616721	-0.26710992972714664	0.21714944721372498	-0.6446862704143493	1.441087795228193	0.8256577090310651	0.4747899754434104	-2.336503695917526	-0.9643919694596107	-0.773732010034053	-0.37213281838594675	-1.0611127220555627	1.308939734617239	2.8127875569058873	-1.099046423566398	1.536236280844407	-1.4734253408406688	0.6014015503755162	0.7856733932597549	1.7668931982916898	0.4884189402647626	-1.700723337911268	0.47000813687417753	0.8752783751056381	-2.25495275722109	-1.5611437328403415	-0.06134545056989799	0.4484283456988024	0.17777501719715494	1.2604631347932398	-1.3419301112610342	-0.007806527233917647	-1.2312060743822784	-0.06295818510461464	0.5845427403704413	0.14951770630732397	0.3552251011922275	-1.058806258110348	0.20554721866370018	-1.46619668533851	-0.9768514484302272	1.6266237789610303	1.6365856877358134
-0.2668123192220751	0.725643912027723	-1.3941529747802965	-2.076071695127984	-0.13686311944328408	-0.5355937059478675	-1.4136648113840218	1.145280120354242	0.09791808773510907	0.40246805965867916	-0.956334895526066	1.2069854260408277	0.5484350051219717	-0.07144873861819495	-2.0256851337591115	-0.6707701285973023	-0.6997926551811839	-0.17272817286926684	-0.6160803650566814	1.1229405688362328	2.4460917553246007	-1.2276813020900976	1.2340192253771227	-1.1791079234319068	0.6767305937463266	0.3220873109576625	1.2564495799464197	0.34867228909158754	-1.2605381559511462	0.03475281619706228	0.6574749724579964	-2.398996377140158	-1.4240488423768307	-0.3492012745430247	0.004928030437815123	0.005906139487854819	1.799598585246027	-1.6581186502229543	-0.016217649282905304	-0.7903191525361883	-0.21534367334010168	0.0038306194887301913	0.2726884217529504	-0.1245014854592382	-0.7762259466935832	0.32988275516474813	-1.5884661742185142	-1.0609880786652026	1.3216449284430971	0.7534734921083626
-0.14130834598452668	0.3780717091700375	-1.3081128661175383	-1.8361271314302177	-0.19188436626987238	-0.9663709148635247	-1.719175654809508	0.7053248464989041	0.22845289211731334	0.30932640424108176	-0.9103165844930269	0.7552778836709803	0.408664923232731	-0.37456178046187166	-1.3118011577757933	-0.1762930459734133	-0.563353389811218	-0.0842913349238564	-0.17210772534267124	0.35084626663729956	1.4666635434116355	-1.3844105423223103	0.772597600095296	-0.6785196528459012	0.42725549569885407	-0.1566181860032509	0.2350149071231494	-0.00837509077840516	-0.7409281954089603	-0.08343565485399644	0.38183916296547454	-1.8905929553738683	-0.8681100810323729	-0.41434158189000686	0.011098359319846452	-0.3604435549382368	1.8992797912150112	-1.6770598078325052	0.05783641010746674	-0.33497448083968734	-0.30887217136368805	-0.44295106974112725	0.23470045713131882	-0.39735069997186473	-0.011178510117347003	0.18770431084217365	-1.5023782360417623	-0.8671881911807934	0.8176761804272706	-0.13549731758926514
0.0512363402017799	0.13662445721762398	-0.589925789424282	-1.4646643347143058	-0.2120254076362063	-0.9886585975095423	-1.9458482540841098	0.26793918806852585	0.24383205618405618	-0.12225678687154766	-0.37158466000865287	0.10791514144627275	0.5874778835714878	-0.44774483461916537	-0.4699015836892201	0.25364155333570987	-0.2637066939974138	-0.27135007621516155	0.09157923054232374	-0.5883655563428944	0.39453408753121516	-1.5422228636926065	0.33789037673278594	-0.02000942899813984	0.01461918262861809	-0.36927682524039834	-0.6595092435770747	-0.3336718393802933	-0.3073151967448032	0.06298895107853214	0.19056863994546797	-1.0610176660675852	-0.2016096668453641	-0.3468769175766346	0.4376027859237419	-0.6225959217905747	1.495052370351565	-1.5112444476190325	0.18464122960131266	-0.08203473344489941	-0.44597937603502935	-0.4425275762616447	-0.03640148909718903	-0.3435720915830795	0.9351629927780734	-0.1837145779477272	-1.183194132255209	-0.17533071751717233	0.26227386619392673	-0.623948457879774
0.1053414275325175	0.14414150330043807	0.6017327796107916	-1.1806830132736867	-0.09611218602073986	-0.7368279017724797	-1.8692033023873464	0.10410174687840815	0.2712546977776887	-0.6018961325520731	0.4678156477339943	-0.6267217053055043	1.014618749484576	-0.5456322818825999	0.1838749317615099	0.46780611349816514	0.17708723799014348	-0.6589777706836916	0.2418028803472421	-1.1100731129565697	-0.2775736247257546	-1.6187178073717143	0.05756495141036171	0.5900177650718763	-0.36086634451118954	-0.26833481618742866	-0.9414389785804326	-0.4763482212565828	0.09279397535468921	0.13719390812881385	0.10614859679656777	-0.44528242305266297	0.1575396228512378	-0.31891838307021303	0.8869614083621711	-0.5772530063888804	0.7405204206142127	-1.3116749525154163	0.2863797390521223	-0.03347370325738136	-0.6532367391380359	0.08127392941805643	-0.3534706640954776	-0.10431338422326415	1.621241368392974	-0.5584340457399215	-0.5978331742216455	0.8446563974453968	-0.17164745408447937	-0.5365209258616224
-0.13004959927582385	0.3488459878687289	1.7766132622001274	-1.079108342598638	0.05920382852915747	-0.4577921156643076	-1.3555658528411456	0.22017517772147585	0.36368774747973537	-0.7501137030454355	1.2306948774238744	-1.2204539152902583	1.4044670474036152	-0.8371299928242942	0.48378198873461514	0.48299988009113803	0.6402586775906784	-0.9101889517279608	0.4378980508340273	-0.8621123836871366	-0.336190333872193	-1.5106976667877947	-0.024571677352325818	0.9151887619966954	-0.6008147783533679	-0.0019710128103759854	-0.552210007929227	-0.4919256248854546	0.593078705968997	-0.12798236039743258	0.07853651067812939	-0.3988388925614861	0.013432862428658012	-0.42068431588781274	0.9316832953790044	-0.25874010228432825	-0.08306626232686443	-1.138836920571398	0.29915702709894243	-0.02095315353101569	-0.783358433585854	0.9312565834220601	-0.4107093476606666	0.1062686681283069	1.7815592524093005	-0.6860728084365656	0.2195838735129446	1.7187511678706706	-0.3111433056385132	0.032181867588417123
-0.5624603485569322	0.5864325214529412	2.398682593106814	-1.0455462997050189	0.0286606908957878	-0.30724300759029155	-0.509647928157984	0.3688713477150243	0.45773328376465705	-0.4455991533930566	1.6004996005157082	-1.3783725276021133	1.449379725948448	-1.1556098124629646	0.5135717842934807	0.3834580057986506	1.0077838665850436	-0.674293186779001	0.6825750111039697	0.015771136501650247	0.0877161662858973	-1.1693306373659624	0.03523554612403239	0.876178328462399	-0.7239739673868205	0.23449092707182698	0.17577870630939568	-0.5547939612281048	1.1810466526456407	-0.6212733236134841	0.06609528523524172	-0.7950396062382257	-0.43613418751625327	-0.5785109649628465	0.47384474392480425	0.10169934925268316	-0.707263693172767	-0.9426088857063335	0.20494246087809306	0.10146106803188809	-0.6253232837328837	1.726018967102138	-0.08245281285161571	0.1868304715841985	1.4947394756968377	-0.49709457294112536	1.1012138724937792	1.976623566045603	-0.09539570451487676	0.7728314779221425
-0.8646083710316866	0.7213265914037352	2.1957407654167342	-0.852989372255776	-0.30644839305508115	-0.24499754588178982	0.3371994815699432	0.26201009301139816	0.410952092919103	0.06585152596737769	1.48417331699383	-0.9010334952790763	1.0344463604751537	-1.0970101118533524	0.5195982869917142	0.2008477046642482	1.2284010423473208	0.08728113359149141	0.7536878510370307	0.9853281904967989	0.6442204564564811	-0.6511486591965124	0.09701840692345419	0.620346944533729	-0.7695979703797542	0.327761093886576	0.796451479591055	-0.7553347574449936	1.613996213236034	-0.8886679637683242	0.07489053250990273	-1.0834323974335236	-0.7463207881482967	-0.612999436366554	-0.17736137343548006	0.2704201594936224	-0.9840245250019504	-0.6493474861462938	0.02571199650704491	0.30270275763007876	-0.13635203230264747	2.0839311907517364	0.40582786164109613	0.17835433957683536	1.0696121066151334	-0.16153312680960225	1.7703481558847927	1.4631316523629094	0.3195765092781913	1.2804503234143862
-0.7026567334333673	0.7202617354307841	1.301533200726742	-0.367234572965486	-0.7733551995490333	-0.0996204857217037	0.8332841944893365	-0.19228705342501032	0.12278733575777155	0.3969780560311031	1.0052350044954785	0.127952934178138	0.3228801570884588	-0.41364952523905896	0.6979172224644669	-0.09242744386708544	1.3006646171709049	1.0014725413226635	0.4147162196715872	1.499444418056881	0.977421196067688	-0.08807487085009193	0.014572050061955126	0.4021341829501003	-0.7098683684301819	0.27681496717312254	1.038211235271002	-0.9748046218183327	1.5825586099309834	-0.5096467020921296	0.13698303791686423	-0.712070837687982	-0.5785134706300895	-0.37956067883115985	-0.5695098418642873	0.2065421139950836	-0.9208187050171405	-0.25454558112729586	-0.19522886023980454	0.4044571707487179	0.4413394541607671	1.8192052144357387	0.6254487933079494	0.1539935010392953	0.768360452020313	0.05800535578509581	1.9788776567756694	0.440528676282223	0.6040346936086781	1.2267489130846632
-0.007833173363450631	0.6179090955336954	0.16326409584676388	0.3145860091870951	-0.9771950196627894	0.25840075461541406	0.8686642745781344	-0.8196487674302455	-0.33417357014969634	0.3633050904504071	0.3870072769239552	1.2842229723534533	-0.34588254710536165	0.6537699250119061	1.0308726036591656	-0.4818355348924345	1.21649468042619	1.5395419560902264	-0.287815041993443	1.3883893408923147	0.8989116232377355	0.40836253951182727	-0.250370027842163	0.37560930876801124	-0.47512047004008384	0.1410394410132943	0.9058833543051988	-0.9683272375032277	0.9918880990143871	0.5013775241347708	0.2663798549897676	0.4018816133362478	0.034976495674675485	0.11900213781313652	-0.4825118397932479	0.09846626189623776	-0.65509652241755	0.16990103081470653	-0.40442550037719815	0.26562697090460724	0.7301020987288804	1.042485225204683	0.30837613706638967	0.11293976469917107	0.6208735381146538	0.031667101416925046	1.676365340923091	-0.577654809293545	0.47013580439821157	0.5444976169383994
0.9341157261953452	0.4415720090603395	-0.7070652710921472	0.9181747018652512	-0.6092401895404918	0.7750259929274653	0.6748907438858843	-1.321332836876294	-0.6933219907057478	0.1265517364778572	-0.1533190570314616	1.9779864343321536	-0.6721554404895466	1.4526900096195745	1.314428338835947	-0.8323280414591374	0.9466600885352066	1.438677483552718	-0.9492726329352043	0.9383177555656792	0.4456587497795866	0.8238767835760834	-0.5637232380246292	0.4808710991222905	-0.0706548329376913	-0.02079847065959039	0.5748855069695568	-0.5951810373864922	0.10472745581111782	1.6254116409556139	0.439616704874063	1.7450619619816454	0.7399473350890265	0.7201179034471114	-0.09998272281991098	0.2051683439475583	-0.39577102802320474	0.5461765853892941	-0.5466708991976952	-0.0568343536688468	0.5281895527981784	0.09609287578878738	-0.39569673276471634	-0.00698797397598358	0.4820110716453782	-0.1328017476074952	1.0755674681522456	-1.1359112057603304	-0.0939430581668073	-0.48093373391898303
1.6555059640853746	0.18664007195296328	-0.9866313550764326	1.2025181279098094	0.2571858207699347	1.215968377067925	0.6530714384784027	-1.4947469978490828	-0.6467215897696317	0.0143264513087608	-0.4404799782479731	1.7989229659404815	-0.5779029582695623	1.4021342398659358	1.3534525432595166	-0.9466652346973027	0.49489804810197824	0.9276901017843858	-1.07996283714951	0.6078531947339547	-0.1786055283859374	1.2215633010353693	-0.6843209616081269	0.5211685387807319	0.345797428365711	-0.16763984381025476	0.2151889491469686	0.012443885004448265	-0.6057696608136485	2.1872220308307155	0.6109727861119502	2.558406534890801	1.1788021372613997	1.1828416080418203	0.1565528220248319	0.6238643775557388	-0.34339666318677736	0.8515980010723906	-0.5841879133423767	-0.3309118641940954	-0.0003590018852870741	-0.6481154446461682	-1.0182176426757654	-0.22342889951955486	0.24712204370061877	-0.19502398749681643	0.536707826564145	-1.0810215334824393	-0.7832773850245276	-1.3205093726269088
1.8082822507949783	-0.13734827641479824	-0.6751396401503036	1.15494744933115	1.1587901121747637	1.3180442998983333	1.0447575480445601	-1.345458331642308	-0.08961120688482589	0.1981896399149675	-0.3476467100493194	0.8085504668689086	-0.23769810681238526	0.4954200875275144	1.1504768154217282	-0.7297268748044359	-0.03833917678488268	0.5433588206208749	-0.5236747676398802	0.6287270831210716	-0.7262983887305977	1.6355711597170366	-0.44370643333757076	0.3578805441181187	0.536911406084557	-0.2568865837608496	-0.09907410450017524	0.5129176035755254	-0.7957642646727899	1.85502820577705	0.7366446226784918	2.407631389816715	1.2986384853125128	1.3042698005038966	-0.021690654449638688	1.1724495713047351	-0.5933878473256728	1.1019789447294865	-0.5207922711437049	-0.34563315627654795	-0.4537387242567763	-1.0017739942703283	-1.1598084496310022	-0.43910380222459866	-0.0035392944302528122	0.0019439115323738197	0.3320034236115641	-0.5985216927182173	-1.19530528424743	-1.5016622351071127
1.3656342641956016	-0.4565097554035058	-0.062419953528128215	1.0071979984939528	1.565887632210136	0.978970939228645	1.7082909726708002	-1.0147641049348926	0.7359281999884469	0.5368871264661965	0.15820030186113154	-0.4492068367353456	0.04928261767100796	-0.6281838966549627	0.9136089869132882	-0.3034690578245826	-0.46536838276614095	0.6754964608605336	0.34868923235990074	0.82969555940751	-1.0259764903552473	1.9786144719803074	0.08640649739129717	0.049546373808776925	0.3774578221992132	-0.23464670618421898	-0.351734422486907	0.6193751004354107	-0.5078836628055735	0.8915545854452237	0.7837162178160642	1.5204370351764254	1.375927880487102	1.010438163054748	-0.5893901541389073	1.4924315507729848	-1.05341181128429	1.2805419423053725	-0.403756260962373	-0.10343750044932025	-0.5451105154293676	-1.038437808059839	-0.8282817105759571	-0.49967820899285564	-0.08021977280424537	0.397046994802032	0.46104291532023295	-0.04996798284336806	-1.1424842156014987	-0.9224396836639496
0.5908421663450006	-0.6537771133948891	0.4351467288011442	1.0532191207174622	1.2870478265431935	0.34342726322198897	2.19495158771502	-0.6170890855094691	1.3470824651337376	0.7240446829252689	0.9362527077640258	-1.2680830879649947	0.049561618456147254	-1.1472775856773476	0.8684414365072678	0.05640010390870121	-0.6106433170249007	1.2237903010551385	0.8761364054720326	0.8257531862288529	-1.0467009677813064	2.06455161399181	0.5874632835656859	-0.1849903404934631	-0.0005713535175134312	-0.06441619330193538	-0.5016717624029564	0.3440233105669716	-0.12673478174038533	-0.04527799966256432	0.7284374294527951	0.6129425312884473	1.7321445325822449	0.38738821293738446	-1.198024957158978	1.306508333807729	-1.440174180296444	1.3001945945074975	-0.285899846441775	0.17289931286949045	-0.36282064061173913	-0.9835208472624156	-0.4177891687053081	-0.3361948968297616	0.09633910271245771	0.7687577533763181	0.6650300568915756	0.25785457348482027	-0.7900796673773444	0.05963538252583928
-0.16692551197498418	-0.6592458485401224	0.4868364807575163	1.4090226144369635	0.61561391529192	-0.283646638419092	2.0786353786650262	-0.15476862655862797	1.3343969335874937	0.5862896087765633	1.6497273689359573	-1.2322400773317113	-0.27743993113328885	-0.696370523442198	1.0385730590522135	0.12979727263540097	-0.425552484787014	1.6640397813441563	0.6131834270963501	0.3960840944013144	-0.8846387881482364	1.7468532677059154	0.6878142747440921	-0.14482595888095212	-0.26404731467799186	0.22595783533429212	-0.4638936423340864	0.002012951603623863	-0.06185104354963238	-0.39260780102909576	0.5646380447442962	0.3375940646379499	2.3884991414345604	-0.3562291375702302	-1.4704684397363386	0.63860061784684	-1.4054855098853536	1.0558425482484164	-0.17081972936736725	0.2346539249058616	-0.28590020138984223	-1.0046377737099934	-0.33873626560864556	-0.051171214945017626	0.3559718465937409	0.9196637983158179	0.6375709899340003	0.22418590304250316	-0.4908903614069151	0.8649892814265546
-0.6721221203060256	-0.5244194732407955	0.012442911272630587	1.9001411554223573	0.08768841801100527	-0.6380029657198723	1.2809401612097553	0.4097866856514968	0.6570011196206395	0.2401795178534966	1.889530741675762	-0.48497516088610093	-0.7827868507791053	0.35257779902697206	1.1965466323249745	-0.06885172870507417	-0.020687114527437805	1.4744474908907361	-0.30582145613876416	-0.2880961661209885	-0.6865083050173462	1.0596826733846616	0.23300237709160404	0.1848062216977219	-0.12599106629962806	0.5289269496910344	-0.18082589276361577	-0.04481995625567948	-0.41635411046229986	-0.07994026377664666	0.32518880610721596	0.7897871852023781	2.9685004261470564	-0.982358367428048	-1.2610179875578085	-0.1754430499476204	-0.7559363024122706	0.528202610686008	0.0051241176404981815	0.03184630998149324	-0.6141698808557934	-1.0718724039866478	-0.6294990810613402	0.14949748744802252	0.37842643684087507	0.818068297549048	0.2695961425472922	-0.04168295145439768	-0.458044899029344	1.101344498156523
-0.8654108351476577	-0.39589988967683903	-0.7778932149739475	2.1623732901579182	0.051474107077998606	-0.6650018356772036	0.1344345205879743	1.0078378650579796	-0.31686596533195843	-0.038276275006072696	1.4141765446388135	0.38570692132295714	-1.2365755451431195	1.2038857942390526	1.042130860933839	-0.304412894481312	0.41198658949970673	0.5670744257137318	-1.2535945960433112	-0.788858642822612	-0.556050622263489	0.23077776530828129	-0.572532555189836	0.6094229761664066	0.4057870668577003	0.7030967484651258	0.29041347105940674	0.30558073886483345	-0.9125229397210901	0.462315726172232	0.08901828008785026	1.4581988725607269	2.9495548083056233	-1.3337980785829784	-0.7075288509534485	-0.7038723202416975	0.36883542621741866	-0.1602705634108324	0.319555811915397	-0.23752811770782947	-1.2475110465951604	-1.0021785267922183	-0.9075272575620064	0.13019779394172137	-0.036359332434892366	0.5826764282853599	-0.2671273054353602	-0.32895461175999696	-0.5705490949230804	0.8315964843987487
-0.8009435265987714	-0.3953615531321782	-1.4946813157274363	1.8819958219981623	0.4082489412545178	-0.5308405891005337	-0.8577627394666028	1.4108028946974085	-1.0661592973259308	-0.09475874289791637	0.34548472518591733	0.7662308362675633	-1.4570727715281369	1.279474662016239	0.4626301748017952	-0.3226119739745206	0.717460154558431	-0.6293020779010048	-1.5869963019073	-0.7701944358854584	-0.4995988669029573	-0.4593350518992456	-1.2761993807108447	0.8576735452142057	0.9960095059881807	0.6569707965290167	0.7697827507868358	0.8015428858714976	-1.130401669179345	0.6645279057590038	-0.05512689262473991	1.6420557004551732	2.067468082561886	-1.400580524081123	-0.07832841311670298	-0.7087859965699557	1.5099057628211627	-0.7988840125562746	0.768296354911102	-0.3052714597409309	-1.7235286517716912	-0.6480824190568742	-0.7160237097838722	-0.05288799333257466	-0.7642526814573104	0.34992994689341356	-0.6644928245249526	-0.4585926991835364	-0.4941407280734711	0.4809048443512695
-0.5672781587154279	-0.5083293625532405	-1.7802339481683311	1.006678525152643	0.7328718321459817	-0.4684753099968363	-1.3630993531211495	1.357426249715076	-1.2723972138556774	-0.046247524036109496	-0.8523634071908409	0.43674636301964426	-1.3837577098219558	0.6450548826231826	-0.34924317017840995	-0.06590189687247705	0.8372831776270537	-1.489161089316771	-1.1287601969622725	-0.28702815598705783	-0.4434270314493836	-0.8594467489403207	-1.4740081672022334	0.7595042812524682	1.216566786957522	0.40995701276461016	1.0473182616304624	1.0419098204635293	-0.8561562310140419	0.2525097104877632	-0.07655667438920992	0.9908185710614438	0.545842832018816	-1.293106770554746	0.4216843302168002	-0.3005854650843873	2.131229512042689	-1.2118839777403478	1.2085150981475035	-0.08254910815854512	-1.6044172495566444	-0.06508324605741617	0.03825130469888307	-0.20199811341874604	-1.410932076791178	0.1641421377450392	-0.7297596073262164	-0.3677409933846998	-0.014813573067548508	0.45406586093247603
-0.2700521719063599	-0.5881538532529725	-1.5045935461688476	-0.20954290189425806	0.653332565858615	-0.5783998826497758	-1.3921960530233797	0.7760680211727872	-0.9979520903308788	-0.14855488248038826	-1.6379526095102612	-0.3104251999841675	-1.0719124569916667	-0.12173099988321315	-1.026337083511806	0.284155493641529	0.7766437453857331	-1.637116413237751	-0.2690042072595097	0.25536159484675824	-0.30800635748900135	-1.0167257158932925	-1.07833177914285	0.34021833274882124	0.873801228673632	0.08306156735589632	1.0073730129231668	0.808890152757556	-0.25208153190062427	-0.5712579956920758	-0.045241319010886655	-0.25344951769898183	-1.0335464967744898	-1.1322857305287914	0.7264960686385443	0.15205630336716056	1.9505208583609217	-1.3464519803680786	1.4088407984150577	0.24533403722486619	-0.8769238080065507	0.49406300882396986	0.9520555689984914	-0.1627727195674247	-1.593437324391191	-0.011878383505956238	-0.5355517024571428	-0.1202919754985926	0.7177118618732942	0.7803899550633041
-0.0491656746763216	-0.48245485329747484	-0.8274428630004138	-1.3429894379069123	0.1562530158272636	-0.7418344538203082	-1.1939272135061338	-0.09245887734263936	-0.5649923271246376	-0.5112085573620974	-1.7332251730796624	-0.9224875998612675	-0.6384441130904523	-0.4708973233132639	-1.2994549939763276	0.47166116841596545	0.5387848977516329	-1.1666878768059434	0.3771263772748255	0.4316278828009503	-0.08382738813158457	-1.077223248983063	-0.35896625406656046	-0.21881496292596922	0.16465896321054505	-0.17475834981396676	0.6885392433574443	0.24985790243465875	0.28347733994959834	-1.306823108300667	-0.09515768763682217	-1.4688019269258663	-2.1103882439317676	-0.9389745439142799	0.8474244104413712	0.2876742016665579	1.1248282495063051	-1.2560094146706384	1.1937712016795392	0.37278885314780996	0.0012426338571955087	0.7620734232989209	1.4287210272322803	0.023633604544999815	-1.220537888599291	-0.20075320730602372	-0.3462997272147509	0.14163684832984852	1.2668933708823062	1.0865417418353667
-0.048050128680303464	-0.1758560737849261	-0.08475234319023395	-2.0200409233850496	-0.4301067763114026	-0.7175236412496715	-1.0004663367015476	-0.8037402334063298	-0.2640492243295365	-0.9451936273137864	-1.2902613822372115	-1.00016701496524	-0.20408176199228317	-0.3332858273879838	-1.1826399546459918	0.3896358545972926	0.11350671419904952	-0.49551753587840114	0.45696092388278353	0.12909575097959447	0.14810660620605653	-1.115634698536637	0.26647433846223034	-0.7007166986827389	-0.4690332479801493	-0.2700536741991036	0.2422221650071719	-0.2406465010248008	0.4388893524194218	-1.5284781416598403	-0.31748753835622706	-2.1138661218819843	-2.4744516359419766	-0.6216187827471767	0.7839584659186883	0.0009946600209584998	0.14194433647019772	-1.0099668808902786	0.5844162363413875	0.14839110786983675	0.46903372096050083	0.6639573131351699	1.16247608914471	0.14776732462792536	-0.545736425619459	-0.349503696793908	-0.38787971769956536	0.27565506307461035	1.252270775146684	0.9217775139963476
-0.31138452227094904	0.17823597642372357	0.4246037638625096	-2.0865461052109806	-0.7310558929487445	-0.3477842752698365	-0.8549792800988937	-0.9935294372732886	-0.1491414683346108	-1.1076488511354297	-0.7528602405176997	-0.5595850054642794	0.1414760458640628	-0.10009135674721592	-0.9214176141868877	0.16649488232376672	-0.4609516120206123	-0.02645428821752975	0.11587074051814718	-0.39398898009813044	0.26650604135592454	-1.057628706482438	0.5253715897760904	-0.9620326387926366	-0.6716463806592758	-0.20076367422543928	-0.16488938570671993	-0.33246461911215547	0.22465436396020214	-1.1636339013311745	-0.6649979159039242	-2.0622952128705485	-2.3057796079553814	-0.08776052176343964	0.5152271536581303	-0.49692840773914126	-0.5137881420610768	-0.627598165200095	-0.17682795831319947	-0.2716113192595358	0.33147288771652544	0.36862716449821725	0.38792891691673037	0.024370830838226522	0.036929984175954306	-0.3783025492576661	-0.6566777623538833	0.21500603407108823	0.6637546411067123	0.15854073552476947
-0.6963894731804499	0.3695118377084154	0.6057392325713702	-1.6444805513743035	-0.623191614929117	0.2901566500658661	-0.6498250130294636	-0.6248697430311517	-0.07492610778611093	-0.8216725901050614	-0.514981780407809	0.03385599321202401	0.350590511617791	-0.1877225865857669	-0.7616688971254975	0.047126534865665516	-1.036018546989269	0.09286516101982115	-0.18285131733890433	-0.7528693988281652	0.19269223668482102	-0.7707624658308938	0.4436058364134981	-0.972347969974077	-0.42294399440188146	-0.03013329265364109	-0.4275020485143213	-0.002775591584436235	-0.0625222354096463	-0.4986532179500646	-0.9580804437271417	-1.5842561205753234	-1.9397593128337725	0.6093331080425284	0.07024718676765127	-0.8390939444247224	-0.6734175533667492	-0.10143463518919055	-0.7525990886623931	-0.5336313948746668	-0.08185008424589059	0.13846347867672434	-0.31586964350994096	-0.3197092719931521	0.2728748694606912	-0.28798260862041253	-0.9259474068185094	0.009613526877352719	-0.12464707361010723	-0.8732029180204539
-0.915184560297701	0.29307280855187434	0.5762773636684013	-0.9601666257994039	-0.2871034263631063	0.9112871820129035	-0.3005490448194914	-0.003570961790047705	0.09675001123675518	-0.2716477565256632	-0.6392427136316405	0.37408792405251434	0.4151581708813271	-0.6172669870024989	-0.7483278458840597	0.18074644455988018	-1.3836034143602065	-0.041856610191441344	-0.06842948834706993	-0.753121182693046	-0.0548964686507583	-0.23761989863618113	0.2596089006439273	-0.7897129182444039	-0.01277497541995599	0.16648335698775169	-0.5177451422572752	0.4787685366517692	-0.09997783119409047	0.05165541980967277	-1.006586732510712	-1.0550597255764442	-1.585877738736708	1.229891829918765	-0.4201737132747573	-0.760635732730201	-0.538788977336939	0.5216147758545441	-0.9097515709896433	-0.37641322642748415	-0.2130525232174092	0.10770644575954814	-0.4915147632804044	-0.6379228270099606	0.1785270152425848	-0.20190548544743026	-0.9376404566038953	-0.19522400597177203	-0.6491793472700418	-1.6298762775580888
-0.7258042841164366	0.025800020448885942	0.5254500106059089	-0.3137921824333758	-0.007448974545883547	1.2120184593995154	0.12978181123622942	0.452931801065025	0.3360122028935359	0.12205430925564252	-0.8509433922089238	0.3078527795272284	0.35755682097055763	-0.9992528657355226	-0.72566480946528	0.5006881064033858	-1.3298535907454567	-0.26782850951256093	0.4486844296866366	-0.5082404031905259	-0.3708297982921714	0.3605132298745338	0.19359222665352097	-0.5114040256755045	0.21856651955462558	0.33464666077175326	-0.4596279225490934	0.7853014975894583	0.2007264236775171	0.22012281484100354	-0.7583222000167882	-0.6696051728345888	-1.2320878633826005	1.4796228733176904	-0.7697105401116375	-0.27287618554620235	-0.45305466277644085	1.0970105354673774	-0.6543043830202467	0.1428976557691515	0.23002301897768115	0.18491668364806946	-0.14095944954323245	-0.6567142314715555	-0.050381865027109146	-0.2761729934191104	-0.6143802112924145	-0.24334827120085925	-0.7006531479797002	-1.7656341623400817
-0.13923323109054433	-0.24212429618860942	0.5465385186006423	0.12458640430839994	0.06957980055309552	1.0770952955070439	0.47035659988802	0.5131498791190778	0.47866024767421494	0.05239157780334563	-0.800609038604924	-0.0017096907699968484	0.2178332627414916	-0.9191860425544373	-0.5226928577551649	0.7893790874641935	-0.8925431581967157	-0.49304097549216624	1.0248707623438218	-0.28387555031389694	-0.6237991513441337	0.7449182082464373	0.2724174939435612	-0.2313346028054692	0.14601627301337414	0.4379318113544207	-0.303230087902044	0.7750560602514736	0.6407287105606041	0.023159496485708156	-0.34892712194089426	-0.3833210366612424	-0.7748569894639746	1.2294448495161465	-0.854161289037701	0.35815551213912933	-0.5889747899132273	1.4385891308645575	-0.20896246277491246	0.680146697488439	1.0133236680626487	0.164615338699843	0.33489174761148716	-0.30782528805541537	-0.2345991634584998	-0.5476629252978144	-0.11758419595942156	-0.07250191732563659	-0.4312135901351251	-1.3657866972736659
0.5415913080418134	-0.3541509867076503	0.5792660087096955	0.3368226087170579	0.008264602373267902	0.6472783324840348	0.5923402453139857	0.2671507973421458	0.40412435319054596	-0.4081631296958346	-0.37210961243839213	-0.2536888131878096	0.04165922086542071	-0.3457245616564725	-0.1411121113147381	0.8575219211893134	-0.2957156058575279	-0.687389723317794	1.2866159420418037	-0.23948969372832207	-0.7222572576964751	0.7494810554084385	0.3456594051971474	-0.011898246059534533	-0.08230167127947453	0.4443541012878713	-0.11438203036125348	0.5484804941304784	0.9120567657764902	-0.3020889719952109	-0.0019170048200780835	-0.07047750422174341	-0.21215225092628984	0.6412006609791392	-0.6922459439036003	0.7996186098175179	-0.8179359285700695	1.4363862119227078	0.1460883405866954	0.8715368722716329	1.5733005340290755	-0.05587188399257908	0.5112094016315137	0.2026431814440423	-0.32752686980454376	-0.8660045689565602	0.285870089696435	0.23214917803697077	-0.16026337900660437	-0.8226757279553198
0.9166220815151883	-0.2870857710967866	0.5000965852690593	0.41158843752996194	-0.040289744385229684	0.202769742632948	0.5148240116252925	0.008363313919319545	0.17075490083670447	-0.8634679104033199	0.21742552242017482	-0.25739598653220847	-0.1250835290461931	0.32385720502146625	0.23122744785968108	0.678998465264422	0.1718885149005992	-0.7973009237960075	1.1140308557381047	-0.3090426587948757	-0.6458893305841658	0.4552461974154805	0.25636241134694193	0.13108505849589228	-0.2156580827873327	0.3353156253862581	0.03733074629928236	0.3084333677837605	0.8450013526563352	-0.4820899502579949	0.14393718627723984	0.29150537679804933	0.2985089308807686	0.07597806600134656	-0.41163775424201415	0.867524292410797	-0.8592372124325797	1.133489745679736	0.2522232028321845	0.6178013531894262	1.4927032636868682	-0.3560935851412602	0.2866093858831734	0.553092471215994	-0.3749158509005989	-0.9907720556977355	0.4272851583134452	0.48532425665417733	-0.08123616778800506	-0.48657566463860563
[truncated: 72 more columns]
