# Supplementary material for: Diagnosis of autism spectrum disorder based on functional brain networks and machine learning
Source: Sci Rep. 2023 May 18;13:8072. doi: 10.1038/s41598-023-34650-6 (PMC10195805; doi:10.1038/s41598-023-34650-6)
Supplement: Supplementary file 1 — Supplementary Information. [file 41598_2023_34650_MOESM1_ESM.zip › matrices-bold-time-series/ASD/ASD197.csv]

0.8832498068328667	0.27739313713800323	-1.7381152713487977	-0.5101707606174928	1.2612151107034995	0.32116823590501736	-0.1016262588133559	0.776221072853023	-1.055054625759702	0.18979281681931154	0.12311520400433336	-0.5900605368545137	0.4237980658888297	-0.24648280140765932	-0.20459878652977947	-0.17627152832688603	-1.3601548356278559	-0.8644953127447075	-0.12307645753037853	-0.07050272281547539	0.12262228964303265	0.032928134763402235	0.5466746011832376	-0.8779250259399022	0.11285177834374521	1.237920743479461	-0.8606769460962193	1.2973046802407164	-0.8611673129126726	-1.3990132832990887	-0.2944625156997872	-0.518229044940083	-0.004276288661858919	-0.13779246337088408	-0.07467016141530954	-0.5703670047702134	0.7939688330700342	0.790101340938243	-0.04569119999283943	-1.2156532061348402	-1.4830933138796594	-1.584742453638826	-0.008369890495204143	-0.897372171487407	1.1323671456353515	-0.41199565001687694	-0.3548720731530601	0.27563869203596425	-0.4323712247428336	-0.08406556978488398
0.9416677958075066	1.1077178951237117	-0.6527404865843175	-0.7112846362835106	2.1075959137710503	1.518351594786741	0.19849189811545898	1.409465769445485	0.3703270112920209	1.0069320839894569	1.4842661848115932	0.3614960331953939	1.4003256487769145	-0.8125454157384492	0.45995049497301416	0.499367431631705	-0.8622938665429221	-0.06025928445606881	0.8497920053792642	0.7072584866610317	1.2174306588805597	0.6217557543088356	1.6057937006903413	-0.33585921726566126	0.9581706349938558	2.417296507287629	0.08285899217168109	2.2787097487636916	0.3565924275069311	-1.1151093596822703	0.7421692706667322	-0.277883010537682	0.3021528372467956	0.8936725590320076	0.42174860214509785	0.7035878208910101	1.5836479308117004	2.0267680714202894	0.5631478402577411	0.3340352279161973	-0.6571527036081385	-0.8765901360187964	0.7964207469932953	0.4748637415762051	1.969758652243399	0.5940842355740008	0.6180789215059324	1.3652517584638704	0.20376437810060305	0.6486950098359526
0.5148042023682948	1.18633196258008	0.8113694064251679	-0.8199428903743752	1.877913351621193	1.948070357214524	0.39789397155312684	1.289606666022508	1.7474594469310278	1.0695864566275046	2.094669281963529	1.090349156634064	1.384000534884981	-1.067761987934775	0.7453766628110373	0.8744626598524032	-0.30219674092969306	0.5945426780949769	1.5517919653455958	1.34188694401557	1.6013443762416966	0.7993093001895311	2.011431432913485	-0.10851850312608023	1.1186090252149092	2.5186807373261746	0.782018308587094	2.234072274610118	1.532917008034926	-0.7202587483250321	1.255263708935428	-0.4838093814501637	0.2913565979081952	1.4086887831871135	0.4428086153942994	1.4149504697205997	1.603091589401632	2.286526442894863	0.9054110112967729	1.9496249455357142	0.48264653779530237	-0.06184577062777282	1.3360263819451224	1.675401729799277	1.8385523679659772	1.240645314048969	1.2023965142951483	1.7324720656947754	0.7133535966991412	1.169955627897151
-0.06874468028851159	0.3363016480106987	1.8252095918990165	-0.6767439071209594	0.5920082809011906	1.314949217647268	0.39964589046647003	0.3893505514814424	2.243011776271255	0.030198495342933354	1.4622812319441727	1.1923975814107317	0.23748210070131254	-0.7448172378941526	0.4952416078018809	0.7012590726532851	-0.014288664607404794	0.7147592893637996	1.5981552959123464	1.4981511282386581	1.0078247033438872	0.485352201385143	1.541886135291585	-0.3246227440316188	0.39622148474034286	1.4227922593628972	0.7606712382210715	1.091091683470472	2.0379060425425743	-0.33835642636423746	0.7499846305700723	-1.0516855045057947	0.01740373844907911	1.0555514101399006	-0.20306248374167196	1.0304675400881649	0.7244617416827999	1.3238695906322104	0.7753257940860888	2.6806444154575195	1.3026917142586407	0.3642539570718936	1.2375480926008569	1.999249489647343	0.5074004503745874	1.1201225574304103	1.1041074837217917	1.1607355871341214	0.8548512121326909	1.2321549976173962
-0.42489002775660994	-0.8982112721666521	1.9162142830719153	-0.23928824266463225	-1.0008154119383224	0.08089819542569247	0.22786417120775518	-0.8158605986748924	1.6417598294594522	-1.6193952229880333	-0.014436378641945519	0.7732174964850995	-1.314805109281654	0.06768811639451117	-0.02468060923031343	0.13377815753174846	-0.05648050636567026	0.36366879348835707	0.9428966540365549	1.166784665118929	-0.07567530557721261	-0.05487719197120893	0.571972466396686	-0.6882476845659732	-0.7359635546418443	-0.19702015736354425	0.14412227114452025	-0.5168036194855438	1.6527054424713996	0.035055445324583726	-0.498635255552709	-1.5183248950641106	-0.2414496594697764	0.1226484496899744	-1.1854875007711274	-0.14891169113967984	-0.5859097099359207	-0.26125285087655076	0.27301337080142957	2.136756492002233	1.4439504301154504	0.2776044610672706	0.5528886351512392	1.3392016151539177	-1.4669290442092284	0.40036271813783436	0.526126613805074	0.11105161466230135	0.6385992443588105	0.8626102419380952
-0.4095395618901347	-1.6643813748000802	1.2486527367125573	0.34385071756588287	-1.968626370112754	-0.9192163415549627	-0.012182659481875227	-1.6809053707913597	0.4637797437969442	-2.8162348781089177	-1.327362184064173	0.3019590141202629	-2.2414187451993164	0.9631432153684427	-0.39177893521809304	-0.4316161714298623	-0.20337151726218525	-0.07325500317915551	-0.12112828039464237	0.6415523041259028	-0.8280946381172033	-0.4538579928620498	-0.26367235308783654	-0.7483176859361389	-1.5201245523245555	-1.3899449454104034	-0.48717949978393044	-1.7026399451237346	0.6522124017010326	0.42187003478647783	-1.6575314253145796	-1.4288834714306025	-0.240460656346592	-0.7282146807408139	-1.8464412205746101	-1.275833009264399	-1.6040349602667396	-1.4933485615442283	-0.28810575469419364	0.7155692834731118	1.0179801746275332	-0.031591335930468846	-0.27961309776162024	0.2014602592381947	-3.0379697693554037	-0.3729464255210473	-0.0423252779712648	-0.6592851071467211	0.26521713285266857	0.3118590504248722
-0.18046509559757817	-1.4570239633411544	0.42793108303601257	0.7777157771448461	-1.8638603592538046	-1.1175667629978308	-0.21689834988676102	-1.8281099338774032	-0.44984511348817724	-2.6998450863779473	-1.6046075288767665	0.17411042454116865	-1.9885475637991972	1.4602909537765836	-0.39446316730383846	-0.6578675263748088	-0.1843833113287397	-0.2600442794365595	-1.1114550389669688	0.2789242982957415	-0.7618750651152936	-0.5270092118803279	-0.5666611893266869	-0.31309237960916875	-1.5081176649398749	-1.6023261612575788	-0.6025917423672851	-1.923422120193925	-0.398849774581861	0.7380131486462931	-1.9823911432904853	-0.7245515437610532	0.019510869390229477	-1.0005904705840916	-1.6622230069077406	-1.637495093151414	-1.8546296808737435	-1.7484239900981566	-0.5913894767041757	-0.7020973446834244	0.44293996116074963	-0.14793987359613647	-0.7356388548320641	-0.7028029163141555	-3.34124638258079	-0.744540220871388	-0.21996176857537225	-0.6848079361965924	-0.035565664938497575	-0.10801716138767671
-0.012427161043269023	-0.47806659785537714	0.027269846624004147	0.7612557363516266	-0.9889178331037046	-0.5841600565882274	-0.3477998907039075	-1.3604414323138059	-0.5361628824633629	-1.28799168280322	-0.7385535150150234	0.3846752511670011	-0.8495993132470591	1.2921929257654905	-0.17614815112480384	-0.46202773212268405	0.04598618749255297	-0.17174225324007847	-1.5662752405231624	0.24021097086565132	-0.06716853847288047	-0.3615544541193251	-0.412439125175636	0.3502296608903452	-0.8636639546561715	-0.9868907652913297	-0.13869890097395082	-1.2792383924986355	-0.9643256105596756	0.8155850721662445	-1.3563730297441519	0.18619291368568847	0.3026073018244599	-0.7155741355049897	-0.6307321593467263	-1.1471157958457034	-1.3935954787300056	-1.1537502877062977	-0.4853372904439839	-1.3349911823262333	0.09768846391401305	0.10610394010075856	-0.536616062541423	-0.9404507188358854	-2.251756918236697	-0.6634469504110453	0.01623929216468592	-0.11098868852313311	-0.12242881780898052	-0.17561651989366037
-0.059408977758258034	0.5714499214199117	0.21226483758886175	0.15012324003952815	-0.08555688390972478	0.1315385237729346	-0.4364641523510655	-0.7141559954972732	0.15575239143090913	0.5027733633233881	0.5812567184802034	0.5924371348223433	0.3472060556599868	0.5575649688642639	-0.049089998390096486	0.009837698702416875	0.2526460249531558	-0.030657093831434588	-1.2415827900557161	0.41436675174753707	0.6270667147650824	-0.1705314021067887	-0.17136213282112475	0.7148003968542964	-0.14914240917998076	-0.16243111079603675	0.5070572216156258	-0.3403132922974098	-0.7858906230249565	0.570161097427499	-0.29987650057323384	0.7162846087749356	0.343681294192339	-0.30749890743101826	0.7082694382815826	-0.2853636412181999	-0.6775384295363672	-0.37934468724774584	-0.02262221956502261	-0.9496522870180244	0.08445912412061712	0.537401695673896	0.20972253711883604	-0.5626176496855709	-0.42896029178595696	-0.4046627384203013	0.3960221709353706	0.4844129500812901	0.04168298459097552	0.16515413216223784
-0.26557512336240374	1.056473388347132	0.7089657109542108	-0.9345257395915444	0.2598993041714032	0.4920814121579285	-0.5357612281352051	-0.29975542215275	1.0965472681987456	1.5299711653659651	1.4241687835403374	0.48848491883284634	0.9192160619584715	-0.3563537739146728	-0.17498681435741653	0.5422965153608864	0.14049151414774602	-0.026276164239978243	-0.23585827059977954	0.5596020676289588	0.8202566725050466	-0.08100785693174561	-0.12760688914432877	0.43749663403580913	0.17555265031222234	0.30872687787946457	0.8546484865157885	0.302764289348822	0.026975407415164097	0.14858398175981816	0.5012713088336939	0.5091693652599968	0.06076154605017366	-0.19653392455084082	1.6367934899459249	0.37060631664160587	-0.17041663531971918	-0.05142440391732859	0.6053844081236069	0.08943071356196941	0.2523406569278349	0.7759817185781562	1.1175854717857392	0.04982023397255768	1.1543926637281061	-0.23969626242458122	0.6301301821828165	0.581278186555536	0.4227826042448833	0.8024934166720291
-0.4600255986327569	0.8495334772633639	1.0710620188267082	-2.1040530868456626	0.007989514766172556	0.3561646065798523	-0.6568523562684142	-0.22597850825871565	1.7047446208865524	1.2650662761601523	1.3002504957007792	0.10909298990250478	0.7896540108063492	-1.0219946579343442	-0.41862407779110244	0.9784119014748462	-0.3390017404436498	-0.11843805988406324	1.0181265666623474	0.5232067409007143	0.5223130591527336	-0.05453486554766844	-0.2580047556346063	-0.32423214756844027	0.09229150640003901	0.2800450779278914	0.7309349723149736	0.40304549047737454	1.064976363521163	-0.11306038304049194	0.7112983785098768	-0.33611783672924916	-0.3971526275156761	-0.4306719412321743	1.737221345942425	0.5767074460845302	-0.02344394262048794	-0.29639126279181166	1.1621797238468168	1.1275479671170874	0.3949714103436491	0.6126444461454174	1.7647574374192223	0.5044438212982313	1.828136965469712	-0.20159324628546266	0.6335047496666436	0.10321261038459333	0.9234764187929607	1.495129227066725
-0.5081393820087594	0.32089763522975095	1.0007389259335746	-2.8282741921928074	-0.4188096962215754	-0.031437393437036894	-0.7387537280302515	-0.3020399720671907	1.714509507020835	0.13938778211413969	0.4421820188743416	-0.20059227731120438	0.38662343624638296	-1.2232769963303807	-0.5044271922250418	1.2316001743100757	-0.8794965823432728	-0.11096821018269885	1.9300361449953272	0.35000211107555546	0.14528259104982003	0.01605540100209791	-0.3434674482270809	-0.998921132042775	-0.06440020468403002	-0.019893155347991923	0.3422935516290995	0.10577259842230712	1.8035327813011133	0.07389520325499838	0.4832578787142395	-1.3547914304762698	-0.7800501404711363	-0.6930933681269082	1.1398469921205499	0.4728962575396894	-0.05980602775279196	-0.756295417955523	1.4405791749390329	1.6262075845234891	0.4147187262786492	0.1828683018127363	1.8968006071956265	0.6140228748437909	1.5503005858776715	-0.14664943568301952	0.5220805427373924	-0.5863773896055855	1.3635300643975719	1.9430899222353357
-0.3801718587341944	-0.042997042592087864	0.4999602632637841	-2.6654617138744032	-0.5593163821128265	-0.3551587485206245	-0.675310798102353	-0.27020492542147845	1.2400435540505008	-0.8558918993338639	-0.4798512825075823	-0.13075723648501422	0.1534341983994141	-1.0454138687306145	-0.3148598324510874	1.2342379775166967	-1.0345391333654217	0.103117041271507	2.0478967821498806	0.20309770441269662	0.057925269001487374	0.16209166981131687	-0.2587836102806653	-1.037198978580225	0.007217610884718667	-0.2969720037778233	0.017362658785364436	-0.2704222517457343	1.8445396860583718	0.7010570246929442	0.17686725816700807	-2.0136148977460175	-0.9129629944328558	-0.6291393158835235	0.37696252299783545	0.3082508355290761	-0.01761639682253461	-0.9853970912822465	1.3198129392294526	1.4089316745084248	0.32890213228609916	-0.15786966723279094	1.4955333892788827	0.4023055628404488	0.7760971820274818	0.0057063178802346706	0.43232335090913093	-1.0200871492590098	1.5036176206444636	1.8976649738443634
-0.1162896127431072	-0.02286796454635594	-0.19426526444499817	-1.5086251340864394	-0.28750162849976374	-0.514222849739334	-0.3854015630845328	-0.044979782107326	0.5715862230704096	-0.9617969480754763	-0.9176259781515299	0.27171111195002173	0.15437937653257947	-0.7538693831228641	-0.03586203744821444	0.9274639859902378	-0.5930166255063417	0.394606483426954	1.3194749253354294	0.1899399633132149	0.24101822517206822	0.3028061551693633	-0.13279335345943963	-0.3494971452015283	0.27379778842790914	-0.4463759689507236	-0.10080789712444546	-0.49233378591540633	1.1240184798218296	1.4167033485984177	-0.016582452570939116	-1.996574119523984	-0.7769405711939392	-0.174863019455387	-0.024093652255651195	0.17092553354559573	0.19668642534933028	-0.8337142758292129	0.8133914405906356	0.6553671650039459	0.17276562080375998	-0.1501906016542301	0.7262657189215763	-0.01142511714562649	0.05752315848384262	0.14230160069104142	0.36563768661107016	-0.9829069337349037	1.1609765624718194	1.2886202366725614
0.22609894151966575	0.2571826687342535	-0.7806103679166984	0.2912853092050849	0.15206483695734238	-0.6281438052725214	0.12114362977075473	0.23692311775125896	-0.0679723743601485	-0.1864898627949726	-0.8066927670396453	0.6142554958577168	0.11369139282699366	-0.5665225825882462	0.0004265157803965881	0.32585954518215	0.2098882710405778	0.5117777595739637	0.1405269815921123	0.2628041097742557	0.34997578305707544	0.3454875138293533	-0.22032142017961617	0.6132038885204639	0.41734862886577057	-0.5491998840037059	-0.12427336229086967	-0.5202177709971397	-0.028951176527423208	1.7443757228965584	-0.17839455672009655	-1.3243262068397326	-0.46366836774316866	0.40296233090985506	0.10272698366691604	-0.01764411146755822	0.45819085914905794	-0.49312672523721657	0.08356901812692433	-0.26985943604962837	-0.05521763105286719	0.1440866279685062	-0.16165139242179988	-0.49808713681493866	-0.2880302526681006	0.08156517662033888	0.2121946343039993	-0.6111458823812402	0.36296895103850474	0.29962923363065413
0.5695883855700171	0.5537100270378008	-1.0371770381796137	2.041460643050108	0.4149181445927253	-0.8112497054897214	0.7326240490172835	0.36630721596860216	-0.6071172024646125	0.816206751785144	-0.4800995840574986	0.5034323150416421	-0.20791103291802127	-0.49887049414705387	-0.3615814273903689	-0.4148877467872614	0.8523760444871122	0.34706568652014713	-0.8741626219975269	0.2834574200811958	0.09259852916066687	0.3060084213694855	-0.6202888586112367	1.208129696939339	0.16679237821435028	-0.6843360072396573	-0.21915126067839338	-0.4450160292832094	-1.0507279780416523	1.4129828483568756	-0.4369221428144638	-0.2936578630495726	-0.08263692465861561	0.7660393237471677	0.5051964696865253	-0.2931280892721275	0.5807000669431529	-0.22388972498244258	-0.6155009856298298	-1.0055829957238487	-0.3369278116884039	0.4065960386373913	-0.9219397692444284	-0.9207759262279512	-0.23884564935195368	-0.18810619978504622	-0.0800558128321209	-0.20769704868108	-0.5931529313726415	-0.6807802516569965
0.7843787799094797	0.7607699232677092	-0.8863785130418973	3.051025874585905	0.35540210277257134	-0.9817340661740377	1.2943154091973608	0.25219250122892123	-1.0387822071680795	1.3608401105257284	-0.28378519823038256	-0.08579814127025363	-0.7001875602610196	-0.3980307170118758	-0.9127276340929121	-1.0253611361500459	0.9471781813623684	0.08727213649360971	-1.2671412453150357	0.18294862650844768	-0.45673601450308904	0.31634644935956774	-1.126421095889888	1.1019989947145976	-0.41193716066030467	-0.7890241705321854	-0.36632287512203554	-0.3681622346933561	-1.4597774472613765	0.5510275263225894	-0.6907449426488396	0.6851860428291048	0.28779144911549737	0.8073159270134642	0.7628090461873528	-0.4938191580844798	0.5038036336186626	-0.0650731195998994	-1.0614661991630079	-1.3106826309260156	-0.548513521444836	0.3572326424257677	-1.3729614441679927	-1.121619179765447	0.0791456780932231	-0.4319627118997745	-0.37348329623682525	0.022405719181669833	-1.2654194197928899	-1.2379195106619627
0.7116478025695728	0.9514635888125667	-0.404431920260005	3.020989791667061	0.10089251106205896	-0.9113916327398202	1.6973742517508421	-0.01649573385605783	-1.307239604656016	1.2827278432755445	-0.2701808092987163	-0.7556094108512339	-0.9646426659519476	-0.12320123480262271	-1.2131923178757233	-1.2616746302966833	0.5729619809178637	0.08345403358614255	-1.0093797487797869	0.05482677967260126	-0.905527015567312	0.5041346756174707	-1.3693864572287509	0.5220333363098728	-0.9341560711930905	-0.7145782026960958	-0.34045120358694697	-0.33637528005448547	-1.1438412441902446	-0.39956735279678757	-0.6056259527258508	1.2695463937814984	0.5885908982995863	0.7214486135226444	0.6255538850150414	-0.3573764555545975	0.3335851149528269	0.1865937516285401	-1.1831825923989239	-1.1097152086770352	-0.48354833736923314	0.013457664159037984	-1.4424936380617366	-0.9762140976268195	0.542169154151589	-0.3656000616150076	-0.3996685846940086	0.08975080670689897	-1.326628570323272	-1.1493049031624951
0.272893876972919	1.202281560111395	0.19861488809672387	2.220653066828912	-0.11599425542743684	-0.4670328847077566	1.9280786055489847	-0.2709495090711744	-1.3078437167792012	0.9750873346468272	-0.22647968315636918	-1.0080739956927462	-0.6860293570327194	0.29364888066536676	-0.9493691633004585	-1.0640995053922393	0.2186025994318988	0.5448162506788238	-0.4756700471269409	0.07897735225286145	-0.9021252663790423	0.8594137448929337	-1.131351843359307	0.05570457510528863	-1.0007451986778622	-0.4055280981193276	0.06196753128381054	-0.3517003523466374	-0.4192470911505938	-0.9820659320382424	0.07106443399563504	1.327415163541725	0.7603013644880614	0.7924248190369853	0.18007147051382535	0.2111224273320711	0.2199005053848025	0.7233264399628624	-1.0856505056024872	-0.5036720035335636	-0.01969507639470001	-0.32220877504333933	-1.1912759553992662	-0.5004182644616464	1.045319008998328	0.05558773775804837	0.01445075845903392	0.13226285279814692	-0.7834894014606207	-0.5098314009307988
-0.41733502011407664	1.4164252245206974	0.6409634305730565	1.3011777412889858	-0.1746671435271509	0.20029362563288144	2.0343004962777766	-0.409085615048395	-1.0006490792424367	0.9341680472279138	0.03472592128306261	-0.6721277577828193	0.04529488174726413	0.6547207941316977	-0.21005905662771554	-0.6094069252060539	0.36467412758841644	1.3315782656833999	-0.14817761570462015	0.33281742570180944	-0.46615682007696624	1.2174588360462264	-0.5500382670650124	0.1630908487901874	-0.5171556465735839	-0.005338073170610382	0.766377029660282	-0.40419509565416495	0.19041107212535166	-1.0157306373356052	1.1699099352956353	0.9950460465761706	0.7620678697820753	1.1033053994255575	-0.2617968798577966	0.971442556440619	0.2074837767907103	1.4564695886775931	-0.9533448063314474	0.24777081297031098	0.7044000329892331	-0.34023321618526425	-0.7933315769695152	0.09807606644527532	1.4336507868167332	0.5506840402908594	0.7418367965646154	0.24339240164336293	0.011446626694113681	0.31750949113474514
-1.0598136458155436	1.3490065364639776	0.6893175272208454	0.8485790313062801	-0.13439354417532762	0.7153150131582778	2.036475654166077	-0.4484882458544329	-0.5122482649564661	1.2591402141243255	0.42667988382929023	-0.06479276686289584	0.767044286234712	0.76806846766444	0.5597556195380248	-0.20596588403262503	1.0468241217929732	2.0338070688122034	-0.2728358381696228	0.6632892286950937	0.013464657024001729	1.3756939624912392	-0.027434756948421155	0.7963100730567895	0.2389940280801027	0.22853921487571627	1.3945580603590044	-0.4808510545646889	0.30510194024395004	-0.6777199425677282	2.0890490258819807	0.605977339585068	0.6137926856725061	1.4330270288304288	-0.43593503096085867	1.4703191785937688	0.2072652678929685	1.9999333897202083	-0.9031268696802438	0.8017405066210699	1.2921038990542484	-0.018057109697652195	-0.4612298678074672	0.5091099142478226	1.4932253674307157	0.7402830620018123	1.3649619237036192	0.38108488082441844	0.5778837881304145	0.8959879456949216
-1.3349240001744116	0.8239718508281286	0.29720842531270536	0.9866928001259078	-0.12410203612916604	0.751985698920462	1.8670299411456317	-0.45280143724309063	-0.10291013142804202	1.5619694658762582	0.6254216578871113	0.25874131157646696	1.0079020495135027	0.6274008464614835	0.8963003681198712	-0.09877407921007098	1.780822707498028	2.2655737754417595	-0.7191334297320878	0.756961310407037	0.10823477752809951	1.2394596262516464	0.08020687097842989	1.4308542786674854	0.8370564358982385	0.12783558737296974	1.5205405865862593	-0.5552547523876775	-0.0809855711739532	-0.33726601285341934	2.19156990404308	0.4965680459445967	0.40484361468167807	1.4307934849950195	-0.3314026358970862	1.3715933851256963	0.10515654585076235	1.9410962861892798	-0.9028472690212086	0.8772253460390708	1.3303022037179124	0.3440077163149082	-0.34121635352302504	0.5129401955211653	1.0715790606048754	0.484681022550958	1.4274307166377198	0.41792403707542525	0.6100114669014253	0.937717271426182
-1.1132952010693251	-0.06327422831242539	-0.33527239198545694	1.3250007807248063	-0.19175451605145244	0.28976180099690585	1.4086756771251934	-0.42603265948794206	0.0003157398849697318	1.3512053324050455	0.3591252797352583	-0.03695068242652879	0.6575886611519232	0.42750623034206264	0.6689366122666864	-0.3166625372585505	1.9334997290872749	1.921543385921076	-1.1261031743507788	0.37933644216643037	-0.28718219303007203	0.8727495585898715	-0.26898738369611513	1.4797803272358834	0.9997200030398814	-0.24720209677804417	1.001275570445938	-0.5880367660344546	-0.6452292872451102	-0.2782292658639468	1.3133607569860595	0.7847083247488538	0.2418947715909581	0.9159250819925727	-0.17222569056762466	0.7155346397650104	-0.10817686329018623	1.1756700166319605	-0.8182191620834511	0.4144264857473221	0.7106513238360015	0.39348754493823096	-0.4348924693717891	0.13405019951113115	0.23660711135988036	0.010038698436433279	0.755943723818357	0.2629947429986143	0.15609264063550624	0.43199446839405087
-0.5454831528137423	-0.9567504842691247	-0.8551992173490275	1.2933837980859892	-0.26275118230099503	-0.36034045146099947	0.6179055706942236	-0.2939228362755515	-0.2243223984089051	0.5241795326549047	-0.3172799870423218	-0.7788017115217711	0.0301573592810069	0.3879476520979889	0.16213185452316972	-0.6605490783184543	1.24237982985951	1.1982930329038173	-1.1963187690935515	-0.40174231430545376	-0.8688114677251529	0.42549699067416397	-0.7847285601429523	0.7566238805826981	0.7563948978227844	-0.647959383927963	0.10356068985917832	-0.5451187008197429	-1.0024368636009469	-0.5096830594084225	-0.04728092781630395	1.2752562902486537	0.17522763646498504	0.05098408561312493	-0.20761860284350944	-0.11066766002048804	-0.31541235829617464	0.029670112825956132	-0.5433878196989237	-0.35858685801949225	-0.2337731275944408	0.06913909936737316	-0.5998811183988845	-0.36888343447596716	-0.691541588982531	-0.3029283232262649	-0.38843480648156553	-0.055109523541707145	-0.44036014987855926	-0.37506945650671564
0.04435107311909003	-1.4698276422650682	-0.9712739737330532	0.6049972574353565	-0.2278873494712442	-0.7728295170034792	-0.36713592238543885	0.004526402182204501	-0.5627741433440056	-0.48659323981729297	-1.0149684064044786	-1.40140678668762	-0.40929722507374583	0.5386557332439341	-0.16753923831931158	-0.8340476080496904	0.04986913206939926	0.405789541972528	-0.9031916985122498	-1.2014511029488928	-1.169808032307014	0.0195221348377467	-1.0661212886862201	-0.3782989858994306	0.36171891362972697	-0.8093749456904432	-0.6776381424615617	-0.40965251017104304	-0.97573015969071	-0.7861518455854598	-1.046567055157564	1.585425470391709	0.1721003716651918	-0.7492625935827758	-0.49277809778277976	-0.6563770830182201	-0.3760648831134361	-0.9271908296282557	-0.10418267650912863	-1.0292603323848823	-0.9214863324852083	-0.30188251302852825	-0.6384930469146989	-0.6730126018699674	-1.307288714902265	-0.2645118086258651	-1.4521482977312266	-0.39702356195014477	-0.7850553895689332	-1.119417682067836
0.3743921089279634	-1.4464001840316816	-0.6479074946204786	-0.5140289282069238	-0.054280052906027956	-0.6871272779544887	-1.2431824831107203	0.4107178125975834	-0.7148234160017272	-1.049364597912163	-1.2871371279341393	-1.3740593843550222	-0.39804958561924925	0.670255555725338	-0.049392024182713365	-0.6297991204238773	-0.9484733257361598	-0.2349618963611305	-0.4702375527793083	-1.548511975080642	-0.9153473420145183	-0.3035202900080596	-0.8668117839481644	-1.2922580901995284	0.08923055846530946	-0.6060944724058542	-0.9570241358467945	-0.17073260010171126	-0.6767203292443401	-0.8083519000215287	-1.0935194065190865	1.4212488789234474	0.16263846386302155	-1.0941243198994015	-0.8398437742630946	-0.7035475431659477	-0.2516195574359754	-1.2289452879358411	0.34690581344312843	-1.2403030012749692	-0.9286797121559771	-0.26955747993386225	-0.427295172195373	-0.5931386226883507	-1.378852647000038	-0.01896720186554986	-1.9316676426127	-0.5870632479878802	-0.6898881699267014	-1.4967583863425924
0.36163904146019515	-1.0458217716947331	-0.13150351225085674	-1.5007562480454448	0.19179690812572683	-0.14401232182435444	-1.6999014163883959	0.743858181332946	-0.5183309780192923	-0.8564834341336334	-0.9607154926926056	-0.6022949735691762	-0.01743826927628667	0.5136021056462099	0.41687788834723005	-0.059339141177302296	-1.2333713876214278	-0.645098124028965	-0.17114628908484816	-1.2013177012020146	-0.1984171662646755	-0.546296473813978	-0.21128971855221879	-1.5437854632721117	0.07170090403427162	-0.0892361160757935	-0.6860527181277607	0.1898547062823495	-0.3671872011828967	-0.4572677254439374	-0.26856100019923224	0.8005309889876508	0.11161009234562981	-0.8654983427425837	-0.9739544609663041	-0.3523004131316059	-0.03273091846998818	-0.7720621538174293	0.6310897588668835	-0.9181775496210582	-0.3041973644986546	0.31943670803999136	-0.00832287065922843	-0.17366226600177315	-0.9981514011347776	0.15128755202531372	-1.6779212848510519	-0.4982159604073281	-0.27533052022075427	-1.3974532065673482
0.11679198489955596	-0.6016229590036607	0.22154189473006727	-1.881832440239853	0.4164715184407299	0.5854145845415315	-1.6153630466900393	0.8241557432378726	-0.07921206912011657	-0.17711792572760948	-0.2562169189722379	0.49933348350052364	0.4489282589416471	0.0032723361824898716	0.8778074826487905	0.6454734136860755	-0.8293380896341939	-0.8074771883039231	-0.12600338581953985	-0.31663900662258	0.6287745637978918	-0.6961229968644859	0.6735457882643267	-1.1669842783487734	0.2717746694274143	0.5783471468062049	-0.11733016691085894	0.6751947547783473	-0.24203207797443516	0.10065642060630056	0.7586277708756252	0.04109118820415902	0.044245375906201374	-0.2687601062387729	-0.7630437370073672	0.1240820462119944	0.15218435709319783	0.16561843513121996	0.6542462358247454	-0.32463512982529036	0.4584179508233159	1.118317323091061	0.42189139497909434	0.3723523114792315	-0.4991525642704811	0.1541958789296179	-0.9552930408388057	-0.11298532217489726	0.13442125345465214	-0.9445822661073167
-0.17965567965493356	-0.38586506404475934	0.19393139933471146	-1.6004055918402669	0.5749302593104941	1.181712645082216	-1.1402063759546799	0.6190798813134751	0.2947828075070354	0.37718599175054235	0.3882096151930702	1.3023468049054001	0.7624288780353119	-0.610787310330358	1.020831856603009	1.1574124612627983	-0.2169731672211046	-0.6982984447386761	-0.2430281552326124	0.6508493061676613	1.212557307866504	-0.718560890587598	1.5018733505341573	-0.5715757774427691	0.54451238712894	1.2001081494104948	0.4201663517878936	1.2155057478969886	-0.3074761162558801	0.5109930360157634	1.2362959416585348	-0.4819807101733127	0.0032665965865192564	0.3217579796507975	-0.3340039481516015	0.4887977573920366	0.25316859090815313	1.1103702882031274	0.4506466529857503	0.12245538595251204	0.7822817458621248	1.5028431969892377	0.6296722036579672	0.804933579686586	-0.20971949069149315	0.20124695642175142	-0.22920905984438084	0.45201463613388515	0.239975129154809	-0.42113822543525464
-0.39374752618998515	-0.46144614972779163	-0.14921713611350526	-0.9950049769930814	0.6727876120660196	1.4273806757895324	-0.6009124238042364	0.27732004088138	0.3131237796112863	0.3652919188213615	0.6331282305376175	1.3924564528052412	0.85209284570094	-0.9195235032852493	0.7959394164660111	1.2346448102284155	0.10892321080820169	-0.33061837500763286	-0.32205946926479423	1.235118296469443	1.383315417932823	-0.6124524344079367	2.02796112363403	-0.1731762468441095	0.7127980655516594	1.585254462496008	0.7282608906620708	1.6338629500389097	-0.4227056303481632	0.4717255838703937	0.8621341622566738	-0.6108845298110711	-0.013294442985459672	0.5905104737882049	0.017678013398252465	0.6408634936839253	0.3250094006552248	1.63211729932945	0.1468234604630873	0.14223197551431954	0.4298344837181546	1.0678351963301063	0.5000003476808018	0.9721563049217062	-0.2339631287343392	0.5675594499466321	0.15071492762401723	0.9709411979907541	-0.03587339639352147	-0.11884118508117406
-0.465942971020228	-0.7029830935002517	-0.5248560743932321	-0.4843018077029774	0.7047185711536088	1.2586010390284041	-0.2942427747330851	0.010303087534391282	-0.08339297908352541	-0.1364618388561667	0.4445158550710851	0.8194677350007434	0.7477816988176278	-0.663557995869574	0.4008245507407968	0.8548489725078542	0.03891409624926607	0.1480415052532921	-0.21700953948734214	1.2170589721595744	1.1614648357264972	-0.4609520569569302	2.080782050537565	-0.07609806562533213	0.623885190770486	1.5760766882012005	0.7816245719343644	1.7020410202351706	-0.43634021662670525	-0.04098916596367435	-0.05737216900204897	-0.4831857392176715	-0.06405599440292613	0.42944531405802255	0.05210314895122524	0.5736201617599443	0.43847770549505516	1.5072897479512177	-0.11089314900253841	-0.21585674999037188	-0.3356301015707645	-0.010131991155612934	0.12531441117518785	0.8450775212493982	-0.4273981136347492	1.2264211259863773	0.14255212320005833	1.1962815072852049	-0.5075722413282846	-0.18420899221454917
-0.3793343213539756	-0.9253999593612681	-0.6482801383789327	-0.24928811399652906	0.6144849695103783	0.7472013308776491	-0.32798679690191157	-0.08010323433143486	-0.6706404396292066	-0.6433047044592245	0.05300433928500458	0.014186565692296857	0.45566097046378373	0.058724129436223765	0.07600576106902483	0.2230667414084899	-0.1310775225515972	0.4512955765417195	0.06498931216449687	0.6841871771770024	0.652709324442491	-0.41095695886156514	1.5940391753839787	-0.062223066408977894	0.20549149192637425	1.108277487060293	0.6293378186892364	1.2820574404223153	-0.29599788071018557	-0.7199043883014956	-0.9036872062465501	-0.3580653300240831	-0.21032885649068803	-0.05764354909976302	-0.2338639476336527	0.2978314131818476	0.5650406049671506	0.7666265920848115	-0.21773187127553456	-0.6275258723187348	-0.9680916924062295	-1.0669363639604335	-0.24570016435772593	0.4936956327580344	-0.5619191698920085	1.7427673899069747	-0.041854384323356086	0.9878721828912135	-0.8643194727118354	-0.5500905346130545
-0.14848524509161945	-1.0021925396737699	-0.43620273286583844	-0.1755964217260481	0.33474340612582226	0.06465394968245874	-0.6149103127492669	-0.07480198577514312	-1.092809501034059	-0.7176438287778133	-0.265848353601384	-0.5345201247283545	-0.05895486442323081	0.8550436808012992	-0.09580140950069906	-0.3531845892559233	-0.04470422414996037	0.3074982481653619	0.38084820918785395	-0.10699630023653918	-0.030360747842272693	-0.5821049920265265	0.6643674621156386	0.13524461114322103	-0.47449809559000183	0.2858643589024386	0.29658188035468036	0.4556389530635122	-0.06205061518691668	-1.1004383624307705	-1.2288844219304467	-0.36021319406208785	-0.45131303273798595	-0.6551934261709131	-0.6079078889110252	-0.16574775082032403	0.5546541475110125	-0.34425972737204247	-0.14418051298743748	-0.7569981364346775	-1.0603478333731806	-1.4531137653276105	-0.3776994339141786	0.04859224209749296	-0.5268965312989844	1.585282637349206	-0.16571587157683837	0.40912179114577507	-0.8907850713832531	-0.997297898663293
0.14647634166719212	-0.9062962505139905	-0.052802860081944396	-0.0641973223887235	-0.12739474107047122	-0.5632191160593346	-0.9917831941605667	-0.142855045308807	-1.111166484416707	-0.36618570234841497	-0.39653972495596235	-0.5979373959608696	-0.7618995256156728	1.3159105634789878	-0.220222607483795	-0.6418255418444578	0.34266921811121565	-0.33625111165147825	0.5540604874513626	-0.9171672828833027	-0.7626369195081886	-0.9751395696506213	-0.4187701975253045	0.5354817136314907	-1.1930548681261088	-0.6126091834041507	-0.20954928979388457	-0.47659864040248545	0.15507079116345004	-0.8632711242130502	-1.0398274305207338	-0.3820157134131281	-0.7162117440761522	-1.154387421781245	-0.7806557056966269	-0.7310875113946554	0.2457322801841289	-1.4589459854475824	0.05521239746397114	-0.5187342476895244	-0.6411638056674386	-1.0442079708461844	-0.2185900500136942	-0.33683105819275483	-0.4000254823402589	0.6089765194307859	-0.17297882096035522	-0.2936126169978859	-0.6177043502940163	-1.3044787111460894
0.3448307462882338	-0.6889976292528865	0.22024868556189958	0.12133111530718896	-0.6510759949734917	-0.9330448562855329	-1.33720500809897	-0.3611049745957576	-0.7694347776029067	-0.033393721024911865	-0.4230006066249874	-0.3122670585859777	-1.4537627959153718	1.2721204952087266	-0.447534241653379	-0.5977468819951692	0.7083539659437538	-1.2462638057811277	0.49124424568628167	-1.606892534870586	-1.3774113381341773	-1.45209811623201	-1.2589650521924634	0.8588951673247939	-1.6572283327298833	-1.2535639124653273	-0.8190366030642979	-1.1542342819158928	0.2713377239691234	-0.06744195219738584	-0.6945902995746923	-0.23274178808092225	-0.9215340599021992	-1.4276039743683888	-0.6204157790053801	-1.223532383482186	-0.3740896180629717	-2.2212201238787435	0.2638040673694713	-0.12386836952888679	-0.1269321540456341	-0.3348907583686711	0.06676704822480055	-0.5370826146136756	-0.345753858507921	-0.7383834088553614	-0.20557669287353844	-0.8403309957360904	-0.28985391844557834	-1.3762467906823417
0.2822909358282071	-0.44344105581037385	0.1834977813902003	0.2124758108035871	-1.0604943063801522	-0.9626465339351675	-1.588618998792049	-0.612379280176858	-0.351802764307765	-0.2008554916150132	-0.5033640256280817	-0.030524804274521315	-1.8302966198055164	0.8373317895553171	-0.7978172191676481	-0.33498840593792856	0.6610328575302927	-2.049519350818751	0.24949779967600588	-2.0914425663432796	-1.7006741258387255	-1.8007449267677316	-1.5553031016293588	0.7633103277845219	-1.670430746004417	-1.4389310527143022	-1.359636070776481	-1.3697331407585196	0.2746091510604496	0.8555475165538957	-0.5448072570699612	0.11410957052625711	-1.0330546701937933	-1.4460573112911186	-0.24240422127376873	-1.4518696407568494	-1.0926443675651958	-2.422048750712019	0.36735978568678207	0.12646453842262673	0.020079167617273665	-0.02899868404739176	0.24204544614387477	-0.5166201944476286	-0.44544708894834184	-1.7121147949064164	-0.43020909917482236	-1.0973401878123277	-0.16437483912830148	-1.254250972206704
-0.06396553203090763	-0.2711721791624773	-0.15185279313362196	0.02435310944680895	-1.2352727997497237	-0.7454113060851283	-1.6784699744852147	-0.663019040573373	-0.160430524439139	-0.9412105461404152	-0.7062757499191121	-0.0511085806531431	-1.6851450449712093	0.24299123359771418	-1.1112591823848146	0.005112361083840153	0.1029887361329918	-2.4787003572641404	0.020047790004416297	-2.2720961393351127	-1.6503741579848648	-1.8345730023865805	-1.2922523139722788	0.15527932317551854	-1.267631991450981	-1.2235962716692785	-1.6337137253232734	-1.1744603539852605	0.23013228799330165	1.362273648625088	-0.6416174118678344	0.42529165749670744	-1.06791027663266	-1.2593240070003653	0.0862517803863725	-1.3288941854398177	-1.5613365034963733	-2.0801111177843157	0.34299985330866023	0.12157039295054795	-0.3465341433080283	-0.45813247042368505	0.21843693190204758	-0.3621035161544176	-0.6097379151058484	-1.8419395102621585	-0.8342855753350141	-1.1443939949994852	-0.2851821148645795	-1.014856543097318
-0.49019871359201195	-0.24009402423802814	-0.5810080033126956	-0.4257919038778826	-1.1717131751544347	-0.4932359307213314	-1.4993194983978837	-0.3626810175266306	-0.2769943842243181	-1.8105182160915383	-0.9418068686846383	-0.41310210228349464	-1.0821491302810364	-0.3513173301587592	-1.16235302839134	0.3689836390745418	-0.6825830812544476	-2.506800703302221	0.027087920112335566	-2.0561797166694777	-1.3072207022190343	-1.469866910317881	-0.7536794625544536	-0.6983145530287517	-0.6995317794395528	-0.8519940082634545	-1.5602220772858342	-0.797809826861414	0.2503644411539442	1.1483890975699584	-0.7354262344700123	0.37910509133609493	-1.0390205725839226	-0.9582721484460256	0.14441515416929568	-0.9283072686516816	-1.5004739074259454	-1.408493984385845	0.3066714862195469	0.04438806833859589	-0.9507535189212518	-1.308319367326169	0.1585706761032612	-0.23783499279965098	-0.6420974897814811	-1.2860766377605688	-1.1787560231431546	-1.1657605040140007	-0.41789525670602906	-0.6607259238540161
-0.6556603716019026	-0.3353004465683486	-0.8381229031300372	-0.8934164579331497	-0.9420287528651475	-0.3832933716395427	-0.973910559918771	0.2047695942747286	-0.4923583287825531	-2.1724563720362062	-1.0257949714226409	-0.8817557831595864	-0.32925995881406894	-0.9005268542765507	-0.8375744685357827	0.7848622815714079	-1.287758854171845	-2.2712651928658225	0.38246721433817543	-1.46347034102716	-0.8683153517035388	-0.7559400063004831	-0.318690454691217	-1.35515223334005	-0.2548694154674438	-0.5536739251496671	-1.250262721391828	-0.4516640644288475	0.4314394134766568	0.3514569127999525	-0.5365555171681864	-0.13310854601122707	-0.9103270915574412	-0.6345596648311543	-0.0910051040667481	-0.4192443019366191	-0.8838217452743093	-0.6772421537880253	0.44966470257235774	0.19397667414802708	-1.3107827007985866	-1.8780093215056937	0.3487376887287596	-0.27145217536035143	-0.393197627676228	-0.6552605654675957	-1.1642405893381245	-1.2532987614100897	-0.2240799290226899	-0.12325851069807127
-0.31772760983816045	-0.4405052265091436	-0.74966323332633	-1.1021810971053674	-0.6016009953711362	-0.4202117841436237	-0.17931298592459197	0.757492724220036	-0.4671713778776202	-1.68562811482205	-0.8122993903232818	-1.1154144059549032	0.24257693817807835	-1.3717738090637221	-0.23012145163949402	1.2463877925830018	-1.5220253916804105	-1.889768522157022	0.9792831315502041	-0.6989672633148176	-0.5017047354024673	0.1341395565023414	-0.18124187839680278	-1.5184218543428851	-0.049746488940232404	-0.3660042359077945	-0.9314557636489879	-0.18433650092042056	0.7734204332747939	-0.5380464821008254	0.0073394365200787955	-0.8480359392414994	-0.623153544818679	-0.3468668897522741	-0.4390888013579137	0.06202817530511266	0.026422174521527068	-0.06348560640850105	0.8721772777532381	0.6747822091563606	-1.1010953231449452	-1.6468741860201292	0.9152647741758921	-0.4482129279039427	0.12214966107949368	-0.4656322316615268	-0.6817874616193031	-1.2972264960115667	0.4370514739380133	0.6132798195070636
0.46426615916756314	-0.39006560108200095	-0.3206818799185613	-0.9700077694812759	-0.14689347246279916	-0.434539940240347	0.6145195466606553	1.0205985191867368	-0.008679834795196689	-0.5575242352524857	-0.2935598269371637	-0.8949996620144595	0.5140159906916423	-1.6529407856496319	0.4196205832551442	1.6106655704217419	-1.511509928024856	-1.3645810765147668	1.512934062151232	-0.07697451684940225	-0.2227908917083141	0.9462239657182498	-0.21627008799036979	-1.2232456298812433	0.04640429393769141	-0.13638777448390713	-0.7702582517606664	0.10181765428234493	1.1349393794277824	-0.9983807449479535	0.6539969203220249	-1.277089284840079	-0.1751114397649632	-0.10564588181460986	-0.6414907375490146	0.48319671353107013	0.8226421061773691	0.40296129818142506	1.431602966307726	1.2357048221470883	-0.3857548864776653	-0.6814647643167077	1.62069697708285	-0.6062648125968175	0.7324971451586897	-0.7116856052977208	0.06391663680216451	-1.0729055850506901	1.3202727687165683	1.3868615413403538
1.3351969029766215	-0.07830501817612422	0.27943437072352856	-0.6497323968660461	0.4276030860053951	-0.23354009428283762	1.0783221793939777	0.933888137400223	0.7490546955756523	0.6264113272453682	0.39101427586557286	-0.2690390964572502	0.6271175989827283	-1.6051012706426562	0.8839421655102233	1.6373388530498358	-1.4754552420654672	-0.6653353566532236	1.6517484410752539	0.18306721086855363	0.0936622439390537	1.4272284955332513	-0.10730398137346035	-0.746562303431722	0.28417000213012933	0.29873362940382553	-0.7392230673702768	0.5011539728127343	1.281171383249995	-0.8088394559980263	1.0641172689164717	-1.05952630457081	0.33387912475462883	0.11570019057761148	-0.5225083976470323	0.8695459041466336	1.1831029765625012	0.7688586043832071	1.7566306564280443	1.429260151680816	0.436997198646592	0.44569715609684823	1.949083476982436	-0.553608516285348	1.2239480645687628	-0.9348263003443505	0.6762051476804269	-0.45808459957070047	1.9031771469222267	1.8805822978583095
1.8736854941400471	0.44943995327041214	0.808514951803981	-0.35603163825847595	1.0342574271437817	0.2135666440559974	1.054283605925857	0.6872157220527663	1.409937243830945	1.3370244756318566	1.0258639074760945	0.4718616360033458	0.8138450991724114	-1.2185425250637378	1.0813348024655252	1.1674862871977807	-1.4259738039228547	0.11863993884426899	1.2641754595042407	0.12705827240055484	0.5692446632607208	1.4366193280799662	0.3631889756719508	-0.34436646790702136	0.8082377329945812	0.9182185794364051	-0.6464382799821706	0.9674860517148025	1.028601006162697	-0.16908194589696912	1.071554198818925	-0.2406588616732424	0.7518188116120649	0.3480015444369116	-0.0823635853146369	1.1990327002057803	1.0456278222006132	1.0409851111269008	1.4716018751434883	0.9819842507334985	0.9168169725063793	1.1287444048959876	1.4669641721721027	-0.22446459591693357	1.4648384982500882	-0.7052023063537788	0.8489710613230547	0.4104516733094305	1.7494660245357578	1.8203323262134807
1.8674321152914966	1.0023518118194854	1.0675905364133258	-0.16222821305429827	1.4730317792740917	0.7139998970983661	0.6906886279232177	0.5498285118579974	1.5884272132292312	1.4368838896407492	1.4171469063851305	0.9690882227117014	1.1592295919056939	-0.6928530197557211	1.0884181707224616	0.2939837738591619	-1.1188530348214833	0.7486850284450379	0.5358093087521513	0.03769892873873585	1.1690692397157523	1.032857198846963	1.0973273710199685	-0.06144152872779014	1.5148039432685203	1.4804217849487824	-0.3097486323473922	1.3134075596967854	0.3981420920240954	0.46047126135820454	0.7930530971447661	0.7478686922970712	0.9873232726733077	0.5903037490143302	0.5131048953457531	1.3557073188555175	0.6167859875414825	1.1414380925888814	0.4931771909280628	0.06257378289614363	0.8421540087498707	1.1770734725963523	0.1967159930821566	0.24947071373958798	1.4504570667627306	-0.05795252414434834	0.5860378282985897	1.188644285391531	0.8586170959594865	1.2013224155807456
1.416880490431318	1.3530951315969546	0.988027042370193	0.02590413309080927	1.539294626998229	0.9745868083069233	0.34037146600581286	0.6351954237548428	1.188030640333022	1.1661453069905734	1.4664325215254441	1.00682078251928	1.506400728845931	-0.3137800808333666	1.0371210968820177	-0.6468057241566407	-0.332540869650572	0.99781442199803	-0.13698866611189858	0.2001327966075813	1.6773075405760136	0.45988167406558395	1.7184020119376124	0.22698098819640217	2.1027543914124873	1.6839026864947173	0.26587691907423494	1.34505584871921	-0.3528861054021828	0.669100613598557	0.4935284902612323	1.384817553836773	1.0769025460090238	0.7933692516225677	1.018555461033492	1.1988339833931951	0.21577123965444678	0.980170524903117	-0.8381042965235945	-0.8027253861089435	0.3404721907089919	0.8732291783032949	-1.316115514976272	0.615518511781677	1.2521189139622264	0.5231156481767778	0.17830765878315907	1.5532032483791112	-0.291181625598547	0.3373296094987179
0.8022631645352285	1.37263721194462	0.6544564731062636	0.3012398820989785	1.1850065655291255	0.8174067902743704	0.2812844216641504	0.8020507797791089	0.4732473457129683	0.8403406734003284	1.1964467156082905	0.6298210803735537	1.5812024738595476	-0.20661603283772473	0.9922480181806812	-1.288495005947199	0.7930892259662108	0.8597661909981263	-0.4226103216167473	0.6442150918237924	1.8319219002628746	0.009869240700513919	1.835590973292011	0.6085301286996639	2.271074748086539	1.3919471660016003	0.8571561069115992	1.0151518482701563	-0.8763683480543945	0.3418287238188299	0.33784095569710787	1.396923939291891	1.1321477594620037	0.8768475322289665	1.2208559480031598	0.6897082779532985	0.057881843517119946	0.572875985213735	-1.932044774151628	-1.1229713846276892	-0.25240679533171206	0.634771575425034	-2.341331663689506	0.6700390474785207	0.9320898282826946	0.5539974188670661	-0.041211100911480156	1.4185555720741054	-1.0741643834415924	-0.34358958536291206
0.2543727824221104	1.0942831540162448	0.2557688003477792	0.5834107174369286	0.5916207192904676	0.3185127183297912	0.4880555752617592	0.7811831213084209	-0.12015799727648886	0.5585180962084304	0.7308847525086266	0.10192613341203188	1.2252524888984166	-0.20135316323639477	0.9114216553508309	-1.489451661549002	1.7240066196941648	0.5858769948943567	-0.29237646411498563	1.0903642255479151	1.5175533701844797	-0.16050827586077576	1.3322563472994269	0.9824561528544028	1.9087495066582998	0.7387943240379907	1.170843460262634	0.4694626378041391	-0.966559480306211	-0.30389665081857414	0.2556163197250518	0.8916362392607586	1.210343281590811	0.7765251449157902	1.0367864839353844	-0.03903699285157357	0.12190004758752493	0.08204238836487848	-2.3298914771198658	-0.8225315012975549	-0.6279718090666073	0.618510359189602	-2.473980833776661	0.39475651902655884	0.5045923116137433	0.00854292364972245	0.041796128550558365	0.9670856357967319	-1.1796332259274405	-0.6105256026823982
-0.1634626048778085	0.67282416546164	-0.01226547672727865	0.6491359282284482	0.07297207871637311	-0.23637856477522598	0.66024287220436	0.4254003209098134	-0.2896090495418222	0.1823338345205314	0.24359130308856994	-0.2589060462422637	0.5422385199695711	0.026335316066106833	0.7136584962496093	-1.4081245110711287	1.903534506427592	0.4794912051426273	-0.02240081284585288	1.1679946741789238	0.8684783550391514	-0.12180160030647848	0.4614723957502683	1.1225323369677551	1.1494773829335798	0.041427776157249976	1.060294313367636	-0.04257032807894461	-0.6987565478130159	-0.8801793312365757	0.04103768104444971	0.22337009145266626	1.2387268864553636	0.49811255955669775	0.5660674374108298	-0.7348117662009076	0.19125154210629589	-0.2737913555235489	-2.0077731397068574	-0.28089066216257663	-0.6695694949124664	0.6280781763440642	-1.9130251745335158	-0.03742253937511234	-0.0262603567202549	-0.6410618726100196	0.26327305395922956	0.4840258778626738	-0.8323010995701305	-0.5863979035474831
-0.4843300405047549	0.28696302328442896	-0.04492241152237234	0.36222090180826694	-0.1327321458274861	-0.5407136310721785	0.49805236125645647	-0.13159806770745397	-0.05349041345477452	-0.4198041134055802	-0.10317062125787936	-0.2606879122888593	-0.15617989361168333	0.6304551132534374	0.3875723851521055	-1.3253565112407124	1.2300087159882842	0.6197827110748759	0.05301488845130925	0.7394357586451054	0.20342138471560828	-0.08638976982904889	-0.3138689101879609	0.8964876983452575	0.2802288156471342	-0.4014409508357584	0.6417766534971941	-0.3165753351715288	-0.35339754430893977	-1.0607973931374692	-0.40429470925951605	-0.2649172637969528	1.0812251913615578	0.141357876738372	0.066253527428391	-1.156281491162023	0.04041263356795985	-0.37431219149664724	-1.359696712848396	0.00860060766320204	-0.45478833346967296	0.3815569101488395	-1.2695780658481193	-0.3808806909280602	-0.594337530953626	-0.8377460551581194	0.36136083910582617	0.154412683355116	-0.5768270636219129	-0.6018052003561462
-0.6941529033727554	0.05966122694817582	0.12328775369281833	-0.1239873152704119	-0.024542023138969707	-0.4589059460048423	-0.007436294182668963	-0.55447594445799	0.3089939502436385	-1.1200863601212092	-0.21120092462226278	0.07269238176850604	-0.5549745081385384	1.3813771817098992	0.033679826202387575	-1.370588432023978	0.19769309631161536	0.7799190797315709	-0.16955633560053235	0.05455945825554016	-0.16313390802652716	-0.20400722017882122	-0.6127427602647237	0.4219987366978273	-0.4105100115718956	-0.4700045497243962	0.21683147660152136	-0.2965215104507844	-0.18493871776429033	-0.7451815829364208	-0.9138457413186746	-0.4266410794769424	0.6951075729479098	-0.13491990357645584	-0.16996384445337898	-1.1876913796776158	-0.3686323052562303	-0.28354205073191535	-0.8710447174744572	-0.13409572612198228	-0.13961752343969455	-0.14505073521199838	-1.0477271260090097	-0.4667973836088316	-1.044555919813981	-0.42576392813259356	0.22496676499004964	-0.007500006247232664	-0.7938449977110656	-0.8598878015371307
-0.696864160248356	0.029296854385618194	0.34490250299243025	-0.4248399426016657	0.17149472409325892	-0.09354349277404349	-0.5295401331549194	-0.5738276416852186	0.4977244242010068	-1.5363378960077863	-0.0735794538700181	0.538643801126918	-0.5350056504057891	1.7947424828249021	-0.2094081107425125	-1.4078599707974206	-0.4713510585401092	0.6397392064944352	-0.48766549488205485	-0.41185895946892276	-0.10774765694109588	-0.40845044232217764	-0.3585396493568993	-0.008892498877985256	-0.7515885809130978	-0.25011486520584486	0.05464712854265346	-0.08200117920796238	-0.23448138657233014	-0.08853441543943759	-1.147483228013335	-0.3303129917621264	0.22079371687430752	-0.2030770967012071	0.002344177473609098	-0.8726874803878504	-0.8317670082505338	-0.1920564703972049	-0.74989834065345	-0.44084747622776665	0.15775831120703432	-0.6444952034557693	-1.2252566516103274	-0.2844469975470325	-1.198248083401769	0.23002818071128017	-0.01728365980971487	-0.06930491071678163	-1.3531949706649404	-1.207496842092802
-0.43997659076725193	0.15231067236710985	0.44400153143758664	-0.23564878017387156	0.17555982802031467	0.29793858417106606	-0.660136326784399	-0.22641442240001225	0.4100644096670384	-1.3216029307837303	0.22961210058607232	0.8783626507072723	-0.23417142972712532	1.5316284719313114	-0.29885334260456214	-1.1972561907353507	-0.4157956879861199	0.11314439639116579	-0.606141176455335	-0.32374096658386337	0.23283548471981663	-0.4561935573915126	0.1987796107013728	-0.18173834844797396	-0.7380516538374551	0.05238694506040175	0.1959266484545538	0.1396214528105527	-0.34798781441534216	0.5883085848381486	-0.8767359706891846	-0.1613067605471188	-0.10448456225884489	-0.0615987756165671	0.44738408067383784	-0.3758063809311481	-1.0444621553965638	-0.2626033849915317	-0.8166053145044267	-0.4742420758001157	0.38904259335443125	-0.7526431837632178	-1.2931075121725157	0.040254600491314206	-0.9785234573969447	0.5864522705811658	-0.14232977866026975	-0.05827741340057464	-1.7086782400479157	-1.2339608267347035
-0.06075341681368304	0.31428418616679393	0.31167251913647553	0.37582145981110526	-0.14146868594422154	0.4654139071800923	-0.25187176125298893	0.14090687893182907	0.17430085393922665	-0.49215272790854897	0.5621749627759411	0.9075323663725985	0.05203799780786455	0.7274819807790052	-0.3566265201502674	-0.6833494635930188	0.07225813306929307	-0.5171641216773463	-0.4457316421169316	0.24539543902191177	0.5480584410292701	-0.13681609543598847	0.6508545214837774	-0.14994992825280146	-0.5185368985605858	0.22653775770912563	0.4264982154322836	0.1874934949470804	-0.370190484992545	0.9572177800722617	-0.22302667215672944	-0.10719589724566876	-0.1496194078989176	0.1403914543447126	0.7892684305556341	0.08566113207660622	-0.8429887306218434	-0.5041631602175073	-0.7256340323869271	-0.06550023000206921	0.533236965861941	-0.4069787678169136	-0.7301679117485135	0.33227530572404723	-0.49878388127728335	0.4009090276366669	-0.06400744137487548	0.05479522635364575	-1.3670967222793653	-0.6360926429331754
0.13842635514994048	0.36305655519852137	-0.036905837177200626	0.9868927538616823	-0.6675368421916071	0.3068285520472558	0.4474164666919721	0.12962241634624644	0.0004232162650198445	0.5104980934182598	0.7783389911344243	0.5962297178208034	0.05222090775437922	-0.06691509831808459	-0.5852987677786421	-0.12166607930689938	0.3292705374484059	-0.8046732798818768	-0.24854452215002265	0.8605534290202433	0.5439068612373843	0.5204015873084878	0.6728361812579353	-0.16676194916783413	-0.33073108984887534	0.14189159327844625	0.444697382094219	-0.026065112436771187	-0.31399420367862546	0.849156235211274	0.37663945868842547	-0.27802076257615105	-0.019420433784181297	0.19193510979001038	0.6525270143308033	0.31644061976238963	-0.35643038138228267	-0.7668219377091031	-0.3046416541520264	0.49766415820478294	0.5537243859826736	0.06375471813520024	0.48819519488998736	0.4593184838498028	-0.025751876014790107	-0.08521124523350036	0.08199149865419171	0.25987456166234957	-0.3359296944638365	0.46058928550777434
-0.07945120913171214	0.19025319105490485	-0.468532581445117	1.167976459470664	-1.1229159696312023	-0.07864631862517169	0.9875402729833435	-0.38036796024312414	-0.0035229855141387725	1.1108267567120202	0.7735787603536471	0.07835992395259676	-0.32525119167415634	-0.32023550628790254	-1.0698388897833164	0.11272206296826387	-0.05521782652467081	-0.5192620985431283	-0.35326705101999767	1.0577791575706643	0.13049826863153843	1.2259077678416022	0.203144382009324	-0.4040313576506707	-0.38610324764582127	-0.20102653077602486	0.10208607681775089	-0.4370941316096781	-0.3260473508234068	0.3611831980933542	0.4828392170486967	-0.6547288865155267	0.03070681276031867	-0.01868434487753695	-0.0341799909745589	0.2245582187777777	0.06785995310169475	-0.8457964513611748	0.2975799261403057	0.7225403733146868	0.41287622718563893	0.2221830906005212	1.792902895567964	0.386866689873701	0.18429577057695906	-0.400838070405651	0.09225997652065754	0.43010821457763504	0.8405456777519317	1.520623019461158
-0.6362614521727985	-0.16289214075509334	-0.7935814668932979	0.8613215871278038	-1.231079972617892	-0.44142550916257045	1.070985875330479	-1.0935322076808884	0.10483467687378016	1.0229095638603165	0.5274832964288614	-0.40361373896062036	-0.9376732080160675	0.029520539899600247	-1.624957572384116	-0.11289804130326309	-0.8294869398732235	0.13562915418193586	-0.8255966743005033	0.6925932864137234	-0.5021096031039022	1.6209461794589783	-0.5248348424075683	-0.7230668991442077	-0.7346247837608074	-0.6514157330273077	-0.4617618779583493	-0.8299222127335788	-0.4746603444686647	-0.16520927065929508	0.0069865990695111655	-1.0660120293176207	-0.1619607330158775	-0.38769055575947237	-0.904104074438797	-0.11139419043821011	0.1305251835749727	-0.6056116346031069	0.7757020330908021	0.38498605243196304	0.1298951311043016	-0.07532412486265955	2.4380379441677618	0.18520369073748025	0.07022978742032111	-0.2769838123368038	-0.05706839337498043	0.38419475757042537	1.5003969378816324	1.9730958587512313
-1.1198702504381337	-0.4675575773296417	-0.8533686505077277	0.4330921754066931	-0.8717356417612371	-0.514800667458868	0.7663069290325212	-1.4816688948842764	0.1888339167672683	0.4576758495174669	0.12202957529773045	-0.6041817808568618	-1.4751810122414661	0.5131383949001581	-1.8484730330672179	-0.4971010835167719	-1.2727524118691118	0.6731980622834502	-1.296853451735088	0.028359287033642964	-0.977007864115673	1.5231878786628856	-1.1097327877389493	-0.7423935754970529	-1.192976537865715	-0.9460885329766315	-0.8972919386136152	-0.9280144322344634	-0.583525939349397	-0.322105216771415	-0.6908819294656423	-1.2367832085399242	-0.49008662261080627	-0.6348439643641663	-1.338721826966974	-0.44873648707821484	-0.16182676608728586	-0.044613672962525205	0.9717225937714471	-0.21549461272198342	-0.1861611256075726	-0.5345240706595356	2.092762249437671	-0.008428299127643122	-0.1733080158828925	0.14485780728353512	-0.12588907563401647	0.05921954570206927	1.3891247265715267	1.646865297929564
-1.066931800097592	-0.42152595756305156	-0.5966745100476768	0.3264815763586609	-0.13797268601644622	-0.17671233598935732	0.407265344794073	-1.1669219441019318	0.16784250748945326	-0.06292066199670306	-0.2821901409732396	-0.40155673538745273	-1.6200630706369228	0.5336533064165055	-1.3949594013165352	-0.5049762632872816	-0.8421236295098578	0.7188913981037554	-1.2100090062850908	-0.48915430947631994	-0.9570380791819235	1.026713252895153	-1.2066003584120029	-0.18282114857076312	-1.422555988786816	-0.8336894443663873	-0.8877553144663556	-0.5621353588702939	-0.32023738621983283	0.10086535903965362	-1.0600112808450963	-0.9403758654201474	-0.6508380862627166	-0.4994451541825819	-0.8900133121847867	-0.5065489124641211	-0.46474173923704293	0.7133237651304208	1.0166491410076453	-0.4816245291718851	-0.37937864504536345	-0.6852416257379517	1.1101344854477135	-0.062168051353286874	-0.22853545728755204	0.49379692728442404	0.19272206063657435	-0.3753695079073187	0.8455879919926671	0.9045696249831026
-0.3435665087290193	0.1174320528717903	-0.11297917519052274	0.6230886919708488	0.7093950474588193	0.4453806596527489	0.28567167661332904	-0.22054664745113678	0.07440422978698794	-0.13167030135587846	-0.514898243242804	0.11200718242059299	-1.2259504411269995	-0.10383622397287093	-0.2896533584851215	0.16654844498040314	0.29885902668788944	0.30879338145452573	-0.30864771561064547	-0.5678803537565946	-0.37644142601585934	0.3911857618856772	-0.7344243031973161	0.8067612739114908	-1.1501745958666036	-0.24864955871588101	-0.38277567912394644	0.1776746105860339	0.48847710142808376	0.9323529280628691	-0.7786635647439623	-0.19051784501317445	-0.4300739142896663	0.04230783941700868	0.35787413953519154	-0.1630106010654516	-0.3447343459027821	1.46457348041164	1.1684224567785966	-0.05264905970144762	-0.3459972056589881	-0.319246071404279	0.24253363343439718	0.07152617867305817	0.09822414022384487	0.5365066816406296	0.946574126533097	-0.6063752512231833	0.49326301965964375	0.3573595546840482
0.6961648276564615	0.9501456683869592	0.39695073267494024	0.9331763256901501	1.3514012998169063	1.011888599946122	0.42020663784629925	0.8540992425181274	-0.0018168284991266536	0.234543148541057	-0.48431991262144514	0.6471246382079751	-0.4196361877549146	-1.004173810332687	0.9766222525327504	1.2575748169591068	1.3612758524649575	-0.16378824886063761	1.0487009938290406	-0.24152861473389464	0.4807163521976206	-0.15917213338971492	0.056892059501482115	1.663623612368281	-0.39101482272650495	0.5851950128440949	0.35203389929391976	0.9351160845854385	1.5899594728612734	1.6745763371427669	0.0013563735305632666	0.6833922021909027	0.05945941997033444	0.719650878243162	1.7823050864476566	0.42115832876364856	0.36401713578825284	1.981742179378643	1.5034593250829773	0.8266153879053821	-0.1114852476431377	0.30000781919784564	0.04157138732145611	0.31789635285407525	0.6996416623522258	0.372966130585521	1.7755518255896021	-0.42721731472703445	0.7056281719239255	0.39132230000249335
1.429832171291079	1.591206710281455	0.7082300388486108	0.7513729613725685	1.5384562687897845	1.1665969903857085	0.5962348476627057	1.4512894602323856	-0.01009457525330882	0.6555887542749844	-0.2350322064334711	0.8685663133494544	0.44968761459943074	-1.5138371265630979	1.701139023900136	2.073493794147469	1.579905730136665	-0.29347095738437556	2.0613358223852893	0.2324706896798743	1.1344204781678333	-0.5436474927692605	0.7211013621787912	1.8082968812277038	0.5114871121183304	1.2387982491500185	0.9122515651434259	1.2783416933888325	2.371560385439831	1.8101851554011688	0.7836717285192805	1.1969798643002998	0.42719312005160986	1.1422329532950408	2.6157937569374345	0.8838018394699846	1.3750644998687895	2.0834331647111264	1.7727435385989743	1.4563374314411113	0.18139658620916566	0.6609286598571233	0.4449897518396411	0.5205957497475864	1.2129186728783636	0.29453854238946886	2.119476186982234	0.0618242108050356	1.302813951321559	0.8903563257857878
1.4067421565849776	1.578699404283173	0.680256018670382	-0.025567204189735057	1.1954264336139264	0.7851591473732688	0.6106693863208692	1.2658651523273812	0.021916158961642555	0.7512197575989936	0.06722323801222731	0.6116454898491321	1.0046448244401998	-1.2878380109559129	1.4353481032021072	2.0141894749930005	0.8725322764721799	0.011985123089500595	2.0577793373501976	0.6169467929138311	1.2145683769243902	-0.7710403506432592	0.8884099798166328	1.1180448287888518	1.095468969023594	1.3385992314182649	1.0310538008588102	0.9852329841103271	2.272919930425311	1.1712162821246945	1.1176191403090208	1.043398253497834	0.3298983004560611	1.0891433879003225	2.4664481148141935	0.922821010278779	2.103025008400539	1.718100991762521	1.588515238191689	1.254101413245183	0.36888857724285784	0.46966246236555	0.8861633185082428	0.5460289454616003	1.2748630860582653	0.46999213774793547	1.6485674417385976	0.49773094931196427	1.7272401234362116	1.368274058975178
0.6619086263257897	0.8280834804122446	0.32900733425002066	-0.9087032700393685	0.4629165305200995	0.09265176302834133	0.4689821288266559	0.4756499542223845	0.030451676228541835	0.47859967560289257	0.22425967857531198	0.015985568379193942	1.0626159286310712	-0.5878403158977522	0.3298353887996789	1.0790250876079548	-0.07882758663731453	0.5012243321926494	1.018870207869838	0.8477053139764635	0.7095025128250908	-0.8257500696617581	0.5021333642681611	0.066698543145091	1.0997594909745698	0.8294957200352044	0.7491777833494546	0.21328485663894634	1.2341703861933038	0.09261800837224217	0.921068204984816	0.350414467787912	-0.20724744232365253	0.6794329232993435	1.5701926800868	0.5393646033777838	2.062075069578213	1.0195173563821183	0.7923654566873434	0.26438596600222003	0.3734158883724334	-0.06298481328453023	0.8119345198736955	0.3766930890185986	0.7995349338545021	0.7756658823697401	0.5597281186517601	0.5296974743169243	1.5288028777986142	1.3786402672346851
-0.33937995189734943	-0.26178044049259186	-0.1818005938670718	-1.1788849787610112	-0.35881112010328176	-0.473145595292495	0.34277037395789306	-0.42006616998109597	-0.018747766425308735	0.14718235368544033	0.11772708458559321	-0.5455742638772381	0.7318571952688888	-0.03815476295387618	-0.9256104367885398	-0.09113659524831237	-0.41483528251232066	0.8394247043588419	-0.38639548520174644	0.9815393891317069	-0.0341963507443053	-0.6495748627068276	-0.15489495143800844	-0.6208804932105437	0.6380841969423299	0.02558024173290173	0.3533310229428246	-0.597766802561537	-0.2056338260931775	-0.797187060490021	0.4750753397255283	-0.3776959402262409	-0.7803426095159655	0.270512991607412	0.5754452535171048	0.04411886119463944	1.2169305559726546	0.267800121622371	-0.33423180959531906	-0.8467056861739894	0.24290298413121814	-0.38291501727292016	0.15453000602035843	0.11415867686642389	0.05618168343446466	0.9248679807589893	-0.5339799460038368	0.09904863717726023	0.7345644532178638	0.852956078341298
-1.0639078704807028	-1.071436444735158	-0.6280968375797229	-0.5234150001816779	-0.955457739031144	-0.5851207709281687	0.34258261857169775	-0.9686506231679073	-0.1102815149270096	0.10821652057034951	-0.22408454347020304	-0.7234702227215101	0.30505135188211696	-0.05036229220479513	-1.5611904471168663	-0.6981308985365966	0.14911724598265963	0.8998954917448828	-1.301934681473644	1.0386307518357802	-0.5738857539847247	-0.2550739989941232	-0.6770821065520922	-0.5374871997349357	0.07698595060307155	-0.6157465890017918	0.13940796162932245	-1.0387228276059488	-1.2763242886746509	-1.0210741410305562	0.12435032164034718	-0.6351589544323558	-0.9486691220797153	0.1557419000918193	0.03158597072342375	-0.2040376047785792	0.01861784261591542	-0.25942262254642373	-1.2327967985878927	-1.3242314860419901	0.10358454849359518	-0.070327848864546	-0.6366660133182962	-0.11585255163833177	-0.5262193145551689	0.753465106468913	-1.0552494385715856	-0.5169140576458001	-0.19919447854074446	0.10499804848133792
-1.275804471828545	-1.2092870264255104	-0.8360291887094403	0.6149437722472457	-1.162018920027001	-0.2924974954753161	0.35139176117859766	-1.0543840963164663	-0.20991857995380345	0.4107179783652182	-0.6442701155273812	-0.4547366536714628	0.030280450997314044	-0.43254725436883457	-1.2636165944375741	-0.40976034154294827	1.0668207000313292	0.8273605920189083	-1.3245321576420248	0.9346004185111726	-0.6977815364500284	0.16269236045862942	-0.8389209844121125	0.08578993554263177	-0.2826414061834395	-0.8293877368187954	0.19494112371613592	-1.0206686123013333	-1.5312894997693227	-0.601580959856007	-0.02436567134031016	-0.3230571850842019	-0.6400377986477553	0.3151298470305211	-0.006127149526550931	-0.11093683490302392	-0.9052343168029303	-0.46085220186655407	-1.486401012588603	-0.9348446920619905	0.07615523521999538	0.7856186723204185	-1.0029612636399452	-0.2711975914601901	-0.6793886246396003	0.3779094675590546	-0.8890393250948637	-0.9334679568311454	-0.778066538049234	-0.4617883110548187
-1.1256164152046497	-0.7877303695138715	-0.745941218599879	1.3262995550823027	-1.0393052547956467	0.0069019951678923105	0.11080758844410711	-0.9041104727320878	-0.29309847492027263	0.7446834431528784	-0.943498924924225	-0.01992874163546766	-0.05649694780218166	-0.5455446888694216	-0.3843426248052057	0.3948146649409096	1.4354075495278944	0.8480723325668369	-0.7646404070206053	0.5873485229378624	-0.5555433171674435	0.2840375229670406	-0.745417520326763	0.5850125129139216	-0.4405001614706921	-0.7143623408164215	0.3738544524265477	-0.8057035475498492	-1.1372370571386154	-0.03251285834829376	-0.1272898794143186	0.16136099713662955	-0.24372372730320377	0.4423093215595186	0.05910511628973989	0.07631323856484969	-1.172675849814019	-0.4726284491085787	-1.1366156179496618	-0.13192802549175156	0.22089535490702106	1.6449012816371846	-0.7486003400504034	-0.4070640526841634	-0.4825047460655416	0.08304226656228446	-0.4261167581742379	-0.9561838474771261	-0.8430490459803477	-0.666825603934818
-0.9363675374896432	-0.295976571125166	-0.40045936153069756	0.9607776172216624	-0.8047298432959396	-0.10155516083138443	-0.4992038156214803	-0.8351210782340517	-0.3314511463504245	0.727453555691625	-0.9788085938787301	0.17364516628834548	-0.10219481802254361	0.11454191733909445	0.3483545609125368	0.9605164892628912	0.793061840322722	1.0358501305855445	-0.3267903524540585	0.08227945520209005	-0.48628162794353036	-0.09498357969037262	-0.7053058126994312	0.4297869598837245	-0.6350951809248357	-0.5987464351004085	0.46950032327062063	-0.7517861130759678	-0.664163383728868	0.11748640407275728	-0.34744679454811955	0.2620840475387102	-0.2744875455848704	0.23528585162185084	-0.2177189819788465	0.019048668636051185	-0.8698570369155711	-0.5476319092971678	-0.6216133722160894	0.36052336751178465	0.5333139810170958	1.9523082863342063	-0.17119198189588689	-0.5743604874825537	-0.2613894879800848	0.06459825452711347	-0.1908938047986195	-0.6915284557573458	-0.6164767613156754	-0.6273764075105361
-0.9064376820359908	-0.1765673570992929	0.10941546715549096	-0.30909353075743295	-0.6636745926237531	-0.6732669469057546	-1.2550137967701716	-0.9705389280654889	-0.26553846547517657	0.26995902495094287	-0.7235082331544748	-0.0758173930234388	-0.24756537883498464	1.4133332627240105	0.39564015203184544	0.784853987270619	-0.45558786296419396	1.2577033891595724	-0.49297888913711174	-0.30547352072433903	-0.6940802425687033	-0.8312784871406914	-0.9324845945163275	-0.3274545891783817	-1.0418145483651993	-0.7209039120776729	0.4197032684297735	-0.9893114881781472	-0.5669890157524025	-0.3396764047394219	-0.5928109977983816	-0.23513092409799685	-0.8819063179603578	-0.30265931242706257	-0.8979281384500422	-0.35456923423899583	-0.4247681847746589	-0.8352387494065356	-0.3913345249238181	0.1750526832480624	0.9592369931703798	1.564822561086932	0.2343814061668979	-0.7037142946117013	-0.28743499153199664	0.2779611107290806	-0.3809928498757674	-0.3948870891164733	-0.4287090457685796	-0.5754752235845857
-0.981349429058372	-0.4694664325547418	0.67811394128835	-1.5843239959474287	-0.6687532129220903	-1.3149985361163345	-1.6842446886154907	-1.1542807029384312	-0.028396835026935924	-0.3203697081616716	-0.2709270153704696	-0.5893742944091228	-0.46091966749763763	2.603162615617703	-0.1896249522666198	0.010235980306461306	-1.361915704619473	1.3244350067571011	-1.1301649337180233	-0.30483445237679035	-1.0577188356708613	-1.4481085191921184	-1.3336811230869148	-1.1025993167126962	-1.519527041062591	-1.0143676366713208	0.35193988645934016	-1.309191360607819	-0.8117839028499633	-1.064177771915684	-0.5403876396694951	-0.972525575187086	-1.6472613758863421	-0.8302716477471871	-1.5981793044569956	-0.7285068682184396	-0.25298352613224134	-1.24355371516835	-0.5399512923205148	-0.4077534889880757	1.3935989560829323	0.8063120502178679	0.2100201100665741	-0.6126410879060863	-0.5370604960929475	0.5183964905895532	-0.7207877159410444	-0.2219388583924903	-0.4134354179444352	-0.6208373587834544
-0.9628928113362302	-0.8275758027455753	1.17298746864218	-1.9389038141289299	-0.7138470500871301	-1.4907650303653723	-1.419554610817819	-1.1169419138379415	0.3667013703927714	-0.6050112034979447	0.2052991576663009	-0.9488452761104029	-0.557110783177296	2.872881980691613	-0.8392124716763648	-0.7339827797613205	-1.2299175221920566	1.1712530737531333	-1.6357851831274215	0.09432948810163602	-1.2470518655089182	-1.4413263948714468	-1.572770746679579	-1.286989524662824	-1.6654919448058614	-1.1887519794510009	0.4258400697561078	-1.357523954891076	-0.9624442749268631	-1.470854008898359	0.03838275650058514	-1.2873991972956458	-1.8834846250136807	-0.9518760118179319	-1.842676688749308	-0.6641714302234802	-0.45540802478128695	-1.508431343532584	-0.7719279551391816	-0.7434581507906578	1.6727339199253706	0.1321488037240152	-0.07749511748858381	-0.16881903387405356	-0.7223816912071183	0.6227093446145179	-0.7497070273467622	-0.12303235004431962	-0.44917633982733807	-0.6785195813666135
-0.7124243669925618	-0.8748511135878397	1.4159595287672448	-1.1512562679764906	-0.6560940927027273	-0.9851879111534995	-0.5205107213082218	-0.7324859085141623	0.7545342763612435	-0.41065907211767627	0.5155834017555464	-0.8513118010021894	-0.38782235479727567	1.9700441670391837	-0.9537384062683352	-0.8768438248476312	-0.2046934846535965	0.8873469644841186	-1.4713173583214905	0.5728846447449566	-1.0428065482228495	-0.6608765228512308	-1.3615014031205765	-0.7738428392000418	-1.1589312163506138	-1.0241671629861782	0.6245356949500326	-0.9591109508274147	-0.6298494650134071	-1.211835129246595	0.9516305282086749	-0.776567760801683	-1.2129728580839638	-0.5758134260807887	-1.509532309704251	-0.03633794598289935	-0.78160551202499	-1.4144205842230346	-0.7099956787126075	-0.4131154504972015	1.6092134852813198	-0.264600696041931	-0.2315015179121136	0.5212470071041803	-0.5659731519527085	0.580029111468442	-0.2772720085305925	0.03763099659446654	-0.35845160862506514	-0.5965117496462458
-0.2550607515086196	-0.5699960642290982	1.2267740809652128	0.13672327598695375	-0.4494385393227051	-0.1221230022133799	0.5228943312373483	-0.13939103806878284	0.8696376030551722	0.01070674151857302	0.530008776015011	-0.37972584613489546	-0.017926553951554704	0.3866967401292831	-0.39426692226514964	-0.3575887582828248	0.8443532117418819	0.5902798598326991	-0.6168954499363947	0.7091370951148231	-0.5640854484521831	0.5469451626604374	-0.7215205571069659	-0.05185488712512643	-0.09342130630653307	-0.5950416055529363	0.7073031993258706	-0.27717128662139784	0.13426733138136648	-0.46432730657575794	1.6083287825252834	0.3195865337182052	0.06904131362666145	-0.022553797790058498	-0.9661066576903724	0.7697445830275607	-0.8524183320989557	-0.9725733157284677	-0.2471128564624378	0.41023185907009074	1.0945592970051534	-0.5420962085743173	0.004889409753536426	1.09266672168545	-0.07321400047393006	0.46217884417645444	0.41083598970666524	0.2846090701043956	-0.12618263079519942	-0.32818722505101505
0.27837709951802925	-0.23849674778134922	0.5426535047908101	0.9548503567721256	-0.16915145290004077	0.47641234909379754	1.126710789744821	0.372548462716202	0.5328051258336174	0.21419133948593796	0.24562481154873572	0.05197701577920556	0.29544574622691755	-1.0238640785155502	0.42000715915849307	0.38619479618020736	1.034791716905922	0.3047079654284985	0.42735393583141845	0.3337342601592802	-0.18148911898468897	1.5709119895531418	0.018326649832757315	0.2113982850302348	1.0169269595702901	-0.20446573768646895	0.397239336650304	0.3322899726981974	0.8571342652101288	0.20940213279433556	1.4408347608005845	1.2613964957979162	1.1806029338529724	0.2309440153691526	-0.7628392240605255	1.1256500118401673	-0.44854341463527897	-0.3967315348536324	0.3790870979283792	1.1284381188661883	0.21692931521809744	-0.9366100490259717	0.5430600634719838	1.1446388368136888	0.4470454999036624	0.2879925409142589	0.7848126351339477	0.4741856376959388	0.09471996229870737	0.0239300570147376
0.7734939286063904	-0.2476737453999636	-0.46446847141304176	0.7761206711933124	0.08511514449849451	0.40814855053945104	1.019862859584454	0.6029544589393592	-0.16244349917741885	-0.02170324327776336	-0.19168999334414163	0.048454994418166406	0.32021280837734606	-1.6611099039571187	0.8793437810425069	0.8408011647116517	0.1703648737961426	-0.016495517163676053	1.0653083513993886	-0.3011378998519636	-0.17910611153386008	1.9624308567237376	0.4915230855983391	-0.26375512011718	1.5934228295415522	-0.08738815810258904	-0.34456045989608985	0.6316704555637288	1.0569051727998668	0.30991365866984955	0.3994002490347202	1.3870067557619716	1.4614928219616612	-0.04298515906023326	-1.1489739172590865	0.6959624593515623	0.3443404259365461	0.09135744930009658	0.8372063587636304	1.2455297281669886	-0.7149711283740683	-1.4206574210349305	1.063080530490905	0.5577378508572107	0.6394964810591787	-0.0006001665821782887	0.5339675665689307	0.4426777057010015	0.1815159087619266	0.3153136682692165
1.184745391768829	-0.6359122491554632	-1.3947532472750428	-0.11189755998051132	0.3005809657454041	-0.15767750399736857	0.3953548042164043	0.5963021673912315	-0.8461938188319192	-0.48377638981031623	-0.5466334869878954	-0.41430304373147664	0.0658970567956799	-1.5239993688172842	0.7022758711868512	0.8466689343990095	-1.140740497849788	-0.36626884042400176	1.074201761635733	-0.7158887435049843	-0.47002900806075987	1.714224447307304	0.5914631558592044	-1.1329814056682392	1.42043208075712	-0.1696108539139357	-1.209326465674704	0.6872252782590046	0.6715347478774416	-0.21061630732061948	-0.9243745461557684	0.6491245607637336	0.9061540810197974	-0.6250259078405462	-1.8363030337647066	-0.2280118767362634	1.204368340999106	0.4339526565753515	1.0182793941744865	0.7738823640015988	-1.3096953860827487	-1.6492785746957936	1.3017056246919625	-0.36090096218945783	0.41025008189649137	-0.41502766089031756	-0.15330376555455225	0.20364476427591277	0.21188538642881163	0.4847675835448531
1.4881641896107547	-1.0521346333787647	-1.8038207412042977	-0.9089360977534987	0.55553151413416	-0.6127980616001242	-0.29358915172764877	0.5800669466618998	-1.1061128420899458	-0.7253979216835993	-0.6261828185783457	-0.9411109803638584	-0.21181838792637203	-1.0595015526681621	0.17225366663239494	0.6624657989476436	-2.00307954233044	-0.6219522818751541	0.7322382905723089	-0.6191386698865748	-0.6389732039316391	1.1768215765484973	0.5319944548333638	-1.710070274874056	0.7821367861948947	-0.12628292259222634	-1.7223380503438763	0.7590215222836137	0.11933206226101849	-0.9244306903729904	-1.6991264073149723	-0.339499013947858	0.1715632340869887	-1.0379479669294895	-2.222062420902874	-0.9230563033706242	1.7678770190581419	0.7172591222933046	1.1057640761562788	0.17289179433039853	-1.3331691478577365	-1.269389916374066	1.2328351525797359	-1.059450543263206	0.006973230978928768	-0.8020854463072233	-0.7406140471846975	-0.023842463806694046	0.39986687366926926	0.5628100751954521
1.6212018356854467	-1.0686386578492912	-1.472128598812086	-0.9778032595946109	0.9047727813655474	-0.426314819101826	-0.6907410748159615	0.7460307918508277	-0.8002218708320712	-0.5015096310862207	-0.4076417935373472	-1.028690304945	-0.2353980096351858	-0.7153823320250723	-0.09913250969069357	0.6456943843228135	-1.915876608801497	-0.6531537573269484	0.5342234989062207	-0.1838956152915108	-0.29673770276506783	0.7152214337293825	0.6223291220076869	-1.5122684702512983	0.20102614650746586	0.2999459351064867	-1.5892225008254541	1.0084041611253125	-0.05914716900445569	-1.2676717935989534	-1.4777210163842776	-0.7921415146366867	0.04485406374955239	-0.9526278997844837	-1.8797885999602613	-0.8211241474342937	1.8061547985703983	0.9890825092557078	1.336918243001319	-0.08953801944266519	-0.8812600984226174	-0.30698927770946066	0.9990999193863869	-1.135046044996645	-0.20459482645551302	-0.9055035296851377	-0.7873806061550055	-0.006508700127662481	0.8405128592048136	0.5696261894605728
1.5014987598452834	-0.5736780451253602	-0.5712823191538238	-0.31183269093761945	1.2638973826726203	0.4000830143247349	-0.7401094251752732	1.0701026158912006	-0.18577261840812864	-0.02520801367514916	-0.061045625937818815	-0.47981110667451393	0.04787422874604205	-0.6131766611673746	0.3209249639711845	0.8782425019793244	-1.0611731918645924	-0.5029887068124912	0.7698096260046574	0.08135704521501269	0.5586091038250872	0.42340910382333624	0.9695534603983083	-0.6086131891807365	0.021808255703516372	1.0187014924751239	-0.9215878867543316	1.3129651246390468	0.3423018713668622	-0.9548485976575238	-0.5252281847545104	-0.3603471383251523	0.8062151282089979	-0.4437549761944292	-0.8953794248002431	0.014432853481106265	1.3019958669842688	1.1224988009718362	1.7001690977522574	0.06691750879438074	-0.333016749827621	0.7485762537728451	0.7098905112035726	-0.6275358727992374	-0.06621308136427823	-0.5954317405421201	-0.2929276472595124	0.2727023759794567	1.3257786564180498	0.4376816795989552
1.114367550601225	0.12994350199437132	0.41635292195751183	0.5588140440809636	1.4274878592954532	1.3371224338087169	-0.6004281879544185	1.3281062815868754	0.2717073041192578	0.21619628446848174	0.17450705813619757	0.4294718320931452	0.4348493020104021	-0.5881002192479031	1.3275406113776425	1.089280329072303	-0.02912332475669843	-0.42922078460822555	1.3185665012162164	-0.21587447561360723	1.500365426490968	0.13734841924829835	1.3852970365195283	0.49164777622078837	0.20713847819520909	1.6270502625293277	-0.14567866474077518	1.3782019077469363	1.0351437886387533	-0.14728045583201546	0.4307356191277169	0.6287746933543606	2.005323678695413	0.1295606993298829	0.2308080245600069	0.9493433608320848	0.4334452035822211	0.903182527767097	1.8811955107671818	0.32993952379337016	-0.09025806166831062	1.278512702446791	0.3370660261454181	0.033796799013396564	0.24375872636202844	-0.049819531796114994	0.347792957073029	0.5826426420519322	1.4518737988676456	0.0695625467120517
0.5696602205193949	0.6152158907939422	0.9944295621334167	1.0684951685539705	1.23365963086393	1.7847763518731246	-0.41132613368129944	1.2911775736257916	0.2735697520789253	-0.06361100623289762	0.1816383539922392	1.170008008095476	0.6844355151884863	-0.47967910470715747	2.34920116884662	0.9289651173100858	0.7001328003792745	-0.7053523770136306	1.7932658127311631	-0.9620482181318337	2.00072416167337	-0.3036568340718639	1.577016070187774	1.267537690953269	0.4941781345094711	1.7464740669885221	0.33277059531310366	1.046456617785212	1.4915296603575234	0.7179020413496227	0.8120048332849497	1.4806516879788079	2.8193540509362904	0.48752284921023187	1.0089554068710989	1.3292959593940117	-0.49301239087331417	0.2881774126463273	1.5321723416963813	0.34523271301210706	-0.28779992210571004	1.0165404212905824	-0.1882473262665921	0.39011723941531706	0.39738585502102236	0.3249389679694363	0.7085897719590908	0.6605097842392552	0.9599848477604556	-0.5131202585077826
0.05328947964145746	0.7293072488105824	0.9648241476554137	1.04894008867186	0.7349108395749492	1.567433832055575	-0.1676249343637606	0.9283718270358761	-0.06756513679165371	-0.6278137542802817	0.06631823132710264	1.375516924000667	0.7667974252302202	-0.34514339988661824	2.771960277875865	0.31756072195849383	1.0449100896656545	-1.3343301006848813	1.8628158518609812	-1.5695949334920505	1.8459338889197814	-0.8266026565132304	1.4325993489580928	1.5404715431390426	0.7137185515525226	1.356076601298413	0.42076702731217785	0.500855605067292	1.3720328510629878	1.256472061547362	0.6312167417705487	1.6964963657290006	2.6830236611998584	0.6732275816161982	1.3250493049076928	1.0296326926404953	-1.140644701692334	-0.42570771112869893	0.6209176449414892	0.06234125220935053	-0.7021680806016587	0.25998933367516913	-0.8022925401748214	0.31428332514275464	0.24433248391485266	0.2108176951965696	0.6705144491673221	0.47266166187126735	0.0052613852339910205	-1.0948556619769598
-0.28999490991287324	0.7090181958878106	0.5301166692218776	0.7426996088845903	0.20402898350374526	1.0234446887871538	0.18401212245323065	0.4405235408019344	-0.33818466689724835	-0.8807986421192344	0.06509084815931258	1.0995733802094325	0.879792701388546	-0.38495171275248125	2.365963728310777	-0.4607852846411282	1.18825915119457	-1.9617254743610266	1.4721740427745778	-1.4423498885039587	1.2768372462747193	-1.1599504346061074	1.118447664492725	1.477206456875618	0.9312096984912507	0.8058317766741716	0.3392280334357078	0.14542212073581223	0.7568300543185008	1.3511326858006187	0.3834069995780885	1.3114247556243217	1.6800590311577357	0.9298395667588206	1.4336644594558239	0.5082542008940856	-1.271106121515825	-0.7489008532280277	-0.47485671737772467	-0.25248257908704796	-0.9405800038345111	-0.37992541367477667	-1.2727925189037437	0.06559546852025912	-0.03477689430770178	-0.3386392238299737	0.4395103363620751	0.2523962718200183	-0.9152456771744661	-1.3807738749516842
-0.4314043647180521	0.8936100104585496	0.11352624470303083	0.4648357379099927	-0.06113586812291873	0.6234191676022749	0.5593224427836919	0.09780412338996845	-0.20924920701834923	-0.41267198097549174	0.3131776020770514	0.7073644692007329	1.1916315406844957	-0.6771973323474192	1.3926505055085703	-0.9975987360465696	1.2451373357276296	-2.125950711428436	0.814895845822514	-0.5027925403222628	0.7393426588317531	-1.0994580721501122	0.893628742338729	1.310283077653936	1.2691752212384362	0.4867650335142687	0.3479491264144211	0.24510953763682106	0.01611262480164094	1.1227230097408065	0.5051554928541745	0.7573286617810386	0.4133712884416796	1.3335969684096631	1.617736696448624	0.3201489482588426	-0.8718309149708492	-0.40183309158142066	-1.235818374691673	-0.32374987013660683	-0.765039287398862	-0.476438747824665	-1.3728482259278474	0.0012740711684505054	-0.10669611505382914	-0.9234336437266873	0.2663539998790994	0.25582325892717445	-1.3418291503527628	-1.231105932569885
-0.42556848083551374	1.3154971498668675	0.03619358417828319	0.2870751470383536	0.0171626091548662	0.492746281943298	0.6960685767708065	0.021979872767817498	0.23794228127487596	0.5572322917670304	0.668968180506002	0.5206988417988934	1.5584838745230385	-1.0099506911745209	0.35390313232189546	-1.1011440302687316	1.1076442395897688	-1.6632978590619067	0.14287090333213173	0.6698131765849187	0.4808157065165053	-0.7382873911234294	0.8243609819182318	1.0895296175081108	1.615811958686823	0.46225463979007536	0.46120567829560044	0.650799560536002	-0.5196748633693863	0.7531492884177139	0.911913490478181	0.42627451883471873	-0.4892458991607539	1.5713859611424594	1.858356714916033	0.5526462017175265	-0.20252489570669815	0.366030160288292	-1.4039617096564239	-0.17110882067254238	-0.28871130674396417	-0.1086838641798091	-1.1083753041397852	0.2147837614277864	0.16104559431121118	-1.1350232367691662	0.1692037755271797	0.46523314201310817	-1.2135211534982042	-0.8068958171210677
-0.3235270710178194	1.5895566295469619	0.2952015704348309	0.04356875515458925	0.21743124536182704	0.3046739777506338	0.3455893731090607	0.09772449302422523	0.5474835465479916	1.2706553605990563	0.7735893753461116	0.5442338140677953	1.5322128330250955	-1.0009974978690588	-0.3747796993543849	-0.9288199904780541	0.6174079322006979	-0.9004931075679145	-0.3961136698538307	1.2333684809661256	0.3620552675571656	-0.42477022005590964	0.6911958887346555	0.7047969182733496	1.5680676585899982	0.41323715858059584	0.42876288741400215	0.8803285548934942	-0.7838269859268702	0.3517436790405064	1.0529047973784202	0.34799401684259607	-0.8064778893920165	1.1424327559864402	1.8359192986096162	0.7208862402672015	0.30970313981786524	0.8714585340437163	-1.1638692414523726	-0.10247794435729654	0.11864936166147859	0.2554931718605618	-0.7633799646119663	0.43610181519312075	0.5098935280805518	-0.9123460386371829	-0.06402773812079615	0.5494151556750335	-0.888586615567336	-0.4737332671907419
-0.14174804925539428	1.2499068525887629	0.5987238329744055	-0.3942328444333778	0.19175932600934353	-0.34234717836566203	-0.46749248297820795	0.08259855913937796	0.27866842614768705	1.0302117235786346	0.3376179416551581	0.5111222735601066	0.7221227935822379	-0.4117995752969639	-0.7353358282261052	-0.810435604625633	-0.14603963440060916	-0.42193348598910924	-0.7838759469428564	0.710022871651087	0.047705945719642914	-0.47289371148684173	0.20305022974285059	0.12068058729525653	0.7408234903349158	-0.037289423447796684	0.007279559096319341	0.5135015561895939	-0.9283682073642223	-0.03603130036993954	0.44492141265459006	0.24983434908185886	-0.7708271805146145	-0.1439130690165745	1.2630192075140954	0.23787767854122205	0.3026516774961458	0.5034518515670025	-0.9461991222436599	-0.4030946195815505	0.1384472420017198	0.19017434086406712	-0.6872976635490636	0.2890689594581882	0.4703312779823674	-0.585912779828643	-0.6070008463656406	0.16147915145446626	-0.805918397577645	-0.5232648398722738
0.07456987793253456	0.24241360486629554	0.6118054867913566	-0.8959722523732595	-0.2422147390431142	-1.4218978460186067	-1.3801553242508224	-0.18363521089112797	-0.5788845059395938	-0.1854554211902262	-0.5643500441526513	0.18595295476976742	-0.7799514484200692	0.6268044310794135	-0.9022942752695453	-0.9463865331929492	-0.8008302016699271	-0.5796159228225598	-1.0622362247746722	-0.6522999416934694	-0.616381846956887	-0.8909507328918308	-0.6703096352931697	-0.45871721088405304	-0.8069299491919136	-0.9162603138889172	-0.7340926632927453	-0.4319755711328696	-1.1118328490187706	-0.3440137839901082	-0.8049892532191971	-0.10300159790483898	-0.7653820135459799	-1.8306232318840756	0.23043642212741705	-0.9699414921495217	-0.29835105903229486	-0.746496347028978	-1.039496339726882	-1.0290632820800723	-0.23330635665802263	-0.3305240778089032	-0.9986962091197678	-0.32857732383547694	-0.21803527015285354	-0.5598988110541318	-1.343798588166498	-0.6811963713185707	-1.096791490214197	-0.9456355626076365
0.18221092312765189	-0.9061447400007399	0.21275035531303052	-1.1558078918533439	-0.9354126080879008	-2.3553288748319323	-1.9202120471158008	-0.6471775714659337	-1.5351707407415955	-1.6364365995566221	-1.4557082006541944	-0.3706314070613804	-2.3187721297169412	1.6801837796438224	-1.0603515753346406	-1.2571169681054892	-0.9359472426601751	-1.1725024060213591	-1.2726431185427642	-2.0673849345430515	-1.4020496601500574	-1.3802952740241274	-1.572402645101183	-0.7044735629563459	-2.448378307824077	-1.798291763194489	-1.3790982451170377	-1.4758451379219824	-1.3489759584737508	-0.45958424464964504	-1.9850512555463873	-0.6360358987575591	-0.980504676402346	-3.0082826996640843	-0.7732392521441315	-2.2849502780600597	-1.2278567647776868	-2.19154436703503	-1.3619881676317407	-1.6091095252545085	-0.6868332660623343	-0.9435624809225018	-1.4745708898881327	-1.0950448176661103	-1.3151779031335507	-0.9229495040961189	-1.9049302038841927	-1.5073079045858038	-1.4982616933682724	-1.4497830874660147
-0.013046241172799834	-1.454578135432996	-0.4281162735968606	-1.0051948924890033	-1.5121980294277686	-2.4357511609969	-1.8514754761006622	-1.0882567094219553	-1.9568099469913474	-2.373478611432738	-1.7547693555907333	-0.8271403891138145	-3.081634838558448	2.3064578294363867	-1.2599189085875524	-1.493109479832906	-0.48335090036725276	-1.5986967126172795	-1.4470374051114736	-2.783064190633966	-1.867513508925052	-1.6014312617360822	-1.993809984415602	-0.47291441628819464	-3.354698657561817	-2.126509868871385	-1.4670267274957558	-2.0342706900205236	-1.5421484281272784	-0.3065979136402575	-2.3169676521024094	-1.0208318804283287	-1.3172375959575549	-2.9583097008738135	-1.211550121064928	-2.8529002658163374	-2.0476730502688163	-2.919384585860621	-1.584306283024765	-1.7575592724878153	-0.8589337793452099	-1.2329018394703308	-1.7339311496501546	-1.4931840548944497	-2.1984601308123173	-1.3539593362351547	-1.9756663811517226	-1.7263738808330575	-1.6335533919067415	-1.7084422753705826
-0.5869462760444357	-1.0665883769641036	-0.9835281997896774	-0.6287301923740428	-1.6607698757358405	-1.4535722895082366	-1.331584307537599	-1.2971484563756228	-1.5617267617291268	-1.9794167566951393	-1.204987469047285	-0.8732452239663484	-2.6987439747282953	2.3282977871235113	-1.4441037947837119	-1.4682507509250773	0.17550565060286583	-1.3675733939469887	-1.6065278229948332	-2.5740285532723237	-1.7398536786407783	-1.4545354729421922	-1.686097594288436	-0.004844325792574239	-3.093199729623314	-1.6822722921256277	-0.883888751296608	-1.862346102057566	-1.609541970716356	0.04900897809442667	-1.5870793743572802	-0.9918698261801516	-1.5619676924561734	-1.7289599180716635	-0.9230536050282266	-2.284077190052738	-2.4179728786188694	-2.4718238577143254	-1.4648067328418488	-1.4020962504604382	-0.6294215376784608	-1.0707133921999639	-1.5553315326217112	-1.2259299448564716	-2.3191295860251673	-1.4172931308605572	-1.585411749144499	-1.1290809655575973	-1.3806194216870509	-1.604818722748352
-1.3554906477904904	-0.13430512419038726	-1.1957732399749632	-0.43642968112273667	-1.3664344963279638	0.04149401919421436	-0.738603949123266	-1.2265053938604074	-0.6370113996962256	-0.8743603252779766	-0.10054574485274237	-0.5077776870829132	-1.5360153495515831	1.8708277782617748	-1.5632365363761267	-1.1914246944189435	0.5005899167249648	-0.525292204820048	-1.7257823423271743	-1.7851127877645465	-1.1555184174003066	-1.116747228547561	-0.8922962597490249	0.2158132623193781	-1.9564100953579127	-0.78311456517048	0.006747648285927614	-1.21232494383373	-1.5457125356870347	0.3969945660606171	-0.31695640732801633	-0.6159178629896203	-1.6177509384314257	-0.13472675873849327	-0.24845427587014443	-0.9802225133782624	-2.2742844900062242	-1.1816213949468353	-1.072901849627204	-0.8218452200246815	-0.2061517263207762	-0.6740644482527021	-1.0457419155168104	-0.4585584073700914	-1.6228319176079637	-0.9736160407112341	-1.0914067744551088	-0.11237506107205861	-0.9747364993391773	-1.267343802562944
-1.9340536421153285	0.5128830286223497	-1.0283444128778205	-0.6824793556574009	-0.8987759480645156	1.1096671539655807	-0.32594487773732167	-1.0014764879052873	0.19872621763692444	0.07211547021608203	0.8905280399591007	-0.05768179016072117	-0.41008670991561125	1.1829812435771383	-1.6325148064964086	-0.804912760484709	0.2392448990628755	0.3869557839551748	-1.6999749805450393	-0.9481439182789362	-0.5392026692426456	-0.8210225284340206	-0.17572001441144955	-0.1412717139842543	-0.7243877411206928	-0.0280468216059951	0.6257635142624866	-0.593131006561633	-1.3629611742792127	0.5123058486412075	0.6733125753930123	-0.2595485064119314	-1.5686244169558732	0.8585747109205211	0.24763619309083776	0.20192024273166811	-1.7914255308605098	0.11276528665266693	-0.7010574242312261	-0.376270790484793	0.06126080727459027	-0.36962496232187214	-0.5196427479313932	0.31582394579335454	-0.5787413294030912	-0.3185978752169051	-0.8578141298846206	0.5949614882081539	-0.7556870984396731	-0.8879446513673049
-1.9997887214089711	0.2945923057404649	-0.6595317249374948	-1.186029497908859	-0.577798380561772	1.1330396712895983	-0.02698992202124135	-0.7950155758385148	0.47819657679933036	0.27953479661912434	1.1873771556816441	0.08924289326487514	0.05272013516442158	0.4418561102815299	-1.6816868525780888	-0.4363376883391587	-0.37242158307664264	0.8043126770666519	-1.3941054146306902	-0.34007617018540603	-0.24110545273857337	-0.6120569726094365	0.019060907728268173	-0.9438655442717266	-0.050562815516034025	0.18342226353894944	0.6210240977934142	-0.35807308702393104	-1.0233788409842848	0.31083290039515976	0.9173152534205029	-0.28610812431977983	-1.5477923605887969	0.8648023937575824	0.21812684267672383	0.6445466980884687	-1.1910091787533936	0.7319156648310042	-0.5720532644174102	-0.1992439113231506	-0.03194356906577678	-0.31633436817811567	-0.2166430988758607	0.6580215497523654	0.20489293342058842	0.08393892324649671	-0.9274521928013091	0.49477139313057716	-0.8186787569234651	-0.5248837379538083
-1.5466601683456356	-0.6237415376805445	-0.35518137388422694	-1.4388262000284355	-0.5264227325643732	0.27039230350786525	0.4090355400615746	-0.6812666595486732	0.20554839614150106	-0.0958826858019709	0.6914131434874504	-0.20152852103244662	-0.1257102419094901	-0.2866346982386172	-1.6761706818641104	-0.12927352351174132	-0.836398249540491	0.6120648305569764	-0.7819177480892372	0.14340708645678166	-0.2718266610174441	-0.3274522475236222	-0.2999451757783823	-1.6672234957915388	0.005489974176484893	-0.0657197155174573	0.11625157786389326	-0.47240536699448726	-0.4874421429410308	-0.1055631677577697	0.5988902333933362	-0.755326415780401	-1.570876114293403	0.3103000321434889	-0.23233649568920142	0.4046220211259677	-0.5696435683587076	0.6408011505375636	-0.6364383731569692	-0.14819262151849513	-0.40184257274605717	-0.43574291087848105	-0.1254285042228462	0.4784827802333787	0.44715047747343356	0.02405630473824608	-0.9990202601993523	-0.3025127193687477	-0.9213188842277557	-0.09259754379584338
-0.8861976361800552	-1.4595697782236565	-0.3180208069610617	-1.032849249032753	-0.6098313006416293	-0.7232425947580747	1.0857182749158771	-0.5822299979927306	-0.23086221125772727	-0.3788804929851811	-0.18255748640440203	-0.7206190316755864	-0.38593331090995714	-0.9444316218378499	-1.5168579883173656	0.10545613354293787	-0.8399598716658664	0.1978429441026343	-0.05482069498449375	0.7392296737411599	-0.3673747538751044	0.18415084264515275	-0.722124066561037	-1.8062347719427496	-0.09174956486039428	-0.3564088652098592	-0.43711504922362365	-0.6235346174811914	0.15027337116105788	-0.5474278132002399	0.2623133730733528	-1.3806691610649982	-1.5049759213072285	-0.01932550553409667	-0.6910403010112929	0.03323074768600832	0.11280661304147954	0.36539740094339185	-0.649769344247046	-0.027891469985940092	-0.7764194035959501	-0.5678665962129915	-0.06174840558448442	0.018082461064395854	0.3511483908882435	-0.2739091316648176	-0.7349574024473511	-1.1985931079079089	-0.7429181014879626	0.4627476434479536
-0.3595446325897428	-1.462955445982513	-0.5887767111846252	-0.03573382888900845	-0.5843958567172444	-1.133531117684627	1.764120683241216	-0.33580829597703993	-0.4313434699848545	-0.037456588336514766	-0.8417152384427493	-1.1053785715916291	-0.19434499843109157	-1.3973611090798075	-1.1303839295401517	0.22738091066388177	-0.5141199145715052	0.0541931211928085	0.4484505715264573	1.4732684645757648	-0.2926478524689377	0.8445855951867887	-0.804277791880695	-1.2832774602929482	0.13500886936162235	-0.34246647721947665	-0.6576909556606966	-0.5252816863966658	0.6172667273063377	-0.876987406153214	0.2460289492854791	-1.7580378353739636	-1.1891387354137202	0.29451439565140813	-0.7966963341116641	-0.004157553339764208	0.9016313880378471	0.45467768996976876	-0.433564404274653	0.17079180538183428	-0.9244569040827713	-0.650281117766176	0.10743759604417312	-0.4149946005556364	0.3434857019921332	-0.3767194461251166	-0.10570609818432626	-1.6020359686731498	-0.23507294924619102	1.0074440401715
-0.009994641477130934	-0.530444471769273	-1.0223189022786623	1.0271985289899135	-0.3005205425537212	-0.8146852714852272	2.016236329169399	0.1785739366428128	-0.28877774244704124	0.8191022129417672	-0.9313160298348749	-1.1203752607462194	0.45775001957858674	-1.4956425513929705	-0.5538728640275032	0.20686672378912654	-0.27291866764976547	0.32123621624891574	0.4985821337569252	2.0645155662001637	-0.06741748524811518	1.3713694974820245	-0.4213269715444302	-0.5004516087551159	0.7126310098567575	-0.027635226587368947	-0.5218943736832014	-0.12379873918669582	0.6411707754192862	-1.0564171241741283	0.3882550458937483	-1.6508680178060364	-0.5734542255896933	0.9538462306948199	-0.49097591956194464	0.2623373769888019	1.7179274958960435	0.9886513903505662	-0.04494097084101605	0.2809549770459735	-0.8017580660496924	-0.724543388335343	0.337477379350508	-0.6754794628179396	0.6572383101978451	-0.049178270187403395	0.5655522885002547	-1.3535699222597442	0.30179683059242	1.2826524549308698
0.4589888037604778	0.7336214873921492	-1.3359768688579052	1.5796292579530098	0.21617826806512688	-0.17267823305784577	1.6085524421784223	0.945502360953073	0.027388500789799996	1.5503966284276258	-0.5079596602218885	-0.7814878738150559	1.0701002036438612	-1.229499650459896	0.08166860783441147	0.13416997118088494	-0.3948565466449226	0.7030829316657452	0.22129809692383184	2.1656157922464656	0.10787156728375487	1.542092587412552	0.20009300262905383	0.005602010728754563	1.2289887097198087	0.3308334361947441	-0.29969230087635995	0.4481649920199748	0.24444799714378637	-1.0787569473673606	0.27121660727070473	-1.1030726910742052	0.2530137857125051	1.2739929396724288	0.022509283626063133	0.4387691598901052	2.36297408374992	1.560858584756467	0.315861586701609	0.20649499253533413	-0.5081959526861088	-0.7850790521129868	0.5036769910164045	-0.7775997381898636	1.1398131163862917	0.5496247563664421	0.9094143884572211	-0.730403999008145	0.5177142100835256	1.1597215074679155
1.355746312901023	1.5330885446525018	-1.2265236867347207	1.4394328915162073	0.8406113879770668	0.3162328741731988	0.7620006071158764	1.7967850738260618	0.3328189776706726	1.5848000256625536	0.11943723571890302	-0.25331408006105743	1.1359617485057454	-0.8057267509577835	0.65558285188969	0.23626118650966402	-0.7461071149233282	0.8201520920789629	0.07767599947772218	1.7037288955228558	0.1327657747819765	1.4342112357193133	0.7521458076458798	0.0019120803844686568	1.285157871823455	0.5559279011723389	-0.23087335827249048	1.0582334868251773	-0.13722457201372076	-0.8860171543432992	-0.2596399350020317	-0.33678136302066936	1.1428871782806367	0.8732837344389623	0.5105014135084033	0.26787492009011665	2.6516559637394375	1.7109806937705563	0.5516936008915972	0.12192721754065731	-0.1404633581201528	-0.6732754192900567	0.6009519247071584	-0.7226274868957855	1.4386540833551575	1.0577162583262607	0.8760855045968986	-0.08667232410207933	0.40543159669368467	0.8395458024733551
2.5793277746195216	1.5014667684928709	-0.5351361008738866	0.9221148462222907	1.4639500415795783	0.5559705677228457	0.025397115880756965	2.4646099980455123	0.6328413683127337	0.9463558805653581	0.6828467913440321	0.32828796151342315	0.6483907947053679	-0.5305766026614412	1.1357017970797625	0.7020073343162804	-0.9077088149228218	0.6302659621427481	0.5181884718786351	0.9910293869708166	0.17784341410917878	1.3749416378528287	1.1268606375446346	-0.28573182387440055	0.9301971083314016	0.7544284232905415	-0.2721805181684819	1.6705808071901993	0.08337036206106305	-0.3964040005147936	-0.838135816637307	0.42069033892264424	1.967221921577358	0.0718819253384669	0.8782829155512522	-0.03677727780606584	2.5461422007686854	1.3736306982461417	0.7918053484840947	0.3638872984305701	0.2854291112441558	-0.18250554126707028	0.8019126870853716	-0.40033324376713136	1.3608148864844032	1.279383824992517	0.7977684837203651	0.47903848658253556	0.37767518429801483	0.7581960950525588
3.5221615301000666	0.8984546990586455	0.6106916431322784	0.5313469253472086	2.0172747211847666	0.8217769136036666	-0.15467213377997396	2.6758174146393543	1.0516309755396702	0.2241443822020621	1.1013191057193652	0.9085770789864289	0.1219344533005235	-0.5743015394240939	1.539746432733496	1.4314285141611305	-0.5857579874175018	0.48276795814331624	1.5540017420506786	0.49005495336745086	0.5316924488576822	1.6131929706003687	1.4294267267693574	-0.415014728159139	0.6368274593518414	1.1649527979154946	-0.1648092388669586	2.2512129106723267	1.1379020088528213	0.3590570722355941	-0.8695389800842026	1.0198550196710703	2.604660766572612	-0.3832757308768988	1.129026190974825	0.014549780790048577	2.1663157023047073	0.9182427388842969	1.2365487223963665	1.0680571723877161	0.7632660475939468	0.6913515580815518	1.2708225811837977	0.285478416495882	1.050832231160383	1.347344605350119	1.066002881978137	1.0967774362655274	0.9001314912683548	1.223486561778228
3.4635924303619694	0.264901382342609	1.7859709727969155	0.527701242362619	2.397486115936127	1.337251357193104	0.20209593461750047	2.263934929223448	1.573744999888994	0.02246660928890448	1.3824763003909353	1.4061671625419434	0.09712822934074146	-0.824291274984745	1.819867038945556	1.9715622665510388	0.08537907955668918	0.7359643518090085	2.6241040318563447	0.43994235426020384	1.2462950194939895	2.0197238895787497	1.7346178270158674	-0.12892645490102722	0.8238555460150379	1.8020376128692128	0.24926204768839733	2.6187866023323267	2.5724526450119174	1.1309945290688868	-0.12069201709577956	1.3611739624841988	2.886932466704637	-0.022952184418422547	1.2127979018269077	0.6420278355244515	1.6771444400190614	0.7617519155505456	1.8651919264778223	1.9047162994796545	1.1756504529228264	1.608809997645122	1.9023794448863303	1.1863545908929947	0.8214971152989865	1.508979737460666	1.7170853518859661	1.7955971848630814	1.9879929504978933	2.0855715913812163
2.173847152526641	-0.09006687146659796	2.450442117423972	0.7549192807771522	2.418002613532069	1.900257769060362	0.6388482495615697	1.271228788164654	1.9031438520816968	0.41122273446319835	1.4433209434003196	1.6096571581235906	0.5933265604965074	-0.9707378981603487	1.812123041882196	1.790908060367518	0.6391494851402861	1.317763310750062	2.9386120136097333	0.678393423862872	1.943785697152195	2.133798521104614	1.8720040181045987	0.44383002179963593	1.3864704695229824	2.2840570616896634	0.7876285356166141	2.4632848204171727	3.4494274233871978	1.526663770742985	0.9602857908780582	1.3630329108012518	2.6208358866890804	0.8663280877249957	0.9827720824316684	1.4555242353213569	1.16991586902686	0.9475241068095892	2.322039520129567	2.231178914013893	1.293382906737371	2.0499711101954348	2.277516754376453	1.854317673225478	0.816909595757054	1.7645808551064321	2.3285118380439656	2.260226790462956	3.0503646984159167	2.763945606098161
0.20739357490180765	-0.2808180879776418	2.255669826195515	0.8495481685430627	1.8956017402874614	1.976130705192269	0.6672522974094413	-0.011666335802485541	1.6470034795701627	0.8894425083568772	1.0949159202976306	1.2611687315739712	1.0453086356065218	-0.7630997143180824	1.3469488965765584	0.7339408899552985	0.6909488969071121	1.6967593655045239	2.0799288353948	0.8154413918628858	2.0359071842555982	1.565012828130285	1.508790607758293	0.944911139318748	1.7164533865646883	2.080588972030103	1.029149269926596	1.5885578335505994	3.0126318399129897	1.2622489182307919	1.5423742224105994	1.011074426759936	1.733837440927828	1.4548073985622814	0.3486889471454376	1.708844039379372	0.6492373937793379	1.108529128370198	2.1530481787230538	1.6050887297658363	0.9493332431470435	1.700523674153738	1.9538004854228699	1.808894690709136	0.8539539638613599	1.7631978799370143	2.355963146297053	1.9987575812155414	3.288164457975523	2.6645096108101916
-1.418505811794611	-0.5748610279997156	1.2842364639729644	0.60987161128287	0.8366287935493159	1.2083706607022666	0.19540382552786995	-1.1280282453205035	0.700904190337745	0.8891731855497117	0.25305040832753645	0.31178519355006645	0.8193524976706071	-0.21907411943045246	0.4509754036847389	-0.7299336205888128	0.2883812593842087	1.3494815205354067	0.3857928076940333	0.5960244946578866	1.2225779409129043	0.4054263454982962	0.49651743975115686	1.1221302072940926	1.242485222820377	1.0028155562878447	0.6944644577183045	0.17682206097809255	1.3147059784347115	0.4072926224735989	1.1064439205216767	0.4409037989342974	0.4333909911967471	1.1059350918712805	-0.5223642904600023	0.9686141109831069	0.12002036284691371	0.8503946857328392	1.222375891495457	0.22835245704847898	0.24432063413203656	0.7421282876218841	0.8784552620978812	0.9480717546147006	0.6143616264911316	1.122860346004054	1.6269872968682375	0.8287155962475984	2.348174334303099	1.6664101417422856
-1.9463015334973015	-0.9820943689665125	0.032938885371937995	0.17577718078741958	-0.45069265833380195	-0.1430898448300161	-0.3997699428022108	-1.6639886573045821	-0.5301842422807493	0.3365175324513029	-0.829711024843531	-0.8868019810568366	-0.14876153058288927	0.39219570109927215	-0.5542797763037961	-1.742914337075901	-0.13076529903006343	0.3102070132904736	-1.2272954321993064	0.12135235744484492	-0.1653184695700895	-0.7464109522817023	-0.8489363141398466	1.0208826792481345	0.011136999270666713	-0.5166072605489299	-0.044352199493366204	-1.2072911106733346	-0.7310343084797808	-0.5988561945655517	-0.07692113708909351	-0.07589165071136043	-0.8014227300038003	-0.02566901672105338	-1.2037929155175813	-0.4154551327765538	-0.3387252006180723	0.17221617554487054	-0.07519042696681406	-1.1093269717494343	-0.4332482788586247	-0.2298690439004417	-0.45587550335891525	-0.2719323552099668	0.008806168235606811	-0.09889885084438466	0.540248534961167	-0.7800550286787482	0.6689230793521246	0.26366157233142745
-1.4188666269003862	-1.155698485729718	-0.882714621039621	-0.12763050740486045	-1.4660606206217426	-1.301017658389164	-0.6171196519735663	-1.4864412965629004	-1.3396792820230874	-0.26950729717813665	-1.5929194378390439	-1.6974010907396397	-1.1999005445307331	0.7713903715482154	-1.1953427144692654	-1.6655775130492791	-0.1411633011215035	-0.7405313200036935	-1.8978682974463053	-0.2665401668073287	-1.327415679211784	-1.2226778634053768	-1.853227842221027	0.8704552786030457	-1.2503311225785083	-1.6632694568657005	-0.6414661648617688	-1.950553004209182	-1.973891863899333	-1.2134101682926501	-1.137305842949785	-0.29399813089797655	-1.463148012582722	-1.0946929435545905	-1.2848891985759427	-1.5164138454464469	-0.6107946093416514	-0.502293126863666	-1.0462890272732643	-1.6041371236225375	-0.6503476191288837	-0.6314457499849441	-1.3095141622065225	-1.111026254321588	-0.6541882723235087	-1.2661869800805678	-0.23345398117711774	-1.9060457975287535	-0.81097799294565	-0.7824052813011322
-0.5809871184510585	-0.7336651659856482	-1.1115257510852288	-0.10781056123302075	-1.8124099715813797	-1.5825839112247153	-0.28241023661837733	-0.8459828950023401	-1.2420517782285994	-0.34526238237737017	-1.5261113947894018	-1.6124573247095357	-1.4723235075074528	0.8185039833628664	-1.1607156860006889	-0.5868998872049064	0.27309669799926894	-0.9987459325654345	-1.4229341156099666	-0.3231698624938874	-1.5804354700379977	-0.83393044539351	-1.9576799359436938	0.8090148101600751	-1.698468827392351	-1.8492068217728443	-0.6173408869994135	-1.8234096121727272	-1.8587782078291557	-1.1588915302394442	-1.325411698393425	-0.18780719251281391	-1.3453719246634173	-1.3011508480809846	-0.7198855397806194	-1.583745914289331	-0.6623679052499125	-0.7323617437114927	-1.220632789496715	-1.0726273271122186	-0.26564606561943316	-0.32188454882909906	-1.2472483486812806	-1.099614331562329	-0.8956703867236786	-1.5789835355313884	-0.30436497648971594	-1.8445569135939357	-1.3625801040325474	-1.0098668243689495
-0.21949875519921586	0.2091738007301411	-0.7610966864243537	0.1281729997007228	-1.4589068790696067	-0.9951844353527003	0.2966403082025502	-0.23546792129907448	-0.38200250416883913	0.17966611225035883	-0.5981418912373173	-0.6669823096838453	-0.6683637004951413	0.679807916583714	-0.5391306648045399	0.7035744113207829	0.6938145651745876	-0.24687873579381373	-0.3554613425743562	-0.14700676285935374	-0.8962403244501017	-0.046580033962350186	-1.182079271745177	0.7401881789391339	-1.0936735665358555	-1.1798925409839154	0.00888546643092284	-1.1444767229764123	-0.8033846872386498	-0.6125401928330355	-0.6438618199349107	0.015809784087473817	-0.6944395071847221	-0.613799949761147	0.07186004620649689	-0.6937228913238161	-0.6107285447485529	-0.5145697462232864	-0.7200474372870708	-0.09805401288712515	0.4292735666289106	0.316417851353321	-0.4861438834033041	-0.414636156467844	-0.5130383344712631	-0.7439850259951029	0.11385336251971272	-0.7021868582556875	-0.9990296427878607	-0.5778810821117161
-0.5046392724721913	1.0735481079803035	-0.26005662220376946	0.30443481119647114	-0.7520167568968381	-0.25564969816392236	0.6047764316068659	-0.06273368201444664	0.5435091871719685	0.733126109998854	0.6263116413356521	0.5122993678583907	0.619516020146958	0.5921717006704299	0.23182200200034375	1.301732458150734	0.6470351599210409	0.8905113931064699	0.4678470348992032	-0.1021300794235917	0.07560439159652296	0.3869424429856544	-0.15616164123742174	0.4688364246793423	-0.030469432411134725	-0.3589545348256266	0.6908590094890843	-0.515727904821187	0.18585699588118706	-0.06334383511701157	0.16956413082896185	0.033880174473746666	-0.03455404515747271	0.17858247657411633	0.49145734283132936	0.2979227040222244	-0.6406614785008157	-0.3214028376083753	-0.1361598592114603	0.4602998700580831	0.9138842557887557	0.7169560778242055	0.2774772514913265	0.268122813529763	0.16725338424083058	0.6876717351253767	0.4046042723499983	0.6288348271292985	-0.37903781885443344	-0.08230608718910452
-0.8966260983806863	1.165480733184039	-0.0009331989245677217	0.25689490554439665	-0.1517999109396815	-0.16946572565380422	0.3716435529491985	-0.35726238762918094	0.8225093461921693	0.5938745780012065	1.345440891193825	1.118937193610391	1.3522415902742664	0.6769975841330012	0.6869391911935648	0.8814020574852843	0.048843524115278036	1.418224269148508	0.5679920737390712	-0.4811070718801618	0.5423957607713548	0.04366050232028222	0.35357370609736183	-0.027787883931738106	0.5541086076304989	-0.08921739713587339	0.7912499985740584	-0.3365056466247211	0.3365834106591829	0.05831989809810336	0.2988070164962104	-0.20108851071400044	0.21682340947229856	0.16083454203361275	0.22770299592649898	0.4883087044988193	-0.8187024673819596	-0.6467704819568305	-0.003094656353584697	0.18990559251685815	0.8452269806613621	0.5978579145693809	0.4413816330442957	0.34962340970144273	0.5025529007977871	1.6700890936264687	0.1030056341733559	1.1574364616946349	-0.1770773359645819	-0.03277438699617255
-0.6881892321911974	0.3016907964608492	-0.04898010281522316	0.07832478123712858	0.09950632433575225	-0.8941732406586504	-0.20192291451976155	-0.7403582804548949	0.29381443697777265	-0.4206981486090579	1.113110890257846	0.7550734337467293	0.9122301938707701	0.8584169882390402	0.669607465111864	-0.06748121046043604	-0.6821308827767406	0.7989098315045552	0.11423449572733861	-1.2056603399372903	0.22100392654847972	-0.8343382081599674	0.053609612350699304	-0.4855418583794772	0.1841624113445669	-0.477593449423212	0.13368365053076278	-0.5064091061965574	-0.30904623162337147	-0.302186320930168	-0.42486217407685783	-0.45021317142392375	0.03975752708473865	-0.8647555678264502	-0.4830118777734783	-0.2838802615535535	-0.9804984671500934	-1.4680613380847356	-0.32253287880507947	-0.5382462876606899	0.33459956303095373	0.16610262037057574	-0.006107381534220845	-0.1716749652269555	0.07241797540045332	1.466258834423205	-0.6801559417308723	0.5956036106584	-0.4828509827631027	-0.4397460288047204
0.3034059158811679	-0.9513141825109939	-0.14255847187153736	-0.011489149271730148	0.11070544940030236	-1.746993727433478	-0.6358986930607649	-0.7092230175725075	-0.5309332868767267	-1.7030382721820498	0.19253212513659573	-0.2595475628378128	-0.3431485010195419	0.9507605277792422	0.40678441713172114	-0.6508849417822739	-0.9528946303808354	-0.5700701633081718	-0.3353427321452576	-1.8320944873842553	-0.4408252585319226	-1.5690304568706939	-0.6395480654007509	-0.5427669124252632	-0.7411454362314455	-0.9608395341212096	-0.7995999801795782	-0.5689192852100043	-1.0171063162545104	-0.7928619498137633	-1.3597158670675922	-0.3720847696627663	-0.22730861150385426	-2.129842293753854	-1.0368798273699718	-1.2853625018703805	-0.8294757838479958	-2.152899432717021	-0.5701527489235536	-0.9088967912281963	-0.1441602788242252	-0.10039804269602393	-0.49411292423006353	-0.6917991795876509	-0.9118384226048469	0.25026300502874654	-1.3370227422572964	-0.4075441400903621	-0.7603582385855425	-0.8512936001043284
1.5097392899264108	-1.6521718310536933	0.034714810412727996	0.0694874682910017	0.17933541486229243	-1.7576746554362603	-0.595901192311383	-0.04052952264255951	-0.8932394935189255	-2.296045479184038	-0.6381958841917358	-1.1115364123071274	-1.335629733163021	0.8137544323367402	0.26884850643183295	-0.29289936769718206	-0.4852552886064692	-1.655074909911806	-0.36991448783632047	-1.8654285233811487	-0.6602860226338826	-1.6302874455880108	-0.9453444113081084	-0.0783933165435905	-1.2939370395882344	-0.8196961332336374	-1.210272171535048	-0.1622234930745379	-1.0439149868539925	-0.9189647705966626	-1.58988268734941	0.13932684216841926	-0.21768172744135622	-2.4855491201836757	-0.9427239611736439	-1.5096805990707447	-0.19964248759869976	-1.9532064279417438	-0.19281212530267663	-0.3818239198677292	-0.14474084731927048	0.11518641265360434	-0.38165622293974016	-0.528451460133744	-1.7035194348344116	-1.0105782927982594	-1.274811942195008	-0.8197845470154187	-0.39246165468860766	-0.7832845590654821
2.0519053304365342	-1.189411401377785	0.5536611046596344	0.14292315691855795	0.48676505249744517	-0.5112866116758138	-0.16639303849630127	0.993476777456451	-0.40455156080972837	-1.6647246658835513	-0.6939197762990594	-1.0863730719273013	-1.1363019567584915	0.4425307121552718	0.4332768103987504	0.8203519209613471	0.45149502394584884	-1.6169192358526892	-0.055218140940447205	-1.126089732667704	0.005927942539546925	-1.0592403542957711	-0.36910531345534336	0.623239823416748	-0.8281276599338934	0.16494643602010892	-0.6023655274736214	0.6251208888607748	-0.2717145014493557	-0.39471164783629187	-0.6933263471945874	0.7942454965925541	0.1287465562651255	-1.3407713796757044	-0.20138355143676592	-0.5355183274457752	0.7341456328939668	-0.6804582620511975	0.8378434904893721	0.8309810834208244	0.39003943238807365	0.7024245722563136	0.46291351759469496	0.46493488521107496	-1.5810326566837873	-1.3155667701844194	-0.4175101406921101	-0.11258318585441911	0.6886169149502787	-0.15476943755477948
1.4648855071624418	0.25911916936469803	1.166899813060537	-0.07148065246370786	0.917344716245819	1.4423243072558831	0.25908754767482056	1.7768697132037923	0.6567342540481007	-0.13742735143057444	0.08180117901359425	-0.07635567069653601	0.268684427766236	-0.05094933942606631	0.7493810485031362	1.9161667160180569	1.2559394516264109	-0.472929349911056	0.20540338884067685	0.12116730718899268	1.276472526991015	-0.3740468813521835	0.8801406263884699	1.064134115783247	0.45070202822391214	1.4828836250750552	0.8193411190821996	1.3063381617362353	0.7329390144303356	0.6673210542614101	0.909460914757352	1.101939579628819	0.5141200204314756	0.8312942163945857	0.7279218746462623	1.1130264510121122	1.501829506906635	1.0441706429577693	1.9163111950424174	1.932952270171171	1.0977986697547755	1.2388419256262102	1.51522563348226	1.7326883656838854	-0.4294547082008303	-0.41265794263468913	0.7271573426094649	1.2719724012056268	1.8609589738470707	0.6426431288848827
0.08205722190047715	1.8772358650047658	1.5141521625092638	-0.6567308426125699	1.1502356958037834	2.971508337950012	0.3475912558807054	1.771096726797052	1.595467393129428	1.3561817525959903	1.0889375889623414	1.3714311068844296	1.9521691741049751	-0.5072854747490533	0.9125836926407436	2.2508764625314264	1.4675705813730413	0.9550662701525673	0.10421952188396308	1.358370087612527	2.360660274903446	-0.07374542254308797	2.0426508304945616	0.9389433086940001	1.6474606543415287	2.2865398727503754	2.285827833286758	1.4030278638265197	1.2437913115194346	1.8376243487299533	2.294393095061689	0.7818464608517895	0.5550029886710975	2.8311946126144427	1.3264399602649826	2.392639799704229	1.6390271835621175	2.2185437021224206	2.259225473834941	2.1944289841061435	1.512689410547057	1.3607500544632518	2.009810687786719	2.4490217019209743	1.1318799302155442	1.0312267034809226	1.4741186778368216	2.275722068885356	2.300063509435273	1.0780459598381193
-1.235658192314917	2.819587573476565	1.4155229562854457	-1.348016596844595	0.9329309460776996	3.2199313056685557	0.10665193194957161	0.8941125533580829	1.8600266705549453	2.0091972535101594	1.5695551634320009	2.471269543465018	2.771442767449091	-0.7697429957452049	0.7720705908685421	1.6448501309775148	1.1031479179965988	1.7291618083702127	-0.26786022196593423	2.149811897054079	2.5750082130510266	-0.20968153345762336	2.392420452797498	0.40315374588222913	1.9206076294082226	2.0615439264383086	3.015955491724096	0.8417641971463637	0.9889469277364381	2.634272432681104	2.738794087745836	0.037400767607821385	0.13678012365548398	3.6175641027270355	1.4217970264554884	2.5630212360142193	1.0188577736946764	2.2212283882060877	1.5502233067778868	1.5214498399347876	1.445754233065184	1.0534283012376824	1.5645309312986317	2.181058638881483	2.182079195142938	1.9838535538815922	1.4785275661839816	2.10128530239691	1.6710840358900991	0.908778324674823
-1.7724577836968471	2.764707738307983	0.9973326269728862	-1.6938901564925821	0.2963716472444303	2.223949235725651	-0.17222020178330072	-0.42434443857869675	1.4352892102647865	1.6974017291045576	1.216449238421189	2.7316709686624843	2.2362688431033724	-0.7112952819770999	0.4760622813626126	0.5306206758018617	0.5986909824816189	1.5112697263636783	-0.5238871783639418	2.3584646342846876	1.84227006269037	-0.40903505810997653	1.7672039824960752	-0.04348951477850794	1.1565958171301878	1.0074856875036962	2.74487963708518	-0.0028597888424730876	0.32116192418256295	2.7810799253453995	2.195556445220516	-0.5650111202670699	-0.46236623748176536	3.008514303784352	1.2565719944849478	1.7059065709222503	-0.05133097136657281	1.2573961973184198	0.22351975070475663	0.4757176009316924	1.1021235778245626	0.6207572034842324	0.4888050470829476	1.2180216917424977	2.1446380482635883	1.8403564857247905	0.9353287155874599	0.8689940207410012	0.4215920240964617	0.33817589727597946
-1.4558479943727236	1.9964289011970435	0.5549017086132008	-1.4057364667720111	-0.464153380361085	0.8004162410818326	-0.22768362135433137	-1.5431203035900676	0.7686472171963779	0.929670217718714	0.392559257330267	2.2061720147844692	0.8194312088126521	-0.2823761509189777	0.3152258460122965	-0.453476461371461	0.4375755502128198	0.7190575549172784	-0.37216198819625074	2.1164417338085677	0.6854033867948228	-0.29908074664288964	0.6299824956345792	0.02955313783938605	0.007422321976715595	-0.16914673986944695	1.8376700013381684	-0.637701838216444	-0.1608080126126027	2.3129036774999077	1.192876090410925	-0.5331060671952836	-0.7898502946109641	1.6720172358880248	1.1910783226755317	0.5504749396461461	-1.0478527138938758	0.11657151568575533	-0.8600324777027339	-0.2260617886651363	0.8509519046692468	0.39178811909918737	-0.47243485463192764	0.29799439663550004	1.1450012824478653	0.8094154407554928	0.3356213583984961	-0.4924277968211694	-0.5783514648692076	-0.19930968462152862
-0.7953832595831454	1.0377826296059018	0.2919529577881314	-0.5936566817399189	-1.0102930000389772	-0.1543508815513119	-0.08331997150489175	-2.0283523614990577	0.3454283187073376	0.3057313858500614	-0.20315384660052288	1.327111026905908	-0.49607424437055214	0.4150832784491767	0.41309217621442684	-0.9312372398439145	0.7856109416049011	0.06043302564012787	0.08615459661414882	1.6394454323358791	-0.2292452945461974	0.09509409168581531	-0.34417800067502885	0.6235946816434262	-0.7045450967280313	-0.8373307991680113	0.9480001489792876	-0.8449725124825465	-0.15568624039251	1.504020649426435	0.3327892325395529	0.1582129828668806	-0.5957085544090672	0.4999808332997726	1.3368375152533494	-0.17002995433677545	-1.5855594044213794	-0.520780702557078	-1.0751502411580138	-0.27076278471886583	0.8732226180551357	0.44339458625463096	-0.7287006679353013	-0.013693525398758588	-0.16143783596673644	-0.3649027134935496	0.03813229957665727	-1.0112007962768774	-0.7353663160600086	-0.40281949173172077
-0.38210101864878443	0.22679049547821542	0.17530929342829268	0.31710095651068665	-1.189814669856146	-0.3368863107188848	0.004558845500087775	-1.8806261550027015	0.30818282819129733	0.017417949776465522	-0.12559809747735903	0.52252117272557	-1.0051620544920463	1.1011556410088972	0.5645274809879567	-0.9424615169818311	1.4079195477798438	-0.07982174210900166	0.4355040510378949	1.07557808961135	-0.5880704938505946	0.3720541679869391	-0.7806088126809244	1.308071369337186	-0.6672469934890939	-0.8904474627082036	0.5279251500120107	-0.7962431494628445	0.1283713443665517	0.6960574156470783	-0.13355596267978895	1.0483024011698443	-0.048514515251947055	-0.05494463831999739	1.459259609829153	-0.2439975786101901	-1.628111211338658	-0.6016771066010561	-0.48497607525482345	0.09763253801529478	1.0097108082614892	0.5748117159527626	-0.27356355539724764	0.24614706741048387	-1.0980719560259309	-1.0364830308588726	0.03614194480865421	-0.4396367357360899	-0.17607767888786857	-0.29702238951077803
-0.4225002850344959	-0.4015358451586053	0.02395054884089926	0.9134626818819674	-1.096271450817147	-0.14023329923948216	-0.15201704597763227	-1.4333771196811902	0.4261518022887572	-0.1680353542835461	0.46538009690843757	-0.05456600550560222	-0.7435193567854053	1.4238048700438697	0.39400563307388475	-0.740827028032981	1.8829280216139512	0.1414648142293357	0.32409850649404154	0.49418888284352375	-0.5729669821988076	0.17785898351923923	-0.8030899742641844	1.5672716250394285	-0.25977480146791293	-0.7126429714769408	0.5630631457085453	-0.8153777121927845	0.24949772901370265	0.12926931034961398	-0.3270347847325127	1.5582785464672055	0.39321805973300483	-0.15369153734961435	1.2222146963316767	0.014066959781782634	-1.4096300187700486	-0.6012312408242986	0.2709037584154149	0.39413285204663	0.9352656365089191	0.5235491032480085	0.37675086382492257	0.5491740218190989	-1.3853330968058601	-1.0886444801678243	0.0784386024767997	0.6027450838277499	0.42133902033044857	-0.12085176628363882
-0.6859112300410855	-0.9121117250975769	-0.26963241267440696	1.0808420789648086	-0.9430379098328112	-0.1772962887640915	-0.4296644436788526	-1.0489811771562532	0.3793105995653208	-0.5003426834727641	0.9642669948438339	-0.507608810772284	-0.29948091148615696	1.1775891802804401	-0.29127008456980485	-0.5071320290081528	1.8993566013792849	0.32374813306390704	-0.21156104224023625	-0.04152474396108451	-0.5971472529959871	-0.3811417419420151	-0.8089344242372956	1.1923508593527192	-0.12297605190766665	-0.7557830067346092	0.681235688763505	-1.0386826756809937	-0.004282255275394067	-0.14824665423589442	-0.4479776418087565	1.4292470344229065	0.3498718808304014	-0.21940921776892466	0.5295420545885864	0.17622918589741451	-1.1755297858394724	-0.9439283393145348	0.5265935192130772	0.3337490873554335	0.48246333328405766	0.2017127802850075	0.6399530541659629	0.38895030719916907	-1.181144101420835	-0.8580009414328559	-0.030740545684442008	1.184607221518084	0.43049025691858167	-0.06614245937624132
-0.8287654941483363	-1.2433591513598465	-0.6056716797507589	1.0133451371395545	-0.8852666810333262	-0.7013901982063699	-0.4691514081596776	-0.8736400805732286	0.05396063036914699	-0.8802353100282985	0.8257909467615792	-0.979291744855527	-0.22198523636448725	0.48134990144132955	-1.2707199700257348	-0.26146515529509073	1.4064823360672098	0.27180794576189277	-0.7720045619189261	-0.4468461548828232	-0.9170681072269086	-0.7565047677181524	-1.070810731037566	0.3945233067403541	-0.5497955652902399	-1.1370562232017898	0.48389911297449667	-1.2934587265231539	-0.41327985009650303	-0.2648243116688631	-0.5283648081235608	0.8689847448741633	-0.17015722207199707	-0.47561943747390056	-0.3584097456383441	0.08505145942616639	-0.9899512049700043	-1.5228256538708143	0.10206874668406773	-0.002172132207455844	-0.19293671682195174	-0.25741368823313066	0.3128538308997998	-0.27831747061655676	-0.8093834390991592	-0.7215946128898342	-0.26085741638029303	0.8120820919089606	-0.21594894449281235	-0.12907125740095318
-0.7312177804821647	-1.2335092083414043	-0.7611288533344449	0.9672740231075531	-0.9356187685928556	-1.4312437113988032	-0.026822746291920885	-0.8210411958688848	-0.4145831059462792	-0.9333227610206685	-0.01645111741251243	-1.4687436083172796	-0.5751424971217323	-0.25722293937611107	-2.026542246108186	0.000466903736067068	0.5591096622886933	0.13576599929646097	-0.9395553206511288	-0.6825030387819957	-1.4544948865387648	-0.4293520517507348	-1.5192345939924445	-0.42362710066390974	-1.2484133704045917	-1.5944587324163138	-0.17689617367946184	-1.289879668549253	-0.5616270505999454	-0.41843133725979187	-0.47303278493930895	0.311585156618967	-0.7678957124164912	-0.8090036464404444	-1.0326619116425002	-0.12439144101607834	-0.7661800243186041	-1.7848652842788344	-0.6278495486992856	-0.3629764712815219	-0.7551786317776126	-0.6535522923261889	-0.34504474045428113	-1.0424525762653616	-0.4798369784168149	-0.7746803867129021	-0.45299327845785226	-0.24812686972744244	-1.0274325765907617	-0.1912444880008184
-0.532268001267519	-0.8666467984222291	-0.6126365940676187	1.000156778446548	-1.0079583149377775	-1.8744089776366204	0.7190275077774351	-0.7388472616322502	-0.8409555086371142	-0.45435857729888124	-1.142715045283331	-1.8360482341885935	-0.9911708355294354	-0.6106341242640634	-2.129611709970213	0.16464491506161677	-0.42656750074515687	0.13935783086624645	-0.6257991992479585	-0.8316981023617624	-1.9266663473535832	0.5781643860617285	-1.853186290122769	-1.0053982213892696	-1.6539102811135673	-1.779390718568282	-1.1459200343188738	-0.9214812564576197	-0.26439069327561665	-0.7358912735293038	-0.2895271371923976	0.029165837119699504	-0.9564978734391333	-1.012950973373168	-1.2652209183104601	-0.292682585812655	-0.4503239408059121	-1.2997685054791586	-1.1114642640071422	-0.627269076459549	-0.9979479477774708	-0.9008452494646222	-0.8996933971136541	-1.449368541305907	-0.23434088637231942	-0.8623758010980928	-0.5444454391351403	-1.2809186262089687	-1.418294295862903	-0.20789216433131424
-0.3908539722373192	-0.43906006001333586	-0.28622532493780667	0.9315880918089393	-1.0097692020465592	-1.7934094731566226	1.2169995085343814	-0.5694491426057834	-1.188732652159173	0.24991107037404586	-2.0075459974106367	-1.9504859128499825	-1.0952205709404046	-0.44749269053643626	-1.5758966157321523	0.050613750928913535	-1.3636254761375208	0.22874712078969373	-0.11822749778820874	-1.064074736688247	-2.107023658939263	1.6317530054776619	-1.8263213919971257	-1.3849847480505209	-1.4575940073570588	-1.5719951468031028	-2.1042229575430995	-0.3791462820765945	0.22955856844301648	-1.1820531927382443	-0.19759431882189554	-0.059760481042980554	-0.5315101001205066	-1.086585550497626	-1.1589193941323581	-0.44776829479380376	-0.14459701797728342	-0.25684600890192827	-1.0826209101093789	-0.8850129650554389	-1.0238505471350365	-1.0631650765136653	-1.1075597714782792	-1.4104567404853476	-0.08479755558017389	-0.8487423389769171	-0.6627255073778835	-1.734398198634282	-1.201949447167325	-0.2852088969812287
-0.2743045395300085	-0.40202328863268494	-0.08555721367794292	0.5461625649981808	-0.891707474064587	-1.3766277299853278	0.9534446452905265	-0.3620435217453851	-1.558740827752556	0.5239565814598411	-2.331412435202777	-1.8173934562297585	-0.86449572687091	-0.03795380831534101	-0.7884188743079258	-0.38210293903330833	-2.098475374237147	0.052315992413248025	0.1921280730721639	-1.471952596517296	-1.9695894185670217	1.9578371328599868	-1.4341730997107178	-1.7439572576502964	-0.8534603138089555	-1.13295888168669	-2.753880610885906	0.023782971951193357	0.44902785789673716	-1.5847267680815358	-0.44676889927513314	-0.2433354985088367	0.27113529258367247	-1.2447350991620938	-1.0007967295780318	-0.7250399154688729	-0.0290692229044996	0.6131084643102998	-0.7204079976866687	-1.2484701978633619	-1.124326594212227	-1.2353059389697736	-1.0477449159142174	-1.2391056268605574	-0.11962830063101561	-0.7953497845203815	-0.9836710151187574	-1.5915718730921276	-0.7007610502488851	-0.5599865020204019
-0.015583513907545707	-0.96683512127303	-0.25087221176545105	-0.161334473302168	-0.6399550463656455	-0.9981757667981997	-0.09906868648975058	-0.16278816041031324	-1.9970589158354013	-0.05152340950453286	-2.209692761157478	-1.5664498257181099	-0.5984455245715038	0.15523240452965587	-0.2820346023986258	-0.9113018098161535	-2.501855615274306	-0.6690301597209224	0.13769767617910306	-1.9162570058102906	-1.6308233424907723	1.2769668016144988	-0.8640479366477127	-2.154225177417368	-0.3011949029122829	-0.6928368244977104	-2.935147966774343	0.1368213592268335	0.12313048897721614	-1.7667585040271143	-1.0052381301307651	-0.6995342834611737	0.9392874279535619	-1.6288549573237288	-0.982510833193416	-1.1116091998737518	-0.1555167326775602	0.6572404650699745	-0.4217886351742834	-1.6329379656172693	-1.4759243816317227	-1.4166302307198504	-0.9609926026272817	-1.3073432913154708	-0.423990873317589	-0.8631060499442117	-1.5027027236172192	-1.2393087172395973	-0.4210803818821474	-1.0102064788973493
0.43209692431134483	-1.8335994263592834	-0.7549631240743944	-0.9259851379169366	-0.2649335452617185	-0.844203776794876	-1.3820060289670704	0.06894061148289206	-2.3506915574999208	-1.183794617493074	-1.9100344355906498	-1.330386772428366	-0.5728193108308767	-0.15691066556900393	-0.27121820351370307	-1.1883150478430817	-2.5129162718679026	-1.7472228654892539	-0.13185209080579488	-2.055258052870238	-1.2053619052262148	0.05530886255196953	-0.3045357770295014	-2.4685973239125696	-0.06985888150480542	-0.32940973581174715	-2.66078714152595	0.09062434862868551	-0.576893900041482	-1.6889767669770432	-1.4633334655532322	-1.312166160095791	1.0423452040421908	-2.044609277847549	-1.0587502917274276	-1.3402593155826275	-0.33254303948176495	-0.09456749743559274	-0.43842148613631027	-1.7743469255475819	-1.9445210521536558	-1.5161066475319847	-0.9964402932730018	-1.666578412983407	-0.897411923794782	-1.071285381589365	-1.966695365909967	-1.037217325854913	-0.61438180861922	-1.4062466359445531
0.8458440344987548	-2.3403993088198902	-1.3130233668664408	-1.389578687421602	0.1759481016098786	-0.7775609214895215	-2.1141190953595905	0.41161517965331423	-2.352974656188847	-1.9931483217038706	-1.5991775739305465	-1.139301014513717	-0.7430583297959339	-0.8627673575968744	-0.5402223694992297	-1.0400162019188177	-2.206124396162886	-2.5432972873845108	-0.33926104893473785	-1.5900351778962747	-0.7402005432323414	-0.8515935819018838	0.1813143493990442	-2.456045143264412	-0.01554384993592	0.0390234243313313	-2.1004073827583536	0.14087540406449225	-1.1885621141251452	-1.484466023128061	-1.3201722984517286	-1.7734752589881002	0.5253932053542071	-2.046407092623309	-1.0583468774140106	-1.105298620941738	-0.24982052926733736	-0.9109277981905496	-0.7050242880427049	-1.4896236440257584	-2.1900613750600844	-1.4767037547940882	-1.107949915193903	-1.99367359074307	-1.203368563943788	-1.206662440850017	-2.0594168132861457	-1.016406584872739	-1.1045721531794102	-1.478219578438105
0.8949298537077982	-1.9628374541553089	-1.5997680135551202	-1.3569290301594952	0.5555731498504891	-0.5466646440128577	-1.8518790364107234	0.8482820953127586	-1.8796841749072717	-1.7083782464185275	-1.2586311088743418	-0.9225564605206952	-0.7909900748233727	-1.5465469516989463	-0.6639269025078879	-0.6463816656938963	-1.7869466221643713	-2.4558932943473617	-0.34277361729059563	-0.5564145439814653	-0.2677717962645402	-0.8715606440710891	0.6156828475445412	-2.0356776126330547	0.20319849993498684	0.46487952985214626	-1.523902583523035	0.3983140255780387	-1.3493257045342144	-1.3449303252095424	-0.4465844649996868	-1.853114940477665	-0.25770488800866614	-1.343727221864821	-0.9076334261306802	-0.4153412476821129	0.23983134363848246	-0.9779413655253487	-0.9695128158683343	-0.9123711509449335	-1.9826314548095567	-1.3742849242077992	-1.1588415777541805	-1.9065801538825728	-0.9811964355186051	-1.0138287594464659	-1.6801431969441685	-0.9544574413984931	-1.4908803186135213	-1.1580856818022969
0.4881003589432327	-0.7602013393619849	-1.4935576927027647	-0.918324702746716	0.7211318138119025	-0.09875854620404911	-0.8131058418661553	1.204807161859258	-1.1247860970152321	-0.36199600254806646	-0.8270421117289809	-0.5992415908731724	-0.46366267293848856	-1.8183225556657032	-0.37424330398746386	-0.39399314913756844	-1.4733350267768488	-1.4746210567876918	-0.2223046071109833	0.5891254932408843	0.1241277448945539	-0.1472949438108762	0.9794177270497915	-1.375178225083896	0.7029314422640667	0.8182260636571986	-1.1887006639980287	0.7120910169015429	-1.0708403027337414	-1.3496020567755438	0.6943874627104016	-1.5743172628292075	-0.7826711918892812	-0.1578988619004103	-0.7240199371037123	0.2887859078924851	0.9338273881433361	-0.12165086957664031	-1.05307631521168	-0.4370303475767434	-1.4383911034832928	-1.3689136973192657	-1.0875619812731678	-1.346919540867346	-0.18142337970020656	-0.48800979890053464	-1.052755224056205	-0.6905088841022569	-1.5045443888528978	-0.6685366571069928
-0.04680855401526419	0.6194874899367002	-1.1513523642752783	-0.35539113008108625	0.6117016096865451	0.33129878400442425	0.28664302526298363	1.2608743494100556	-0.4991095542890202	1.1384763750843614	-0.3760772965607652	-0.1637647951204446	0.12971813724894604	-1.5957842374586553	0.23685652062991824	-0.514325518433439	-1.3395442372234327	-0.28108029566218296	-0.13620106571723437	1.2084301265723865	0.3163954792923499	0.6202827820218788	1.1597007479922368	-0.7602609554969754	1.178420207862889	0.861459762804933	-1.1931647660352112	0.8208051392066826	-0.6701348578909458	-1.390576499894178	1.3147731157091924	-1.150036476576007	-0.6977694264218626	0.8416408007557304	-0.6829524132053512	0.43048661816459943	1.3853376248368936	1.014030950875453	-0.9808239054552019	-0.38761745891459487	-0.9498566518246826	-1.5411970241985253	-0.9541304575983758	-0.6688698392469825	0.7838911593361509	0.04238031867811615	-0.5529537848091158	-0.3338001745993856	-1.197849875611377	-0.36126878343765995
-0.17938981299722292	1.3989258386413301	-0.8649375654983843	0.0681077932612809	0.3576143904116727	0.44741594675331287	0.7542598523761755	0.9627331664054228	-0.31192304326218395	1.676487157331367	-0.10726601762070266	0.30369450693105376	0.5574144641771859	-1.11379084965636	0.8252943836290054	-0.8431551893096592	-1.2597907347388702	0.24514943614458667	-0.12425107915779915	0.907593307389369	0.2662597887588761	0.7665266253412077	1.039759963129772	-0.36492994932815775	1.1456888616936485	0.49963340738296197	-1.3876256751830283	0.6246087265388731	-0.45492826899970745	-1.2735531185455735	0.8830878813084788	-0.7689414888451556	-0.04774671713476149	1.0267215346649703	-0.8014771920256825	-0.21170241366424988	1.2480620861389489	1.509405392514421	-0.8849404251270875	-0.712934266320843	-0.8604555359633067	-1.7747331114412546	-0.8370562403350204	-0.3472086325788798	1.2686842843001376	0.1680681492627599	-0.4015630435744952	-0.15824961735950951	-0.8331828617382931	-0.43450293672547896
0.35931898728582645	1.227561922375936	-0.8253081811743196	0.25488245157114303	0.24403897907233127	0.20574710811702795	0.3971392751335924	0.5420132519791893	-0.5104923056947772	0.8058718644419194	-0.1559372435046999	0.6923962935118803	0.42229688201313215	-0.6868691710403496	1.0911831430522159	-0.9476732701699527	-1.0172751134725042	-0.2718519150421144	-0.06848609097170512	-0.15853486944815412	0.07909322577659392	0.19130944552473633	0.640286180974975	-0.1407366840597859	0.4134855845928175	-0.04513929113649914	-1.4409699455562246	0.31344163351913984	-0.46696653335278127	-0.912603574136043	-0.44237847683701254	-0.4505941837296367	0.7590024056568996	0.3310853997094678	-0.8739966775325837	-1.2561050392197637	0.5828275043307967	0.9668981796093826	-0.8138552863826188	-1.0086864339352883	-1.166956027646231	-1.8148935732910576	-0.7144132893203127	-0.5631587371462206	0.8697995752566088	-0.22129239529648206	-0.4956666513690438	-0.3031460221689304	-0.6165946516407356	-0.7721076505944181
1.2818326278804362	0.3934740856095635	-0.9822318069702572	0.26831275762991497	0.5195298214116427	-0.10008829946117505	-0.38840215516337717	0.3980577619745093	-0.7170611352062789	-0.8811279766554235	-0.40152663859998666	0.9219781482586856	-0.27540790124912967	-0.45825679962665045	0.9992165342943006	-0.5279102417206005	-0.4979552296981312	-1.3857382799502622	0.15496153434623522	-1.3458121103686176	-0.04936486309381844	-0.6026916108861602	0.16145686163471296	0.08101840987216863	-0.6591743990539063	-0.33736721825860105	-1.0585536911436195	0.2210309114764611	-0.4997725291152983	-0.4370282181428008	-1.884894942812267	-0.09795530744248053	1.2128460282036628	-0.6517145606142829	-0.647241425748518	-1.9613209645521437	-0.14451824126167137	-0.1325208800110638	-0.658661086440251	-0.8672525120344379	-1.5129040626236072	-1.469360499677519	-0.47392826413187095	-1.0321029626522948	-0.21976019195907667	-0.7853735828931613	-0.5223438499673765	-0.5911127252369488	-0.5326166620361564	-1.0417886831298078
1.9182423977643832	-0.44874808404059824	-1.094170906525511	0.21971990325650245	1.1780676632371028	-0.07624402787622356	-0.9536860471621667	0.8002363798987909	-0.5428373370021935	-2.2029290159894326	-0.4984715150552116	0.9674441134394948	-1.090629508468336	-0.3506979940430261	0.7535728899553571	0.2723908652955554	0.1938377568699702	-2.168667399107804	0.502830026882154	-1.9245338435835366	0.0194692878050931	-0.9610562358294616	-0.1322537958610577	0.38787076619026706	-1.3810784370419573	-0.055193516458269413	-0.20897109174043416	0.5311636614275324	-0.3342981933123032	-0.09375435118679272	-2.572506686955334	0.3308180742267482	1.0251813544351371	-1.1005253777041208	-0.07871484756131815	-1.7783112641839292	-0.3990506845192804	-0.82837345571322	-0.27353440291637626	-0.2422835650899043	-1.4808950070385247	-0.7761595787019354	-0.052791082868677536	-1.2193564358431357	-1.2905166117287232	-0.9745148097924992	-0.24474988225586633	-0.6550785537433429	-0.4094344681288436	-0.9656247658113501
1.744668126193062	-0.7757208294708893	-0.9113400731995843	0.16593374424616336	1.8998014460052395	0.42611397903093906	-0.8792640363965697	1.6389317086791708	0.08791827960252219	-2.282435477284823	-0.13963339260432645	0.855685751197351	-1.4491631557678277	-0.22151258318427822	0.5840582739901226	0.9455317468292487	0.7974598780808729	-1.9315179254836443	0.7627498472580542	-1.550263697382211	0.26752518758716587	-0.6214207944221998	-0.09226351807638371	0.6871990210305606	-1.2584422417883465	0.7335184160660457	0.8226389501580916	1.0998772623475483	0.052401292251725705	-0.01618492731023937	-2.105420115527383	0.7219745282235956	0.30438697530685205	-0.586455984882882	0.5729052517681945	-0.7534610061419245	0.008278009996833332	-0.49056078624481364	0.3338524299795125	0.5073945721372425	-0.9315972534833127	0.012890913714987127	0.4378700509582828	-0.7562847103985174	-1.600972182246905	-0.472412347142517	0.2954434031979197	-0.26455554128731174	-0.12141018091854419	-0.5347272564397356
0.8177253221752804	-0.5110903397842147	-0.3478470099350167	0.0900289648504898	2.229592501508793	1.1723389171869214	-0.2416445595189867	2.4396579285587636	0.8787413774070258	-1.1605453604656788	0.6649635649813879	0.6595261059748271	-1.0688160147352073	-0.03180453834435815	0.5507991996481814	1.0364523770897116	1.0820265449130042	-0.7338672920656524	0.7375156197933075	-0.4721088984506203	0.5623034011515301	0.09184712108719664	0.2210396505462214	0.8005950024341576	-0.3891825014091849	1.5914244802340125	1.6169238128647527	1.550965502210235	0.4895721655951326	-0.07071730157872405	-0.7552398608670123	0.8834114380800163	-0.5277759739576166	0.619213323167417	0.9274540594668441	0.5404653720224509	0.7572729122825277	0.6557956764641611	0.9369016608258658	0.9346677567526819	-0.1028503809189036	0.6204710480837226	0.7465932636209751	0.28584180885962956	-0.9064298240404002	0.540125167392017	0.8252042711885441	0.4496769861378637	0.2725498797060704	0.0005805217292143013
-0.2686619288253558	0.04402619884988561	0.46912868015421516	-0.05224778368510862	1.880014866392077	1.7320803655082306	0.5026527523215555	2.6541037218156878	1.4076929484192615	0.33280668705025296	1.5483859409521354	0.4893956632312721	-0.1518029328352134	0.14773150488942843	0.5295377173188804	0.5269230832835867	1.000516657032035	0.7091648066704981	0.4361860165077948	0.6596114846587878	0.792355513966846	0.5507497816682785	0.6022537348719743	0.6494409324998709	0.6129485448880856	2.02040308019173	1.9081588443594188	1.5579907367433328	0.7868062910514324	0.056956216842209445	0.7942446801144891	0.7199084171599082	-1.0231483086315578	1.7811261764621635	0.7820004736486696	1.455156858259606	1.242180735853323	1.7283940662550843	1.2264666316554953	0.8877676089793479	0.603012451799559	0.9389424798460447	0.6674164426816408	1.4654009299625161	0.37310587060638695	1.5242039887788572	1.073294225605363	1.0798747203911288	0.5729779173219786	0.33855938945766767
-0.8718421515767183	0.5261756513109824	1.2826175350544367	-0.2812855673741183	0.932297766337618	1.8158967714108856	0.8902698938311782	2.0198827302525375	1.4599067897035227	1.2821740912836381	2.042928455979861	0.4570888814829221	0.7848136287384564	0.27803492677509506	0.36141716374548416	-0.158699360417562	0.6949804203846065	1.6036557252053458	0.07778342653937954	1.2375761149952382	0.9553633178493128	0.3265913394904361	0.8535097372602931	0.3449811024378241	1.0981329423609665	1.805615830857868	1.7520080124015924	1.0708729591415909	0.8858646918502723	0.5850522090988072	1.905717438788943	0.32937678906594553	-1.0023951746702118	2.2618601182447717	0.2644746468361681	1.7004381728129958	1.0131985729521344	1.9189110256082929	1.0394312254259668	0.6111160488849506	0.9476023089322386	1.0695258659384137	0.2229419725317388	2.293578284383678	1.468355429271097	1.9942879487901137	0.9735893015907037	1.2614286433422237	0.6108560865789071	0.3517266873218979
-0.8102036174169099	0.7616708313133496	1.8472683195002073	-0.5717372978609847	-0.219293152897727	1.4638057008441678	0.7863722862705707	0.7247885307398461	1.1685118364965614	1.3508011692660287	1.9307615727194565	0.6054088141542876	1.2833422327491293	0.45450947727592	0.011427506994207692	-0.5263637494959703	0.3723295603127235	1.6421792423727248	-0.1051181949549472	1.0776124944984218	1.1126868862086536	-0.4906054035131363	0.8939112928667852	0.09764068920190362	0.8645022529395021	1.1237972795601505	1.4426774788535666	0.31231464846313056	0.8515541556186986	1.404275916362296	2.2982588847916308	-0.07329238604970784	-0.6535404569414832	1.9482218714501145	-0.2865346495458154	1.4268361531257656	0.10125677207471037	1.1259268407517968	0.4890327992047504	0.48633352222862225	1.0181887795326083	1.1906094926866495	-0.31718989780789353	2.5384515431251544	1.8060571375776904	1.8465170110283278	0.6766565445549506	0.9511560437100857	0.3901318156224602	0.16037580038874238
-0.45812916150689037	0.77455145770502	2.0397859564352876	-0.8508032846107835	-1.1317840464220918	0.9448997021003305	0.4470321253536704	-0.7325460235209763	0.8692117496134724	0.8909192429640955	1.399540435347714	0.8486443182345347	1.2294099627542183	0.8220807691844471	-0.40461180147175746	-0.4183403917125202	0.17263739959596675	1.1272086802550105	-0.0772048669442887	0.48526243412177716	1.2686425773825127	-1.3781658921615136	0.7545199072112556	0.04062380405747886	0.2626369498198886	0.3584888956378418	1.2580135606995002	-0.41866698357345367	0.7477726107128227	2.1090792364216484	2.057054629514044	-0.32575436150423126	-0.3662390372924183	1.2328850624921641	-0.5924328252485134	0.96993224184289	-1.0078092776314502	-0.024746482633585386	-0.10542673169986	0.672435775681176	1.0996925075885895	1.389934449039701	-0.6051949735162403	2.296787333976063	1.3681070497672292	1.3485167196826988	0.396151930399605	0.43585786693394146	0.09077411193354294	0.024930360174958595
-0.36544137590494946	0.6317358402500026	1.8890522775730147	-1.0041874331675293	-1.5774223166197052	0.49536766322734205	0.29077414068599294	-1.8593687068561469	0.8184430629944005	0.5000055496553518	0.874995411482071	0.990044814213269	0.8559115745191118	1.3638118949502875	-0.7280883910559316	-0.08636503428487968	0.1310897210867653	0.6282218514492637	-0.021417735805150332	-0.005585451152076746	1.314929833348365	-1.7684871742691248	0.4995741991768423	0.14142505276869752	-0.13201973016139865	-0.19251630090885635	1.2509585194624355	-0.9444960589829858	0.5575908137931747	2.2861821375895834	1.4513994420401677	-0.41702056685938554	-0.4277093554981977	0.6301111100122087	-0.6059636726385549	0.5535089838525407	-1.710456442240397	-0.740358998055816	-0.42697295908537525	0.9836093658111552	1.387237804722876	1.6086469925194893	-0.4405761327999297	1.8349574271253415	0.6191636403492724	0.8497434729962621	0.2520211835725445	0.08520062360810488	-0.05474122818245463	0.16294214753062483
-0.7573092061526876	0.33912618567158376	1.5271526879401571	-0.9057777396871722	-1.6140454537395537	0.14796115729188042	0.5654140475853764	-2.418964630571422	1.0150566409232928	0.47752624260502763	0.6730763835770497	0.8333142614687922	0.5097013475268753	1.7927292013674674	-0.8842254297565764	0.11201058048518409	0.2262495017042848	0.5172178939911399	-0.14738950468739	-0.013230774369891585	1.1123071214712652	-1.4312170020438209	0.16749718195874103	0.2779646428693867	0.016174087468491676	-0.4739123574715513	1.2536783670442995	-1.251221276934794	0.2365571870830381	1.8232256487845984	0.7598789876577143	-0.4342715638337724	-0.8108638012219852	0.3812551722349599	-0.44933091024126837	0.21579808280617557	-1.672660732328396	-0.6887875762741758	-0.34969534612527603	1.0988388863633913	1.794327525049665	1.7222340912310772	0.11248230683131581	1.3693372308260003	0.10459365924979207	0.5008296856318423	0.23855089432653043	0.07109043435063298	0.08813050362198996	0.6204905640073228
-1.3541041881745577	-0.10268860204326165	1.0970604174737306	-0.4909008730755375	-1.4416575017166608	-0.21227381677622104	1.1512786250173204	-2.456213189564549	1.243608091675368	0.6511752918438561	0.7605862631062974	0.31985149014578723	0.3866428996656515	1.7138042643276745	-0.9123577758457588	0.0818443308666012	0.4281970153497284	0.758539864164158	-0.4700919497108652	0.45779393346284014	0.6328056415546373	-0.5911587610498729	-0.2201724611402466	0.3864839399416364	0.573274231902401	-0.6050615221088499	1.067937818598308	-1.3868044040575678	-0.1751435270810761	0.9754040521228647	0.19425028586518558	-0.4345012245962163	-1.2131001884984904	0.35596808741846186	-0.22164210316301922	-0.05291225421673617	-0.9985636952903708	-0.17180089842671697	0.011307737025887481	0.8765744079227746	2.0131322169160275	1.654502162633581	0.7802268894341758	0.9556467244283753	0.05698003437691642	0.21676125283499428	0.30042926179829105	0.27599485583432043	0.47345370198860365	1.2538833443127544
-1.6416264635224334	-0.5794311967048411	0.6695843235765109	0.15570879812688707	-1.1992300580145374	-0.6585889424287897	1.630877432640071	-2.1404135854826607	1.2599394660482437	0.654138219486344	0.8148659199588254	-0.414853038293216	0.42569943087718803	0.9661051538336827	-0.8897649766015148	0.06221740965526805	0.6869647637920715	1.0506711174157681	-0.7717607724467146	1.0653627090881461	0.014066487496283205	0.25787708428249967	-0.6159428462596894	0.5192548549403575	1.085966832208936	-0.7027444410443378	0.6585451683783503	-1.3560965897152142	-0.5288931367654388	0.1413187101453108	-0.1259457436454248	-0.38582116863018345	-1.3053240744726866	0.2644661890440627	0.10221618905496399	-0.18802481555151598	-0.09985989252234506	0.24172171890990074	0.3940316676146061	0.46343970727621264	1.764484295092424	1.4115716522674806	1.242010689709458	0.5289546448054866	0.3002272396978658	-0.1377670522286006	0.40229900538290864	0.4311455703516514	0.8945905495838593	1.7977753093268274
-1.3191767865224748	-0.8566002567076826	0.22144673512625399	0.7799189113958519	-0.8823246275144278	-1.1044676827202415	1.569241205182112	-1.6024469891712052	0.9495832231864423	0.3303526291346313	0.5211686029542147	-1.1158198946783073	0.40700283004428484	-0.15372061754718042	-0.8378109107562703	0.34006241037291995	0.894659997632965	1.11884026056307	-0.7865085880771645	1.3928885242916471	-0.5370628558284142	0.6800207204732559	-0.9339203665691866	0.7504183652273833	1.1470006158597201	-0.7750538179119972	0.18276090906218884	-1.1256107906697117	-0.6805248224946144	-0.44082254847961033	-0.20952707225583636	-0.2347070622211779	-0.9840337094526176	-0.05626851691250788	0.5736577746164189	-0.10932320266326936	0.5975131537167865	0.24090280672732736	0.5479814179522037	0.11147265576683343	1.0290319297752917	1.0295155832291147	1.286893015497901	0.0177335202099201	0.4751952242017059	-0.5610231364328613	0.517838184990871	0.3404534582784215	1.0879414666352576	1.9745484344566553
-0.5234842796092681	-0.7356416779580134	-0.30289182621785027	1.0701302488349012	-0.4303259555615305	-1.366055063677952	0.8130650575312031	-0.9065071977421646	0.36206468262811925	-0.11926324698055056	-0.14369114111192174	-1.5567250903746255	0.15352415487501858	-1.0268019606317444	-0.7024238662512472	0.9035534978215917	0.9036240198152911	0.8940084304551289	-0.4372005858622311	1.2271205946954562	-0.8972607760296862	0.544883015364246	-1.087525990925167	1.034076878371741	0.6763887196749621	-0.758568861764588	-0.14975306421977175	-0.7138837838026802	-0.6263516950814495	-0.8017424543686551	-0.2070602554601869	-0.009615324366364657	-0.4245380397739511	-0.528452903946954	1.094043787250705	0.12157655255119285	0.8894130598922284	-0.01668810304124371	0.3689088967413015	-0.08213366075602396	0.08672404031137326	0.528692282476932	0.895947983012939	-0.5653788099278072	0.3628776353246061	-0.9069134633032874	0.5807235175531246	0.010328199085161065	0.8778320956606515	1.6175017913161176
0.3342988301161003	-0.23283737371302327	-0.8819152000563006	0.8593754314980344	0.12852951918417002	-1.3250970409010248	-0.38932938569059045	-0.14035663884660196	-0.34504469576170904	-0.3461474373588541	-0.8692951620918152	-1.6447787755520555	-0.31260047304685706	-1.145024686825926	-0.41854406264325744	1.3960692250393656	0.6267626924454545	0.4865960223986959	0.09218658324657159	0.669260140686972	-1.0791455537188437	0.06298641071879259	-1.0365460356651803	1.1788073796160239	-0.06444004969151765	-0.6195455404008011	-0.24268781098936118	-0.2462938930189644	-0.505890157398707	-1.0749838878466358	-0.3184546228708069	0.17265516319427948	0.09229134784555695	-0.9398851397330225	1.3839476659897005	0.27330359222603073	0.8379680511411413	-0.1517791620751517	-0.0416869470612404	-0.23051356182748844	-0.6459940944548254	-0.050239864475852374	0.24682323062492798	-1.1004090296009919	0.041418353320958466	-1.03194295609792	0.49311430123726135	-0.38226212923341407	0.3029677869697087	0.7791542978919085
0.9220871635136592	0.406307662708934	-1.3502645208009643	0.26997801731753085	0.6298541944007563	-1.0235742733059627	-1.5248175443030825	0.5130785187622452	-0.9677882447120016	-0.17753557366324488	-1.2353472421912626	-1.4125690569613787	-0.7563838058502421	-0.5007000185955623	0.012356296110388859	1.4356098583061874	0.14097919498355097	0.06109200077505953	0.5090308929508022	0.03221699221072681	-1.1326657640356905	-0.38103141504245375	-0.7954353286914049	0.9913508253793266	-0.6798746651955425	-0.397334680143039	-0.15855478510628102	0.10611314644998013	-0.4488440346043024	-1.2479263635233502	-0.605028189166151	0.2232618181760221	0.41449542436039427	-1.1248879218383185	1.184196280081833	0.14419737155676313	0.6483794004211495	0.01335085721285933	-0.4128148351872895	-0.45545613390273626	-0.8509401168173678	-0.5689283902220054	-0.345085072195028	-1.3992214829179555	-0.2170603140670958	-0.9193241752310636	0.21594099980179238	-0.6178007433025057	-0.3513590199350081	-0.2353306850764241
1.1945371878240372	0.8911921981005951	-1.4568524465618773	-0.3377229633943008	0.8758111999471345	-0.6089574350580361	-2.1182456879352642	0.834785691495439	-1.2959160673034382	0.25795904640916334	-1.0175898456522587	-0.9356945449495918	-0.8622889429678549	0.40061846033253234	0.506809908313041	0.9946756651311622	-0.3214663172233114	-0.2466585820144098	0.6444839313629759	-0.3787213539761706	-1.0140120156951067	-0.47873107758707606	-0.40436002111886943	0.4673951370513099	-0.8829057258406567	-0.15732519618077648	-0.028813158806172176	0.25554773257348423	-0.41943100249113097	-1.1058339118621459	-0.8642887485610915	0.19943226943045572	0.6076545759344579	-1.0525681748060516	0.5245708856362404	-0.18829006189749564	0.5040127695803762	0.2683245965083911	-0.4358807956944967	-0.6641954131613286	-0.46531614296130686	-0.7935098352962352	-0.549352053937484	-1.2904189719095773	-0.18868690970991042	-0.6545097702175273	-0.14851453406124102	-0.551784406827147	-0.6725576746991426	-0.9741486297498549
1.3045106414941026	1.1026138842820885	-1.0402226615410486	-0.6047336445337357	0.7945654018150161	-0.20700876539146726	-2.0014921817448768	0.7306176343457285	-1.1726072714239255	0.6857610562219022	-0.3435717091344241	-0.2778376724083704	-0.43607759525683254	0.9299470024095267	0.9550906714660923	0.4570448918842772	-0.5210259938140982	-0.34139701445002246	0.5606454879836412	-0.4452504460857747	-0.5908512442723526	-0.1795181938878835	0.0915118589805873	-0.15499237547012099	-0.6187877639274861	0.07194943496280562	0.060600421896260616	0.267301480480426	-0.23555467804411045	-0.45233221249464695	-0.739577370394902	0.28108577765052734	0.835033693141421	-0.7872245332928313	-0.2122327756932705	-0.3586081877793963	0.4749796502449939	0.22654381705302393	0.04800056776390044	-0.580739476752015	0.30563565261184367	-0.5390297540829033	-0.19200458874302873	-0.7289846229988959	0.1282658029771973	-0.3058383806310729	-0.3917338904706409	-0.16845026753574768	-0.3638271279615137	-1.0738370624732783
1.3691707415088064	1.1361580928811315	-0.19871088363523157	-0.42441518895042474	0.5106508571483006	0.14027871469692535	-1.3735258140794968	0.3469646389688787	-0.5952376096640241	0.9289765632150601	0.4028972676181827	0.4809044412604862	0.4389597038889203	0.8095049348576908	1.2913627983047526	0.2691866569027519	-0.3886293495661092	-0.18088263398077026	0.4582613925777416	-0.26976522030911165	0.18523765407007017	0.30378869116231505	0.6249171237039024	-0.5454549556339142	-0.0417964185177937	0.2958095304708463	0.09729600366794863	0.29705948636941953	0.23043014927877478	0.6006752129383549	-0.04410460580670417	0.6010842561525048	1.1623587132951747	-0.41306050363093816	-0.5421157227720979	-0.029044502517892527	0.5311861100090395	-0.28161492676756056	0.9053280264542378	-0.04364153485165815	1.09476183898377	0.1372020336803111	0.6034334738757842	0.12052260321681124	0.5279459359113607	0.1327132255412684	-0.3508633260066848	0.41930966200069913	0.5304143635217974	-0.49321676355858174
1.355570305630064	1.1364600623253847	0.7011001429134864	0.002768530177985173	0.2620168774674663	0.42459239749596384	-0.6224052152303239	0.013154602971979538	0.21177830466512124	0.9944672984530502	0.8389903057376422	1.183070798470236	1.3938252197642502	0.2820256554426455	1.5160711608406505	0.503387056976564	-0.07502298585847476	0.1713277638270584	0.4952979209886734	-0.0685471569729494	1.1052261317287781	0.6683930649975811	1.080353908923569	-0.5125855636387582	0.5889655662699448	0.4942349366274838	0.08371897472363195	0.45178112615696575	0.8640094228663481	1.5834069348524151	0.9625988702861266	1.0877439784823177	1.483943659315653	-0.014657564791300384	-0.2615126729302342	0.7297212128897818	0.6127817435371261	-1.0074849529889154	1.7323799272728657	0.7250421604547554	1.5341420834207264	0.8819837592064843	1.4272422977589843	0.9064243305378376	0.757926096502245	0.6638755587302781	-0.044103161125762354	1.0036130831190275	1.5967369423606828	0.43357601874613777
1.1837063045569793	1.0987943614988847	1.2296508897213174	0.36311426370711736	0.23287173302206304	0.5954588564574114	-0.049294607222850485	0.0263317801088621	0.8624652819354046	0.9522609448166779	0.8106855687476678	1.6039096243097792	1.9466619451592009	-0.14893286563947122	1.6595587085555927	0.7587269684244404	0.18353762772418528	0.5183426764710833	0.6864791756532295	-0.018641857370985997	1.740840943176011	0.7577843046951082	1.3165061681689716	-0.117805758206205	1.0235867124555895	0.5938314969882313	-0.012592039404599844	0.7030685785701536	1.3454803598285447	1.9658013596852224	1.641858369520624	1.490856823542008	1.6387078496542753	0.2963671340931827	0.3739420159818237	1.381862106715099	0.6888270446353564	-1.457558665286834	2.080422777231009	1.1983383419824765	1.4129760501665576	1.2364727714924761	1.8032458438761096	1.258710572554234	0.6858802355441209	1.1745898971594537	0.3497859377027308	1.3522137395423666	2.2906520617814	1.2019497952095501
0.8924001009164279	0.8536222030913265	1.186205517398508	0.5064771814743936	0.4355270646090213	0.5721473519180748	0.2984429636344678	0.4357405858795324	1.0319825016386812	0.783524327817772	0.4472373853606938	1.5717241145921714	1.7805831897159434	-0.16336638896776004	1.728641907858031	0.5241313307270148	0.26989766899239004	0.6199696597862587	0.9457651884232775	-0.1645118591557197	1.7284719930807142	0.685217933767642	1.2503249721089347	0.4153178598489688	1.1134597084936104	0.5276284507933113	-0.22499836575836357	0.9261041524196542	1.4145721525277795	1.5760228846685567	1.418935014912931	1.5925851875692805	1.5892669096583645	0.38969502081164165	0.8512541958166898	1.3223261029446163	0.7641334932065016	-1.2827457543888003	1.7631032173423407	0.9714813127080533	0.7796597440306955	0.9614144776485284	1.5089543489100663	1.029407773278375	0.35727293036136143	1.450184440224747	0.6617052952909706	1.3157080458352692	2.3001975257781404	1.4745981512285986
0.647442165046169	0.2675096892844713	0.7485612108862517	0.5584359708211891	0.7218067350564399	0.34803964158079786	0.5701102626257009	0.9963026154283346	0.6939615201160196	0.3910188523738737	0.03542998837341611	1.1133476144785448	0.9608923270352588	0.13327903006883438	1.6853798812793275	-0.31241347896383087	0.27416051459497803	0.3788518747324682	1.183974417150413	-0.42892176845611235	1.081560849993049	0.7323193849965453	0.9378262058755261	0.8930836078407244	0.867736618754922	0.33036562873421815	-0.5053626088324675	1.0132142565891733	1.1245115965565995	0.7662093393267071	0.2775531898066404	1.4113054312279196	1.468394141127284	0.19923488991315563	0.8250541709015592	0.42038610666289944	0.8402152987839311	-0.5450406097639403	1.0169558637766576	0.17132906870570294	-0.06615926707919859	0.2385960360903326	0.7606120792420554	0.4280179397249432	-0.06735572928195699	1.3452131495019692	0.8872460710291908	0.9239452899676608	1.7610442179918804	1.2959399667494471
0.5590499737048461	-0.5348512791639262	0.338723707747841	0.7626332830396547	0.8952974645322956	0.06854432621774863	0.9002643130613265	1.332866340870581	0.16428657865845206	-0.23040225828397723	-0.17710500562129305	0.48342398112689916	-0.06741959087224662	0.3571551898274941	1.4722474721680356	-1.2859121156002964	0.3808625349642081	-0.03839781398520106	1.3400961575791241	-0.6913742247878336	0.23981159556506093	1.0807111812118668	0.5630734004665516	1.2583315533253359	0.44897708004208486	0.15406688332775398	-0.7020024836464579	0.9464701780977683	0.8221830772001645	0.14897053205498567	-1.1302218481886488	1.1899597610100885	1.4295675697170342	-0.18456028644991962	0.4002536428074618	-0.7849452152959445	0.8693607680272313	0.3495408202749718	0.35472678909559247	-0.5629955720191211	-0.7175972904269718	-0.4404637017658205	0.08290289049247708	-0.09194505206020828	-0.4220955867499856	0.9501858468964851	1.159592317687724	0.39121480624402594	1.1329375682656595	1.0040475206113089
0.5111347260214422	-1.1678822979532413	0.2898437396066835	1.1972564310372062	0.8297518849047555	-0.032846329887801194	1.240990008058891	1.1942588730877912	-0.12655350766266665	-0.8622454762579925	-0.11723786418558295	0.019076497505067763	-0.7322754166420775	0.2175355993623287	1.0597294522530711	-1.701562472912452	0.6613757763122334	-0.29773164407286684	1.3321629200182066	-0.8586182457444738	-0.23365905190940156	1.5913959588045512	0.31844160765469526	1.5283169002184789	0.08802679660161206	0.15469219805295745	-0.6550549434424009	0.7703897763106985	0.8341028462244994	0.10813874799091987	-1.9127783815906465	1.157387871970724	1.4475866525529553	-0.5221367920729671	0.024544698413919378	-1.4630554259345165	0.7476590906035505	0.9666863797973088	0.18349596989250375	-0.5784359016444016	-0.8870381166410259	-0.6353459464395541	-0.07946607848547912	-0.15508407066376892	-0.610247872945847	0.5581344524199554	1.550577115871688	-0.005789813135431684	0.8145719629213668	0.9069481253672047
0.2254220407409656	-1.2465078639974263	0.5804265595450444	1.6377233193668141	0.5208916926791629	0.1839605421848657	1.3946630194728193	0.6127551919588141	0.02680003203159002	-1.1520775909597563	0.10843390330918773	-0.08210904609891123	-0.6892057080813498	-0.23236369631273754	0.4821954033814878	-1.2220632920011787	0.9758755964295672	-0.1748935084179689	1.0317523894177014	-0.8792418547204514	-0.08109150602550755	1.8450936607880104	0.2661195240636971	1.66269250983063	-0.05207495474082486	0.33920964273923604	-0.33704833228110564	0.5177986958744972	1.132545536545595	0.5036684498156871	-1.5987710404333886	1.2817015671869927	1.2900605716670317	-0.5635388664238541	0.08759747030560018	-1.155213184166688	0.3703176979757185	1.1296642539935897	0.4761658881936561	0.21843992031784773	-0.5783231931070724	-0.28336925097891486	0.2840550295114419	0.2416725048702982	-0.6136715187232767	0.4190402691463556	1.9006862231746349	-0.10734994184842955	0.8091136233717431	1.0000417454666357
-0.4525371214926203	-0.6998462136732782	0.8657700053568922	1.7154608072029598	0.06745443640560966	0.6266372785137644	1.2203090526628073	-0.1350712233367295	0.4386707687087262	-0.8849538217390517	0.31673819458741037	0.11921079348241927	-0.037791863982526486	-0.6703577025313417	-0.15730875205164913	-0.17681419065272025	1.091867006409707	0.22330701180902096	0.35256079816174957	-0.7176513095845337	0.4567669631821571	1.460734962426411	0.3040102988115187	1.5337321947457774	0.0229279902412311	0.5277286634869864	0.10164296316953844	0.18715258890091577	1.311172713339817	0.8318793603166691	-0.489752801552492	1.2673009524881915	0.7293729457939968	-0.22175675649432694	0.5834408701107928	-0.1514666863611855	-0.27321906306685284	0.9598063994556134	0.780916451592374	1.231387858509836	-0.07043704382798002	0.2772181717575132	0.7331315295695888	0.7179099401665122	-0.462397269670247	0.5010636847240766	1.881792882821377	0.031690400439894184	0.7356388356133018	0.9785210311876703
-1.316502805786832	0.14502804094084362	0.7926518038435033	1.2494248597860154	-0.37957923264104726	1.0179357214205162	0.817370304087015	-0.7192704680799011	0.700438221642495	-0.19348242595225099	0.37883980765496894	0.38885828340428347	0.7573671020949317	-0.8002916477093582	-0.7153265913954093	0.6899459907788577	0.9159107992468104	0.5229081859010942	-0.5989636586166461	-0.3428889030199937	0.8568894082631919	0.45773323353065115	0.27267556790016906	1.0559953962659427	0.15335793998777383	0.4935255554400386	0.44532635472041776	-0.1999314997809025	0.9346584391745735	0.6986093934261218	0.5991824680101384	0.8286537678907393	-0.18191572813440032	0.3631993908404941	1.1295664054813206	0.7600882210731751	-1.0321502479152567	0.6895636927835993	0.5939723056750748	1.643085205278284	0.2974340963345622	0.605864350687453	0.7400525381008661	0.8224648778883958	-0.20642191976405902	0.5089910388640487	1.2822928451119116	0.21364944954791346	0.19756583946421916	0.5435946560659687
-1.8837605892522955	0.7987675882031189	0.33217916611544307	0.45116731077829986	-0.6705147295209605	1.1073031613626052	0.49341599745052056	-0.9528739022105752	0.5524112068691411	0.5079124937302119	0.29546025362158107	0.5299503251975958	1.1867555174922342	-0.5770949272045852	-1.061939094542141	0.8186675555713008	0.6115052223062725	0.4146381468975662	-1.479320259703374	0.23266113965456547	0.7568834384327228	-0.6576780849590664	0.1075530899834384	0.34475823922157184	0.15297467447471688	0.17045198417494672	0.5897030602922734	-0.5384468952821764	-0.02947198852120327	0.17850608077072103	0.9988525574274086	-0.0007697735246464452	-1.0497570016715756	0.9251162575791971	1.3101486197400194	0.957477413875399	-1.6286377193743808	0.44806743201614296	-0.19463143199647825	1.1023086179815458	0.3851927033951229	0.5242615993368311	0.14638657770057517	0.4264126646591722	0.09081963722762877	0.1793320191373181	0.2654304936529151	0.2817677557441757	-0.8016162685371898	-0.26945819009358873
-1.7826397079513154	0.9712464324652043	-0.16653798998468577	-0.20227705169004392	-0.7117827653117003	0.864869358482588	0.5105128515713204	-0.8668367049126755	0.13225914210775871	0.8314857637187523	0.176144405928811	0.5305663813992966	1.0239269765188714	-0.17423652580858312	-1.1433122747525981	0.2608819871563861	0.4681826707553757	-0.033736000074245535	-1.881571171760383	0.8924828614312705	0.23927666029956185	-1.211262397252285	-0.10800925048469862	-0.2893208927499354	-0.04981961005131025	-0.2666428440864749	0.6123158417992574	-0.6754347012656305	-1.0988135547999471	-0.26572978415280907	0.6865442510679272	-0.8285261228170816	-1.401928823442248	1.2497847896643333	1.023288639899241	0.47477298132732276	-1.8081580353240065	0.20230716853667133	-1.1652331781334258	0.0308278372747034	0.34274444278861305	0.23539118180778656	-0.6805176765014138	-0.14532528997518113	0.3487898512764309	-0.41414826075570554	-0.669593880031964	0.25091287663254497	-1.7737217790252424	-1.0516031716929077
-1.1119552500578687	0.7532851121744031	-0.2675533382332079	-0.34154406088442985	-0.5194402786051975	0.48411992316224944	0.8206024225048869	-0.6417733407064574	-0.13634185048530534	0.7021732693429732	0.14334993381060057	0.5205456509166935	0.4281882039943256	0.22637070746784393	-1.0204457355282048	-0.42809813917725514	0.6218853482475917	-0.39427782696296737	-1.6342315528395435	1.4054869633682112	-0.2851989483943507	-0.8755518412025153	-0.24195196024461807	-0.5568978999193884	-0.3705681694506932	-0.5406379040653699	0.6600964376825208	-0.5410950476086239	-1.6237822691734973	-0.2292284679569731	0.20950215171215594	-1.205133783212673	-1.0837643152538778	1.2821864955896531	0.5256868657173261	-0.10958922529242497	-1.5233170379656011	-0.1324991030086891	-1.686596265571492	-0.7331703404446719	0.44340718741901225	0.10141226442567225	-1.1477735044262678	-0.3820882558953435	0.478985974843788	-0.8605011887133472	-1.045755735351718	0.26081303474670126	-2.103089712447963	-1.3338313194175635
-0.42070868719811433	0.47599577065536175	0.15440602749415566	-0.007828597987588413	-0.23938932943578697	0.19483330280521677	1.0431836223186817	-0.4724980536513631	0.06539979878644499	0.3670977922463593	0.22861828376445525	0.5901989936679343	-0.23023460251755387	0.5807640619248848	-0.8474060899140756	-0.7115154988883179	0.8861749877463663	-0.2535347135459156	-0.9747345879847505	1.5146304216022346	-0.4746791625876687	0.03042841569102074	-0.26805754533663617	-0.4440835798980633	-0.6538625640845241	-0.5180601634300503	0.760926866699168	-0.25583245086856266	-1.3211044460533412	0.23549872507457933	0.12499025107082976	-1.0165439069929012	-0.4360002005997086	1.0916092618168285	0.16100586031023426	-0.26045122627712813	-1.009442612294172	-0.5504655929275424	-1.4437092204874185	-0.6557123963573659	0.791090114877892	0.28354081919179813	-0.9549896985179794	-0.04480652036439697	0.4162212725209197	-0.7662261943397634	-0.8013791686394186	0.392199670730877	-1.5680843575354961	-0.9981407901243009
-0.27998196458109853	0.39132322616826615	0.7564722999133874	0.3837067494013895	-0.09241124187203349	0.06376517383011934	0.7485944864604565	-0.46298375852822854	0.6240366803855183	0.12663183028432076	0.3337848523031252	0.653649533462192	-0.6618874422009503	0.9215137267984503	-0.7821077140433199	-0.5287449037506187	0.875390107213306	0.3699133565849479	-0.4116037052651442	1.0909210750822516	-0.3630662501550511	0.73349708297788	-0.317752375407601	-0.25615280994631223	-0.8011496253963001	-0.33807874297117313	0.7562687797999822	-0.08548813883471779	-0.5310254343949911	0.6370121804324189	0.4754724340503757	-0.6055594460324152	-0.061053181934055525	0.7592327794076665	0.048864002873820214	0.009585764389389224	-0.6587302784886955	-0.9217343112526177	-0.7290441562721492	0.03562532759344171	1.158947247921986	0.565996841191037	-0.3816375942673617	0.5844551038518826	0.15706869251031996	-0.16235110736932734	-0.362929042733113	0.5247149231779378	-0.5810830134767356	-0.4209229235663609
-0.8003481684868549	0.4640336348654768	0.9626857829978126	0.3961750416528658	-0.2466593831283531	-0.033824229756805636	-0.16296166040318297	-0.5992574094763805	1.035556387705487	0.04234452539068766	0.2882338950349597	0.49509386790914023	-0.8348145330328504	1.186620357994038	-0.8794943970386213	-0.2876206019339088	0.33909332455511193	0.9576604773441223	-0.34953960295144937	0.2466203665580539	-0.30029755442711553	0.5785655282580215	-0.5659989294354122	-0.37280123914769253	-0.8278279828129499	-0.29672051875201416	0.444831920923923	-0.24782009166154284	0.04075240732974502	0.46996205667015195	0.7711828775613926	-0.4871764425667239	-0.34036946257277884	0.31261295660811095	0.027646852546604907	0.18707940464247422	-0.7456399678003572	-1.0884240740052145	-0.2288082715655667	0.5572785998810333	1.1223091411336341	0.522211873745183	-0.07322218703119383	0.8981711353139574	-0.2241136990518769	0.43120029550880434	-0.3001261460036721	0.38992582671011294	0.0833738878371805	-0.1982034997883325
-1.5242383078701105	0.4454564517928643	0.40954609358124533	-0.065299463703959	-0.6916658791066074	-0.2584233638085383	-1.310766508351546	-0.7840164705803597	0.803341519442129	-0.10439254720629798	-0.03318369150289885	-0.0400881158379329	-0.9233175342871247	1.1660451649200163	-1.05217127523644	-0.4263914970379971	-0.58299271600626	0.8781593747619875	-0.7780198229526285	-0.6904225445702357	-0.5970484003720975	-0.4582997847355308	-1.0527574738849572	-0.908912029621324	-0.8137050382961775	-0.5817606886673305	-0.18621799535721045	-0.7243225484471135	-0.11070328487396681	-0.3389505154409189	0.47954127695486326	-0.8936093265012499	-1.1064965831325984	-0.23709817794017127	-0.11907306184722571	-0.20376662117839758	-1.1943389351006675	-0.9910728265042046	-0.46011509802959316	0.25414896442737256	0.3978049641233182	-0.11785903485881741	-0.485128058765014	0.45852527134539056	-0.6030173016872846	0.39519497604002607	-0.8397433229253292	-0.20410976844588177	-0.12534094245569002	-0.6618320979664298
-1.8028104319489366	0.13515122434647156	-0.763095359353045	-0.6951503980239544	-1.214046139627896	-0.6301537114226006	-2.070496197246839	-0.8909262316030708	-0.13942499010081258	-0.5678772126861826	-0.6123733548643646	-0.8863473030591436	-1.1102321651199745	0.669965923527497	-1.1476138117204195	-0.9667181111429409	-1.430859407469769	-0.07763428555321006	-1.2941478264730653	-1.3439626664643534	-1.217633497301972	-1.7310316725637167	-1.6133773561460034	-1.589468061552542	-0.8152223401949994	-1.0951971577067718	-0.875910739146025	-1.2492748758594423	-0.892978473102564	-1.3681171234387706	-0.44286333531163313	-1.5575097598100334	-1.766193592393705	-0.8177842219911182	-0.40316353574349	-1.0959753558214609	-1.5837759378494787	-0.7131177916965825	-1.3246076509634703	-0.8376914391876666	-0.8901487284120622	-1.2120491808622653	-1.454009319967069	-0.62479474696309	-0.8695850295058003	-0.4543251528285899	-1.6617940070256434	-1.1678885801134706	-1.1048207118660556	-1.5864935745128443
-1.3334236253988807	-0.42292540909387577	-2.0102546350475374	-1.079238554103192	-1.5133912746127158	-1.0064997625928367	-2.035726775198347	-0.8125406255667824	-1.3454162002293448	-1.342310373129408	-1.2793573971102616	-1.776783024955262	-1.4254981272019072	-0.22938728492878424	-1.0934906485085238	-1.4692168032067714	-1.7853225750710215	-1.4736275874292046	-1.4487209978404116	-1.4902459363989622	-1.8076175143815871	-2.3999280456885614	-1.9926316130511907	-1.9749361306834854	-0.8334869316579652	-1.5229100409736451	-1.2650919893408124	-1.5001793898614377	-1.7176493765034933	-2.0704155420776367	-1.4697465102795841	-1.9426506823337562	-1.7888844869904914	-1.2839788504463627	-0.6135150414920268	-1.8952996832870104	-1.4252156052420606	-0.4150056021480042	-2.1619243439992633	-2.030165244553156	-2.247684737132532	-2.274320003882724	-2.2777617955102727	-1.7606938829178274	-0.9894936759704541	-1.6595549578399729	-2.1695096534066267	-2.13421344446066	-2.176553661360501	-2.33733946041116
-0.3871866410176576	-0.9801627225431626	-2.774529575541354	-1.0682044885958988	-1.3877722218173296	-1.225215551574927	-1.3349634096273766	-0.4998036082243948	-2.1797336987578757	-2.0971320777533062	-1.7983875901188202	-2.4172709970608723	-1.739869244914031	-1.1465347546044193	-0.9840823103906725	-1.4213392049290503	-1.617080100294406	-2.525582115225128	-1.116966232733303	-1.1534516275316236	-2.0162287311694023	-2.04707666657029	-2.03907189581927	-1.8535953648225205	-0.8572180738757135	-1.5855359843570198	-1.1976022699138917	-1.3322299067606465	-1.9933008667083973	-2.226476215409802	-1.9451583763269766	-1.7280209258745254	-1.149437081142926	-1.4993571128507148	-0.558944297591344	-2.002686784433558	-0.5306296096575063	-0.22157547384627427	-2.270904509476344	-2.5646659140673083	-3.1326755004073514	-2.8047837358490533	-2.2599112624845166	-2.3321746612026675	-1.01565217594712	-2.4497834022797997	-2.005309495337844	-2.6830848263389897	-2.601310070216091	-2.343370193832985
0.4624057696452565	-1.2989301703157952	-2.842371855844401	-0.8921870528419044	-0.8567958215795193	-1.2556690737054146	-0.5345675930248206	0.006422126088978971	-2.2789745649149	-2.409879946850452	-1.9882189535810764	-2.6545262208102307	-1.8828669639819562	-1.6282957582592386	-1.0080656608743586	-0.6950512462418339	-1.3099288237227456	-2.6763506670971915	-0.5699072583464917	-0.5372833023420929	-1.7953318196546082	-0.9481037598880719	-1.7958202914994117	-1.4448531161769849	-0.9094048701230745	-1.2441254814060059	-0.8684393078563037	-0.8582998950229388	-1.5761851178114146	-2.0646775301253033	-1.6338364995114396	-1.1107554298122386	-0.34243868635234426	-1.4348990554148173	-0.3165457545664675	-1.3469722728310924	0.8049078667732817	-0.14985958592848955	-1.4705613820577839	-2.209917643379332	-3.2963696197025625	-2.6128020170940403	-1.2754864645379114	-2.1521056103325114	-1.0327472313394845	-2.341631071178538	-1.3565768712462507	-2.609072497428103	-2.1115121053800223	-1.5165587413963082
0.8462807624200409	-1.331492579094935	-2.3926630279443453	-0.9148700199573903	-0.1365606552132826	-1.2006269873897741	-0.1940593690780259	0.5668919515519554	-1.7648407614966735	-2.0901611456327265	-1.7996583151427137	-2.501145024925713	-1.7621434455895286	-1.5086728445515265	-1.2524535035594007	0.33590258133417217	-1.3192561689317537	-1.9704634705023967	-0.19308550965208385	0.13663730854252887	-1.3934068853810242	0.1888894525309508	-1.4073069914761487	-1.2096650819751482	-1.0230029355850934	-0.6892317893268431	-0.6592867854677225	-0.31967657705686253	-0.8108063097590593	-1.954103564608301	-0.8826456822392702	-0.644974164006621	0.04566864495202652	-1.1802731549488543	-0.2102017982964338	-0.42760095947093546	1.962508233851347	-0.1185055626715526	-0.2388212454092651	-1.3695794842269688	-2.8727258097794985	-1.894995021306147	0.11007157962597242	-1.5415006028176113	-1.0719054930104455	-1.4988633038618444	-0.7756119290897495	-2.02208301080166	-1.0469199969676706	-0.2947000546087738
0.8744486468617962	-1.2094952525319447	-1.7543243867416674	-1.257356199880352	0.5017850961337422	-1.1555202285999293	-0.4328591243872932	0.9802066775468968	-1.067189198981815	-1.312839222675944	-1.3164294580055222	-2.036410937375518	-1.396531588920806	-1.0473479555849636	-1.5506645020578644	1.1067265296436082	-1.7532603022829436	-0.9366803161628019	-0.12251296496577065	0.7454496092661543	-1.0726981614905566	0.769016037153218	-0.9504889608509345	-1.4207421497016246	-1.162007026671844	-0.15355958272777342	-0.7903669369316781	0.11438854425461134	-0.17578840435465012	-1.9859620358749381	-0.26849713268790254	-0.7498887847984945	-0.16742793385143243	-0.8559822772544616	-0.5097995304863597	0.15794475679543232	2.3991143960772003	-0.019079748495599333	0.675390666088468	-0.6576465299103	-2.1729751070890497	-1.0491849577401613	1.0655103454388426	-0.996257690507113	-1.0676568290103534	-0.5502464546268105	-0.6753364377973502	-1.2258722233501425	-0.028710643912631888	0.6945335871013489
0.9426606576464	-1.0862983913385649	-1.1345561600913647	-1.645876670065939	0.8739123570895954	-1.0889517324552553	-0.863034143077011	1.0650557265697984	-0.5540700491832025	-0.4615757756647356	-0.7041163770788983	-1.3235240965262445	-0.8770398367532343	-0.6998298594442659	-1.540977739018491	1.3064416520564692	-2.2490782819987105	-0.12387005977462015	-0.14152390177486793	1.2523689636933706	-0.8511071810213644	0.6875643122860431	-0.3804013951567701	-1.882912918503378	-1.1886709156787947	0.2539257970009011	-1.1068727896053572	0.42606608929391987	0.11092533810878044	-1.8648585311400743	-0.08469685249607643	-1.325055058190022	-0.6283223460145473	-0.5207960972342398	-1.1352757983396744	0.23635414356956672	1.9964494597867017	0.2005440733377651	0.8321140439603993	-0.3685263165343348	-1.402933367992504	-0.40847288634243456	1.109970172472702	-0.7676448141335197	-0.9065178109469129	-0.045631996832098	-0.9607385765582336	-0.5065054732247368	0.5170252458945724	1.0538069631143487
1.2809430101341428	-1.0046583708481838	-0.561212459925785	-1.636282229007512	0.9303588278324846	-0.8871224323865716	-0.9378930043111972	0.7545409103832567	-0.30496153423378397	0.15695569165989012	-0.15229641245554212	-0.44328294896937703	-0.3248207061544586	-0.7085073321617831	-0.9362744893429987	1.0694869617405818	-2.2707928402455617	0.2809072855472511	0.06802303364282608	1.6073253356728807	-0.535045079827375	0.27350770574034106	0.34033324766889456	-2.0799358598177777	-0.950822062306051	0.542865683598144	-1.2142946522271285	0.6528689749241311	0.1817741426452513	-1.2297520589824817	-0.14661470546324115	-1.8213346806514403	-0.7864715485730189	-0.17399136757749636	-1.67387659161685	0.13299719029111068	1.104669090027094	0.48689771351541455	0.3940302809471655	-0.3180444242152007	-0.5701460920802894	-0.09922396085676478	0.42656937289264524	-0.7300721709039368	-0.5407571754191055	-0.042028241715523065	-1.1365359338951553	-0.010220983244144607	0.5928437190879199	0.7993173987456029
1.6918216006923668	-0.9083485735736256	-0.037464497814093944	-1.022517043432423	0.715401289801597	-0.5213656929624657	-0.41826005914161796	0.14897522072683458	-0.18669297667842777	0.4760198083029927	0.17346814065965846	0.41454730753128655	0.12319730610678949	-0.8896372783092025	0.19633655408154507	0.7838810064551008	-1.5859540421903178	0.4443870054064932	0.5695167067261447	1.6876383560140742	-0.0007297354767538554	-0.07310979908665165	1.068133720655186	-1.6419443594513492	-0.4355752923414185	0.712562227634634	-0.857142353094336	0.7517945256952859	0.2797908490881082	-0.09885726262580855	-0.06817263576505322	-1.7084408325056009	-0.38918074322241814	0.15702319201266152	-1.7312056306644845	0.2552387467779902	0.2641111659755911	0.6946306861195455	-0.08005276467973418	-0.14448155876897223	0.35682945757990225	-0.07636437838352182	-0.34751914584751237	-0.6140324080337312	-0.0709934853507909	-0.16802054184401052	-0.7945180302991217	0.23317218376593593	0.4832654965871868	0.225230536830649
1.7339810145161532	-0.7512844544105319	0.3143922849366278	-0.05993025589392095	0.3159619830996651	-0.14513369916657	0.4353274406243289	-0.5104583729401787	-0.08788113503652664	0.6031877318364198	0.18640480321189573	0.960459031821629	0.33790069473882844	-0.8278088561979084	1.399480451440477	0.733095682307749	-0.5067105704449268	0.573817066384328	1.068380450250652	1.3655240705827563	0.5880400644111964	-0.18663836801935663	1.4814490048659752	-0.7183815087133734	0.16329256961219707	0.6820358060900545	-0.1931566452377811	0.6037043172394996	0.47548170476970625	1.0093939389170672	0.29890623378336073	-0.9230104127624897	0.3139612127166685	0.36062889084351935	-1.3030394965081677	0.6306368774157323	-0.16573376860050995	0.6682988646512474	-0.12685199078772588	0.277332128017556	1.2358711405164586	-0.23095138971503618	-0.6377909095380608	-0.33202394421669446	0.2931010371346629	-0.05778858613519335	-0.027218022040219777	0.23929012479981854	0.43098784424626985	-0.3621727589649802
1.1723568808416842	-0.5612503946893358	0.3192657988924006	0.7090742475500229	-0.1417783237182992	0.020745226524093215	1.0959020035351676	-0.941676160841159	-0.036364392324510816	0.6450781492304926	-0.05488992446078806	0.9870487529859553	0.2698203214885664	-0.3104911798795254	2.1118190581759833	0.9035847665675907	0.3303029000386242	0.6618373334234251	1.1821879804163262	0.6577317846760717	0.8864757801690479	-0.13724089370772477	1.3245258130340833	0.1016495601445029	0.5664974047665301	0.3892585552968219	0.31054334205105294	0.18161379830007943	0.6315269619194008	1.439964302475749	0.7142089056033923	0.09898508718439593	0.8307331549204979	0.31422493990849354	-0.8041627275304055	0.8845773371745222	-0.18796916825984833	0.3598907928417134	0.2771434779763201	0.7282508859660403	1.7459534896542128	-0.44313683598558434	-0.31697933606687806	-0.05609881544184065	0.38956436533524114	0.2899177349826685	0.6283417102613488	0.07012053337672554	0.4556219258616947	-0.7910577015052637
0.25523468555523837	-0.3844124910305044	-0.018303992839525322	0.8866650647376055	-0.47657851560047965	-0.06841279039308784	1.2150346765071272	-0.94833646225463	-0.08364044513148912	0.6207966706845195	-0.314623191755899	0.5922476259378767	0.03177078077352783	0.4075861310362098	2.0795931677633996	1.090730937359318	0.4776944034935731	0.5546247309779335	0.8373738901496042	-0.1885754655460578	0.7255803534087294	-0.010209032153439197	0.6960450751198916	0.286120029064821	0.643975661210767	-0.03944288590040398	0.29138801029833905	-0.2960873786566231	0.621609565121204	0.9528843067752968	0.8306916114588899	0.8226543715027874	0.8947081982001452	0.041867125883943465	-0.6941181112920449	0.6862374414319552	-0.05442736422389127	-0.0917363824041811	0.7836854847128203	0.9240932903314488	1.6430106969004208	-0.5626331977051792	0.31769757416337296	0.022338202543128346	0.2595216817834826	0.5716636569835815	0.6838824567624423	-0.1004197442017945	0.446992250764244	-0.9760296936888686
-0.45872272654729873	-0.1880610814189324	-0.37266216808414254	0.5346209504309574	-0.4940018472497284	-0.16184047523079156	0.8914390294631515	-0.5117421583569005	-0.11630016017869459	0.531677496563238	-0.2560308325305246	0.2050806361391665	-0.10946554851374729	0.7850569879547672	1.5582825655907506	1.1408341808461246	0.0558248690577921	0.24420466259768578	0.40017587465112603	-0.788156864960884	0.35799638455707755	0.24436335415318908	0.08322344799210951	-0.14889348790309329	0.550233134714975	-0.26894124804201786	-0.15255592610569005	-0.4370450733424486	0.5350409506663836	-0.03252621022308961	0.6060981744319879	1.0732905582276988	0.6975261898637758	-0.21134487844013122	-1.027374927757922	0.19362788645612503	0.0034125166039419563	-0.39897541256509483	1.0374979403588354	0.8623505880012362	1.0490658641023147	-0.40463934145402985	0.8756337086107399	-0.02017291247306672	0.15437407300300962	0.5699066022521874	0.18395085053608673	0.010962208115758706	0.37878804044679776	-0.8151883494967758
-0.5718324512299295	0.13930167515376177	-0.2567893187181672	0.09598966239452064	-0.1084999216920814	0.10912189797233166	0.5390916515023002	0.19572261975292773	0.1445483382747881	0.46537952632081225	0.358475768407443	0.30812420423695513	0.11063757712576056	0.4864709639435682	1.112882080310959	1.0652006678586234	-0.33174976144109786	0.029846667430009573	0.3787519543044018	-0.8539059916013916	0.29818507990162996	0.7069832697529566	0.032494768888733074	-0.6022770677375484	0.6029918132762722	0.015418998263350466	-0.503264906566638	0.020466940438509027	0.6158457807886152	-0.7409753588840696	0.39841170671008413	1.134436247143077	0.6654055372583639	-0.11438583001353787	-1.3571728092738489	-0.003913426344669927	-0.04824951108614438	-0.2959926956897708	0.9780752591219208	0.8526225524379057	0.46800555824974516	0.1651955269332567	1.1735880740347393	0.1593513819133523	0.35249118924539974	0.4485890160359098	-0.27860584914269865	0.6284297699419922	0.38484912998062043	-0.2108138473488179
-0.1804838274211957	0.6548444058521126	0.5899603507233758	-0.00905387986480606	0.5406579486382361	0.8689866579175093	0.4850252351213347	0.8824406783797587	0.8844362900934772	0.5703707736129849	1.4468875724148724	1.0351664001112333	0.7333868657577821	-0.2556983504112266	1.1540831389081665	0.9335779882340275	-0.09022853957644245	0.31274892619405736	0.9387145821562383	-0.40377379159805005	0.8478423414692414	1.2498914386815825	0.6882274198793361	-0.37424361073267187	0.9760010504647613	0.7912466048294722	-0.2504910836885377	0.9157310703627524	0.9756448989101386	-0.64678578192424	0.6132546677862558	1.4053041296858964	0.9932998524652478	0.4727387550992002	-1.119714386066089	0.5439397234936261	-0.0933898815420832	0.2531136589587987	0.8168383737017808	1.1782063690196045	0.4439839050818291	1.0992373392617116	1.257725684241935	0.8301546168890048	0.9091500078244853	0.6199347398923739	-0.06352209010156498	1.6703637095026096	0.6070666336157712	0.7731545291645757
0.23666474828644332	1.2226627412722235	1.9127600863495877	0.24207256972195024	1.1093882014791792	1.7846197009734788	0.6607957037889197	1.263581490176318	1.9031161285581284	0.8895210270168158	2.545984201768184	1.9918469435427328	1.4775854009363756	-0.7653513734114262	1.58694995371235	0.703832744820321	0.8656220805419083	1.1742578125668022	1.6782053489882387	0.23427819559112198	1.7389356502354933	1.4672992749694247	1.6042997285865508	0.7172829438738639	1.4758706710020004	1.6023862683716763	0.6599358949446795	1.6821399757987239	1.3842028960102764	0.13619136760106412	1.2367058024071085	1.949402581896721	1.3886262004466856	1.3163661027091669	-0.17892487384629857	1.6007577899662506	-0.05479182115678196	0.9689721784725241	0.7538653125964279	1.7291036960934034	1.113676557294851	2.1195432980865037	1.2003398390109792	1.822815549639946	1.5484771372327195	1.28605207877738	0.9239943316169575	2.6610022045240505	0.9803580853488246	1.793238738009795
0.2631373232972111	1.539002666188202	3.040574991089102	0.4606125988855912	1.2433259867099504	2.249386969149876	0.6639048225123738	1.1855022681397531	2.6112046324954123	1.226306961922396	3.0196056128553606	2.506357658153725	1.8889959226668267	-0.4655229718310511	1.8782942222848267	0.2114934541821128	2.0124798627552782	2.1549708808503465	1.9048367883707316	0.6398581211316307	2.272202203191983	0.936988640320333	2.044200587263242	2.11989726468013	1.6388841044348474	1.8397426047582357	1.7562336369469103	1.7281567765824943	1.3977809945200836	1.0064365999445106	1.7396468931122937	2.3697514849783627	1.2934940760724571	1.9189883464478292	0.965794418546614	2.3008650539129087	-0.017777332859409217	1.396077109492938	0.7388294474089069	2.004103960610884	2.039345543247929	2.8366745154496367	0.9360303376466949	2.528909200524238	1.8179606637499333	2.1135306142229844	2.0767855826163233	2.9644343557096815	1.2031841580029292	2.3325793850514467
-0.09780444277706873	1.3477030436021158	3.3411040884627314	0.20998479163585593	0.8251217860402645	1.864432767277184	0.1374238869923619	0.6906994366615433	2.4076573741154976	1.2273783179811055	2.4521047479076588	2.1519110579895906	1.6633962199050314	0.613732665886443	1.507030738684134	-0.638213507323587	2.6038170677868546	2.513723910373545	1.2116944841185833	0.5804235131409201	1.8908084371585911	-0.3669809727328631	1.5660607627012137	2.936604768892963	1.1147239109057712	1.217910508163294	2.4156681005506853	0.9042919982486247	0.7568069995256862	1.4120436800334613	1.5072458618666509	2.1458050504724495	0.4104138317816716	1.8773395459937616	1.5322476472029383	1.8538450614320157	-0.16160923093563967	1.202136046929637	0.5185461941573987	1.5316697044028387	2.499967205111735	2.9728929539639655	0.32982231333298306	2.3405343334244937	1.4172452546175194	2.409944236202823	2.5270758476186503	2.232493587223564	0.9651374719673014	2.0171794550991287
-0.4776641661862058	0.6734770335792012	2.6742136160116075	-0.5687518267572552	0.07474991865243527	0.8128050957640224	-0.8644670016321098	-0.00961126993872361	1.1663406954002546	0.6669320030946194	0.9653202377173857	1.1120033814024508	0.8947559506851234	1.8090360954495575	0.43034546409140956	-1.669907788751328	2.229700267547558	1.8055125359780706	-0.13809984764896333	0.14091118982042922	0.7003992879289597	-1.8974158832294379	0.4082107473753564	2.6171962703736575	0.026739048116223945	0.04773112575443251	2.3521474921717913	-0.34062536665477955	-0.31100006455382023	1.2843208211390866	0.43159109590922184	1.1375732181488196	-0.942769918428367	1.2058848598233207	1.0945401366292902	0.29825810514354034	-0.565590457285913	0.42680048531983905	-0.07770377821139703	0.33739800059870284	2.0300970153895648	2.520537846071256	-0.5960096637264356	1.1797444046125973	0.4529635761789826	1.701301064306986	1.8286278918503973	0.7229919166743011	0.23961228530938572	0.9083400569365554
-0.5349210122750753	-0.14959379721074745	1.4660184902156257	-1.444352588800261	-0.5991224959718343	-0.23195300661035148	-1.8488832429793278	-0.6425334134850597	-0.589673578805486	-0.3025405083584956	-0.7953807206343649	0.053419045264995156	0.028998155192787443	2.32027848699102	-0.8322271601718408	-2.4645585091716984	1.109058931938476	0.2872552398672165	-1.3683681511574735	-0.3874890339856622	-0.5544344032814927	-2.823696885241371	-0.6755203589269597	1.3851921615363119	-1.0248718251643116	-0.9622043330070118	1.7868528374914128	-1.2763387866095053	-1.201673459767583	0.9956918696336553	-0.8940393552980875	-0.20390490180034362	-1.9962165986643299	0.33897144495844816	-0.04017911965791503	-1.4096781187361158	-1.0816138007462832	-0.5212924479227338	-0.9004463907499615	-0.9943960981087311	0.772050191264371	1.71033811458367	-1.5348975000134595	-0.3615014590260136	-0.5933573711668408	0.2004561811017062	0.3109123615981328	-0.8098249548318112	-0.63803277780649	-0.485393583745107
-0.2927060905581256	-0.7085444176350432	0.3457555297698794	-1.8069144487603228	-0.8925835415992083	-0.6296011995279249	-2.232296365687805	-1.0025473636307682	-2.015206111570308	-1.1829661395238042	-2.038348209031857	-0.41609095218536374	-0.46292298572721174	1.8214723715124401	-1.5836086776785832	-2.639534167612893	-0.09901614692395745	-1.2292884371386363	-1.7797303992585378	-0.7528951006600729	-1.0833358675909837	-2.613512560611644	-1.019712796944552	0.052658836014964634	-1.369265680214545	-1.2445457883348419	1.1696056939370185	-1.4413119278757405	-1.4096123496372355	0.9206225075348716	-1.6076641587870237	-1.130574692369968	-2.1069794012171905	-0.21356380257225957	-1.058037106740372	-2.125328534679249	-1.4054955117638912	-1.1372133211213036	-1.5344037996183817	-1.7599927456708715	-0.645788647604723	0.8257328031573204	-2.0445783699750657	-1.435466140697452	-1.1787258851522802	-1.2874293786363231	-1.182533270434812	-1.620083707310751	-1.2032723735490662	-1.518761104814908
-0.09621564084005584	-0.8149099881521251	-0.33265451729933143	-1.3540533050064307	-0.8076199127172669	-0.2967097859052238	-1.7853259821442706	-1.030370805093722	-2.532284405851907	-1.4640606097434004	-2.318173302438703	-0.25014256106429633	-0.4340926153134909	0.6809681925871208	-1.4930490729483021	-2.150454447096186	-0.7893379996922826	-1.9828486708341369	-1.2861920617474742	-0.9138728034416617	-0.714595516489716	-1.4428829441111881	-0.5862710837802225	-0.6138624751315434	-0.7756122408788205	-0.8081902053208772	0.735782978399842	-0.9716044609334252	-0.9579468366975146	1.0410327133888118	-1.2895599509742899	-1.163521272778298	-1.275136229322769	-0.27507321658736905	-1.2883770302365496	-1.4651474712835166	-1.2956765095320868	-1.1629434240766146	-1.6144192743782817	-1.7023203330690464	-1.593602776231708	0.02902123846941338	-1.8753950845374165	-1.579620518144333	-1.0603760022874134	-1.981511756930343	-1.9356422725597688	-1.4919077570339883	-1.2161904389953844	-1.8158019287481082
-0.2436878942169549	-0.614489014494326	-0.6700392315333151	-0.3505934370948401	-0.5944846638359141	0.23511228904539755	-0.8142217327485408	-0.8008243141326252	-2.2020862205935425	-0.9982948977614479	-1.7870202083755278	0.021536495505832136	-0.14128821576913062	-0.37300315413882873	-0.8471559014934545	-1.3349593189132105	-0.8078267124049091	-1.8190992567804543	-0.4506631968958418	-1.0054198721952228	-0.03609188991630365	-0.07822849148800376	0.02961161757055319	-0.4469378811957918	0.352666450334794	-0.19255008769494775	0.32966592598738	-0.43232128039832274	-0.38236412407405357	0.9785032644058125	-0.3210502144106968	-0.4570798636293627	-0.15491329252355587	-0.1208314655481902	-0.7238593499942734	-0.13695241065817212	-0.752882487663295	-0.7367885045620985	-1.1240959017008894	-1.1936483927623178	-1.8755602439356243	-0.6589411512914778	-1.187188953150311	-1.0379024497600782	-0.4298754455422635	-1.738229569713233	-1.8384801935550201	-0.8543307736426798	-0.8277158520742465	-1.4617077705283632
-0.6647021677732466	-0.40622578091448064	-0.9723204078273234	0.5573476655546199	-0.492624640899899	0.29836689590538157	0.06587653199819218	-0.43995765099535433	-1.5770396843358516	-0.10110147437796621	-1.0193452631607407	-0.2023253387045387	0.012535445178379578	-0.8328704178581297	-0.29685982205631883	-0.6414156090383195	-0.4590060500341701	-1.2268260138345308	0.004329938582224759	-1.155088994542672	0.1351304591221724	0.6945526014860292	0.13949815767507714	0.09122090709913351	1.275983418459747	0.024373499024043864	-0.34012437279551466	-0.3028313513887146	-0.25485063674601893	0.4171967680199734	0.44598292418390656	0.34270971728565663	0.4598454400348411	-0.19780923291573152	0.03364541939444186	0.6679568119635853	-0.011019072335132695	-0.23897748871697874	-0.40823932957690984	-0.8629598339567853	-1.7639614156056567	-1.2381137831391276	-0.44089779634083254	-0.4844342460770371	0.271913317285675	-1.1175340259529818	-1.3293732556761804	-0.3892755894704126	-0.41511055894624194	-0.8506813061055477
-0.9692380377590761	-0.34191036816826037	-1.3425311514551628	0.8322815733647849	-0.5069521376726003	-0.30362416379936696	0.3849706959208531	-0.03919719480486084	-1.1791041026767237	0.7100174758204261	-0.5527200584847893	-1.0088409271312362	-0.15166207413871888	-0.7415440548215712	-0.3121174979829367	-0.2756059692097986	-0.16578588616423837	-0.843987993528159	-0.2071327270291411	-1.3328343980108917	-0.5012528044820493	0.6367497655033115	-0.4208900527758504	0.3889712293556869	1.4770842988960013	-0.2665032723775118	-1.2759436375717221	-0.5674589023250326	-0.6601456705519853	-0.499283864655819	0.42830461454503854	0.6209718031636936	0.2546839515531251	-0.6912827285756886	0.34402241336290995	0.30532280077524276	0.6410815116923373	0.02666439628928653	0.11321351885792677	-1.0039435152530378	-1.6438366199254526	-1.6162463005015717	-0.03776313432674064	-0.3993634666896719	0.692587627326858	-0.8420648940454787	-0.9068666655034616	-0.4595038861991725	-0.24165548931793623	-0.3437297074450223
-0.8226884483183201	-0.2921279251310002	-1.528540866096131	0.4552331413751644	-0.4240913468424041	-1.1043375030391076	0.14797877301649934	0.36989484150279045	-1.0710813871209792	1.1084912588300635	-0.5082384960963936	-1.8390142047547688	-0.43147326820684356	-0.5242885905718467	-0.801351241566234	-0.07953949998506436	-0.09677355258768748	-0.8927636603446645	-0.7287106975808573	-1.377062292206512	-1.4351354918175296	0.16706284127520513	-1.1423552849758196	0.23777120297781662	1.027765431502491	-0.6324845270392325	-2.0423525928770867	-0.7660543560975179	-1.1027966087458185	-1.1984000574625573	-0.19871479812964485	0.2625761218346497	-0.38553829832557135	-1.329107945281424	0.10709020090324718	-0.7763359563943983	1.0447274560471411	0.044165801680089295	0.27644099814041045	-1.3065319169922645	-1.6190123442086397	-1.6383724529037216	-0.011790677329395496	-0.6572100447878215	0.780220877073247	-1.1369416745006253	-0.6777942820226587	-0.839705925651868	-0.2501797829007678	-0.03008226972213707
-0.27825677558646056	-0.007339908549438412	-1.1876458193495472	-0.06200096877543382	-0.05175921841879812	-1.3825082519080962	-0.2011647331809077	0.7716174494063706	-0.8908078916595282	1.1441891825863202	-0.5810904894024672	-1.9581648611909335	-0.43654947006069844	-0.5236304178354871	-1.210835459280868	0.2537329867162328	-0.07107217736723918	-1.0495114504159144	-0.9025373896599614	-1.1699125478425028	-1.78346075167412	-0.04794072034074084	-1.2984249515688813	-0.018795725570532697	0.4727362009140104	-0.5252636297163201	-2.089219043184495	-0.4475285612091405	-0.9495383225203241	-1.1400124434082604	-0.7001760035353976	-0.3048046601899699	-0.719718177973149	-1.6094981564481372	-0.16382267517487395	-1.4617775896007135	1.2127546194040795	0.022831940980005103	0.26268522736467514	-1.1634051938023804	-1.443853325002297	-1.2437706814035485	-0.04227000734449186	-0.6945817322913569	0.7181449597220827	-1.546246507565524	-0.3394907303464598	-0.9717079910605613	-0.16942924012627858	0.2316644990401205
0.26304047835107847	0.581331244601442	-0.3139255367504965	-0.06807391744280693	0.5465373608705169	-0.8202873469584006	-0.13598313049225721	1.1059576622840022	-0.2905316547780841	1.0807168454302214	-0.3817915741241296	-1.134749155387153	0.03969559547826726	-0.680183698653017	-1.0130531839865886	0.8339531488791303	0.20745491852729306	-0.8404437387039212	-0.3525830630335366	-0.7921864611027964	-1.0849867684619168	0.34356678946028707	-0.6069200127576975	0.15255307946090477	0.3445842901343442	0.17962754931959699	-1.2836696993799128	0.3880948358487677	-0.028205020548006533	-0.3028220610282215	-0.48614081029420386	-0.49823787157598887	-0.2583104596337689	-1.2583721942536266	0.16497856062852612	-0.9885585971776196	1.2227204357371846	0.1402512784880446	0.37980588402993987	-0.27603659033852485	-0.8286152771112113	-0.5950018397415113	0.22608871350933074	-0.09619196084916393	0.6796861577664077	-1.3864804762663314	0.42082517173280815	-0.5072763646456624	0.17957284510936394	0.5739835598585188
0.43030146003942066	1.2186104774913233	0.6085778516290922	0.7320928874719604	1.052696568287874	0.1766258860854722	0.5520956739384626	1.2608578406033448	0.6455025216925528	1.0680062257991034	0.17995049064235916	0.07959974720116934	0.8013978767783013	-0.6355418465055972	-0.16937646178533775	1.4204840750874974	0.8151486667216306	-0.16476606377340614	0.6795206443258333	-0.5016864544789174	0.2525349479114474	1.1296744127187766	0.49126555998051663	0.9373955515018942	0.7239623116015396	1.022992951344067	-0.1505299147423681	1.2572981690862592	1.150643742026298	0.7491176543245535	0.32265874875726697	-0.058347560536732346	0.8572538076616032	-0.5076673678430417	1.228585119185193	0.3496802627737215	1.093987630788708	0.34010377417740895	0.7443213606918335	0.9947586884358512	0.1851896085170346	-0.031891868390234994	0.8371675548203082	0.9460029200330398	0.6476393030167313	-0.41489129510256045	1.5054345086433307	0.3478619096849827	0.6715954364619242	0.927537246347516
0.23110280355516732	1.494447178897897	0.9280135838259456	2.042536058775077	1.1485072320333283	0.7970278638342004	1.5962772345559697	1.1390293932977678	1.4072357936513522	0.9795706688939244	0.8008612249183792	0.7511735792901301	1.3799069834363047	-0.1308713894954142	0.8176747268869025	1.6070797481081482	1.4734780394469504	0.5618365155831946	1.5095707652466186	-0.5358847442098941	1.261392078295625	1.7672044442421024	1.1903062785516654	1.938456033023752	1.2020264952767437	1.3373408225648735	0.45472572786082854	1.596836473847056	1.762594831811192	1.2960778713165328	0.9862961003227365	0.7619541540152993	1.9806965311885898	0.06563310237528665	2.4722267487649594	1.4425081130453032	0.7804746121372826	0.37542690723942596	1.1519581574482607	1.8645977982356188	1.1487890761381256	0.1419201924559879	1.4534769815467405	1.7346776888716076	0.4623416219251325	0.9037589455120959	2.3696206151006547	0.994787271511601	0.9609058064185643	1.0543782866064715
0.02895497572419676	1.1862174083531045	0.37469869296825925	3.162772881038874	0.8025144232841879	0.5168737083184884	2.4331766394174603	0.7506861487844113	1.4957961350236544	0.574193186310279	1.0534585129155996	0.3352823833370339	1.4006039161882093	0.6883655902112618	1.2982814438658643	1.1797121796756245	1.7335910827000653	0.782619590184865	1.5348361495484584	-0.9000403270783092	1.2223562462044426	1.8490848715428228	1.0063327225312282	2.450402733787626	1.2501401015056546	0.8322570089815086	0.014355241039686288	1.2413447768555605	1.3280528655660904	1.0249013451203348	0.8140538709941743	1.414825019702612	2.451415392004786	0.015379844298577722	3.0671572798087605	1.3296186887363948	0.281106642434293	0.05705103594395788	1.2493285909752823	1.7548109136050285	1.5227739577785153	-0.12621184500925267	1.621903027400534	1.655986948802767	0.035111714264375905	1.7773280207431852	2.421469590512842	0.9628496082249657	0.7859041362886294	0.7674652228683181
0.17109364587435438	0.4633672644419365	-0.6533610044601701	3.448862200011857	0.3261649469556444	-0.434774953875763	2.5750343208090447	0.2499868612205306	0.8956026223921421	-0.18193817180813715	0.7771538461500775	-0.8356292221597618	0.8730635728192717	1.345884011961618	0.9844758221387347	0.3282595300368531	1.329730435519371	0.33771132399439896	0.6833610306664034	-1.322986742725739	0.2736015143222677	1.3957586239982536	0.1936438312018639	2.0164151772774024	0.6671097639517941	-0.12731178129440604	-1.1973829424290396	0.5548976439920043	0.10882564403388265	0.2472745905984739	-0.19478603645564588	1.4716418399691475	2.044787922283348	-0.5877812324524048	2.5839416576572805	0.039837173043110935	-0.2586601959169535	-0.5248362288614992	0.8528158895640305	0.7734473188203872	1.1171525181082633	-0.6011158142242267	1.1483486176289135	0.7356953750196142	-0.49521433487381983	1.7654700294220247	1.5191413319100326	0.32897391774412965	0.21828835787722117	0.12957926065024777
0.6328247501567376	-0.23677619068337896	-1.35979968078146	2.7218629197816853	0.1340194321080884	-1.2459335898122699	1.9202382700004612	-0.13120644753636312	0.14317816331987723	-0.964989583419153	0.2458774670715492	-1.779218370098897	0.16709434483993604	1.4132610099653924	0.16379015434529925	-0.4708276695009758	0.41441165324447543	-0.3498595406295497	-0.5397701754780547	-1.42706292032582	-0.7049143047099903	0.7631364407161118	-0.4718734852491552	0.8072343932543853	-0.26335718183195395	-0.7987930615441796	-2.277689866768928	0.1127763967571512	-1.0809008366076067	-0.3939702365789165	-1.315351974585673	0.9050312799297259	1.0620091778981096	-1.1929320286401883	1.3512850361812592	-1.4250450836220894	-0.5822158318112236	-1.0169618321105007	0.13762399006844203	-0.35976771607436503	0.2669296394552031	-0.9336361872813499	0.2708652693204254	-0.33738420403610847	-0.8288878529290765	1.1397927770244156	0.14002803761767416	-0.3343935208032617	-0.36655188763571406	-0.5478183808838654
1.0313592291643934	-0.554470366915141	-1.1807382439002763	1.3568831852913354	0.40450837549176477	-1.185721149636099	0.8120028750924795	-0.2194791071785321	-0.0897743121555109	-1.295384387513078	-0.03846144259231902	-1.636521057633351	-0.2867980508143864	0.8493679111073573	-0.536408762910501	-0.7922955171077897	-0.5139118900943118	-0.6285690636726132	-1.403087635086268	-0.9850076561372128	-0.8257599608515133	0.3126247046803553	-0.3521419365011851	-0.4820417235168945	-1.0051500866072707	-0.6595219096151954	-2.366922365112082	0.22492820179408746	-1.4770673270893198	-0.4558110389238286	-1.6967274176180551	0.05854174878269437	0.05696994522889386	-1.200890846237893	0.2000492720862299	-1.9245797344566504	-0.49364792664578405	-1.0560655978032258	-0.46315431996860845	-0.8677820771410671	-0.4153434696027989	-0.9036915370844677	-0.5008309023369043	-0.7543363240846638	-0.7461455291355635	0.603498582838914	-0.9250817645163089	-0.4355195828020299	-0.5711742402725215	-0.9043898633082074
0.9989030270909177	-0.46860855692615355	-0.25047715793133923	0.02030652639791745	0.9272930341240563	-0.19789519917798506	-0.17322006598415374	-0.014164547434308917	0.4505645013876118	-0.9375909668404167	0.24307682405304262	-0.35831325509490575	-0.31034611250055516	0.010375868956064132	-0.6244324033638695	-0.5345136722660961	-0.939335644186648	-0.19844093576400437	-1.4101803470395708	-0.07215433374781866	0.08455245591493928	0.16194547887127958	0.5182212799188023	-1.1289187224972301	-1.1718680302602267	0.1816616721050963	-1.2905452381820113	0.712089755143673	-0.8854489227922872	-0.008136572165099075	-1.062285269315505	-0.6203766017933143	-0.5389415485737281	-0.43459536784647507	-0.18683070439905058	-1.0922870152854882	-0.028715620374080767	-0.5488456661422505	-0.5665920082686591	-0.47747384863911274	-0.5019106190214725	-0.544033625408663	-0.7390063261457561	-0.23550524773440132	-0.3041293694923572	0.6343878336012253	-1.1102199679898324	0.1484101260429777	-0.2684536881181572	-0.7646980720944826
0.5461790414078016	-0.2538844844966609	0.6996830273426615	-0.7455845586543323	1.2617693219440147	1.0659100294459785	-0.5669679216929177	0.30284101010268155	1.381937232470903	-0.14054960871672179	0.9522180673602167	1.2539463390280827	-0.05959260135465516	-0.6505465604193308	-0.08143024184552736	0.07394163082727809	-0.6721630225244021	0.6100078130300812	-0.5624555506695814	0.9864078071303983	1.3737253828435085	0.19862103580301535	1.4663773425448512	-0.8843809850762234	-0.7750428602852604	1.0889962977847865	0.33752789732201993	1.0982809921843202	0.26489716100358296	0.501361075906499	0.09561935720482734	-0.8604304873187277	-0.6205122289889772	0.7280374817749391	0.22228456447165051	0.43767025417719707	0.5288137899589819	0.2516889014502053	-0.11253643826693495	0.4526099218969508	-0.042676949005858764	-0.07003179841979126	-0.36914346282772376	0.7585286317387477	0.19231661760026272	1.0520668361243761	-0.43201140173214003	0.9792289198544796	0.32921051513379074	-0.23167399852891804
0.050395945759904734	-0.19779207729325896	0.9294391840930445	-0.8143117232267923	1.0673173341807884	1.7727772415191136	-0.27703570272665146	0.4739692026948277	1.9828610109286884	0.5146365786152592	1.5796936603611134	2.1687983568885496	0.14865103509005465	-0.9082899287451619	0.6755729513249228	0.6880360453107671	0.03421439331106327	1.1119102033255444	0.6914425720366879	1.8143538242734059	2.1157316537976794	0.2624160330883366	1.7314305803600012	-0.10910555772135348	-0.16370233400669013	1.4032333307242797	1.6044102163150469	1.0134357312868094	1.3020793695369475	0.6582880433579255	0.9641025730524351	-0.6805507666923103	-0.36075247766960333	1.6416766161917025	0.8487872751248768	1.6158210211345996	0.8178455433783233	0.926146853699796	0.5983083760691689	1.2790507365487318	0.5343690536690909	0.29664376781191404	0.3221640098122233	1.4126651973154263	0.42191269816002525	1.198000748190244	0.5768797041315231	1.4166519058729066	0.8532393065184487	0.4045484230002095
-0.12775602421450555	-0.35016181469499164	0.27003899448928	-0.4753781099431859	0.3356096424013484	1.531870269425138	0.3687078361132693	0.32379047061273986	1.7482096835169811	0.5501958464886086	1.6191396951253467	1.8858909568841284	0.08432838487299954	-0.8438690807766391	1.1330657541032403	1.0666334586924602	0.6632555147765286	0.8527468967668295	1.7200262599104772	2.1767452484904646	1.8270859507458874	0.2710808912419802	1.0505087546165524	0.5248146256257352	0.24142207548278843	0.9108599643607321	1.9562774467122184	0.44690826032245784	1.761317267428551	0.38661711824199785	1.0720131218414433	-0.3119154893200152	-0.02758761383403162	1.8470135581347773	1.0223896830122536	1.8050682806058944	0.6379110699132863	1.1682600958550715	1.110940101142453	1.549034747109792	0.7970289754405712	0.4578430614589367	0.9073015404307431	1.1950239985143405	0.27576527974654547	0.5599745659421586	1.264534718954005	1.1062769848241072	1.0396985863993329	0.8480642070177213
-0.014865627739498014	-0.5208977668563486	-0.7785334123668473	-0.17781366772194465	-0.6361532172352341	0.6138495281176196	0.8275272026460837	-0.12846104899366917	0.7490253690498069	-0.04954425495543512	0.9336336602825938	0.7371362391866358	-0.27188040431211635	-0.6600862910322779	1.0393456538226922	1.1360599783149126	0.7761192507520971	-0.012761359822249536	2.010782819354539	2.053286307292658	0.7601881510405891	0.18514494196303172	-0.18989744675944129	0.5162144122770107	0.19572850308553494	-0.07605326535847737	1.5048749783419229	-0.32581350662298936	1.5650101562512109	-0.08388662717371248	0.5858346793360153	-0.02208787030725896	0.17499534353607799	1.338292017120114	0.5285605518015083	1.1450958967031053	0.08204720727929538	0.9485495481315243	1.1063697415553517	1.2185885453647554	0.6256472074778833	0.44565730500101486	1.0816183047988144	0.22226864296725812	-0.10669054584716553	-0.719694809281679	1.2714234178412749	0.20163770539602258	0.8637287185478031	0.9404010875788155
0.006253593656473664	-0.488661560037049	-1.4823514629411045	-0.2109197819614971	-1.4611638315693571	-0.3474255523604127	0.6806315221164112	-0.6658771781969512	-0.4626692965804441	-0.8477712247330058	-0.15341117390919068	-0.4532583130000872	-0.771397863685746	-0.4589875587565703	0.5307436736529216	0.9204709299918168	0.28293714570624245	-0.8622847499591791	1.3873509202918237	1.5913693391397632	-0.3972306275851114	-0.07660372743943794	-1.3034403691165897	-0.14980555009824104	-0.2800896963067596	-1.0190692784401374	0.8027545828576547	-1.0046180855761306	0.8987345531085101	-0.4837897541847378	0.03561438445056279	0.04403393248912315	0.1732789452458198	0.488668269578826	-0.25327478692884126	0.2411175309087243	-0.5232796265011075	0.47135310632125293	0.5830382371171219	0.5235635060089684	0.23032958527431738	0.3538958227664828	0.8040922363379682	-0.8981662643699284	-0.4958724848418578	-1.8964579515676603	0.6877455219630269	-0.8089848519809347	0.48766828559299263	0.705512889312145
-0.371601923633253	-0.19082380011495248	-1.4395495754344025	-0.5364642082038524	-1.8632845015397272	-0.8474035896977464	-0.094211432579863	-0.9798329947643943	-1.2725500739095952	-1.3048992694261876	-1.0802159168963656	-1.0025841467000949	-1.2026618364902777	-0.20477753014621522	-0.01571583178021729	0.48147610388135065	-0.5201775439305805	-1.1148988528206976	0.09406584244592378	1.0156029470652557	-1.0763178488567022	-0.5976071233031229	-1.803966994545006	-1.043278061582452	-0.9522137586506505	-1.5198581843845564	0.35663806961927025	-1.435033359571365	0.012314017286095326	-0.708807698418813	-0.20551684313059793	-0.06387583287291933	0.024272640934692013	-0.23801757906351587	-0.695081640596331	-0.4185928598937046	-0.8173739437997826	0.0091926119387593	-0.16306261016597542	-0.2701423095129191	-0.08876940537882093	0.28825697172153414	0.272612132069399	-1.5478152351257612	-0.7486693706163894	-2.180932852060605	-0.08519365495946048	-1.4620795325635787	0.12221789649960027	0.31664750951056014
-0.9660044671017357	0.2818647853227704	-0.8008174302556224	-0.8682299359537898	-1.7281802184111261	-0.7733748620630339	-1.091664741062684	-0.8299124654207393	-1.3802776860823855	-1.1611450364302887	-1.3899390947971466	-0.7673381836067368	-1.3535436410776798	0.12349712260267558	-0.25124262062338326	-0.05304548605788651	-1.1515769279508223	-0.6518003250800665	-1.2768790558049528	0.5564117554016405	-1.1447033274741956	-1.2918071705834768	-1.6399773620886737	-1.611068140806965	-1.4790995105428144	-1.461809446722562	0.31158236895584396	-1.5594066336034351	-0.8435069306724771	-0.7863781428419253	-0.18146668690945553	-0.13989808474270793	-0.1158038560709882	-0.5381989131165089	-0.4338531013312373	-0.7466632276326977	-0.6069524012064805	-0.23648487750380476	-0.719230868545362	-0.9710106514178507	-0.1859640056665494	0.3639883535241811	-0.2029418079229357	-1.4748787584615588	-0.8352392945370022	-1.3223329647164284	-0.6124313600615191	-1.5500358271674197	-0.07073080773382402	0.023855267808291027
-1.1545999180044404	0.8331901474170266	-0.012455318140610284	-0.9227518547042535	-1.0522930924424714	-0.2966252073574408	-1.7272826996820776	-0.18229885017769484	-0.870562207299634	-0.5506338376140876	-0.9554687653065222	-0.05632980592605577	-1.0416735545799747	0.39180391157087713	-0.05487376953046348	-0.4460924807502912	-1.2426764243901105	0.18467048139428138	-2.029451513575168	0.3963196868167053	-0.7966438484604311	-1.8000303110271079	-1.049213422877564	-1.534861913325098	-1.529435937881595	-0.909207875075896	0.509796418578254	-1.2856641165759781	-1.368838536822654	-0.7058185163434139	-0.15304509641197162	0.04098015601510417	-0.06551691160921633	-0.34137806444120117	0.35958240218354326	-0.8623186491006254	0.04099571688324877	-0.17825245433963224	-0.7829472007374226	-1.3891247286476398	-0.11126970838766047	0.6922319605532584	-0.349670730407644	-0.8155162957146866	-0.7266578867391187	0.24573189957359537	-0.6508951801055101	-1.0970431250332153	-0.0015120227358440973	0.05356699232882011
-0.41519889644976515	1.443453547264345	0.617589781880241	-0.6530286748217909	0.07094111464750658	0.386402690234291	-1.6214351532542366	0.7379403712418621	-0.020283173622303072	0.18991354424310194	0.017767470449360376	0.7421670868688531	-0.19401884415899598	0.3717935051596421	0.42789132711609473	-0.42840545198386953	-0.7536000600456102	0.9435340353265275	-1.7214256017451735	0.6040365167952345	-0.24413691717796143	-1.6569039289079375	-0.27198326637124903	-0.9036093117368588	-0.9286390753168626	0.02296369028116007	0.761008298508372	-0.5015622491854513	-1.2475544526421618	-0.35669908119544214	-0.2101127799213514	0.5427860874429264	0.25495970220580394	0.2448374059692792	1.1308522857363217	-0.750952731803773	0.8387977475711325	0.16612055021869573	-0.32206549128460993	-1.2853501806240042	0.03321932523791459	1.2972546718893772	-0.057598017906116836	0.1394334771146532	-0.3171777783611051	1.757276972085137	-0.23246335774869695	-0.2166955824346592	0.3368677509702458	0.4862832266414694
1.1045888917521456	2.0653473045329442	1.1076403800457244	-0.2966737674451819	1.377801457447433	1.1572162347900417	-0.8673185323885684	1.5143368844114464	0.9116012766079841	0.7915102452430821	1.1406566279825179	1.4228209727874026	1.0164388047106214	-0.026573036612388863	0.8800297330267605	0.09228762953017428	0.00965064302020639	1.4045161616727786	-0.46071025786082537	1.0677908148123518	0.4297730991685806	-0.6803117304242963	0.5662056233354406	-0.13072905494695528	0.18711036205107576	1.1523829133491228	1.0081974185528744	0.7193517019512626	-0.3610578530061547	0.3173794340936888	-0.13882222984530765	1.1529078853587726	0.7056028313605155	0.9927935146411546	1.3444135246088404	-0.22359267832698448	1.405158407808059	0.6666059621188477	0.4001264187940118	-0.5136641224645584	0.22869367836483875	2.0062300231400605	0.5462557301402658	1.1396077897795869	0.4746974030100811	2.619927405584201	0.37893963791865737	0.9383506240709185	0.8270152806228004	1.1623452753089782
2.536029836488275	2.4557881016399494	1.6023023474679654	-0.20557165861315893	2.3894278525730606	1.8544499183030825	0.010451496380937019	1.7146517456914323	1.7288009884832813	1.1532599984827356	2.0064311873793383	1.9165546437198087	2.108420202595686	-0.5791054223937665	0.9667987884733675	0.8587675437155277	0.5728815859290047	1.6130584623982527	1.078490615271731	1.496656001685729	1.1410988500118084	0.737414220770368	1.335714066936402	0.29897385279776567	1.3250652809177035	2.1259421224727117	1.2486533711551402	1.9375452177653232	0.9749960537670224	1.1100349723204364	0.3020604211320297	1.4414980258465901	0.9363563548783318	1.5793375159402316	0.8125793276469253	0.7549162840743394	1.420928580792364	1.0690056788747486	0.9483549204041356	0.7294885135067466	0.5145619013694976	2.441262702697913	1.1194020887149516	1.9686562616948946	1.488647324544731	2.6737827604280193	0.8069772015340152	2.0931888104473164	1.204290151554755	1.704141423079528
2.877432555096084	2.1946238796859934	2.0413754598603497	-0.5811185681851444	2.5544739262814726	2.1502138853054267	0.39580839463802203	1.1089893124273356	2.222964476882855	1.238208136162554	2.302387014063254	2.0930730369433097	2.4599915210420447	-0.8347527733375258	0.490490690958293	1.335122745801801	0.5598019017423145	1.6552256978736133	2.005455808480918	1.5481718255762162	1.6234769100258368	1.759094492746279	1.7646084731700578	0.09786996957579505	1.8243247046078508	2.448854198253523	1.3643365756629025	2.4644432575333313	2.0394028493647003	1.5570099725083062	0.9908352476037472	1.0121676237404347	0.5865766096846148	1.654339483969958	-0.2561047451772208	1.7571331400118007	0.7684327328646066	1.0589196903193112	0.9404252309612483	1.837023017445778	0.8477731384888932	2.2014760027853173	1.2552329576539125	2.348403562734213	2.22864025001831	2.0905211605988123	0.7260751805659954	2.8016551788243236	1.145816165842332	1.6994977844626493
1.769608042040178	0.9879370276633107	2.082524764415469	-1.3068120091684414	1.5798363475361368	1.670177326701278	-0.0054630889791871876	-0.17669232019727363	2.1633000013739525	0.9510324102002264	1.8832023330709018	1.7190203127725903	1.6887620903275555	-0.43980868202197093	-0.4945172008700881	1.044703934862152	-0.0986220963308787	1.467582808157295	1.754781610024977	1.0435918483571356	1.4898248330856587	1.64901097989466	1.5240858453360524	-0.674269769042476	1.24967287424317	1.7560149169527075	1.116286640642935	1.7986683105884171	2.1091018926041802	1.2390174001128422	1.3862715531549008	-0.19398732721146625	-0.42659585601374866	1.0146759598483475	-1.4481321496073822	2.036291433812111	-0.38919600938586935	0.43815305455520637	0.26795739515372297	2.0934648720564986	1.0317787779828285	1.1567754817910618	0.7220299743329137	1.9810606093115386	2.081204585909628	1.123306896186073	0.030245872191817322	2.6080270970003547	0.4776196375431385	0.9664243311347313
-0.19186154706243463	-0.9596658051685397	1.3994354109019738	-1.9997133710378359	-0.27464848299853084	0.3315193936615682	-0.9665477100589301	-1.6721971707355265	1.441258801922452	0.1873219427706132	0.8328371642553696	0.6795744174059478	-0.008549831424507194	0.5553483925534409	-1.657381875011038	-0.054835309379527485	-1.120603179076749	0.9043047103682523	0.461489940321439	0.12808861722850787	0.559466960488231	0.3441641889420232	0.5232299192701508	-1.6412706630710867	-0.25342568518396696	0.15399758730530122	0.36667894280927604	0.06856699906423486	0.9920953210393609	0.15643985283541093	0.9428915627784925	-1.7668557411745875	-1.755189957094971	-0.1994217476163385	-2.380915399870565	1.1136230471795432	-1.638671015983685	-0.682744290807187	-0.8160979844962055	1.1930036463573737	0.8356863111842492	-0.36993222821772476	-0.3508244558208513	0.7876736888524631	0.7631092327141246	-0.022572130824890964	-1.0692151290752814	1.3760560047543495	-0.6390174640810434	-0.2830599674291943
-1.8853097073364637	-2.8768565561529993	0.08137990313847679	-2.245498305322784	-2.2193520280166297	-1.4154828366867278	-1.8940687458274281	-2.765876767504978	0.24685513136372514	-0.9669787614286317	-0.5177982246847928	-0.7563117918088056	-1.8662932806205454	1.6690117305429624	-2.505762060308216	-1.4706078345370712	-2.016497521506352	-0.017699445507357435	-1.1156133973916225	-0.7682513972501406	-0.8548062968285052	-1.4264599126638562	-0.871193591828527	-2.30281051364941	-1.9458200238297383	-1.6948381823492191	-0.6852241628900919	-1.920581105597285	-0.7477060100552415	-1.1752720245687007	-0.3443255253139737	-3.0087073812011376	-2.768534521650872	-1.476983120324437	-2.8278879949569875	-0.6945072686944382	-2.4805406155917793	-1.8521433890164052	-1.8170448403897306	-0.4456777155047593	0.2181213280533315	-1.7221845658041113	-1.4944026111504327	-0.8696936913255254	-1.340227986645859	-1.140137204046372	-2.104541588920597	-0.48658729315764243	-1.7255458585714218	-1.5276810227953816
-2.4857508265618193	-3.8347334788333662	-1.2790284724882262	-1.8539633712164008	-3.34870682697012	-2.7454811899192006	-2.2217211876633636	-3.0103075726676365	-0.9413212764910746	-2.109994668428987	-1.6859210726258713	-1.9544712046150012	-2.9862097605386935	2.2786062290121714	-2.625331959054945	-2.4648092046886316	-2.3421230098837733	-0.9848636178217463	-2.0929046751570226	-1.1815898280066068	-2.0361815870199886	-2.617968952112	-1.9655151155580999	-2.295046122279142	-2.9145737515670684	-2.9118229267804683	-1.5327493612492102	-3.153419377678262	-2.1181103062068187	-2.050653839793568	-1.7886320018648056	-3.3428421005745586	-2.9405845070099894	-2.1878877269336963	-2.724079017149101	-2.352443758986992	-2.5724775878416652	-2.4958730354056	-2.2734897276576214	-1.8878331702822377	-0.5652922408961875	-2.3013149034463827	-2.160190702817654	-2.265490053780301	-3.270694990650568	-1.9589584918843468	-2.582503805156163	-2.1661202353171887	-2.2556490739697317	-2.2424285728349553
-2.008957730919219	-3.3861122101740326	-1.9580032817218427	-0.9655728811119693	-3.1954629777671864	-2.9818765173263904	-1.760983837219174	-2.361487290555867	-1.6249421483059279	-2.6709113810306255	-2.253298423254113	-2.302815418809533	-2.9198148749487056	2.011162788356473	-1.9262026697928691	-2.5362884908670194	-1.9284612940779138	-1.5533148568694468	-2.0343493068061576	-0.9199240817581434	-2.339770249055366	-2.5954890479263866	-2.190538528927246	-1.5866419510843783	-2.6691920439152157	-2.9651478467365893	-1.7037101329475328	-3.072671910509134	-2.376847060125842	-2.0873854688623794	-2.4595784625526806	-2.67154638456526	-2.2017307527244983	-1.9877853294746566	-2.1377941388750004	-2.8230788952192007	-1.9185481093164007	-2.272258011413337	-2.020381130006436	-2.316687694318204	-1.109109066214918	-1.9641172449602746	-2.062147971523816	-2.733830690997911	-4.0394820159881615	-2.235523032224522	-2.2680760176787356	-2.917806257387764	-2.004841487666964	-2.2156396279242445
-1.16090611025795	-1.9259943347117163	-1.6499365602954128	0.0466829099176653	-2.0220211795322385	-2.0936436949502824	-0.7732968727076966	-1.20262343477162	-1.6300596341533573	-2.2804729041400105	-2.0960333407235505	-1.6825182655357678	-1.9530646742805282	0.9499688109277918	-0.7295110761644397	-1.7309461891756424	-0.9660540417836002	-1.49476444994143	-1.1882485404092142	-0.20076058496054539	-1.683937658729031	-1.5446965684499765	-1.524083346414712	-0.4990107896039445	-1.472735683847399	-2.0242727185608382	-1.1467961837579104	-1.938274982059796	-1.5445336790579598	-1.5025272064158908	-1.8972476299771441	-1.4211044017846999	-0.9812710143541628	-1.0742179565013819	-1.2638343210824	-1.8688260093145619	-0.8720276384170287	-1.306187718955997	-1.265499540839923	-1.6159882400874448	-1.163492935811326	-1.1206417037049488	-1.3552080411684186	-2.144209185851672	-3.258115850860467	-1.9504020643491609	-1.33297819849148	-2.5456515422695176	-1.2092566198091266	-1.6441441848905178
-0.6784587751928285	-0.43580781991709616	-0.7190631148673282	0.7944461114925032	-0.6199532954834277	-0.7419979097907045	0.25382032620621303	-0.12850176064108393	-1.232304073951678	-1.0779150398549506	-1.4643703124672183	-0.605647522690443	-0.8565572670138449	-0.4601725152294756	0.39369694946548905	-0.5586024688996182	0.09928169412804706	-0.9975910516060891	-0.2378243590578948	0.49102676187086786	-0.6260614914666952	-0.2549052056820468	-0.5168393696651683	0.4691079089162214	-0.13744200779227403	-0.8105611449311342	-0.31194078567686834	-0.5960709027468549	-0.34747163481947996	-0.9090618307636915	-0.49415489536069906	-0.24319847615945675	0.09743865515975973	-0.06548237341513263	-0.4055336268054087	-0.25161860274429104	0.06959869197088037	-0.11166799793363917	-0.4312813705761455	-0.4329748829661595	-0.8373066288491724	-0.43947824273407554	-0.5110571537782092	-1.0283096555251836	-1.3952014347566468	-1.3948450351863992	-0.2544061546226693	-1.5108865617138603	-0.39471714453187956	-0.9430283700230436
-0.7561600309182667	0.22909607548367808	0.08370093461920997	1.0615589613398726	0.23626309212172752	0.19168577118686392	0.9318207867606269	0.38236549556466115	-0.9322976375609786	0.3233975908217179	-0.8315491546340512	0.14194353513452487	-0.2934319940501383	-1.6909514400023065	0.9476668347695926	0.3860372979167766	0.8000857247898752	-0.5146117836458621	0.21505933679876407	0.7288951815733319	0.06641709387448266	0.5216291195324275	0.12407603210378138	0.9146959361735705	0.5697123705880853	-0.05731041240210793	0.176922325586677	0.15368045878180137	0.3568897054681892	-0.7991301534826291	0.7905013045999173	0.395350821415602	0.6293741987347165	0.43311931907468443	0.11662531685565014	0.8607338000781513	0.5491390298209492	0.747896600825246	0.11614069775895425	0.333847150156732	-0.509575165734282	-0.3738346380549844	0.015960830995555005	-0.21216098462692276	0.5391955559046508	-0.9983672524348256	0.4739036869935208	-0.576067264645427	-0.003135521078089859	-0.4342134384457369
-1.0224870642287391	-0.04989117722898408	0.213361078219449	0.8637016554755313	0.27164636357140093	0.2303909475306092	1.1594575811104053	0.209906624856771	-1.0528874331139038	1.221193168882545	-0.5993401294993862	0.08535012264022254	-0.36153186462350717	-2.3737563844384297	0.7877885877424642	0.7825747956079551	0.8820889781237448	-0.37990897586853284	0.033567431237625615	0.41770088965229135	-0.0012038526901725708	0.5969509926086123	0.05983914521874161	0.737913768509125	0.44989107789650623	-0.013607511994462406	-0.0031252677135537865	0.08666892220942342	0.20420859485780007	-1.1524728736186751	1.155177946255714	0.4319266984820804	0.630213792451317	0.2454648012287461	0.12324066371319564	0.7948737853508473	0.5214420584779283	1.0031659336957417	0.25374415709635006	0.20936119684219598	-0.5122024212773713	-0.866351465133842	0.07522469964947925	-0.22001842112762582	1.6487599317566317	-1.0031233444358232	0.6182816288439038	-0.2633534491312141	-0.11151939911119274	-0.16648228238864374
-1.005550361986443	-0.6400823927238722	-0.2637010023772081	0.3872638264952037	-0.2103037405813	-0.4139635079381441	1.0789820197549436	-0.3869353688954919	-1.4932978670126202	1.2759201297776417	-0.8611750941428516	-0.6043571275180377	-0.6278032963701053	-2.3838874872057776	0.16294822806666076	0.6732483070070956	0.41686848661785386	-0.5412924128536118	-0.4580372089418347	-0.1786852327221811	-0.5979896123555171	0.35557691425081706	-0.4729917587218717	0.16312961604556522	-0.07543519738293511	-0.37281288454291683	-0.648910613588278	-0.4052431992729705	-0.48697762826760993	-1.4962185349154054	0.525694408883301	0.11400354048270339	0.40247430865823786	-0.30144159354438893	-0.2988992559995488	-0.1650340784140565	0.20632048421492857	0.7752173130391874	0.0915823065109812	-0.5542779091784705	-0.8516302240615644	-1.447440705026624	-0.15076952237191082	-0.9180053754545585	1.6673931812941467	-1.269446840153102	0.28893651886511235	-0.5439861961801437	-0.45483342449437664	0.009458242503658898
-0.6044812912866772	-0.7398090036496858	-0.7825931757382013	-0.11662539513191233	-0.6542208780297872	-1.0926872013085858	0.8967208913815334	-0.958856211261354	-1.8421844037529023	0.687702199180877	-1.3802937573768415	-1.2949258256007954	-0.5864173121651439	-1.8046626669143686	-0.4854698962345238	0.2942995429726819	-0.25775046760754267	-0.6501763482500941	-0.7939018072140421	-0.6567465225004416	-1.130613375984057	0.304490517158746	-0.9190631331095944	-0.42163566886927323	-0.3862756317950209	-0.6293702790744684	-1.234904582162359	-0.7287551753369772	-1.0598565314377033	-1.3443233302588395	-0.4706968402603622	-0.26504374919121587	0.22734407618838778	-0.6859932481388602	-0.8170567799078019	-1.101766009182206	-0.11234558281942753	0.3913193392156002	-0.17789981417432274	-1.2517456761007988	-1.2054412653766509	-1.6269319115376237	-0.36139368382082154	-1.6695485190720931	0.9932486055312747	-1.4026893264249634	-0.19128620849600167	-0.9660912035483996	-0.6993800382733963	0.21714891533606934
-0.13232871208327007	-0.05756508774946744	-0.7902613882102372	-0.41825248313491925	-0.6775539039000976	-1.2566648074869124	0.7432032898292903	-1.1262864535341148	-1.7384545408343837	-0.012251051226069521	-1.7754693376099835	-1.4239292384158526	-0.11395284783210945	-0.8757213082466248	-0.8016531936906889	-0.12908247123861102	-0.7243131187588683	-0.4142445788893583	-0.7043948789973519	-0.7585636845072689	-1.1570825902686286	0.6063456920707507	-0.8744325155653275	-0.6862181664359752	-0.17548104873748607	-0.5114697123556603	-1.3486346681308494	-0.5658742728637448	-1.0595704736254812	-0.6189701979462181	-1.0508757528025767	-0.5445678125966926	0.17048095148182488	-0.6067109625963596	-1.034231527966325	-1.2463762422575486	-0.26629785333724076	0.11524995973458893	-0.4127014938395006	-1.3039640820282419	-1.1894621146806248	-1.254603463160353	-0.38553264852117186	-1.8503876406264412	0.28607449972018323	-1.099666736872126	-0.4994750301262751	-1.0633662363998568	-0.7063268704266974	0.41015710200270455
0.059989590166015704	0.9808248267309125	-0.19990265691606005	-0.36614756006728566	-0.260826326731102	-0.8197889226717752	0.6652075356760351	-0.7549468059899744	-1.1604196885231326	-0.3573533468025928	-1.761464393213317	-0.9187602541120683	0.47524321054483143	0.0429239279459734	-0.6727704449424785	-0.43829965273391214	-0.6933897025120149	0.12571211965647547	-0.22354482818360463	-0.5122665624395913	-0.6930641173235389	1.003499069566401	-0.3635782990072679	-0.5008704378258801	0.377592996127488	-0.11797274217331362	-0.973197096138714	-0.02816613672445954	-0.514969659907324	0.30876135306234687	-0.851123984983834	-0.6665211538744521	0.14832014912739871	-0.15857344899921402	-0.7233223671357976	-0.5305660182742853	-0.2324727830992503	0.022645319998225683	-0.5305947021724122	-0.6524248184123314	-0.6606144373724271	-0.5750799841806693	-0.2498456726083333	-1.2909889916032713	-0.011933163138514162	-0.4048371676327841	-0.4501059764924777	-0.6877768858771363	-0.5611428353443775	0.4414055687651311
-0.031168889247402444	1.6430374801988827	0.5869778434986695	0.0652910228975528	0.37671320697379673	-0.0950685200899553	0.6958270846956145	0.024735470077338163	-0.40668035100015903	-0.2111164158082913	-1.2815535075382645	-0.17233708546255788	0.7855466575455253	0.5560880385126624	-0.1970136283433874	-0.47349312826838896	-0.12972663658543127	0.6503101170728659	0.441101332714814	-0.15237640487499693	-0.0826747949649647	1.1484956026412811	0.2748370029960102	0.05776700131859035	0.869975812924671	0.29863522112824975	-0.39925748648184467	0.5635883148251277	0.21255181206594792	0.9671070576368384	-0.08117950732466066	-0.5473881236260428	0.13582067175634055	0.33924631240441533	0.039928830264888394	0.5092369387872889	-0.03825339784059559	0.07684250736425281	-0.4378667000239434	0.3102700235123112	0.19387921059759744	0.026712880779028975	-0.04628539392096409	-0.3141021261149825	0.1230884385751661	0.3497495797022973	-0.010742623455706488	-0.029163979546506808	-0.38321554308002787	0.2620661522032274
-0.06089541331318874	1.5287795425681627	1.0663717586504322	0.7415582002344037	1.0182060489158204	0.553641196702403	0.8827023345893582	0.9192048650088113	0.17952875542350943	0.2590052073213991	-0.48365114715038077	0.3528414106150551	0.7397240310405486	0.41740402268593996	0.44472155794333507	-0.06095158175132183	0.7506610910190151	0.8766869513325302	1.0883142193093036	0.07909371300723991	0.37813359331106206	0.9820310290839864	0.7290264852648867	0.7904949598450984	1.0808731494370891	0.6277659079727179	0.09805094670920238	0.9965290834685531	0.7947068211082667	1.183785781199069	0.7781433282572201	-0.059908535422760215	0.2643369064227032	0.6596455427884501	0.9263761433899125	1.2875689767440783	0.3180595077802095	0.25871663247755694	-0.012123935975406591	1.129653898232877	1.0266222020668443	0.3411100546558798	0.22630217588925966	0.5954425287442306	0.44639337519811345	0.8470897499799536	0.732866244350064	0.6159255252051333	-0.14117831626891036	0.0335109038451446
0.28639485527742564	0.8710840125732093	1.0491236767738636	1.3897079504890717	1.5575851656125927	0.983144844185392	1.2233080770980957	1.6104495585368437	0.47000831206522325	0.7961804086828851	0.38798225466182223	0.506986372736573	0.6302974559848258	-0.269037016123273	1.0742637004207911	0.8391376848624743	1.5932150974799943	0.8140555566666897	1.5824012175053277	0.07966265166626409	0.6741088828610273	0.7835324941570426	0.9415855358946184	1.4647539982622197	1.127573682023096	0.9610976286528032	0.4810144385430048	1.2706044110502526	1.1519303617175096	1.1763104817632195	1.3823692182080076	0.8072723249033195	0.6847945791389725	0.8189609709891112	1.5410183807273419	1.6218409562625566	0.8291491110411846	0.5768779015574538	0.7887399968282669	1.6094351401644271	1.5797859540530137	0.4408873223543946	0.6586521984931845	1.1556718819955158	0.7275205606399868	1.0326720383313996	1.5840046959090268	1.070130072411439	0.3180687001879027	0.0171065321491563
0.9266038380029318	0.2655871552627776	0.7428307402008778	1.7089144861821641	1.9196537207771778	1.245324900655214	1.579742358845413	1.8709816268589545	0.5692737247181588	1.227853683137144	1.0904232562713585	0.49111220093197067	0.7826412270231996	-1.0134402175358745	1.515557554819957	1.943003766366189	2.065500801375554	0.7095809845283536	1.7987414700292397	-0.11067995254799896	0.9559759536348029	0.8579566190870146	1.0396371834795688	1.8702485731077487	1.2505049497556069	1.3801631791331186	0.868151468653487	1.4447331116184958	1.3604896990926112	1.275339583002549	1.6685073799932555	1.7768186079643606	1.3296779745313538	0.9468434067962184	1.626206300666252	1.697392191268025	1.3695641461050918	0.951245577436852	1.777862018670256	1.8052516658769253	1.7937858525217463	0.5228704343821831	1.259154963959062	1.3843941701699893	0.8969453302710535	1.0792668183007128	2.231389683959231	1.3096592858404537	1.046236992182923	0.3267577523086091
1.396433904732242	0.11426560659787517	0.47068916053403	1.5337619238932643	1.9576243882410898	1.3729298362873366	1.6926952562279025	1.6385813293531022	0.617977942592033	1.4742495197747374	1.4408724303805371	0.5682133049455671	1.1768859995281455	-1.1871934149819083	1.5873186544091633	2.6570866211266573	1.9967620605437515	0.7513431101763216	1.5979219259962147	-0.40327143927762055	1.2490615382814882	1.1819032998913774	1.0970061358391003	1.8647060298618343	1.4788130682899292	1.7345925954044026	1.2733099191055686	1.4523384846763303	1.4213234809671644	1.566145343794225	1.6927539948965988	2.337421599865688	1.8391148876303633	1.049713185627747	1.1734706117897984	1.681754476086737	1.6679765815936072	1.1396119466530772	2.527770295546491	1.784504543270707	1.7200336486724417	0.6697204713316656	1.802908151692325	1.4190745923801802	0.9785965555606827	1.1338670440419276	2.3249005362616035	1.3493344850286535	1.8107119757844516	0.7777890913496343
1.2673318490005328	0.3057741314644179	0.33735683679518724	0.9456564871041164	1.5113314363043142	1.2637317917540078	1.331489221974135	1.0466649160657955	0.6154949371544001	1.4676507873000126	1.3678708229439838	0.7659595483873987	1.4232536567357712	-0.44497744670200534	1.1790089742128977	2.4050757734902053	1.444870246733072	0.8426306702425478	0.9230904848355777	-0.7345015855285713	1.334933124799489	1.3711826329460026	1.012815522903102	1.437504970404081	1.5409598143237602	1.692478449874695	1.4764806403240103	1.1270540944167606	1.184083506942865	1.7962616894563024	1.4284162681854122	2.0785676599487743	1.7810613452768589	0.9454346486973662	0.41017364347008234	1.4579835419053955	1.4553717718019452	0.8628287833984719	2.583906603947444	1.4627423549571088	1.380726555644099	0.772034268541157	1.9009934661651688	1.3079364011923367	0.9529795184701277	1.1312470907919638	1.6670205689117144	1.162740066456101	2.172816962212863	0.9951953203146097
0.5674141082402219	0.403245012762544	0.1737105166326903	0.23718396962914903	0.6088710749749847	0.8100689015200501	0.48009669135487226	0.38837229935629886	0.45338834747038304	1.1392684308800847	0.9656877753886184	0.8659801917528153	1.1411433504779411	0.9748939912403479	0.38354220204184153	1.0762880623580646	0.6668466894030598	0.6916456168855666	-0.05696150623906397	-1.055581028793457	0.9627743347537521	1.0201000622470568	0.6437703780941209	0.7606841933220709	1.132123648868894	1.05765941172493	1.1993733893021623	0.43009156781007823	0.528898052699029	1.632453059483791	0.7879294531324326	1.065037075868002	1.0110995298475682	0.46037302220601917	-0.30942542087930003	0.7798152551490612	0.7027383044101947	0.07352849529290861	1.7848100338763369	0.7127691811612301	0.7520165987926466	0.6776480544642479	1.2879200394743824	1.0013029078582913	0.7352067776237101	0.8823152537597462	0.4110381447053245	0.7439243945724702	1.8079838584407864	0.7114114803314019
-0.19573587247963276	0.12371638669163047	-0.20601727007843565	-0.26560976523778757	-0.4077017769758764	0.12338413197313196	-0.5990444757045575	-0.006503281683005433	0.11251392830721256	0.518693360635174	0.49566590653481635	0.6688638333102257	0.3833784185533177	2.3336149395636445	-0.45584584005147616	-0.7776081151718559	0.0013665441062165073	0.1391170386835388	-0.9393532819349447	-1.2824523657112221	0.18182783094277574	0.10139479395590284	0.03995899486084715	0.15148066460158222	0.27986214545189614	0.04601916565012104	0.43044711679580583	-0.37507036969433527	-0.3904147385358213	1.014053811337567	-0.15784355539890643	-0.0977151184921702	-0.14554618865201613	-0.3084977805538734	-0.6573953768918475	-0.3258558850877058	-0.2672618136692796	-0.8844334675939306	0.4352810581197889	-0.37306243577935794	-0.1098894750315145	0.404812622778584	0.09604378456546932	0.5215466898135989	0.2938404461426682	0.34798910858171606	-0.9252310125828419	0.2220650768152067	0.8033894042565137	0.0016182968860367329
-0.45133151819090944	-0.368423701685217	-0.7203702653775282	-0.40332645510982323	-1.0283017244087576	-0.43114678521486094	-1.497271048343578	0.05017474933322574	-0.21198422041959436	-0.17788136506974644	0.26772493241700784	0.24496145809409092	-0.3261359912479849	2.8498975888667335	-0.8992102761432244	-2.2251928950956192	-0.2923715066447532	-0.6077242104568442	-1.299575717750427	-1.2980822390467142	-0.5741537395971148	-0.9515633600924157	-0.49361998420122644	-0.087980801774348	-0.5729055024099986	-0.790305367874902	-0.4426917677066515	-0.8350570518044761	-1.1341082768093032	0.25869323321453885	-1.0460090903179982	-0.6389008330137942	-1.0805534667276155	-0.960842174972321	-0.478864995340858	-1.375367326096963	-0.9420852689149618	-1.439471993451058	-0.8408549446190846	-1.378137745218227	-0.9595683934380329	0.1880355200541298	-1.1463787671252266	0.07981754921482177	-0.23800804858004773	-0.2054860416970891	-1.7210808827142583	-0.14782606082798563	-0.3440757571824756	-0.7542488803834482
-0.05108516896150327	-0.632026632291365	-1.0238676381736784	-0.25918554242630265	-0.9356850355320363	-0.49447507942574437	-1.903032223374006	0.47401748741415534	-0.23269228413475293	-0.6228252983216247	0.43075156837202083	-0.09880241399842803	-0.4222797412796967	2.2242418528118493	-0.7032135930815123	-2.5614925281863616	-0.1652108981601138	-1.0936957837969603	-0.9947653081207336	-1.0386483654791325	-0.7968578627033164	-1.5696153465153966	-0.6188763906865009	0.12526497262744046	-0.8927807815344627	-0.9797163699300895	-0.8793642701482629	-0.660079611231287	-1.2744156697337836	-0.18881523556614793	-1.398331570846676	-0.1893315792518796	-1.3322839781675762	-1.0781941923596938	0.1230016510185974	-1.7308971676987912	-0.9716200562276035	-1.2129139175814603	-1.4917824860777935	-1.7918370013253828	-1.4395556985481206	0.28503791570827486	-1.8404690314833607	-0.041249238165269056	-0.6119427385363098	-0.3759656431764893	-1.6508568415096423	-0.17033575873830795	-1.060145891143716	-1.1593815501878402
0.6128377215416742	-0.40378980093955047	-0.8219529712468037	-0.05825871448534673	-0.28276398394435553	-0.05247542344083628	-1.7769367543784536	0.937099560268367	0.14504349046136195	-0.6078832997225048	0.8241885130517502	-0.11301478297980995	0.1772504095769215	0.8446703964991683	-0.02884904705113445	-1.7868366311243717	0.197209582382024	-1.005648454927485	-0.30112665162176827	-0.5892280530599073	-0.35481882933135456	-1.495825891023044	-0.27931714894079096	0.5663311397304511	-0.5162781794953023	-0.5322722283980132	-0.630838614525028	-0.005871284427126188	-0.7634457923899081	-0.1374209414177321	-1.0077789948119207	0.9142185693559424	-0.9113135214010115	-0.5952455668067438	0.8191885443462531	-1.1569504841314315	-0.4366238961851736	-0.35905801263701775	-1.3857384362582836	-1.4157911429796814	-1.3302185403445779	0.7117128700306199	-1.728661939925487	0.2410596570005949	-0.6567796241788192	0.003078868179530498	-0.9209755860232767	0.08818519319737302	-1.096496530219318	-1.0957933101669113
0.9593198186543977	0.11750364469845614	-0.19818471953093597	0.02203411481212134	0.38921885233975323	0.48974403260257976	-1.3329287557527316	1.0749977507849555	0.6578547052338759	-0.23481827781526	1.0523525720364222	0.13402557599051138	0.9490803180321942	-0.4838234190822051	0.6392051474366898	-0.5762668317018949	0.48497178301136085	-0.47315777640369366	0.2650331228979553	-0.17663665284956767	0.34555815813562174	-0.9627311335340436	0.2075968285830583	0.8354967195477735	0.18264736628862324	0.05576864415336482	0.018549954028795498	0.6051857205434382	-0.022903528663087307	0.1893425705774232	-0.1746973683797224	1.861909808592539	-0.25303925980155967	0.0952968269329919	1.2200899697035388	-0.09822145541174435	0.20455026071470245	0.5007288050293383	-0.849263959798797	-0.5765403426635639	-0.759861468001185	1.1631909082822252	-1.0619759218130997	0.6623211666446757	-0.4326068888108153	0.6464192396077687	-0.13163907456795876	0.3058261426354891	-0.6754421075257742	-0.779910725750018
0.7169106315530404	0.4424536292658357	0.3852650379989249	-0.02522603775691039	0.5672447117896965	0.6222985055370224	-0.8557279624379868	0.746356665302853	0.8459270155886278	0.13745122806547913	0.7820798312475619	0.303052305162594	1.1910153707085729	-1.0862868609568015	0.8403696215944475	0.2437926250026347	0.4584602266373327	0.01977151045780115	0.32862503461429066	-0.027221242832688404	0.6812083381938513	-0.4553215126223453	0.40453061386411854	0.6486581513257184	0.5969465052295034	0.22911975373175544	0.465285272560132	0.6969238294375966	0.3664410920566968	0.3606837704502551	0.47818224815751215	1.9798518467865676	0.15482301146357946	0.43988460090845033	1.104792352239022	0.6357223178155335	0.4710772845560055	0.7476117682626142	-0.3743885595951499	0.08937930553099777	-0.15553865948955034	1.2282006228927467	-0.3824145111762065	0.7833027904977437	-0.18277956506455667	1.003671752236833	0.162856371454708	0.16868630035183915	-0.264204492135704	-0.5425604445844288
[truncated: 72 more columns]
