# Supplementary material for: Diagnosis of autism spectrum disorder based on functional brain networks and machine learning
Source: Sci Rep. 2023 May 18;13:8072. doi: 10.1038/s41598-023-34650-6 (PMC10195805; doi:10.1038/s41598-023-34650-6)
Supplement: Supplementary file 1 — Supplementary Information. [file 41598_2023_34650_MOESM1_ESM.zip › matrices-bold-time-series/ASD/ASD198.csv]

-0.938802000778255	0.4049833497211163	0.654719844290507	-0.2850627193497843	-0.7763523554748426	0.7533716308137954	0.29879889164585377	-1.0790627131166426	0.46830872386493483	0.03385387565591085	0.7395957815044933	0.7119675230627672	0.41142691268233667	1.2686701622237813	0.028062247618269642	-0.1510193178138907	0.5116311971609514	0.13267106371034373	0.13882093093790535	-0.17603538127677543	0.7010163518378972	-0.027076229592430265	0.21353188931552058	0.3635749417405858	-0.8048711285206083	0.22035161218943702	0.5544569878059002	-0.6471428298267845	0.028483094312892525	-0.06799931514664512	0.164593921809663	0.25478422032024917	-0.20738527729080106	0.6238960820944706	0.7945357327956228	-0.3573822015721258	-0.7014936067498547	0.17629686154991034	-0.3159593251544836	-0.07702821667197338	0.7399182701217251	0.12619164319088452	-0.28574522332800645	-0.32323609361238537	-0.08394422136119897	0.4941459179646318	-0.0940144044957705	0.30757471956420984	-0.11551924823760244	-0.5491691954164447
-0.861365767392355	-0.12399801559943466	0.2816706118080462	-0.4601680625153949	-0.7854873918175828	-0.02374539882139381	-0.06370258735331974	-0.9780223709483566	0.312855573227968	-0.2597876529801245	0.4857901863145342	0.5443691350003689	-0.4443371679572608	1.028688840302364	-0.37088610596177	-0.17575569474816288	0.11929811608831552	-0.21008629623814495	0.25219270742088534	-0.4012827074573383	0.6643572519023477	-0.37903947409534494	-0.2106341177891316	0.13020131054526812	-1.3345449160279297	-0.23017618653576394	0.12934562023456922	-0.9273450346705726	-0.17255651880688358	-0.4941834099692618	-0.4673245076903022	0.4144195411262796	-0.4278524630898712	0.1255006007501197	0.1470545314843207	-0.8442598754838114	-1.2198412899610058	-0.4268043871791227	-0.5658042891131378	-0.4698227539432122	0.2142056183339378	-0.24021456395225696	-0.7183765092202788	-0.9298220998099544	-0.7019351770701929	0.30617447067472825	-0.3277805207891589	0.09435987832560022	-0.47180471049516537	-0.7916087897288389
-0.5037615117388097	-0.7835176175929145	-0.31649730003595816	-0.899585086962548	-0.5057712468932428	-0.9562676132810809	-0.6279550774645853	-0.5613319745069903	-0.291471036930452	-0.39385030763520323	-0.140507754565507	0.20273745935320286	-1.181493666997908	-0.11578168759194117	-0.8549636533485961	-0.3739402769989907	-0.6669175694683851	-0.6885341431366953	0.18306077233106255	-0.5862740836071576	0.29456305173531944	-0.9017052312002664	-0.6151453613284512	-0.40945694225611606	-1.2451776735134157	-0.8183190610566357	-0.4988783816542176	-0.8554648722023487	-0.48949658411758745	-0.6277127183188882	-0.7966483442399646	0.29019051483482877	-0.9209162803756534	-0.44340563589499926	-0.8878720004883732	-0.89627736104157	-1.498142587485477	-1.2484202838552527	-0.8594141773087203	-0.8628894619462893	-0.6217153328045046	-0.6384543431439457	-1.161725381234991	-1.3531390460993415	-1.03139697085873	-0.43884571096437713	-0.7799918042374908	-0.42577949042944935	-0.9660605421955516	-0.9900469539333312
-0.00874101909364051	-1.1827138565017392	-0.6346537738419957	-1.3435226536405132	-0.06425785831108183	-1.422361296303769	-1.0800692358864905	0.044424657265089845	-0.9552945795204202	-0.2507894864315241	-0.7595797167579453	-0.10317921068904737	-1.2192867163831436	-1.5835664115860884	-1.076229110262783	-0.4950549006247473	-1.3194838842476648	-1.0357961781847873	0.08387574528718525	-0.62951177619783	-0.22556257909552216	-1.2835632279831044	-0.7187213893904879	-0.8815313584106899	-0.4346908752920776	-1.1401276698808152	-0.9071410093511754	-0.41942696412370717	-0.5753939011206864	-0.2658782021568608	-0.5451174167824706	0.01212692448628809	-1.3446996691224933	-0.6745087184745436	-1.6441870838270818	-0.32962571955458675	-1.3047146019657898	-1.7720401073129923	-0.8532768794369597	-0.8280093232958702	-1.1871158911447932	-0.7032792041781846	-1.1831549775050476	-1.1487559572838992	-0.8016528620824858	-1.325630549689214	-1.1114484845958081	-0.8815720156742665	-1.1661983087737773	-0.900181994478596
0.47838610396626585	-1.0401782556397536	-0.2929298458561171	-1.3606351162657864	0.37456431826711806	-0.992509522388835	-1.0407197708063727	0.6832770344638406	-1.1469940806246055	0.1712648332218186	-0.9121944106742119	-0.15742421737894577	-0.4031242303621271	-2.442200294601654	-0.7861084137793816	-0.22525240229376106	-1.2506018669004697	-1.0100674833942729	0.18845367173096542	-0.47869583846095076	-0.5530678239968257	-1.204916056976727	-0.362266914509149	-0.8606405737735887	0.7721029043887356	-0.8128318050519489	-0.7087405849066496	0.22535925763491346	-0.14576105501854966	0.4979175964115551	0.2660937247387294	-0.07943011249398794	-1.271452860428603	-0.2781172072943636	-1.499130939676851	0.7178563998729932	-0.713763323923969	-1.4947096885890214	-0.3139258294637272	-0.0994914727045685	-0.9762315193949894	-0.21309114381072988	-0.5397622463635369	-0.16294904403127683	-0.04645528379304986	-1.7144306317498257	-0.9361488491971309	-0.843617917247979	-0.7347461778367866	-0.4052728501929836
0.8477289446111396	-0.37463477244155285	0.6019504799078567	-0.6859379381227213	0.7109369269537013	0.2362309510617958	-0.3638379871690464	1.191049047731569	-0.6285337226457335	0.7088937785825846	-0.4317043199644318	0.10577330042875606	0.8437666874314081	-2.0670839444248883	-0.054551747212514975	0.4848473407278444	-0.295951703704055	-0.584703541224002	0.5521047059280889	-0.1791569753342143	-0.41115259549396294	-0.5980742492842579	0.361608611396315	-0.22874476394473195	1.8070585877927052	0.19244097965875248	0.13261610138602187	0.8308765936754282	0.7051365878008193	1.2984260705010455	1.292134219620975	0.24576067461667672	-0.5613580474298263	0.6878085272130317	-0.37005077112428403	1.816189057494473	-0.07005186279737022	-0.33542539089710205	0.5965427628966691	1.1117472045391645	0.028554049723158243	0.6676240579915319	0.5294465621458339	1.2427438201940273	0.881795980481519	-1.2556872548407956	-0.17810096151738483	-0.18638952348861193	0.23398864695614158	0.3083016501708544
1.0167469782414191	0.5142321942078659	1.4797970886487575	0.5246076722214131	0.9482433917730709	1.6676237314226408	0.6954337959253138	1.4187931044231854	0.32086739763668826	1.0939551862426433	0.38833637912822583	0.5501661435174128	1.8061688475127526	-0.6084231755795105	0.7551126618936093	1.2879475449858357	1.096949010275263	0.010967241721484168	0.9499922479335765	0.13064583982910014	0.19921984192934958	0.26885705024553164	1.1282117464400465	0.6995879094207043	2.213840701241352	1.4484539132061502	1.2131720802752919	1.1798754489380054	1.484559855990137	1.7268031526617915	2.03937867941525	0.8676306191740876	0.4856605827715742	1.8088829455713678	1.160766758974906	2.4609462579952153	0.27468196619174445	1.2212226820656178	1.3584988248970842	2.1533888553047826	1.3026340296656078	1.4477218243476193	1.3932585959785502	2.3388943789755112	1.5228089339870456	-0.20484184276228454	0.8031313215290893	0.7697531484603176	1.2104970963851598	0.837601643246569
0.9323233811880177	1.2455933951523679	1.7303816129857996	1.7353191004449258	1.1414574453765511	2.5799915917693133	1.5968255136603917	1.2937723376052095	1.0991546208589436	1.1070995721082975	0.9963862235282849	0.9203171692200817	1.9711884494263248	1.085863568097785	1.2373768450898217	1.664288683411896	2.1519183793145036	0.4420438341650057	1.049307480999321	0.29814521220573925	0.9592742098131872	0.9587702594832698	1.550562283964075	1.3937184602942299	1.907787628435267	2.315508761935119	1.9274946346017738	1.1878012457443086	1.6490858357818403	1.5919688397765046	2.144321430815495	1.3714094254883566	1.3363489144496445	2.5413582429615746	2.2206300377387853	2.356648407350064	0.24365595743324736	2.3946856645132555	1.476599661445078	2.360003898870139	2.141582129513462	1.6527919622755785	1.4890790525740223	2.4957464967762486	1.6005069211135832	0.7552963410445394	1.4510255632806788	1.476744080690585	1.5993947108363784	0.8758982145623851
0.6122165306915722	1.5715277938464163	1.1870238532524575	2.348673281266837	1.3015277877955753	2.5710375283968196	1.8467669606131958	0.8872561028838191	1.2456684806934246	0.720303880979153	1.0051502042536418	0.9940876793813584	1.3451246241930794	2.0311974791142697	1.2116319128615913	1.336111091075459	2.3040071213589575	0.4981573474860157	0.7056001031445868	0.2683099521559494	1.4113512332452884	1.1527150114559792	1.4027807298552384	1.483335057498541	1.1595721455487122	2.3616668538102377	1.878990783020639	0.9272971558029166	1.0520215342719315	1.020109013002237	1.5832459354013415	1.356502333354011	1.6072749821422612	2.522108787510596	2.2499560956162976	1.5874026517179407	0.09635690319417002	2.611443553099605	0.8986549224671843	1.5660162964592033	2.152925067773184	1.1803280944364298	0.7973109682021522	1.6386627209493367	1.179841220526894	1.0522356778015431	1.4249419101306517	1.5672440719760916	1.1925722724388763	0.4865877044946488
0.18638025096622018	1.4548680403106675	0.25893590062530336	2.0722905077321077	1.3444994970321984	1.762726840434239	1.309559230597314	0.4112063043461192	0.7911971547755643	0.11820752611132289	0.48353170042357263	0.7034564347470085	0.3759104765143668	1.7430000474644174	0.796425886463699	0.5128816731741	1.5712938192170463	0.22926523923339984	0.1064886155581976	0.14094355264518396	1.2507257661671454	0.8415569885175707	0.7609491401689069	0.9913583788299305	0.35277876508298106	1.6411461269180898	1.1550245317105448	0.5693599620219444	0.10062749686678116	0.3325324854755368	0.6757010134416123	0.7432867512960689	1.301931276139584	1.7592766515085603	1.3762866077786478	0.5609829882673548	0.20842570535678062	1.8704958380788173	0.09712403753193916	0.2783542854359317	1.489211307619139	0.3708352510109041	-0.08623059666435932	0.331175890497932	0.5754713834360041	0.666211955978621	0.8418058059903939	1.1144740731253193	0.33274719610026565	0.07954920611347685
-0.13289942096260077	1.0005225622768061	-0.4092570556936789	1.0824248188833272	1.1429265131697042	0.655070779311279	0.28075209906960985	0.10330680066507555	0.20214421455549256	-0.42318171468627475	-0.13024235370586434	0.15711007854322745	-0.40751101363821196	0.5139380022948725	0.2643958045356518	-0.2623751538861345	0.4815432597322459	-0.10946185637660608	-0.37877643312459647	0.11163951212377506	0.53462705018646	0.29847924723780833	-0.031531115748282025	0.2607914763804602	-0.26492558482436707	0.6249548014849108	0.25015403881236675	0.2842326965491325	-0.5416996518251577	-0.1847988576943647	-0.12152235206853727	-0.16796614157434692	0.7305083465070284	0.5968587549805316	0.27909439068573294	-0.24202729008656695	0.7463744871902755	0.7068812650461379	-0.288442111528338	-0.6681177001996137	0.6595398226169216	-0.26742968246276555	-0.38457226455321086	-0.6054018813625668	0.09768646227174331	0.0974830550322587	0.1524434722045211	0.5302993285035923	-0.3496537050162254	0.08417693650230472
-0.17238492079291254	0.35229421490302537	-0.46720292015729065	-0.10880587465146398	0.6470515658981552	-0.22398188027587848	-0.7137863613696991	0.060825716737750245	-0.02810089319721668	-0.7107096487294078	-0.41753273698522025	-0.4344445800515975	-0.7297438839449882	-0.8200153218174683	-0.16392862568026778	-0.5482880213945572	-0.3546024009815557	-0.2512482814875304	-0.5132349291956968	0.3224779107076951	-0.3431345874008742	-0.1183381208025442	-0.5640754477496449	-0.3265045491816178	-0.6517814793973677	-0.14787145154139356	-0.3083544733692776	0.15981624988105989	-0.4831839361146009	-0.44088782291947104	-0.4936329963046297	-0.9217486256970089	0.22702695157240566	-0.49879533303385687	-0.3350221406830542	-0.55497433979041	1.5058582268105625	-0.19961593306820302	0.03270585160360517	-0.7271976308400363	0.10646944097564022	-0.4530217032585072	0.2440671108385839	-0.6672944339207467	-0.15495646594449206	-0.10588020715107276	-0.22516870828588756	0.19997277627744028	-0.4116545780105375	0.5883595699508937
0.0636630175575567	-0.341249138238223	-0.12849397442830748	-0.9688353912645487	-0.029985189060293724	-0.6113725123360113	-1.2388812928806647	0.15448792438805237	0.21194397654805214	-0.7337038734605397	-0.32916472628793286	-0.877991896695529	-0.6487016156840951	-1.4241033202072462	-0.4099601132812875	-0.35078220213861716	-0.662981231038637	-0.09925032013758459	-0.3856739482739694	0.730569597509531	-0.907271098679684	-0.1786129936962039	-0.6091018548131437	-0.5943604894939601	-0.8658814454302145	-0.42409712155825974	-0.344165161458599	0.1734962412758021	0.07707033300243422	-0.5319410361193913	-0.4384366235546772	-1.2270568641722268	-0.07003907998278654	-1.1841795108352078	-0.2326169749123501	-0.4658898967803032	2.0493982274792915	-0.46517997735396627	0.7605129033673501	-0.045766977963671934	-0.09267475326770491	-0.3226279406407561	1.408282417569734	-0.01103731695109964	-0.30165165019308254	0.1631781475830638	-0.19816374197099085	0.17456422772774793	0.09467657108342992	1.2549426632822758
0.3593534041274549	-0.902138533429369	0.04600951102515974	-1.2279482981314283	-0.6517142999000959	-0.5755440384331464	-1.1774995869582827	0.11455297820481486	0.5891182714607589	-0.6280494774685057	-0.19054447163709912	-1.0926894194719152	-0.3994898044977882	-0.9517315829591099	-0.47818239662333645	-0.08046922153306914	-0.6041492936632481	0.22967691657246989	-0.3095376175304922	1.1039257927549015	-0.9173096218309874	0.11781788833185487	-0.263552955103817	-0.6114292691654293	-0.939938244702803	-0.34245615150190095	-0.12948609242881753	0.21963268719727033	0.5156104668368221	-0.6126364354900484	-0.2265627930937952	-1.1269509701581013	-0.21243586168191791	-1.3797418207862298	0.24288760152045527	-0.32656024196353933	2.033720016912091	-0.18242122858229134	1.2458263431680783	0.6702763293468793	-0.18145280228329044	-0.27344156485906185	2.260862702931655	0.6896453771080749	-0.5097627124126022	0.49917185465415487	0.009202095152682124	0.18068304295258802	0.7080457350065966	1.5904132966670088
0.41751698464360454	-1.1362165223481684	-0.3416544689743558	-0.9698267317690468	-1.0072168569915294	-0.3777958580751743	-0.7442025476663033	-0.25179225611793477	0.6501535241403947	-0.5532845637047042	-0.3649039439540191	-1.1318813129496799	-0.19560530100749401	0.3009120964269496	-0.36706528659459375	-0.1625365164652459	-0.5325362432342031	0.509427620670696	-0.5236275935451985	1.1634859009633423	-0.5236152664675754	0.5728296446043829	0.12103712684293506	-0.555298702304141	-0.872987538474999	-0.2506178520253016	-0.1297037620485313	0.17340156977977433	0.30707085848282717	-0.769770028070567	-0.19447148276206508	-0.9112587636301576	-0.28435818342508506	-1.2560593171440517	0.5065173437051481	-0.4942885693272286	1.4650430201136657	0.24018167048270828	1.0170587700443434	0.7220729262527645	-0.4280858903725799	-0.6029358361877571	2.1401632082492053	0.7562227660951	-0.8188071436797079	0.38702622821349225	0.11074872486638539	-0.07993466650240022	0.9357561925689794	1.334593047777837
0.08084619914394686	-0.9392559735928034	-1.1659602633178754	-0.5113722051757028	-1.0509014259002945	-0.2742474701346068	-0.3151029979091019	-0.8731735921684247	0.2380832970920444	-0.5879014818557659	-0.8850135661578098	-1.1221573594891607	-0.14565118285746	1.6107046900348847	-0.07296953062155552	-0.6455170891138876	-0.6692331937614538	0.5623143267782579	-0.9701546412183268	0.775938243575221	-0.1466441000640173	0.9030217866040272	0.18819736217167018	-0.5602872795050783	-0.7183354431660608	-0.4072878956244019	-0.6062311787026479	-0.035557592568481754	-0.5318677078423064	-0.9834220368842556	-0.5177439546284722	-0.8686403868380116	-0.29044995408783225	-1.100943466544954	0.20971794046228	-1.0767719842214274	0.6857962553907143	0.4049275508362954	0.15302480701657628	-0.03895628712679503	-0.8673288920985204	-1.2499970427879834	1.0643827358077889	-0.002512872139480024	-1.1107775663768942	-0.2896088006763336	0.004128173355730444	-0.6232969417945536	0.6042705762373468	0.6402182189319403
-0.5247203203828577	-0.42164530933075123	-1.874831233165287	-0.17662466635271246	-0.9122211188194959	-0.38985152154208225	-0.19963094970035197	-1.4172928200440196	-0.3683695980982961	-0.7098718603176599	-1.391907873034544	-1.1563423997116185	-0.279551754993805	2.2493325745863966	0.3240623778308499	-1.1547908334473056	-0.9628541508781263	0.35783897405356396	-1.3493341621416077	0.057763223057121844	-0.15973763334423757	0.8734445340462819	-0.15812352762229714	-0.666320312338151	-0.6267960966678615	-0.799213606778965	-1.3929013258190501	-0.37046152476364425	-1.448285992448352	-1.1668932780121113	-1.1078249927236814	-1.0771233783169822	-0.1976674342229967	-1.1465867835881078	-0.5152402383137862	-1.8459824705766221	0.11648583569673822	0.16254405345933323	-0.8007181877780342	-1.1190459719108434	-1.2961228111529828	-1.8400860690739036	-0.30921517744322125	-1.1749667672966462	-1.2301334003909419	-1.0966247988113447	-0.20234692280817634	-1.1483951627599942	-0.07582336996883081	-0.09482750938904316
-1.0548492216840506	0.09530654829808925	-1.9534481063007316	-0.10693473061660441	-0.7651163470229566	-0.6977963654534874	-0.4768747180127582	-1.5082449358068615	-0.7100454736717022	-0.8436351695881584	-1.4400559893055198	-1.2100588376528338	-0.5743602745788147	1.8746528695743339	0.6230225564854462	-1.2306641735763368	-1.2025456289391976	0.0075971035996516365	-1.3925843951493933	-0.6849102776329524	-0.6042738997709162	0.413847118496805	-0.6678728235888898	-0.8516745870523176	-0.7497881359524615	-1.1816380631401737	-2.012859744081845	-0.6887694773716806	-1.8013267395812653	-1.2231073083541555	-1.6788296438912456	-1.3731358908956945	-0.048373499334333624	-1.4375800371707865	-1.2007048626914918	-2.376839611656548	-0.034961264241486094	-0.36804059474102113	-1.2843714772797188	-1.7949051829347538	-1.4839846626900288	-1.9772263738695637	-1.2074296468766412	-2.0649335742089763	-1.1205564391628626	-1.3941740213487908	-0.3604492324246373	-1.3025523812619875	-0.728752997130458	-0.5715981218549471
-1.1924146122279078	0.27379509921758705	-1.3516906207643142	-0.20540987507640016	-0.674881496702996	-1.0625368143653307	-0.9591988878939006	-1.0097042563678422	-0.5629474081974017	-0.9072779102084764	-0.8937793665939913	-1.146755259181672	-0.9230344129055779	0.7027727025705085	0.6094857404630359	-0.7513112098378529	-1.2225189333256525	-0.30779161126206456	-1.0990081418455038	-1.1347431575676121	-1.1510429962281892	-0.3194566370751907	-0.9212389946038135	-1.0586819645419316	-1.0721230317107622	-1.2745993765763672	-2.0300496293931274	-0.8150855370079414	-1.375999122681138	-1.0782825402089158	-1.921257880340776	-1.490492382398411	0.02000311781607158	-1.8004615695904485	-1.4184547092053708	-2.321418603767194	0.12338402344273397	-0.9366171299212712	-1.1535742314780595	-1.6792904047616901	-1.3706815225902027	-1.5334644028478637	-1.3085892752623154	-2.179797511226976	-0.8478022651412954	-0.8734308948235723	-0.44676172544277726	-1.0025053014529832	-1.0940042276676567	-0.7966488030104868
-0.8907730118783491	0.02348680490510259	-0.513433254632698	-0.23115053978534109	-0.5634230786018615	-1.302709608981058	-1.286237097093132	-0.15779606214326275	-0.13879507755831516	-0.823689126780404	-0.05486016325572225	-0.8227409484560193	-1.1138916628242888	-0.6168829121639663	0.24240391324348673	-0.06677878951206387	-0.9996934468384339	-0.41614628105759377	-0.722050007208501	-1.1331708308486295	-1.343839215475517	-0.9853650323878058	-0.6548191903522821	-1.175850789987735	-1.3530249441348774	-0.9555305901562333	-1.3553964908104412	-0.659158980249944	-0.5385929597028499	-0.7050044542477176	-1.670384125537427	-1.2483985658315964	-0.09815234674893109	-1.938268450768845	-1.0708262688677777	-1.641113643029513	0.30582727374669516	-1.3079015404750378	-0.7343073526998282	-0.9841829384863015	-1.0676821866867972	-0.7140593349693872	-0.9051354485355648	-1.527717633454179	-0.5060522526198952	0.18595537287304495	-0.5528874679206972	-0.5181884213751102	-1.141819885610162	-0.9828618054486925
-0.4141498194185212	-0.39241769244654245	0.003967857112925247	0.01963490936417011	-0.32273889892698254	-1.2637628995740653	-1.1121082073036412	0.5735308137150498	0.1114668543850955	-0.5234344757646773	0.5944762475088843	-0.22689060785919848	-0.9208248930128715	-1.3656103845610257	-0.26483256855215404	0.2769042045450442	-0.5977589756908408	-0.20378252404181948	-0.5290397809425716	-0.7354621826412963	-0.947000683892258	-1.2248814725554704	0.00754046507758806	-1.0394028407449813	-1.2786081390824637	-0.3262510125909098	-0.28488167719799146	-0.3035221263967007	0.08122810728886906	-0.15681491946432155	-0.9844352921465656	-0.6622316925226284	-0.33125110239880023	-1.6144279121001222	-0.3973874212653031	-0.6442701281443075	0.2929625127783404	-1.3303865474501642	-0.4869223908172532	-0.2965575467851029	-0.6939288496527402	0.1205904947335914	-0.5696256235421998	-0.5413275847754153	-0.12539117973333902	1.1540432556495086	-0.7330871879062727	-0.2408270700905359	-0.9806745457463946	-1.2671784469252616
-0.1259953851120387	-0.5387723311652873	-0.016102691977310353	0.554301914431047	0.03900668068231881	-0.8963863221251727	-0.31271888496090716	0.7933226479625803	-0.08228453493108809	0.013657962059325027	0.7980786621873228	0.45385707875482023	-0.2892120509969278	-1.1727664825109776	-0.5882990252645762	-0.009774093827383569	-0.07552304352458422	0.3514299397145386	-0.5625777869599027	-0.14010233188558388	-0.13252502204692304	-0.8864119100745903	0.6160357383615765	-0.5279316622739929	-0.7267234618857572	0.3605836669358648	0.7276965238450834	0.019558590103068135	0.10206058081937658	0.4056639477443109	-0.11154156781856372	0.0722589789862033	-0.4441363710920033	-0.8260963716429781	0.2519091057253271	0.19863850292989899	0.08169184399618082	-0.9510412888986669	-0.5941635760519195	-0.08397751519479986	-0.24189773244636767	0.7034869125410244	-0.6436126522640673	0.26387256052238506	0.31129280869767334	1.5607649459121344	-0.895565354639088	-0.3395311047322535	-0.6982922126665514	-1.5319688961146916
-0.18409996024816902	-0.16490046121629798	-0.30486713133754506	1.1480074084979708	0.3722959270112804	-0.30582449279713436	0.8924404906280954	0.4712868562545048	-0.5416508186772587	0.6855375885245146	0.7117375318958891	0.9152014620299526	0.5409562409061228	-0.24144677413780968	-0.571017042015031	-0.7116817291127053	0.5131898552645648	1.1496142943058039	-0.6208243396106222	0.43189033600503435	0.6404990445257827	-0.15887326767573745	0.7276836634470347	0.285743788116109	0.08881880269128864	0.845173459699224	1.360854654315342	0.07440229605154577	-0.32952339486333615	0.7521101739788393	0.6244972965228227	0.6872662271329869	-0.2395777509144939	0.1536184132181212	0.6578168753546006	0.5447436678321735	-0.1587605420362126	-0.23555099262625698	-0.8308060912455223	-0.3455709237456628	0.37337130050752637	0.9827790471108695	-0.9876015550892592	0.6168420144375251	0.7619829488592221	1.4271833172796262	-0.874502427102028	-0.6090625551444533	-0.30265395811852686	-1.5064563805348474
-0.39343327091092	0.5538329375838941	-0.37557913474427834	1.466960257126838	0.5198214037869525	0.27972145294466055	2.0012479761185027	-0.03737117685690094	-0.770261993017712	1.2423665073587817	0.7049374113281583	0.9283830768646691	1.1332267819667616	0.7816005518750127	-0.386995168373429	-1.2674005368653236	1.040222560961428	1.959669135172853	-0.4631706258475893	0.8217879704445812	0.9634211893061626	0.5170274887870929	0.26214766511304344	1.0757216429713978	0.7481654903936068	0.9849718239982034	1.5597600544489076	-0.19975030314066425	-0.7033587485104303	0.7059765157492295	0.969036449706466	0.9734252621844864	0.22711092111124329	0.9203505522320478	0.8060645314359243	0.38521392456426046	-0.26119637966495085	0.6054693943088411	-0.806344974714727	-0.6717822233845114	1.1317811663594834	1.059301823801343	-1.1747262899277895	0.583947402240215	1.0635184860171332	1.1483265943818748	-0.6196892478854605	-0.6420309727222779	0.20219177539123562	-1.0498919103043454
-0.35510985889157703	1.1145085258640315	0.047144185796952544	1.2853814677498014	0.4820386458313695	0.6300187175496474	2.484115316798567	-0.24982269223508116	-0.3800498031780844	1.3868667233354113	0.973456574860472	0.5123740978235671	1.1528662508576386	1.2364789653058885	-0.41344958771506335	-1.1951612504347062	1.2804682439719017	2.472868126796325	-0.040671583714167056	0.9545412766813659	0.7683797209971884	0.7381043062057266	-0.4137362428994836	1.4199721649069161	0.9450115195634262	0.8019768236702294	1.4555841205781992	-0.6214135379224003	-0.5899684636671628	0.28941871727220303	0.8577822739507597	0.8728566941833164	0.6406123848308626	1.1961772882178854	0.7911660576186356	0.03419113351764483	-0.20933918700081872	1.2502164721911293	-0.344040647450536	-0.6250856161435295	1.796590423725389	1.0444792878247455	-0.9201380405711956	0.41782119242359056	1.021902708187744	1.0703923397858315	-0.2973695621043156	-0.17600731168685113	0.7148184052743026	-0.33939889335284174
0.1893129317866253	1.0754375510610157	0.805825791186291	0.6566480247740524	0.4379305660257595	0.6514497144301046	2.1082751119607215	0.08383074564562748	0.5504829357782087	0.9799620182559718	1.3348018888381714	-0.052856304399955166	0.640203427351502	0.897189606304076	-0.8883915638029615	-0.43857319268922795	1.043835122780446	2.4322535762015693	0.46218117263926756	0.8295822841434402	0.34248593294745017	0.4322910153235263	-0.7684564006603486	1.113011277174172	0.7296604173258513	0.44135006606183685	1.1929207156145105	-0.8882894692366831	0.016268887512372134	-0.23221923330733132	0.4607545766083194	0.5028354965162102	0.6682462150403503	1.0233561180614827	0.6874510543350103	-0.08881364763851268	-0.14601788025834994	1.4036952205432227	0.3439339555832928	-0.10551548415934868	2.0258604529316706	0.9846723196669427	-0.3523679530015901	0.3298718563995128	0.6090313190547357	1.1684816417910053	-0.16506389589379417	0.6801417810803707	1.0383693819223503	0.23061803874825387
1.0926293357997368	0.4279856747369113	1.4647392720480368	-0.08689123499923326	0.5725333277279053	0.43533434259211795	1.118089149926295	0.7805854758850657	1.4957534697755277	0.20942500530696448	1.4062333714257087	-0.4017084663540311	0.012958999109458783	0.10356700048151841	-1.6456096443819437	0.6269186857409926	0.38562032322060935	1.7824977946388358	0.8032255196296453	0.5189143834371812	0.06050459384900891	-0.07851581702208577	-0.5489887018425081	0.39314346855481497	0.4598518220633987	0.07078122090250814	0.8366277136009904	-0.8143080019463396	0.7242593199107755	-0.4807821557621783	0.1107432930693458	0.10338135255712555	0.2542439629826013	0.7374686234404474	0.5135849835378907	0.2653998194485282	-0.2482124589522569	0.980578896476711	0.8290029700328424	0.5893037661039913	1.6427778218044735	0.900635920517028	0.1027499358686347	0.36963587917807866	0.08348685202185584	1.1140172236448727	-0.30879545267576514	1.5237889476229762	1.0038247726323226	0.3632379103172795
1.8469977583765427	-0.3645652483122326	1.679438611158084	-0.5219016420007493	0.8591985138993141	0.16864821717807393	0.11583729626283518	1.3386316409778751	1.8694564067047865	-0.4439972627092881	1.0005025705173158	-0.33022154266776305	-0.2383621251091922	-0.5372564949822501	-2.181685267348421	1.4954773355322015	-0.3115741352757484	0.738152305863242	0.9025866462847641	0.16643018605079674	0.06404678222687624	-0.3200602362406974	-0.021140971974404493	-0.14598699358597228	0.4929086015525667	-0.22011045324142134	0.41876441235082423	-0.49429930316149584	1.0891461379839147	-0.2110987714580901	0.12631158371525358	-0.07320378209459433	-0.3032136560565858	0.7168598420877038	0.29070640638538753	1.0239466049799846	-0.5767287223772503	0.19377176906848795	0.8218930568303274	1.0263183048394158	0.8272418787647017	0.862766873269272	0.10358140288867601	0.46651252399025445	-0.12084928084590287	0.6459778982144704	-0.4937312086944825	1.959869218203311	0.6084819499165672	0.1111897493115127
1.930947844632826	-0.7126988951142713	1.4530167786114236	-0.3927635308996004	1.017498832325369	-0.022222481905930826	-0.31535863095615463	1.2919834378497037	1.458895735629471	-0.4813583391506592	0.358004349578024	0.06724321157969719	0.07026456169520384	-0.6525426273090766	-2.0314660988948003	1.8732810929205561	-0.5249915235925898	-0.301400789022252	0.9011877422445327	-0.05106007915199621	0.16170725700610786	-0.03842900150018571	0.21759483868461235	0.04452621876448847	0.8804864796930811	-0.45498077385497304	0.034768556085216645	-0.24310144230601735	0.9651758644315389	0.4984062362471397	0.6106846500818358	0.11449201528418339	-0.5794600036091274	1.0845658564957812	0.09237765996538236	1.8527802832816451	-1.0156773922362656	-0.5488611354722621	0.3996875902799046	0.9808476546009348	0.03425201774947835	0.989111038587869	-0.307289714651162	0.5472436564049856	0.29487950794637735	-0.12017475190245301	-0.3068391751375472	1.8664907221683573	0.0441407532708204	-0.1617949254493515
1.201716072641423	-0.3610315446274381	1.0769130416373949	0.23196753648772653	0.7270977756797283	-0.1571947126526969	-0.0021515964070470783	0.5527438224171498	0.5566112935512492	0.25678923433991546	-0.025340669454356115	0.4772993427164753	0.6754894563346233	-0.3943082293471674	-1.1494516946132916	1.8012194592979691	0.041113130533029014	-0.9611067391212378	1.0109707388011289	-0.01585064735477234	0.03672025500868176	0.5919974580010099	-0.267356160164398	1.0364312259108508	1.3265922406681103	-0.7109749337756112	-0.148452259122209	-0.33454564141889254	0.5839388457880172	1.263525554069184	1.3519781652469394	0.6219626448421421	-0.36878756627281173	1.594923142917642	0.00579620784244778	2.369532419355091	-1.3413997850383006	-0.8910414501863164	-0.07861189369849463	0.5844801449321547	-0.3228975712268575	1.3399648430175664	-0.7435018126095448	0.6032256577631779	1.2133369312820879	-0.7442302007255354	0.48922891550533215	1.4188200590333047	-0.41450588883239325	-0.08393149323272794
0.02431527128299027	0.40973499111188055	0.841683115511291	1.007160385039501	-0.06420267434656692	-0.33810660849655744	0.6989443321610808	-0.5095077120730751	-0.2975634663630256	1.4120305437983296	0.16074747115493435	0.6024587192676414	1.084190428609043	-0.26059074133138027	0.028983543401449756	1.511290564597593	1.1866294924933039	-1.096234792588216	1.3032934864629304	0.2363142050467203	-0.42090587490670334	1.0992566405424131	-1.3386885738643208	2.3073702747241978	1.4392134725038757	-1.0052787266110415	-0.011730079235810128	-0.747138740332174	0.3241541764048613	1.626308043297016	1.9135534922627704	1.2352938147777146	0.1502156174410489	1.80684474975942	0.035813770328533875	2.352724852401564	-1.3677661482301573	-0.7443636963253063	-0.2756773149671259	0.18541666156090342	-0.17268020021126437	1.8012663761984236	-0.8077299924351667	0.6580840764635549	2.0957226998041962	-0.8304018816408387	1.6846975810746612	0.8890374260994234	-0.5746093890288672	0.41440491567297977
-0.9741041403904268	1.0036846755195794	0.7914600307246302	1.518643098513617	-1.0184048860352386	-0.5956324418901049	1.1557351091637489	-1.3144132402644053	-0.7268390380272156	2.2765277754109867	0.7306531218668363	0.3698687190427563	0.966132260190199	-0.5910632695090341	0.9072757954028664	1.1886765673227198	2.2846450962139424	-0.8556300693056181	1.6303074704284957	0.5064793067446552	-0.9598356034448949	1.0810925257614719	-2.3177677418489036	3.0631402176008558	1.0528226465170865	-1.2260446132816725	0.37428153039435225	-1.1421875633602305	0.3908811983141052	1.343387840936289	1.8862187727745352	1.6725748947108219	0.5697883392096494	1.420442919319317	0.06282646604951506	1.8176816253282335	-1.0684002534952348	-0.31501776233848183	-0.13057223258910344	0.06294475552582428	0.18093360715755835	2.0828184334189026	-0.41934983295936357	0.6919922579392986	2.3029273577180636	-0.3774502209164792	2.688653188247927	0.4266414311161213	-0.42279434947152633	1.0430944220427272
-1.3417439301599843	0.9708097842923791	0.7305438298081084	1.5010748134631415	-1.6159044825971853	-0.8029685255212581	0.9140182167474701	-1.4686116636373099	-0.7373496041667744	2.2311404589109918	1.1241843150088482	-0.04338163468475351	0.3930488274014486	-1.1880675518211186	1.1642064492690767	0.8530337148437799	2.671446329317311	-0.5568339753673622	1.742823340792342	0.5482242717298529	-1.1476263978443422	0.5101878135164483	-2.466223980103958	2.775968251815765	0.34824527399017563	-1.1879420560618055	0.7354940919705873	-1.118643374372769	0.6698085113225665	0.5274050962841951	1.1510066409805473	1.713240820694327	0.5861342720381616	0.5153011572219474	-0.07544946550735099	0.9452157106082908	-0.5973715825141228	0.06928334745497301	0.13867193185107637	0.22976832037422076	0.31806793202702316	1.8708558526296257	0.1411840040731648	0.6169607598986738	1.5322182389612615	0.20550738870921492	2.9150557885453727	0.011743410534547888	-0.1015756655276268	1.3867544832179828
-1.0951446504258795	0.3336005817507779	0.4498745446510587	0.932082431921103	-1.5504816763736273	-0.7606641044607735	0.016789566945665378	-1.0262687198384786	-0.5960561814133922	1.1627521024886436	0.8759000774264982	-0.37376709877875436	-0.26273891153719786	-1.435831912193808	0.9475200030503	0.4291947643380896	2.07769325126597	-0.4626564468083675	1.4901512246443198	0.24593222248568736	-0.7479022204539008	-0.2661592209598693	-1.55506676873359	1.5354931079043783	-0.31441270375868746	-0.7927328144672107	0.7586696321340849	-0.5484793587579659	0.8514506561163949	-0.44981334152144253	-0.027915815260777174	1.2866030948678655	0.22028613621402132	-0.500840043133386	-0.4339767815230804	-0.04481078723853591	-0.19619636189242703	0.1864562284117964	0.2586106576936692	0.4569091617222436	0.03554580119100515	1.0414819393469492	0.4928302954981076	0.34099273422627163	0.0485429031258323	0.42779290579863805	2.197689894143336	-0.4094158591048946	0.19488357883478252	1.2267796025675284
-0.6469751051691867	-0.4736508397838756	-0.050524847328076654	-0.01894446353104206	-0.9807439742420627	-0.3951346772453924	-1.048533115725895	-0.4231828637098307	-0.5214000577753127	-0.43875672551605016	0.025839904930480842	-0.477024203895109	-0.6589577553161192	-0.8591326465256348	0.6827811894562592	-0.1003285026809522	0.7800310405282366	-0.6204058479243381	0.927867015073969	-0.2795118203720241	0.03368364781407946	-0.8152829161418825	-0.06576091997404167	-0.046555622299564794	-0.6840280153789459	-0.16745110520426024	0.32010917207180717	0.29196386829934207	0.6956548563348518	-1.206229272931915	-1.1560001413627747	0.48557358866761363	-0.24641214015070992	-1.1937448783156503	-0.8823949987596106	-0.9700881890535613	-0.04509467014186549	0.02769697275910287	0.13904356863011438	0.47199207376647784	-0.5218986696204737	-0.22262741097065405	0.48003304896440213	-0.1321286729365498	-1.470094090137821	0.09910193791613987	0.9083778537054541	-0.7733296827881639	0.3235119719840951	0.6885259670902649
-0.4412727153244335	-0.9792735324091032	-0.5463707887818648	-1.1039524595177275	-0.4080134801878832	0.11204794784713126	-1.7269305997092599	-0.13712327110249542	-0.4891181195526085	-1.7863193498611931	-0.8976920195262722	-0.4053613027286415	-0.7459863101262176	0.35792330441365594	0.6890932327137258	-0.6225746413408192	-0.6268834349046336	-0.8745829064416087	0.25982273382385873	-0.7368910279143932	0.6706021161898564	-0.94326408207239	1.149818505678454	-1.285172384580013	-0.776260927688063	0.35920202427841225	-0.40943289428304935	0.9218942305202836	0.21491837958787566	-1.5640618977563714	-1.8100139071730552	-0.4796103249773602	-0.5325540135185528	-1.412407614243084	-1.1902491876761814	-1.6852917192202186	-0.15224559004314486	-0.26998732233886025	-0.07380042812822252	0.1649206928504103	-1.0234200604898303	-1.5087979592711718	0.28265042234158383	-0.662026143012782	-2.3684514395558898	-0.5557342094672162	-0.31013693723797925	-0.904923650896931	0.24068821720869205	0.11491321740941812
-0.6000344767555914	-1.0382764681283114	-0.7865236019309091	-2.0771809470282356	-0.26674260960914525	0.4088906942232093	-1.7989967736095256	-0.33166545358375704	-0.3235395834502024	-2.2986729670263024	-1.3196870979312645	-0.3071051586396412	-0.748819509482133	1.3909494751944596	0.9431019589865891	-0.964787145214903	-1.641757945702851	-1.0286277172131906	-0.30908103093767036	-0.871835038199294	0.7282597855975877	-0.7899666847741362	1.489342091629224	-1.8652478706811244	-0.7909496118121058	0.4630462429437674	-1.082920703032648	1.0326761775469269	-0.3515862578653921	-1.5915915436523602	-1.8814639766562111	-1.3512688028346214	-0.5638212838243374	-1.3596207707159942	-1.218882278447624	-2.062869788644623	-0.3551892480908168	-0.5713865252490994	-0.15336396921563047	-0.3425252940114442	-1.2457084018329025	-2.402012208366169	0.22761745810386538	-1.0401979749915629	-2.4198933923991	-1.1172442113054457	-0.9799516062466432	-0.6896923346950347	-0.0036423089275615227	-0.20370524340218119
-0.8642470849436102	-0.8932460762383625	-0.719513065482329	-2.724564496047348	-0.5712776929659733	0.23303699640360417	-1.5001178803795099	-0.7516556403680259	0.03523404674997622	-1.9518354159664775	-1.1035676890045973	-0.25801971774622434	-0.9190979756760667	1.3898554736935231	1.1728713048998407	-1.031502444514434	-2.13137226342549	-1.0175131974426033	-0.6761171110424351	-0.6623039020929055	0.2269171919982023	-0.646864137987331	1.0114849935480745	-1.9543956612722808	-0.9010596853897366	0.07065518658232216	-1.4344089311533905	0.7242040580199287	-0.7251929375188751	-1.478585936711726	-1.5962883070322378	-1.8958755768009483	-0.4611022440018963	-1.375790908041209	-1.0524010530204013	-2.023585562989232	-0.43925796042221754	-0.8281591322018025	-0.004726704332077009	-0.7897558524332324	-1.2377756521803416	-2.7128732757643137	0.4788521642221415	-1.126932707718916	-1.9215495336725366	-1.3068811840099634	-1.0590326441441418	-0.2477440200592441	-0.3010840249169847	-0.21710310133328473
-0.8592395211497965	-0.9111778627271434	-0.5488177162616134	-2.8917553059697934	-0.924766655716792	-0.36117254919402636	-1.278922958198996	-0.9440978177520676	0.36673921985141533	-1.2408775022644416	-0.6573514881413379	-0.18831626010853744	-1.301627987437031	0.20832496229599176	1.1531675220358666	-0.878300428207299	-2.289734552139547	-0.95113907598868	-0.8400631227885194	-0.3440157492130478	-0.36620448209446516	-0.6886617953894999	0.32295729569758774	-1.9505242935260856	-1.1182305298653312	-0.558782352019278	-1.4702336105283407	0.39452274734053994	-0.7782055428007103	-1.368311207572822	-1.311295252329742	-1.9756362806171024	-0.3695848432007426	-1.6255276072985747	-0.9373881042813045	-1.6120501079647902	-0.29634545756535213	-1.0455010869080017	0.2513515956044255	-0.9494415497537902	-1.2287507640272703	-2.556696906777037	0.8780062708710079	-0.9542666804714667	-1.4333120960461454	-1.1511661314653716	-0.871303763115391	0.0753738176081133	-0.5326035081494107	-0.09308760661490618
-0.4428524357961172	-1.245156950177332	-0.5720203813331327	-2.5487312617109326	-0.8833987686613594	-1.0119070759564437	-1.4067013519530975	-0.6264440923471758	0.29317775560281584	-0.7948190126726975	-0.5708422940258778	0.026520694152480706	-1.715501128134689	-1.386494873881732	0.904548067683009	-0.6616230186610021	-2.3727111776715946	-0.9993023517635219	-0.8463827971514627	-0.234293215944337	-0.5289545705072476	-0.8591192946467807	0.0552897153728059	-2.1173081784162187	-1.3329652545123194	-1.0061274508637736	-1.4363312116521396	0.37561188046080224	-0.5951021972284325	-1.2730633012400214	-1.2492458625870244	-1.6112299773658578	-0.32825253161341056	-1.951635910971175	-1.0656159583326574	-1.0337420885529083	-0.00944784052711976	-1.1999614069147972	0.3820820660603468	-0.7610965892982463	-1.3852492340192382	-2.239983506380425	1.0707657769787875	-0.7111047100144997	-1.3678818017286736	-0.8781072351871333	-0.7997627497869398	-0.06861445990771949	-0.6214844886420995	-0.04384544772180764
0.16621447157260327	-1.7106276701913383	-0.9404089259465099	-1.8515493866272519	-0.35460083377190915	-1.308153579402901	-1.7583796342584752	0.08872261459267407	-0.3926762052862458	-0.9296303746220724	-1.1030822919378325	0.4010967888162555	-1.9303026215449177	-2.2571381147157292	0.6193918052889807	-0.5166517253863172	-2.462195457791181	-1.2215716434842037	-0.7575068140537672	-0.4847542706556549	-0.13581879619156076	-0.9822920384147956	0.37306406101550116	-2.409823144837058	-1.4449289256578204	-0.9993924534989339	-1.5854492405523828	0.6367481417360237	-0.3846126399928513	-1.109677894624398	-1.3661992173407231	-0.9986190020943247	-0.3027385657597213	-2.0132360729454093	-1.3832411660569368	-0.5742393650756499	0.2078272307553948	-1.2171501029119656	0.2359501140252688	-0.3516488579365662	-1.6482762588481745	-2.0397933667801236	0.8094179264845219	-0.611835478209065	-1.7231861133979558	-0.6942370576145278	-1.0086095723685344	-0.7565225739469629	-0.5723713962346784	-0.16350019762713447
0.584646158339265	-1.9597790170805163	-1.52997634349025	-1.1130388406180902	0.3245985812441041	-1.0941372480632885	-1.9326468509247998	0.7870628086082057	-1.4767265288918958	-1.4530949050025206	-1.9613683223121665	0.7667441719364667	-1.8440528740124924	-1.7856422317726888	0.419646882835232	-0.46701231907529495	-2.4452947060388706	-1.4907545494973848	-0.6602512544475966	-0.9564967356045351	0.4246792308205982	-0.9560608290668093	0.9078584471972406	-2.588124313863345	-1.4275777497138131	-0.6091785647586696	-1.9336110178656758	0.8247023145615019	-0.32319091090217394	-0.7965375219919139	-1.4283550816097283	-0.4369304805774897	-0.3073653780420375	-1.5830956752128849	-1.6043116176055454	-0.4202442627698342	0.18087897455315186	-1.039616498535938	-0.13274264155352308	0.05639186655711198	-1.7898000343400975	-2.025454018303392	0.17926830510221134	-0.7377238927641869	-2.1210043319898557	-0.6598477335856386	-1.387509524791595	-1.689202134008801	-0.464904998562416	-0.39255688971167985
0.6057663354356662	-1.7780614232301122	-2.0126645743491074	-0.6463181016744817	0.6973940485214921	-0.5688120638179807	-1.5978703007231605	1.0830117677649087	-2.384326957296531	-1.8401084288092924	-2.5466327297919995	0.875496281808481	-1.501461685822838	-0.37908210016766164	0.2155029612190034	-0.42773500001534176	-2.1794904610707806	-1.579476764596417	-0.6516964164031835	-1.3190268132435543	0.5844893396503911	-0.8290116404707479	1.1382385807762596	-2.4619375866885718	-1.2728164711869059	-0.16700957523316692	-2.207447580670613	0.6118350622939268	-0.436315970673939	-0.32816672210915965	-1.212409995393043	-0.1732263143456678	-0.44028983939473443	-0.7504130588763929	-1.4382597006586282	-0.510828168986945	-0.07606931289578658	-0.707522315329584	-0.4964109053183224	0.2866260676239538	-1.621048899519715	-2.0340624684574746	-0.4354948351763046	-0.9658209605071866	-2.0922783994371534	-0.7351955946352727	-1.699142512932475	-2.351544649688748	-0.3906212654280999	-0.5970697571548182
0.38115693981447235	-1.239643305398446	-2.060565584684371	-0.5654461725630532	0.6030727447378995	-0.09964673602902976	-0.7747303756759057	0.916720217411399	-2.533728541663432	-1.630673272157183	-2.4326123609531436	0.6033709717156148	-0.9773746643899386	0.8474413991111275	-0.17699340147502932	-0.2810197352186128	-1.6575322064673566	-1.3413969738009348	-0.76450625495104	-1.2977152219097867	0.10653529706205797	-0.7040106122434268	0.8611338117411556	-2.030057789582463	-0.9153091157937779	0.027352936494473706	-2.032565516103423	0.03909701943187096	-0.583300515614708	0.21317313121600776	-0.6656846175160148	-0.2478785603719795	-0.7601234337596076	0.13563006892620616	-0.8496531071569627	-0.5575820105760674	-0.35666197490064633	-0.35329116719089126	-0.6067714911483407	0.3135624175360277	-1.1534421403703368	-1.8047874135233695	-0.6196244501640399	-1.0432687172029937	-1.3974563093001733	-0.8835946753233807	-1.7606479208867405	-2.3278275702589832	-0.37244368694649566	-0.6680403654682467
0.27958079836324395	-0.6047575150836701	-1.5350212929619063	-0.6997614103432623	0.31854194278491665	0.08599944153160409	0.16745412288101294	0.576913747119828	-1.7234362791226892	-0.7592666982803042	-1.6631724420906708	0.07477046531856352	-0.2898799734489247	0.9668397943523688	-0.7752836889395861	0.0403698283553302	-1.016926667810047	-0.8367941048547973	-0.8874702343531515	-0.8769383809636487	-0.6725908523122185	-0.5971869176310001	0.3432931869119493	-1.4191979827019694	-0.2693387736796171	-0.040839947808371406	-1.221606802305399	-0.46941947325642625	-0.5480038582128701	0.6945805374372483	0.07866346029480756	-0.45789832196582125	-1.1320132891111456	0.7232609809173044	-0.12321711522068303	-0.25395766830221134	-0.4212662522753162	-0.10017656584850977	-0.35311385749427926	0.26459977551920294	-0.5719808961465309	-1.175034219006586	-0.2229409650752679	-0.7639366808038082	-0.17864773147676005	-1.0839252719568864	-1.5159745266569649	-1.550175054293523	-0.33846128208137005	-0.567690528411088
0.5445725229432352	-0.07649590121759525	-0.5520971657696954	-0.7140994156034853	0.29225717411538715	0.06584913758620249	0.7835827922016819	0.43635884009701614	-0.26867628922660525	0.4053773680552513	-0.6431532479253051	-0.41140869564579347	0.5431755254505076	-0.020827474574670792	-1.3054611031874943	0.509861554468127	-0.40712123483474594	-0.2956550388984749	-0.7925974861850787	-0.3028289828082541	-1.0948710633575927	-0.41939610777682407	0.04102372066915517	-0.7311294630685751	0.6200213036559208	-0.10728260126535105	0.05752286450546799	-0.45817903710417346	-0.1854735962633857	0.9855677665768487	0.8067778255671002	-0.4919323078198042	-1.244655459892485	0.896327161145613	0.3417022371551094	0.46609986355113536	-0.1949384271368995	0.03868988456135699	0.1728430440045267	0.31337450786996485	-0.06301561363124779	-0.20733157560352683	0.5316525045510595	-0.1287460260155904	1.1268927854985222	-1.2451580877229873	-0.9980119190296151	-0.31956325354739296	-0.18862835170277042	-0.32370210747103584
1.0515542842064274	0.35314964597134346	0.5835863008133706	-0.36228719497310047	0.7093718414793094	0.10918699333272733	0.8680944408227629	0.6247395159332204	1.1983280290903973	1.314856638317801	0.23001119693375566	-0.602604583777345	1.3729265709051077	-1.2162853423511988	-1.3760521900901874	1.0094819557012236	0.13710795327751327	0.05513067946379636	-0.30760771964525063	0.11053202096194832	-0.7297961423100646	-0.1038752201229753	0.16082726826739777	0.024097542658574354	1.469085246488616	0.11333733782659496	1.3594457629299488	0.1393260178187708	0.45563838267797485	1.0089353483516044	1.3425969334739187	-0.1605120581172659	-0.8474526266870042	0.8062951710480625	0.35472359217585314	1.3247200173157456	0.1655988325646992	0.15442033780818817	0.7302684760927509	0.5320055129846181	0.33170530328990927	0.8335565738812176	1.1951076238440361	0.6253332632019304	2.0337901981019546	-1.1616905143183305	-0.2796761030366936	0.8883173192038711	0.09156743706330497	-0.01210459624162126
1.3831536633184054	0.8372263313748703	1.513395589575423	0.322198817971538	1.2864196027437067	0.3990816059931524	0.5720498688337825	0.9151562165769627	2.1003298662819554	1.5962806044120563	0.8398120501069818	-0.47656713589938937	1.896742075822657	-1.5828211547082656	-0.8220170360166849	1.36354963189801	0.6878594186619307	0.1610364434455111	0.48105604256351336	0.2154433136253227	0.244821933649782	0.26752209112004083	0.4650138908840053	0.8478406619976657	1.8560404382977223	0.64931670659113	2.2257707492397194	0.8914538571235845	1.114754987241985	0.7826611027809551	1.59742610656444	0.44697602234901707	-0.016765298428612452	0.6985960004381441	0.11066507249955974	1.8562286350785695	0.4071791103639125	0.32819609663691146	1.0561222647717983	0.8097376655644419	0.7015054563964228	1.6335933146572295	1.3774897477779922	1.1581893480130412	2.2630846160801905	-0.6278142518241883	0.5185065129165689	1.6799575111779383	0.3761633219626484	0.2556145075651341
1.1680598847238175	1.4652583508473163	1.9594338219294705	1.0562248692087948	1.4927364668021015	0.8485216957035429	0.25636018745726835	0.9209048181886541	2.197442988120628	1.266788783051926	1.3081829970843715	-0.23112120125541694	1.8391402389215428	-0.7965752696421805	0.09545474024461492	1.3973610910599878	1.2965392471585115	0.1683153719481418	1.1901886023670691	0.12566518944027613	1.1632328634653106	0.5012681467911074	0.4968794152959886	1.6339237538821487	1.514141340332761	1.2258543610117467	2.445520903337853	1.1940852213862778	1.440625636814416	0.43559444758113125	1.5560831316956394	1.010215967548407	0.8189990014156087	0.7046151335927752	0.05839840025154195	1.7291031653620792	0.4146430197802009	0.5243003169003648	0.9943175720089363	0.9118435406861104	1.1216294174226673	2.007982210090221	0.9733484027971258	1.2407322819988933	1.87094145638145	0.34894094974127365	1.2030548140315962	1.9020362850727113	0.473895780793692	0.3650074083013235
0.40061893620383016	2.1163650940825613	1.821296246306719	1.534791528474931	1.0126867575594474	1.1783652261750674	0.22164476284681603	0.4377101251216695	1.627287913109371	0.6840703406212874	1.738776042168985	-0.0890220745830496	1.214516839394337	0.5195911507424346	0.8402692932163455	1.017783316900883	1.881058609961137	0.29008207069367975	1.35960654653862	0.10972450608296783	1.4015294926110935	0.4858099628842817	0.020788273013601477	2.165735987498276	0.593933788116187	1.4954275733577787	2.138195006475844	0.774067639058273	1.2029088191590012	0.16971125315643157	1.2598106441921466	1.208663470943742	1.1750440826025155	0.7783834162931645	0.5477047179712425	0.9999266958410019	0.34028549484932447	0.6114573227042897	0.5677450019607752	0.6530727168343848	1.53003231032666	1.9867023422995755	0.19271754649748585	0.9077375870657151	1.1975760964881064	1.4441776943253217	1.5520693228994993	1.6406106396202063	0.2908844549659771	0.265618589107894
-0.5279019600260689	2.515968824467891	1.2147675166628156	1.6642435529032966	0.04270295073332989	1.1830288805048366	0.5263615799792312	-0.3572995639590406	0.7467766452462351	0.2936336560607246	2.041660146704848	-0.08956707685132703	0.4218993278191561	1.349185755830771	0.9984506031784572	0.2886700428050385	2.2461449824348536	0.6218443439876453	0.7983854746342103	0.37722222440520836	0.8729860703406205	0.3524726241664037	-0.7189604750564913	2.2624478810691744	-0.3543342692250038	1.3394039586360553	1.626001703266461	-0.056636397696822605	0.4655692515069867	0.16443010851680825	0.8177150409671072	0.9620893318895087	0.9038064655924553	0.8077514452732687	1.5262547737879593	0.10182787677121638	0.4956759262345677	0.5101742409670567	-0.03625429947908069	0.06254116932598489	1.7530916060844166	1.7557054126310834	-0.5934725161481679	0.44105704911617155	0.6734616724192137	2.173914473901494	1.446477019077227	1.1136910050330702	-0.0563261205554298	0.03260138241521774
-1.1130893380652584	2.4511639077873038	0.4324252818481123	1.6034282136803635	-0.840927210875566	0.9363544424191952	1.0035853683621243	-1.0198155045119004	-0.06773000697469886	0.35423481258392203	2.0217287054877615	-0.05257036079380725	0.030655247491610877	1.1321522024565447	0.5863471840448475	-0.5543559677091635	2.2257259963668843	1.0581846879033954	-0.22028133128740282	0.9243877082468199	0.07420207731790546	0.4130479677124813	-1.1559881216666714	1.9442133896327918	-0.7166818995146368	0.9702621079295569	1.2089585912900065	-0.6254554618637354	-0.41087853510804634	0.4695624172929696	0.41023537784751685	0.4907723850889507	0.3391360273168035	0.7680445141961919	2.5311836079553043	-0.4371051326448691	1.072322824876096	0.3261381244852083	-0.5601754483853861	-0.5945076308892084	1.659374455267321	1.5056296112391228	-1.0713092066424152	0.1874376223583609	0.5867810606723756	2.22862014192926	0.9883459776120656	0.5488337691892091	-0.29279517967114815	-0.14850368777811948
-1.1016281790499285	1.9577123184930545	-0.17994041324847593	1.5850994408299808	-1.1313268309032651	0.7431383336815259	1.419387657056415	-1.1739899449283786	-0.5442004815683585	0.8113327109051808	1.621040946653732	0.24943386170016948	0.3835647343929998	0.19789451239429062	0.006896135683055635	-1.191796937116282	1.8215939546813082	1.3764579460944104	-1.1060285020945204	1.543205536434947	-0.34575376314509726	0.8875298302260874	-0.8478897174856921	1.4492713016135534	-0.23436185808833446	0.7435252486310124	1.0039425303613767	-0.42995807664342284	-0.9701476470810267	0.9645108397761782	0.22757080247002087	0.14566029437782232	0.03845771174962364	0.7588489678199563	2.9949391689565115	-0.3469246182192125	1.9190166500613148	0.31881302327187316	-0.8060644292720547	-0.9732175815052332	1.2951687528770754	1.3052115346790278	-1.1278108487899334	0.33056095791051604	0.9353410674753807	1.7078541520317239	0.47736559753272295	0.10252769882293826	-0.18296360804988485	-0.0982177656512807
-0.6434553944483655	1.315700980364292	-0.39008883612819206	1.68557979908314	-0.7718442312308633	0.873338483108441	1.6258644204499453	-0.7940491384202135	-0.5583572351394321	1.372389414036143	1.036310137913296	0.8590229723540738	1.3275728553981143	-0.5501706363808782	-0.29839562951689086	-1.384951207679671	1.21818183960017	1.4147483063737536	-1.357194240571414	1.965690168307523	-0.11432185203079565	1.6568974956607498	0.16334150922353147	1.0673335286165007	0.8196981916938062	0.8500863840078948	0.9370428235062072	0.4581553456042761	-0.9457572150262862	1.4276757177063595	0.34913534440329724	0.14479486980302875	0.32590886869515107	0.8889453787717139	2.6410192776908903	0.2135484404125568	2.5799135309366146	0.6970422200575566	-0.7316853683353323	-0.87829145012925	0.8702561177812327	1.0933713809994399	-0.8564733182481545	0.7723304870921134	1.4447507463916422	1.0341208026937887	0.2247308990458753	-0.17197175767319267	0.2795107300140635	0.2120874835967822
-0.12723572957872334	0.8537154498241606	-0.1987802975891469	1.7554626310265393	-0.1531771610866583	1.3153570626080036	1.606029200135716	-0.20507580379462245	-0.15256961359913374	1.7072544427572838	0.5608110315840449	1.547099638890183	2.30189624795796	-0.394002831442898	-0.1892965352093863	-1.1178067620055099	0.6658764958338246	1.1961886113431441	-0.9137582557268558	2.022810973435171	0.4873545739284302	2.289939437898745	1.3691767279714966	0.9281142393679627	1.8458601557905037	1.1641392045284373	0.8581437092472153	1.4435664746921129	-0.4315432894964513	1.6753522534079495	0.6569062478625284	0.4267633619409201	1.0298377097656195	1.1282169000113478	1.6756917972771364	0.7875536023539907	2.593140633496532	1.4055943456150586	-0.4554982355501547	-0.39429440655280334	0.6004913526391904	0.7867601474133588	-0.4559737243960247	1.204583343058247	1.7430915642716023	0.6012372278372768	0.3365900308670231	-0.3186759505067975	0.8516944332183038	0.6112577455032442
0.14059779900492364	0.7195770924759557	0.17335921534981577	1.5751176519026193	0.2458945663794387	1.7706728533390343	1.4214277212976845	0.18691041334190756	0.4538548049298422	1.6354527590237493	0.2972344506498791	1.9553450135090695	2.725045183702683	0.6408434196234851	0.12988682232225654	-0.6096784447439824	0.33428211007160497	0.9012946616547322	-0.17241821371996485	1.711103192236419	0.9271108872594729	2.3616302286585973	2.159520002561611	0.931032688331994	2.3351950645623303	1.3751515548086317	0.6715300517180743	1.861607516090194	0.19390580983374175	1.6655381171294825	0.885558545925006	0.7303975666049742	1.6449434544020463	1.283376237247594	0.6397082809264774	0.95066424914283	1.829380862168579	2.1027329221168274	-0.16685101034642044	0.18240698392485497	0.5443695113675624	0.4034150617257532	-0.10761754305660906	1.3192386899013158	1.5868129063367946	0.4623789554162921	0.6466813117470178	-0.43550131493061245	1.216260997611596	0.8374518742273053
0.13942282037988432	0.7981529697998099	0.4369293456771321	1.0898140692347118	0.24437426770403	1.8973012359657224	1.1454448256751533	0.20365548068279482	0.9151428933101772	1.195519025623416	0.04861780772004068	1.8561137527506597	2.3774640346009166	1.8554486606921259	0.36704470619770485	-0.17573316538319003	0.24567084495211147	0.7193868929296762	0.3454981177215072	1.1504153576567462	0.9090286885212954	1.805296074913647	2.226229450691159	0.8734273888872455	2.1692720140337345	1.2719164294027892	0.3905960751251187	1.460069488852766	0.5378878167598552	1.4846884073331372	0.810164351607083	0.8198661709761561	1.7702607459147284	1.141567202966183	0.04099860240266346	0.5989356165893015	0.6027015773500943	2.3797837953214724	-0.0037476368841191264	0.5528825666316156	0.5744930245022487	0.08783729431513368	0.09399586335322446	1.0085486871218445	0.9973536550057108	0.3417880848170379	0.8610621330834736	-0.597295721229139	1.2101291286254903	0.7321634010956501
0.071862249555947	0.8323324870208181	0.42567553306158135	0.5014129546375222	0.044744342473102584	1.5886703529803576	0.8431401593840082	-0.00960822689827951	0.9151537812280551	0.5817044839153123	-0.4610803817223581	1.317321146404616	1.490855341565101	2.4560424569640276	0.4279831992934693	-0.027864016191661064	0.3133413581247723	0.7082818312281396	0.39231392235673274	0.4973523713173286	0.6026958200618089	0.9837380864229923	1.6972177837976115	0.6513725765424236	1.5943150799313643	0.9141201685098612	0.09949679382089573	0.5321610281434731	0.4553247775806201	1.2349758219992821	0.43749533267095564	0.6599380232588583	1.4259504820275657	0.666691188132677	0.042880046921034774	-0.004928579439010938	-0.539643172873604	2.0619775174361523	0.014461636266432034	0.5987503525269398	0.5028374157692149	0.005900709833143471	0.13645093149019685	0.41873224000597475	0.22676759827417833	-0.037532130166026786	0.7949091146556996	-0.7799285523046322	0.9189016875354262	0.35975499227085095
0.12664174508947634	0.6406495900511041	0.19394600510825233	0.12048010776810407	-0.018991260298052315	1.0460431577856215	0.5853040074161476	-0.16100803969510896	0.37413926146804105	0.014312371597295424	-1.2218820776009947	0.6402136588362819	0.5112000472239516	2.1306020114286586	0.4536743330700897	-0.15840528823534958	0.42142294246194284	0.776445840748898	0.1293076926346347	-0.1127058528978686	0.4251634171975799	0.39756495782015533	0.946857012843398	0.3440890394822354	0.948361318415449	0.5420894334191229	-0.12643702460418757	-0.3667597124005173	0.10513186627679373	0.9296581686981868	0.030513619685057797	0.4034539993612047	0.9686519837565514	0.07377696356274523	0.4196422508081195	-0.44418484687299775	-1.18634297244075	1.3452784933728528	-0.04402824796000044	0.40363989868483424	0.2458056787364671	0.19395027650611726	0.04341198185591245	-0.1695103978791046	-0.41162235330011543	-0.6183952881693928	0.5000848699177968	-0.8457583430692094	0.5673851705652654	-0.05403100682489409
0.29772493341407247	0.2554624619187139	-0.047869287901073705	0.10150950930601763	0.19143535774008472	0.5892129325102176	0.4442271917859326	-0.08850798650076819	-0.44423432740722163	-0.36658328060511836	-1.7995372965040888	0.12787771585287683	-0.23302885370950308	1.186033410716693	0.5924047301340306	-0.38593535136117096	0.4725974474789542	0.7905909622656989	-0.09146146243417196	-0.5766370692837739	0.6017937632050347	0.2727552807381796	0.2934820091751801	0.1097893858831412	0.41002603367146595	0.3257551256487431	-0.2737987814045675	-0.8471085504759309	-0.22621493089582598	0.49796245012563745	-0.08558303220701424	0.22501146926371798	0.7028545744898013	-0.29778959426780144	0.775167228509882	-0.45292545036036275	-1.3050190649578985	0.6501757443023025	-0.11480947505692306	0.12252949369131813	-0.11066162413189322	0.4959704083173383	-0.1626237169591991	-0.5353927344875697	-0.7220451989323005	-0.9978011937177306	0.18130590439675032	-0.6259974279763372	0.31489902420932786	-0.3150311231889098
0.4146433490938814	-0.12268199686664447	-0.10327577085507636	0.2965241990144711	0.5181312622664852	0.3807240243457247	0.4496129774476449	0.10921283717136883	-1.0502531815531124	-0.5314974512673553	-1.62338556454643	-0.1224067959648078	-0.6838228682182758	0.2232391752725551	0.7612997197804956	-0.5150287214853443	0.3915876778267585	0.7032873238093955	-0.07744720155170597	-0.8227785287832403	0.9283548859626525	0.387717019365006	-0.15747583685019034	0.004816069792896391	-0.029785055630996267	0.201680027834347	-0.3854829673639844	-0.9045265186073567	-0.371010150946746	-0.10298018693686312	0.2010304850064612	0.16504167735161296	0.5718169639668069	-0.22365964924709653	0.8295306466741535	-0.09396578856525467	-1.1855260304871278	0.30697420111669355	-0.2012206123174146	-0.16346456102281998	-0.38962028106661406	0.6570979471861136	-0.4602267917415211	-0.6436802320868649	-0.6980139449767088	-0.7787894492146723	-0.010216805892694357	-0.060799265941208915	0.14114434565184125	-0.4153261464121845
0.3317820455540431	-0.310252859771414	0.06967216133420853	0.364895404018263	0.6972149048446958	0.3068060205864813	0.5444276779400725	0.1901292358563968	-1.035687326028681	-0.5251105742874072	-0.501500795398655	-0.2419298342854127	-0.9520998829598147	-0.31099170756265365	0.666801244339574	-0.4769582584889124	0.1279328375818545	0.5836352283354493	0.047615941882455055	-0.833453222964132	0.9581585721361342	0.2949096107755396	-0.4484283832146569	-0.08796603036641647	-0.4118089716834358	-0.04536793489681181	-0.5132595132456708	-0.7984806264057822	-0.3856589893466754	-0.7796378127334729	0.6609461169490876	0.12344550976598004	0.2339032003931345	0.23739765280445824	0.5586751699588816	0.3052129605607993	-1.1579791214135937	0.3261521644875131	-0.3527568951426871	-0.4725606067221553	-0.46553281488246	0.5102285647064352	-0.8029175273295425	-0.6216557050446745	-0.46706441160302264	0.021849735266209383	-0.10966189930436836	0.7064975897170219	-0.08466624168645107	-0.5108217021336922
0.08250444598535368	-0.31302366133311005	0.3483934775298009	0.05476855583014259	0.6262820727168446	0.10900893063762765	0.6001511426964986	0.013830971299319726	-0.36813351525236543	-0.4121784767292185	1.0916173133798295	-0.431371624638004	-1.1222809312177273	-0.3404933542018856	0.09425773476201783	-0.3461594222753866	-0.30959724371894876	0.5269344201693261	0.011944657309427443	-0.6795389691467134	0.4345397500789097	-0.25862968365681643	-0.6220356941937638	-0.34284023067115943	-0.6786255810277504	-0.5402393621877748	-0.670681351543595	-0.7600605287175183	-0.4393987695323536	-1.3145065971180676	0.8717070223235377	-0.007216191007582219	-0.5426257751076187	0.7751726863972546	0.12050741100025306	0.39849163049902275	-1.3320575300719444	0.4317656310816264	-0.5833612763497579	-0.8209524581111964	-0.3492613924363847	0.10625725435450449	-1.1034291829592062	-0.6247463743042301	-0.1865880665309278	0.8955481208463518	-0.2773403500137242	1.3707317786928308	-0.43273816393799835	-0.7436723282870618
-0.14738005542353783	-0.3435581851397034	0.5552731075582309	-0.5791936222707048	0.4423638140683978	-0.36366700913151234	0.501521701730393	-0.3118263779159829	0.5552216375092144	-0.24960692433353351	2.2601672797929746	-0.7711977400329472	-1.176222608930212	-0.06629181665930407	-0.8069145794481284	-0.2390817004818319	-0.8140529403500106	0.5323828309145288	-0.288783708396495	-0.5177372177126673	-0.4419250812759882	-1.086555729230855	-0.673019053111157	-0.7942195845197814	-0.7242172651918978	-1.1545454805894617	-0.8188262656112664	-0.8114445571771743	-0.6072901783048373	-1.5081268259586278	0.5446530637273927	-0.2093736322906439	-1.5503351504928309	1.0327455493192685	-0.32068053937968655	0.06986625124021925	-1.5599039548819174	0.31420555378543225	-0.8149456563405963	-1.1155927341715093	-0.15980552314968008	-0.32339933951758865	-1.2554686696356998	-0.705188173712129	0.016992505909230286	1.2009020368103012	-0.6086422846829844	1.6345069761575093	-0.8120532359767131	-1.0764084037934407
-0.19052736424325056	-0.6588191667049179	0.5835009763244106	-1.2041857418535902	0.35093177143550935	-1.008291588244621	0.23867215086893206	-0.5094789544123927	1.1576153623856316	-0.09087946632214158	2.3186121516376423	-1.1605466211262672	-1.0875924591733173	0.24815253498681603	-1.5428313404968825	-0.19774443876022202	-1.1971429260727968	0.46991419806688106	-0.6423912444077083	-0.5178585736528575	-1.1658015652253964	-1.7110172215110122	-0.6303430676512548	-1.2519905463609446	-0.5601148200862068	-1.5850736533621324	-0.8888271088326888	-0.8261113464603496	-0.7691533988157957	-1.3319287087604181	-0.2282336184418515	-0.34095624347896386	-2.218774805851742	0.8325233361960783	-0.7003544024869838	-0.48340779204286877	-1.6159213879230647	-0.11566037255476576	-0.9089945990271517	-1.168082005971905	-0.027065710668743758	-0.5466935068911595	-1.1847701496478604	-0.780097701438308	0.046839227839157345	0.674213936596967	-1.0024070097003723	1.3924867702230375	-1.0368723815520655	-1.2970184925551376
-0.04096952200234062	-1.3296108179048447	0.44133816270733206	-1.4587768753095536	0.4000150342861653	-1.543544210734739	-0.07649730673040507	-0.3589396627019474	1.0678988383170842	0.0047886452312737296	1.3050087573370324	-1.4150737311065689	-0.9409604446646513	0.4031567527185408	-1.629544183002065	-0.15964156089838444	-1.282206395402616	0.1790828137434482	-0.6892234479544029	-0.750189029198094	-1.3577445040177563	-1.766853018806289	-0.6304005030654686	-1.4238558437810176	-0.39025652999680843	-1.6008036495120634	-0.8216470212929539	-0.7126546359823102	-0.7102109319990964	-0.9501427502518871	-1.0162075258238312	-0.2672642669270914	-2.062700924883142	0.2710954558467528	-1.0153839243722669	-0.8811419089256852	-1.4049174048342252	-0.6714560446830089	-0.7636002301894037	-0.8350072744617919	-0.012546467402304183	-0.5069640559907904	-0.8907606401665504	-0.7075291392023791	-0.16821226768508832	-0.34471334417796445	-1.219281046423233	0.7948557306480442	-0.9908499811561476	-1.1967577404924155
0.16574506612870318	-2.1142828715082276	0.20385763826774578	-1.2184153051157653	0.44087331552965503	-1.7212149474171627	-0.2950159968190826	0.12895461966223226	0.3618782629260142	-0.013139096768116507	-0.058795642569326755	-1.4147235583132054	-0.9043150578573039	0.2727579837980909	-0.9916295673849452	-0.028397673676247615	-1.0152549307978351	-0.37739763573215596	-0.2552090712345087	-1.114632725225523	-1.0712026156166499	-1.2996877352560714	-0.8395754689938659	-1.1475939293548785	-0.4690045043215381	-1.2238596590269784	-0.6005257223519669	-0.508257982567746	-0.32726163760688837	-0.5813201484656251	-1.3586113041439194	0.0049903608787767095	-1.1120088668177475	-0.3608723513429693	-1.217193168216009	-0.8109438072894034	-1.0124166825861336	-1.055754756621976	-0.3875057383657563	-0.1591960920199232	-0.095070457797544	-0.3497391160555105	-0.44323350331811445	-0.39918660206199275	-0.623880344053606	-1.1728589104488019	-1.082390378561204	0.14261720098331956	-0.725077156814667	-0.7596157780152218
0.30152606230168516	-2.550343247960012	-0.05808715059723891	-0.6697394621848203	0.3146466269341691	-1.4825220749004258	-0.3533577340554946	0.7299804975839358	-0.5128447841670173	-0.15116590544344125	-0.9374842967081943	-1.1674298190408265	-1.0541325178026313	-0.1823261548115136	-0.048664930441619646	0.22917563149851103	-0.5022995135358587	-1.039291969799279	0.46503566358046133	-1.3804866593473977	-0.6921413636050825	-0.7004263225405064	-1.2595608645427654	-0.5309152488664818	-0.850432039548673	-0.6788521662268122	-0.2622873347439843	-0.2982945346963667	0.2544758223316221	-0.3195636058364771	-1.0987661341823067	0.32069298643854177	0.06965908664734333	-0.7571145971812127	-1.1769844196145047	-0.23576849169292302	-0.5806296181500529	-1.088066209511409	0.11655247169265165	0.6247568648329005	-0.20165165834488838	-0.2813373085177743	0.06454545279067145	0.11293698553227824	-1.1667737400406029	-1.314727490982521	-0.638757606278532	-0.30431903524324494	-0.3959686178505601	-0.18764278613851626
0.3604141806649245	-2.233574709742856	-0.30131023011529406	-0.15345372595682813	0.05960415645230202	-0.9468962256320163	-0.33193957783155076	1.1758568036302361	-1.0609923339229363	-0.34962856342876264	-1.009387453187823	-0.7558311695439893	-1.2376549136433062	-0.8317787640769699	0.6031487264036983	0.5463431298945557	0.06394896905369214	-1.52857899878051	1.0518597879480263	-1.3290368860427197	-0.5391376964589308	-0.3540979971271236	-1.618388344052477	0.12346800552853567	-1.2828155861372017	-0.17681570487500936	0.11171773045728577	-0.08444355493171826	0.7634557699163538	-0.08088950621089677	-0.4797630129737562	0.5009599786571426	0.8081714936253815	-0.7530465583443592	-0.7852773294683068	0.5692836427175721	-0.16206740225406852	-0.8149992543341918	0.6373657789496558	1.234799459357159	-0.23967338860896728	-0.3850487535873894	0.5657385379730852	0.6866805228354795	-1.5005177492853508	-0.8192204071165453	-0.13538513868316499	-0.4644090751986142	-0.11252553241324992	0.263470571658833
0.41499156975807516	-1.1158921880179866	-0.4850905235052035	0.07995651339989517	-0.10131543643996763	-0.29105562174962746	-0.3970979359739453	1.3116071693873879	-1.0639277071258848	-0.5070029800764954	-0.6320029435738649	-0.2534816604982916	-1.1539498368431906	-1.325226158923563	0.6479858040522225	0.8020540929982083	0.5276183392551657	-1.6317109677200399	1.2027430587111325	-0.9082501596348975	-0.5606355345729446	-0.33487480106067136	-1.5200905943596625	0.5395693867933745	-1.3944678936324202	0.2368417776456051	0.4165839689043815	0.21614835168528673	0.9860634263672998	0.2701456486460615	0.06321881276340652	0.4777978814312363	0.8183213237929763	-0.3871209811604851	-0.1031498862527475	1.1682616310573168	0.289359082815489	-0.4467390985284745	1.1187289242270726	1.51080841877472	-0.1176526596632553	-0.5570092610373801	1.0290049508796497	1.1289313931837377	-1.3392716487001972	-0.17854928490498415	0.167417210361568	-0.4307521837087863	0.14442866736273652	0.488133117255962
0.4622740968689065	0.3850334234630513	-0.5557737058928235	0.008485539021451981	-0.011182120611684564	0.33577626645863495	-0.6703445053308682	1.1177983336317039	-0.6736319936804217	-0.5460257012580519	-0.4327767800506657	0.2852283848967271	-0.6271726932308105	-1.23439589852082	0.2547188543573353	0.8985493639998301	0.83811269594929	-1.3449563846811012	0.9602650081721739	-0.2875227328357755	-0.4334554394697899	-0.4190390445468826	-0.7920283865761905	0.64419345876885	-1.0377785886808641	0.6136540748500281	0.5500965976619412	0.6100421569999073	0.9064052468394233	0.7297437658321985	0.23202801072801532	0.31264984382089606	0.3501935890261064	0.1348380556177529	0.5904183747069476	1.208803987377612	0.7844280804763442	-0.20887463471622586	1.5352884176537898	1.4650268865940022	0.22272990708500473	-0.617216148583481	1.4231782932275032	1.2618084747580223	-0.6372311707491162	0.11477589970280633	0.1802297554773845	-0.35857340068563515	0.4433726432174745	0.5877603683430566
0.3387797487229109	1.5706585659381416	-0.48385272348522457	-0.21137751345655326	0.17866657174097372	0.7899486437212744	-1.1287201680865444	0.6271752350849102	-0.2374065949818253	-0.47382666737559964	-0.7095559940588364	0.7560659163097813	0.16936317019289018	-0.3813396067090549	-0.13535717685749243	0.8074229971091862	1.0136533378290147	-0.8685171624662216	0.6239109245657091	0.23710407075182102	0.029108689752768677	-0.37659770411212057	0.25922871018272725	0.557963734636796	-0.47376001713289173	0.8977865159815632	0.4429988413532745	0.8806460383985487	0.6647678506275677	1.0886292311302148	0.0481325568616699	0.09307308398342565	-0.11898888804182425	0.532516897306675	0.9368831346593416	0.6160860354102151	1.1779794576351552	-0.23465155658997497	1.8151117011033262	1.1901420689500146	0.7521730490200417	-0.4931254931900829	1.6826799806903845	0.9801279181603344	0.2940704397395529	-0.043837865024085966	0.014332845818859635	-0.3520251712027234	0.7485923808476542	0.7346912602392346
-0.16477854797193658	1.8577961192339059	-0.32238033348182554	-0.4059486955145295	0.057282078743184014	0.8827621711565912	-1.6128792944637798	-0.1290474283029961	-0.01673952866002533	-0.3815982410420067	-1.1751545395679504	0.9614784079636421	0.7767880649727205	0.8971070961811503	-0.22727304247309157	0.5670378507114119	1.0547893687937178	-0.4534881248901904	0.4441167534601707	0.43295218123544016	0.5748583850141038	-0.23716093916979777	0.9594739706924257	0.43676246851954575	-0.18801113988708773	0.8378225975105079	0.09200542067420342	0.6655902760100141	0.3967742604040896	1.0751693132186095	-0.2365108308791767	-0.17328508198012585	-0.33575903461904694	0.5633801527220742	0.7413051604131413	-0.3696053935752196	1.2221743887702288	-0.5429721668894847	1.8160121853111153	0.7427862051468684	1.3145658322753258	-0.30414149590969225	1.726115989314452	0.30616282894775476	0.9295880622319922	-0.35462899583246793	-0.1457195615456058	-0.43126670090924596	0.8724388198381212	0.9809110615042236
-1.0573748568851147	1.1448785028011346	-0.2075615668653412	-0.5092684297696836	-0.6804914467624852	0.4330182291636577	-1.9308540604719093	-1.0598686083895312	-0.01949545848722784	-0.372747580782417	-1.2559372049462054	0.6957489555785342	0.795270138819711	1.8443005774727654	-0.10914590386586899	0.2614435550228454	0.9121313518172518	-0.22105103022085154	0.400233278966171	0.29083337410297844	0.6600443688298526	-0.2576053151869124	0.7366732232838404	0.32879377059426	-0.45870115124404504	0.17319972763715114	-0.4148194109765743	-0.2321820992097372	0.1267199226463734	0.5980582499122009	-0.3880378173025208	-0.5455745242626208	-0.4377997657072759	0.12769877621583323	0.13082187875149454	-1.3221544684518096	0.7874136065079728	-1.0564092087549584	1.4225205453714942	0.137879152033495	1.6642755120839228	-0.2601744554693911	1.5302767234026422	-0.5690913493908929	0.8851016652314249	-0.43641640361719836	-0.19105402313023467	-0.5688830760716153	0.6231236177070704	1.20105971573775
-2.000536517321613	-0.10234166522514158	-0.2635227809771662	-0.563981737879341	-1.851300326992065	-0.5577658519834783	-1.9724103013322118	-1.9076632494085273	-0.048283244306193615	-0.47022366590509945	-0.6532341842797362	-0.06616907923690513	0.2312710274337465	1.7712070608891686	-0.09861926457809173	0.007842572278514835	0.5531161179411934	-0.09316698981488927	0.2751066838946897	0.04364846413322061	-0.03269098150007163	-0.6166575824488033	-0.3900004452438932	0.1789084431422238	-1.0522244135939147	-1.031507661851341	-0.9016173288173124	-1.5491769195400442	-0.17822868942844763	-0.1295041127174381	-0.36614070248987246	-1.022477654914165	-0.698947539097119	-0.6666152411072207	-0.5130598218872562	-1.8432084555812864	0.060256129475680396	-1.608325180595554	0.7009085250345756	-0.5403675588080108	1.5937229470512877	-0.45565901699615285	1.1946503413310476	-1.3044767010907996	0.22794043367221428	-0.16532470495776483	-0.1243549890849573	-0.7239494465112273	0.034705338331430045	1.2263108036259076
-2.4468548401688937	-1.1283113722967526	-0.4748770804691849	-0.6281981420828542	-2.76239130004238	-1.759545939131961	-1.7507255152194339	-2.2610032787075145	0.10756016655986705	-0.579888616322433	0.3503770090306375	-1.0378618194780043	-0.46737738386625877	0.5991921650779928	-0.3612012853257856	-0.061832028904803826	0.05989027648886535	0.11537277647062431	-0.05776765662025106	0.021456601969932678	-1.174196424097603	-1.1406701255378349	-1.7165240552791499	-0.04485513759472302	-1.3501809480187794	-2.235145991905244	-1.156356322585994	-2.588314259605185	-0.46535860748201224	-0.7152146566088168	-0.28882974051565724	-1.438087427558479	-1.1274031988726423	-1.5219343901080713	-0.8151649489939878	-1.7407898168655438	-0.49256902333466723	-1.9571457603847624	-0.04520162202677442	-1.0531019572955655	1.0769147624892452	-0.7439756505336084	0.9151499365326572	-1.5316059987576331	-0.524642091059996	0.2703945074942109	0.02198883815784267	-0.8301208646851747	-0.5526670700624947	1.0336682470125635
-2.014215287320914	-1.3645677479119904	-0.6513941266330401	-0.6867838684255008	-2.657440225988502	-2.592220270986947	-1.3562555111379588	-1.7716685780043295	0.5003554666664551	-0.5484822666117123	1.1142157271624094	-1.710684420109622	-0.748509123089695	-1.0040120798617949	-0.6797466806339529	0.14083066520307153	-0.3603934534448894	0.5194550215836754	-0.4361386360093934	0.4276350593522952	-1.9086479326996175	-1.355794368483881	-2.291538150976277	-0.25126698641114736	-0.8475266122131992	-2.679893740809696	-1.02507766655151	-2.637228946859372	-0.5464537077930806	-0.877509500815665	-0.2583685485936663	-1.5184326758951983	-1.3403462814772618	-2.0714100531648545	-0.6680158037997771	-1.0886292520560137	-0.42263974096830653	-1.8679687361756958	-0.42545774336935505	-1.0957441646026183	0.3123066034277636	-0.8197451396082618	0.8513974018448149	-1.0581668651157288	-0.7645595099649778	0.6057794898251778	0.2671755291427139	-0.7735367838271513	-0.6934679964202909	0.7914741009995816
-0.8160452684699452	-0.789147923514049	-0.5524909601268814	-0.6411597534161388	-1.3221576941028772	-2.5582402842117404	-0.8783840505395362	-0.4570172100703759	0.9901564240708541	-0.27794635976960036	1.1829280005778287	-1.6589596574274277	-0.39507721039827276	-2.0709069738458687	-0.615641465300425	0.5696714285157523	-0.4993339304113399	1.040532247934772	-0.5236149669695845	1.1757553313630298	-1.4993325116874714	-0.8640810195347789	-1.594391667927309	-0.27184256439546833	0.3825573712977303	-1.9360293681867105	-0.5063195777266309	-1.4998308854803342	-0.23978960433809315	-0.6595189878893284	-0.2431644996198216	-1.0898093235643451	-0.8760563606034266	-2.059570799839225	-0.29312551585821245	-0.15846701112713338	0.346394723763209	-1.2649770419344366	-0.24885326877895442	-0.5449686295995178	-0.39017088049646104	-0.46049791164815784	0.9751530597814049	-0.03512703136176599	-0.2566148538115151	0.7595479550185978	0.6532746716439207	-0.43300635956228983	-0.19745493649463072	0.6962872177077812
0.5406426010309537	0.08403806880103269	-0.09780493529589174	-0.3771548824208753	0.6435670200183043	-1.6134059047880827	-0.36451493614235914	1.1685910009842109	1.3445298385525035	0.1934238173089784	0.658771804018445	-0.8552429641200302	0.30693758054435516	-2.050540507045745	0.06598972450549825	0.994155154021009	-0.31644895380664256	1.4337785530760516	-0.15250947246272334	1.895937546976538	0.009712847654414249	0.27274685811802496	0.05767964537734791	-0.02040354053230755	1.6696207491251058	-0.3058742975811299	0.21737592118049223	0.28413188749227675	0.4020035032695994	-0.3784878432859648	-0.1352355866638684	-0.26884592681049907	0.32348490503309185	-1.4825785738953965	-0.05604309805139922	0.7167122993101492	1.3966213065391233	-0.3495520698667976	0.27900340429458537	0.34152561788976904	-0.8062359974864931	0.2663606017528513	1.0356813140506362	1.0547860323820057	0.6630010707281445	0.8582829291321624	1.1277001197387702	0.20361339438999482	0.6496281663775378	0.7477599188589753
1.3327715119551913	0.5847406139694642	0.5115026981015974	0.14339369455537768	2.153984974340753	-0.2655435067896778	0.1605100331948346	2.3086926927318348	1.379842311567084	0.7104622318183595	0.07863502495863237	0.2625350272041925	0.8189515121163342	-1.2177858205463201	1.0941456372132035	1.0771861216112764	0.0016026191310042684	1.4476511320194474	0.4351923337620681	2.121177865755362	1.705456047698841	1.4940146026270273	1.7004324020164605	0.38994881357570943	2.2260881292711687	1.2890608596293882	0.8512296732985412	1.7474979401077304	1.0114643941508723	-0.34575072710205385	0.08896677289862796	0.5527480222886875	1.7173859026529257	-0.5934703693522847	-0.1824992999351403	1.2726166254780327	2.0521491583540348	0.45410861040783546	0.6455708723484397	0.9964121551634085	-0.9258861157525914	1.0118940572473265	0.7102355543834857	1.6352409543965996	1.3348770116179747	1.0223761467951367	1.475042418552146	0.9367690419434895	1.2297653060912042	0.6922636121883018
1.2118516464390572	0.36680312043838587	0.8913508362541399	0.8245840999416537	2.3613554991846955	0.731547582329902	0.6507008248996276	2.3577341858680305	1.0522224955779118	1.1066362392794704	-0.07527453417122955	1.0614080360140836	0.8013124313867677	-0.4210785579816828	1.8102754184552996	0.5823606229769814	0.16852491728233268	1.0016365315204872	0.7158663318050053	1.5558988510443859	2.435247449104563	2.112716053767098	2.383187708287468	0.7007586667013874	1.751687901421526	1.9169161707435616	1.1399164840642249	2.134587172865558	1.1111015815177292	-0.5955198430785315	0.2911566867811508	0.9547629949652832	2.4827849133284507	0.23937624215622094	-0.5975930381870904	1.3886768234107028	1.8229571667933144	0.7497686766117998	0.39074188719421493	0.9047190009544827	-0.908967148623123	1.3810822985495774	-0.13988264257417352	1.381301248443332	1.2923630790810605	1.1608535703913476	1.4127296243431986	1.3938513374317845	1.0339955826236065	0.22789891639695398
0.43725367861753056	-0.35740113221388686	0.7504032832376959	1.443116637786159	1.2412181514008087	0.8945627914580305	1.0247079447892251	1.3097350145559872	0.46612201959451705	1.3073430420619003	0.2195342907776806	1.142335079563362	0.3733010152112863	-0.36110497804692054	1.6420554913787577	-0.41434076089991023	0.024584997323436327	0.2571362862109691	0.31622974728491565	0.2735895980480636	1.6885898558613857	1.811764824032903	1.8080193205268784	0.7039183238427765	0.6639508235373193	1.2969288536255377	1.0117805748143014	1.397832711575325	0.48590390638724745	-0.8604790774476023	0.2832601728178806	0.7869223418585851	2.1162406875667608	0.7295467504271602	-1.0057191373822199	1.101092345050162	0.7365685773202091	0.45670570016155293	-0.5195517471002082	0.007928222087845788	-0.9097181363516942	1.2196034871961083	-1.2979473695370285	0.44092080408130896	0.6317918980440695	1.0139149512290615	0.8105501835988919	1.2448388465988158	0.0686173410699388	-0.6837054752349155
-0.32816285743883583	-0.9970424637933533	0.1379423816221992	1.7260094078372812	-0.40264158494213426	0.3449071042971284	1.20084842158863	-0.2134158850602609	-0.17844362875197423	1.3440274819925329	0.560193827156814	0.6050799553370396	-0.03728650764815861	-0.9997092229600197	0.5541298241473651	-1.4854141236812757	-0.32827059872853903	-0.4669567551616877	-0.6171828674319938	-1.2780757601364343	0.018783286774710032	0.8645005384147958	0.47968311838257505	0.41133510878063767	-0.24276310151668246	-0.007064146065052919	0.6172076835355823	0.18085058309352595	-0.5810605944271907	-0.8206889772353426	0.034299237029851874	0.2760792333017316	0.8281530760223027	0.7962415004458478	-1.1337010696142136	0.5696017021389309	-0.682256572142019	-0.10426239314164555	-1.6109584639656527	-1.1851929437228443	-0.9301577816075952	0.7262825163151597	-2.2636070602182072	-0.6423585185872747	-0.07438769104157886	0.42559768933163467	-0.14701848455370026	0.4687932280535578	-1.1086358976518653	-1.6824485578522093
-0.501587606262792	-1.0373852243200175	-0.5451335287368642	1.4831940805309032	-1.5115455615950817	-0.3117952143262939	1.1517332757217993	-1.3623762498372658	-0.666515746455039	1.2719850465009086	0.5354816451975504	-0.05901803348611189	-0.10537080376783652	-1.6014348101765883	-0.8918944454100003	-2.0663091376002454	-0.6081683306319089	-0.8771569271606711	-1.4600292357043787	-2.4815331788946957	-1.3605470125210435	-0.08998157239818745	-0.7149358427860935	0.04435725442338685	-0.43130282241253937	-1.0241146631231954	0.22600292894433988	-0.6821110695086839	-1.4438536972811005	-0.4102469014241198	-0.24254283945396055	-0.15420029665828514	-0.5983141334841964	0.5459700323348077	-0.9345111441241476	0.013834856414478534	-1.7595319421517195	-0.43393575597064943	-2.2091222516293163	-1.9157664100739318	-0.839573895751291	0.29830829871940584	-2.5550936671858664	-1.2765372808151008	-0.26109166932645417	-0.42095171785041857	-1.0210371428725964	-0.5433151950975683	-1.7750218423898108	-2.211634599868093
0.026373309001571494	-0.4240406544781564	-0.8077201397934105	0.7438277638679693	-1.4864520219477273	-0.47391974795241404	0.9300952706785862	-1.611729250780439	-0.8534690623041291	1.0752929349122815	0.12445784674839852	-0.36216993069510384	0.09954926348885214	-1.3782813704953514	-1.9153134642822522	-1.8131654011145677	-0.5934913166753278	-0.8683750524615353	-1.5711438254572454	-2.8585944570423343	-1.5020733162004278	-0.5201277860123131	-1.145850730263227	-0.15365648845082183	-0.025114731430249247	-1.1022193773444386	0.0481276028314327	-0.7496965098321697	-1.53911063143888	0.09257185425087117	-0.2449158675462088	-0.20995006347665374	-1.3683387564982041	0.15447141004918502	-0.5934785671941751	-0.3681011981493062	-2.0870088163743783	-0.2394697745529704	-1.9277112063038322	-1.7113743639246428	-0.5456539602565166	0.2266718907399193	-2.042657593591802	-1.2030524148727286	0.14609062395733988	-1.0648076644648132	-1.3908380556119533	-1.1777839852840577	-1.5639715461693644	-1.9304401035808225
0.8718090336101777	0.40934234085833526	-0.42029712603364927	-0.19081862003759298	-0.524488817860501	-0.010506334018000444	0.6429431466592274	-1.064046186550166	-0.7319711516915935	0.6602765671471116	-0.2912430431263103	-0.18743533683801394	0.20493882501139588	-0.193811778007046	-2.030834194775942	-0.8574071405147554	-0.31937699834153094	-0.5672481079779993	-0.8083338733848403	-2.313208390847024	-0.442074573520184	-0.3419800514769714	-0.8102553072800969	-0.12015602953357132	0.34618174545974295	-0.35135833696207774	0.10256143899478584	-0.2008196170999027	-0.8076038994251915	0.28346157126832533	0.13195300764747597	0.06598053170319562	-1.2061636809934704	-0.24291999477144174	-0.34954642876423947	-0.4767065768851526	-1.7155993655119761	0.32693854139923945	-0.9645050385710774	-0.7344241623711653	-0.15510716746288516	0.47795504079291745	-1.0654151642785283	-0.6385526280102037	0.6559361629509879	-1.1141545424382135	-1.1425569538357605	-0.990686825065679	-0.7191926163569503	-1.008298443021655
1.4908028754353442	0.8790324239117777	0.40691790050813215	-0.854747152270052	0.6242932285855228	0.6668580550383417	0.3942830630698195	-0.296709077263175	-0.4462238394987091	-0.03923727125789157	-0.3023760241963562	0.16218542040324715	-0.08219367395115275	1.270587415922842	-1.3142547468752104	0.24432152696340015	-0.05805382981581063	-0.23640181997359763	0.333789706180494	-1.1680772941990107	0.8562812186171158	0.1149094008251344	-0.19871237208208745	-0.016466359855703615	0.11549802798156045	0.5263616225530844	0.22717724109217316	0.4216668973563772	0.24933614735833123	-0.019790057329937757	0.6403347906248668	0.3689694533525472	-0.4592190680283808	-0.5758372723028636	-0.29470658999326654	-0.34827750814923353	-1.0259257597519746	0.7874279401064793	0.03184606696532216	0.33761209623202304	0.043392099263773895	0.7304787299917112	-0.22689126354410144	-0.07483065698306778	0.6182640216482276	-0.5871094345738004	-0.5468964150561653	-0.035401005032666716	0.1096548644620128	-0.04144428389096974
1.5792139183415856	0.6852729530336168	1.1574158495925513	-0.8722154733875886	1.2394777011942846	0.9721975181894902	0.238770088881758	0.10914095822470588	-0.22600488219963918	-0.9321966260069318	0.1210765721568288	0.2582726345741547	-0.6644788118654866	2.0307696422757373	-0.26236351086265824	0.8556302191295648	-0.09433123599102342	-0.10712474434955276	1.0912489100685423	0.026515096171644385	1.2734184250836502	0.43300931960920913	0.1671831857384262	-0.07853198018850484	-0.7255614673200235	0.8435312652912541	0.2168050098715183	0.6898789002516446	0.9371261428472422	-0.600242129156047	0.8325988345803812	0.4127919923591502	0.24875461138686897	-0.7948266786348795	-0.32141007063608396	-0.12402823132800835	-0.4154244454326924	0.7354947275511805	0.43053248864365373	0.8157341768922696	-0.2114425824969988	0.6331611762910685	1.880175665144528e-05	0.10488344045309711	-0.21985219944611062	0.06645006188291687	-0.06037128285487418	1.1283297589981442	0.35978676675156185	0.3701933641845311
1.233731803076123	0.010554431075575823	1.3560607571294578	-0.22031056505919192	1.0961393209174028	0.6352642711576341	0.1743596709567316	-0.013497458205300007	-0.25733258704106143	-1.7457335062824892	0.5693021841273143	-0.0726441849861688	-1.1135704965465423	1.5698511257807404	0.5867156404673758	0.6715774726550726	-0.4860776208158634	-0.24719502719469216	1.010490627075	0.7978243700629251	0.39501711016195457	0.4234538142563094	0.12118066799934768	-0.4107742878398683	-1.617077678182315	0.45470170019482864	-0.020577943279359974	0.5873997602139488	0.8753796761521373	-1.0002865006181494	0.42665669819257285	0.1680332092678608	0.48896593899594054	-0.8385831495847936	-0.25183130319581687	0.038622742795939004	-0.04929502438395726	0.18621485676126462	0.06640043079887015	0.49778833494702346	-0.9170108471752061	0.08329819343218718	-0.4188621500092322	-0.10553363207816499	-1.4723778376335748	0.3057174907556034	-0.002129645559536459	1.7795022047949842	-0.04889626302480801	0.06511726733072395
0.7918929351436443	-0.6523377746724873	0.8769500189576928	0.697608876588092	0.5085527154875847	-0.0938602826778402	0.1686596568163004	-0.3586780485815264	-0.5620894296858779	-2.1606646258986237	0.5362989591827108	-0.6034226332292529	-1.0556296974362653	0.23481637035957437	0.9621490685745973	-0.0898603910299931	-1.0139918426118686	-0.5412425293083235	0.2740219296551419	0.9882067739785358	-1.202637469526789	0.1921861293184929	-0.12206013284224423	-0.9009496181420978	-1.9024826548454778	-0.20874862433138486	-0.40805804269763096	0.41688811800350123	0.24929442435432161	-0.8955431395020088	-0.4227863679124893	-0.14099425077552602	0.25528319835763114	-0.6668020552734863	-0.025050483706375814	0.057542087309390706	0.16518148286988263	-0.4197026472315189	-0.6694939250078591	-0.21935651607802237	-1.751807876952281	-0.6908724177162928	-1.0755005080761906	-0.38415927034569675	-2.3926978954812106	-0.07394459269301606	-0.3502052661964219	1.5086220357166473	-0.7028402496051782	-0.5663642736261387
0.529036222006323	-0.8839807026324844	-0.00044264761681786486	1.2672833810365691	8.189502246193082e-05	-0.6767946829698286	0.1910001621450437	-0.4564835590095729	-0.9717545569930507	-2.0239853373903656	-0.13722421215986932	-0.9077952449750131	-0.5305309075718072	-1.044438869001706	0.9101972837296339	-0.8449400471006552	-1.3608613961975329	-0.7852124708109177	-0.4769045817178895	0.7894768839282283	-2.4256886762961183	-0.037069993553439186	-0.2523821033060997	-1.3181253451782062	-1.3725785610138366	-0.5696531018838173	-0.7748261085551609	0.45783953598865385	-0.3786673490195123	-0.3732781763032775	-1.2016940293410692	-0.26226983021613925	-0.1595720238845256	-0.32778564191364834	0.2273730820946023	-0.04375053582954657	0.410195412028476	-0.5707932147110126	-1.1486816893657885	-0.6819773369125864	-2.269406695315107	-1.3012939801973817	-1.4151032166680015	-0.3910256600288876	-2.44414247789361	-0.7850232560777894	-0.7952038481357154	0.4880903183556358	-1.0416616780607988	-0.8888459796717537
0.47235552603574316	-0.6227647595874545	-0.8020563328665768	1.0569747340341653	-0.09480600503439648	-0.7328783440412406	0.22529902981944705	-0.07631182093311799	-1.224316514018862	-1.4715192576070721	-1.107243171649057	-0.7240919615415983	0.016535310952181963	-1.4592618878597936	0.6376689248668974	-1.0305707705654623	-1.362413151293521	-0.8242812649865165	-0.6568486523023609	0.5694594631591563	-2.4801495351913037	-0.13739493238336492	-0.1610169458452466	-1.493453857164233	-0.42460402888547755	-0.39173410913547224	-0.9836413474102692	0.7034791406016546	-0.5245333550088116	0.1262307509284917	-1.4255948063942279	-0.15247643772781677	-0.45190924335767446	0.02487397642283063	0.2860689256207019	-0.18571450925996866	0.757554715203807	-0.10506203801016262	-0.9712074674186654	-0.4876249137491693	-2.1996371572671096	-1.4868075452512977	-1.110623752476392	-0.07187046257691813	-1.6931931012025625	-1.2890305224253882	-0.9840438592397245	-0.6504683722537553	-0.7699556753314415	-0.5091935093153551
0.45178953951043027	-0.14224259243242535	-1.1641738408773692	0.11542894727648254	0.19255300929163396	-0.31113509065495276	0.25918870899374996	0.5954563436847417	-1.1250799206519604	-0.8466119103140072	-1.782171097127626	-0.16576656361009237	0.12469607175808939	-0.8766586409576854	0.33575123123698897	-0.4506895899388477	-1.1145945496948746	-0.6415484705835357	-0.1657940055601975	0.6156295223810258	-1.3949010354241074	-0.14197497695169822	0.013811264201035574	-1.4225253854428033	0.2839513861136796	0.09236213006489233	-0.9981751901934253	0.8955664729812913	-0.13419771463455377	0.17027715403304816	-1.0222171287677246	-0.011290864694065964	-0.49675911681795243	0.21467052554874397	0.040354695797090424	-0.3147593373738371	1.0907973342119097	0.656131317166942	-0.22393173704521024	0.23860663734387577	-1.6199083397114962	-1.2927318702386572	-0.2542750089269412	0.2988209669564073	-0.7108922185146694	-1.224933213485619	-0.7556163734064606	-1.2434909020670657	-0.029398530360851865	0.430322077505845
0.29233360483924625	0.22455795244281299	-1.021190966894181	-1.0594979340263417	0.5732381915746103	0.22194413672972774	0.2638346916263284	1.117063491346439	-0.6640801715731476	-0.4592630342535661	-1.7639189345872763	0.39243847629613865	-0.250776574473318	0.16266610566597553	0.11150133716123584	0.6337430655373187	-0.8541423643151704	-0.3459499444090669	0.5847723232062778	0.9627369389928998	0.09793957904043732	-0.14775991989878448	0.09319185110501027	-1.2162222370799827	0.380203587894733	0.4728544917059741	-0.8471870377238412	0.790130109944463	0.4276336108170713	-0.2938991280036522	-0.3782465949070196	-0.08904346756305881	-0.34049423866322803	0.172080800226149	-0.39110512437109773	-0.4417413357157755	1.1863044679932422	1.1678879603937364	0.6341102480954298	0.9850429737566236	-0.8649160834942463	-1.0094402112273662	0.7429765051236956	0.3645525510745773	-0.08494565852969625	-0.6697094921374441	-0.20965728960251462	-1.0282562207125328	0.7520298355501632	1.3644275618186286
-0.044253884344940694	0.36070692083194583	-0.5825867073110107	-1.874398801064717	0.7418031534615749	0.5391755940987778	0.18490989521394474	1.1328505722981188	-0.01701644984450342	-0.3672487613679438	-1.1122002249076413	0.6373930539074274	-0.660544699095623	0.9338375564164267	0.006417282778064222	1.6906743958072104	-0.7303648034073141	-0.0815759289996004	1.019649420109832	1.4016927299972008	1.1501833519629456	-0.20101099528480817	0.08071073560839252	-0.9721966285628623	0.0570767480317943	0.5596529280319287	-0.5484970483888076	0.39010134105775796	0.6973752520319816	-0.8648471523924481	-0.003147408976661219	-0.4467688275918472	-0.09729252070066677	-0.0033314857500999773	-0.7209581879949208	-0.602757329503153	0.8739145381677049	1.0885712447732308	1.1258365724936807	1.2573342221692934	-0.2599036385087269	-0.9250505503553959	1.4353259732104546	0.004908252268295356	0.033855815166591745	-0.037300614800340325	0.39749580740940177	-0.29011531097033444	1.1682347358573042	1.7146365524955556
-0.47320204372556923	0.41143772250320093	-0.1632234658488167	-2.0497566343413784	0.5530783937213598	0.6112337709382709	-0.041158798092536863	0.6171248110486119	0.5570654592441329	-0.3562951981439048	-0.24910423855846076	0.5593923758838933	-0.5335987988143139	1.0674814972055662	0.011469566612816276	2.2200915978540507	-0.676743131165322	0.06712979826075877	0.8099835160601256	1.6400995380431032	1.3591288053612052	-0.2873356106022917	0.16872270461845004	-0.7022639768589717	-0.13517054873525422	0.5064390370064713	-0.09427042662716269	-0.06411308336906633	0.4532916273039161	-0.9850823565360148	-0.09852574709621369	-0.8855257609212839	0.11079759966366792	-0.11977329789352784	-0.692971861777002	-0.7856760336589074	0.16154911707277944	0.5153780943417853	1.0567396985543611	0.9096571756305517	0.09666395900057126	-1.0892343704403276	1.5903741070805826	-0.5522050112350583	-0.025805048197700027	0.26765592861519155	0.8143272442746163	0.35790374582540047	1.0589163784418236	1.2747342679962255
-0.8965517116960245	0.5856483742116317	-0.0033036969990785413	-1.764638960366424	0.05126674104832484	0.6435777700996763	-0.445278706114971	-0.14550033571825927	0.8439294208950815	-0.14245368807442235	0.3716709612984584	0.40942099761331424	0.30307131808073606	0.7263513345455525	0.049020319887235195	1.9810512986216307	-0.49376417838745923	0.10711858696311859	0.040771125551218146	1.4918367243316994	0.9161877394483482	-0.40553753445828733	0.5178612671675605	-0.3784987582899515	0.2041611251931002	0.5717197390213129	0.47207676815811234	-0.31930792339070796	-0.18148363206590037	-0.385094134596661	-0.4094166735796602	-1.1057019123968526	0.15218826222100423	-0.05716445787825183	-0.26872888564882974	-0.9054087260533594	-0.7459398049998659	-0.14796871240286127	0.5606142863300324	0.17445671943689703	0.33139425609273376	-1.2731481414417454	1.2509339495405774	-0.9208618382620325	0.1665994073238535	0.14147226018791523	0.8973498325424601	0.395748032228405	0.5307533919339608	0.30193000495343136
-1.2720238732694533	0.9121930275590432	-0.17147576336696266	-1.429841344457949	-0.598796773717882	0.7873910325986762	-0.975450599376	-0.7859190910420166	0.7564759340679552	0.36345007516834515	0.546415932532594	0.431756549778216	1.4084393893046983	0.352924219313293	-0.01564880689700401	1.051229928959639	-0.06085701639703566	0.09671041720982466	-0.9227183598963392	0.9739496279554766	0.33348456256822345	-0.6028970566137974	1.0307295638375025	-0.03136531810122887	0.9568528584855042	0.78220389172213	0.9720744137024544	-0.330358598757852	-0.8956337690658698	0.6764609118276159	-0.4865880130057876	-0.9520782708834059	-0.08514003175391027	0.12424461123513067	0.33809331372321	-0.8673770825435029	-1.5312130175593994	-0.5428766777071095	-0.07593092460199623	-0.5658910213818169	0.6051164258677273	-1.1571129269972875	0.6276518419181324	-0.8823575737771002	0.7013286690796703	-0.19679791548077127	0.6313681153886267	-0.26680465224878586	-0.1629171172227433	-0.7057303928558649
-1.5759737873190731	1.1815989297530358	-0.5588813616659875	-1.2945888289384035	-1.190824402667877	0.9351189357523451	-1.471810249399396	-1.0824169028312423	0.35367866820305316	0.9488715092017034	0.36775944681782985	0.6312632254574067	2.0249959625009186	0.2656471187068931	-0.2758295576795021	-0.24620580308128806	0.5196593090733134	0.08442665671069911	-1.6889767134592923	0.2706669445154935	0.04476825258804042	-0.8995650024416805	1.361314743093955	0.22235086303695473	1.5652575863086409	0.8533438763093985	1.126325996289956	-0.2768685846941477	-1.415591577532218	1.572153568579119	-0.12024413624368469	-0.5303726447763483	-0.5833195784839018	0.23837813150267465	0.8012161330660577	-0.6662834280134664	-1.901696409706253	-0.6032129415429051	-0.6138160288671703	-1.032665833882964	0.9260224699010657	-0.6013904322409988	-0.04342159774313687	-0.559222410878855	1.2233398397540267	-0.4208902292661118	0.11497039377158508	-1.2428838584548039	-0.7491294332623111	-1.3346370192344204
-1.7284974537476714	1.1308036560998453	-0.929846410124172	-1.2331339169311497	-1.5327275105973863	0.8203666792881167	-1.7023023584999577	-1.036243803850782	-0.18145011446825068	1.248334459637144	0.0757797723859129	0.7917194021311663	1.668958479193377	0.4445924594749883	-0.6515409130287089	-1.4668582206802832	0.9799185075540442	0.08651294011767519	-2.0032350741229314	-0.3829625474910941	0.18550148234205016	-1.174483135270859	1.189392786222429	0.27060970354961894	1.493372830177172	0.46655829404920296	0.7384825777142993	-0.3719511217327348	-1.6048299135612933	1.7521978408072683	0.45349342764688083	-0.10256439709619881	-1.0979084680200466	0.15707659235253632	0.8914753726551082	-0.41595927717676096	-1.7169933656561143	-0.4994923951714158	-0.926984556984923	-1.1365708076308156	1.1428552001688188	0.2106006379171463	-0.5664269199784797	-0.28402393474067356	1.2579203505158778	-0.33926875278052804	-0.4526206112272642	-1.9187300979112414	-1.0009868427035402	-1.4403120552815873
-1.598597435193512	0.7058260790770424	-1.0110509018703655	-0.8972438246920783	-1.4987891490111862	0.33322910351711027	-1.4676246974591138	-0.783994649161948	-0.5905849887529944	1.0371942739535622	-0.11297919688530052	0.7197318833274908	0.536559922661284	0.6277196409674781	-0.8668884770673071	-2.1771183400037293	1.0974711980066478	0.11534784150649967	-1.7652063754464595	-0.8091424393436915	0.6315583991208137	-1.1627014393198476	0.5345806034878898	0.13574502851586787	0.6882850241090884	-0.35344887152764837	-0.09523037984665104	-0.6464744267928225	-1.4144836788109403	1.1447174728062461	0.7706174146568203	0.13471632620541762	-1.232833813144483	-0.03718411009883221	0.614087831101252	-0.2571072367866945	-1.0529218147396255	-0.3781826250153608	-0.9440449666921412	-0.8987964571407221	1.1170266814912229	0.8740834793945241	-0.7785627830324167	-0.27861437783918525	0.672942864696985	0.018096523764585173	-0.80749943019257	-1.8305659420845022	-0.7765646435404463	-1.1090949827812895
-1.120108329583123	0.16013815995470868	-0.6181202669026543	-0.09237826923030117	-1.087962414987772	-0.26835313584763065	-0.732984568510531	-0.46403770687069457	-0.6272521825708837	0.4343465287564237	-0.07913455599093883	0.4729525601362975	-0.6116487500203982	0.5692102269640062	-0.6206497591126211	-2.095228967581962	0.8774799367202155	0.21280844856130682	-1.0008947191233213	-0.9327173971623818	1.1599939543202749	-0.6271715571253285	-0.17916282635765265	0.007006398569424837	-0.3357436307107563	-1.1373237056611787	-0.9474147266082608	-0.904178051296286	-0.8220151134186287	0.21267477767530488	0.590594064581841	0.19046074849115902	-0.7138718809256733	-0.08039643581278436	0.19417855449010268	-0.2086510747075184	-0.16985452750564126	-0.18091859464583082	-0.6012914700921864	-0.35948027312268527	0.9001618507426322	1.04441408498096	-0.5577948754989146	-0.4308164556527972	-0.1422258962328141	0.4796120714023142	-0.7215816173694979	-0.9396598204346753	-0.08324486840886186	-0.505217878938734
-0.41425445332537275	-0.11675254992210464	0.21335942877363523	0.9705385824075462	-0.4490689486010493	-0.49526333159391345	0.2983861687550356	-0.15117301921643592	-0.18228512210918907	-0.1562074390169014	0.2030993449898518	0.34192306838955094	-1.006704604351836	0.22230079313874085	0.14724810994438087	-1.2262196350602523	0.552035501813929	0.43300553293566746	0.11835615733438143	-0.7712167433471454	1.5663938808188445	0.4102051484593505	-0.40288209767011224	0.11936341588923334	-0.8612138948683002	-1.2858303160107347	-1.2847927728929562	-0.8820952724950473	0.12313687872660907	-0.370394150918121	0.1639319627680974	0.22687322309009397	0.33401017159843477	0.26192217017856756	-0.06312849213582804	-0.10484240762736137	0.6094669815426595	0.2680504492547644	0.09812912899305737	0.4069894672606659	0.7350690301025067	0.6958712189852742	0.09979619220218673	-0.3753123380114013	-0.5553245848093674	0.8596020363194208	-0.1454742695486429	0.34676253283974684	0.8585020517984928	0.23151046146940565
0.2242373138709605	0.08868213281832067	1.1802557030974725	1.790105657195334	0.17703459608976	-0.032565024685245116	1.2450528297441905	0.12448179214091047	0.6107302792878423	-0.3273451491089336	0.6657675471673923	0.5846294770633651	-0.43154760241982815	-0.2672314481072271	1.123409837158228	0.0826102338095068	0.40248738951105917	0.772478371768075	1.2478122274066037	-0.40963152926092133	1.6982367867807038	1.5869096911026104	0.11369175920505219	0.5657726224072627	-0.49500730855689706	-0.5592933148071405	-0.8332857753512368	-0.4704945784880181	1.191865234863591	-0.18329771720547494	0.04858123384635534	0.38249642713830845	1.3779593916069817	0.9688335090335528	0.05774071056478448	0.292271801614657	1.0574599886273892	0.9989249999118219	0.9758363605130771	1.2093182187290308	0.862017779687863	0.165343123442349	0.9891120606540847	0.18048090821368684	-0.19987298416074312	1.0302558748539372	0.710695466385099	1.4107404191130275	1.648059721586802	0.9733530955464448
0.5100027471494935	0.6220306861887756	1.831465721989401	1.969119682211446	0.5880203804116932	0.9398395029798171	1.7383139387991358	0.3408304184504938	1.3890740608447179	0.0434518116836162	1.129367561785732	1.151740171570688	0.6491366687668768	-0.6902974591873994	1.782410781007005	1.2526011887159578	0.5573614134575248	1.1138737786955706	1.9528657607972248	0.016347724143712914	1.4730568756050992	2.377800411477824	1.0943072107561322	1.2035129628336187	0.5460492840963357	0.679647214897493	0.19090367815168732	0.19467828555987568	1.9736732354121758	0.6750072030242092	0.6110750657096736	0.6439286961149756	1.8195960277436958	1.7235714446789108	0.5774983061666912	1.0690274333299887	1.1458466920071437	1.7412836222646055	1.6737106114172038	1.7356302698348196	1.2982774432841542	-0.060614481113457894	1.714548736721449	1.1652701491321493	0.7192491697071	0.9387149652515501	1.4600439434071932	1.775486494671082	1.889397434736412	1.5526278967216178
0.3864873319651577	1.0620586082530057	1.8324692893519583	1.5431302430061655	0.7357642756995347	1.8239225973159823	1.6398644010234924	0.4871125846803996	1.7421340245022616	0.7221458234112414	1.3403672443575088	1.6660796802424505	1.47523600304723	-0.8907094098036952	1.7574572112004718	1.7507117248210802	0.9263789131482727	1.2596788331941706	1.9388911865634615	0.341428084573307	0.9303576171295705	2.426253556443567	1.904103781188064	1.7442009566264152	1.6004226370388925	1.6993121269860758	1.1923273529527085	0.8323004540086255	2.080773703321577	1.689364807695786	1.6476528437974112	0.8785223732719193	1.451919711064887	2.1166224710949995	1.3227664672745159	2.011156713274615	1.0276062527741927	2.0702223244947966	1.8341038167232788	1.7104458239877145	1.7947004402759899	0.32620827603868613	1.8776070115916763	2.1463233994359054	1.5863919936918036	0.6251585068807145	1.7691880581467474	1.3698307775413245	1.4444786053578107	1.7823489798225758
0.08894512987836065	1.049052317327101	1.2113652457995523	0.9468034075177448	0.73126221520538	2.0518218289297807	1.135289564146374	0.5922374171444269	1.4749960145638978	1.30765321012089	1.1136342055973554	1.7010949817594598	1.5716252450298083	-0.8013711320246788	1.1285363050671198	1.3925702628831658	1.3035464951027962	1.0614456543565223	1.2813869368240305	0.4204213976298794	0.26741855563685335	1.7788655914205724	1.999802070966518	1.9604116630383381	2.0380103379045416	1.9354901037426537	1.6023049183554083	1.2098678207849989	1.445030259983773	2.3037328424998944	2.479588938983162	0.9797781191878963	0.6440976112594942	1.9448907406599973	2.0172235531175544	2.683473064724281	0.9050562306879393	1.7546890159071822	1.3614328666032594	1.1168958072691666	2.0215301926461313	1.237559704187418	1.3396130941063404	2.635292250856697	1.8667103203583228	0.24706832942593	1.5793365162665371	0.5464190599242821	0.5667980503891878	1.569259265335849
-0.027013038762404108	0.5808164213867424	0.3821507361453399	0.6419534908545551	0.728122686051548	1.5395194511409453	0.6168674338601998	0.7173974235948636	0.76244807681015	1.5200693684446531	0.5004642007427925	1.1321813810113561	1.062798808466678	-0.4323338590977099	0.3708108466858648	0.4646071655585304	1.5301379000554758	0.5529528633224579	0.4340072079039238	0.20140990728956876	-0.22900193543707098	0.8387396465236723	1.3180779697995473	1.8391092140092768	1.681344661682603	1.3965844994479433	1.2858387457248863	1.2674730520090798	0.44746921126317524	2.2808179551426764	2.472890164278599	0.971791758897341	0.06048483329675778	1.3667459333520324	2.4126076491627484	2.7116043967684202	0.8772052718801264	0.9920309672722166	0.5438885401426743	0.2798659392811169	1.8303388940668397	2.2298656718815675	0.3605419600646118	2.4449039102251904	1.5125466372057885	0.040978670780289154	1.135862319819146	-0.16349436283796437	-0.22422951795452264	1.0182582477245838
0.23104053082004783	0.03097083718443651	-0.12221590062110123	0.7349963507391897	0.7812154341525395	0.750320547763771	0.41653411901220944	0.8889754421318755	0.04355462884146422	1.3571199886184024	-0.18459777417277315	0.2565458352925509	0.49419387295773526	0.1355696176414346	-0.020304416757711816	-0.44869297074306325	1.5756342053065973	-0.03391461045034675	-0.061445801131695905	-0.22384962841842052	-0.3558135079289778	0.07480138840559741	0.30135155038813655	1.5567642393573144	0.8681609351887798	0.6101477305952657	0.6296341623315015	1.0895971496225108	-0.29018161123678304	1.7942841023688838	1.5550338564102095	0.9668961746022322	0.11784471201539944	0.7796624297541463	2.3991733517378764	2.057268206310348	0.8811982454687783	0.28796383082653976	-0.10655528795612945	-0.3100970580901886	1.3655103937971997	2.7749384613116903	-0.5278003140856096	1.7987795285192087	0.9469616557168461	0.17582791299740522	0.7822300679906665	-0.4071118261703866	-0.4763738747222224	0.4060759923197217
0.7278770721714323	-0.13935937259299508	-0.03998433108322911	0.9221915990703454	0.8038971638681021	0.297347657146449	0.5739723262074933	1.0286940541969682	-0.2985832546018895	1.0138982725383574	-0.561078063731481	-0.4318445116824564	0.3351272373829566	0.7512565731360693	0.07341593341774322	-0.8391220332647417	1.4886684989005199	-0.4105159551280333	0.026715220178404896	-0.6450562785522679	-0.1459529187249719	-0.28511965456654653	-0.45479953741076135	1.3048610819420683	0.13887898878456964	0.1670270396636635	0.22879141933348437	0.7813249888502485	-0.3425217228732136	1.2189603176817914	0.2871246067191408	1.0218509296957383	0.6359348104184908	0.5118115436908613	2.0442707893049574	1.0607696054827673	0.7724662380703566	0.05474850152338085	-0.20899364176725838	-0.33325860311165706	0.9266765019984321	2.576752486743387	-0.8599709347366745	1.1106654601598316	0.6544378323617797	0.5782915445858673	0.6733963026354807	-0.23740644258338844	-0.11388709652860761	0.009678631562886801
1.0992295752825842	0.24190774692129668	0.4095520693498502	0.8048286370777258	0.6614742170087393	0.4168956290431802	0.8184086006701206	0.9702211275681198	-0.23025259016202698	0.6672642023329888	-0.47753862290826277	-0.6294433990334719	0.583090938545632	1.229026161201201	0.3107010605508444	-0.5950517566481176	1.294210412650104	-0.4353355497044658	0.44026875774293367	-0.8414133558903331	0.1451945772087976	-0.35070417458165015	-0.6512782886960271	1.1218043403169833	-0.18499511714452943	0.24903267093214615	0.4099756304254817	0.37673790808544366	0.1904362654776911	0.8110262592655935	-0.5785478179543412	1.0446593972260907	0.9950295444930041	0.5748133260339012	1.536810865482335	0.20291944419897084	0.475072695809081	0.2685865408020231	0.20525999883174176	0.11991002720565323	0.702212447426587	1.7291043125876286	-0.5520634162856816	0.6359118196947822	0.7456383002361516	0.9051758432914516	0.6482650819680743	-0.03841448247160838	0.5139374198334455	-0.08646574845964847
1.041088795355642	0.8902518315284536	0.6931807057303009	0.2808434766854466	0.3148467949113577	0.7680188845984702	0.791485585977338	0.5852702425957573	-0.07978873747288835	0.333375456618074	-0.14513504459998794	-0.44813080354493207	0.7879784603374496	1.4290527558249997	0.20136717959233688	-0.037489476681882225	0.952476037116482	-0.21641663684271137	0.6470572684006328	-0.7142115482144574	0.23235625815701968	-0.4100474083813684	-0.480193940011367	0.8768121891498202	-0.2016584962086919	0.5245389215273725	0.9692182137474783	-0.14220083537957673	0.7497521339623272	0.5360992925051173	-0.6861638690073157	0.8609834021095761	0.6803290145155071	0.678274967484442	1.0641304677565462	-0.22960183421490393	0.07147508281841991	0.49538702288814196	0.7175132130603059	0.6083392960234056	0.6092327461723088	0.6277050967569404	0.04603662331965428	0.3037047036645395	0.8781233457215384	0.7620052149148161	0.3804326716770126	-0.18624884794781582	0.8908444992557774	-0.04346036215128602
0.5552873169964619	1.247267834626002	0.4069816496404955	-0.34874890398896674	-0.11903673252449457	0.7394475940699486	0.34874614199812687	-0.07079621007784583	-0.2340253492778652	-0.0762010949693252	0.043081531778709964	-0.29224667095869133	0.4624604261574867	1.3269707603035474	-0.45139490001420757	0.3487578923878568	0.42097193104456376	-0.018863739629880392	0.2963461524099574	-0.35511824521491947	0.01752918214861221	-0.6699429536711708	-0.42238364063425876	0.41493672183133523	-0.27114733367610455	0.4756323762971948	1.3378634731689978	-0.7504677583012088	0.7547611932079835	0.16758750265414743	-0.31564346025916584	0.3936091644887293	-0.2546839036238199	0.49279772538867	0.6956458901982019	-0.3075820104007988	-0.25183088280302873	0.2765457934323871	0.8445007227021444	0.6652219162378136	0.383138643735274	-0.2826722244687548	0.41040143741311047	-0.13158632528599037	0.5977145662166811	0.04462795939967022	-0.30967452917245203	-0.6972021747552211	0.7049399040977777	-0.12861892508449055
-0.049683799283877325	0.8847149254957483	-0.356540590007606	-0.6560745705459318	-0.4482706068626997	0.004932735469586007	-0.2983866234036862	-0.7326507140601128	-0.7654325030754066	-0.569641535934445	-0.12277425446115034	-0.4993355662731316	-0.46826868430977414	1.0048597432855197	-1.3576210174563585	0.2763830606185702	-0.24825411208048967	-0.046768071281573585	-0.46907215846174716	0.0026749209803200486	-0.3574011834616327	-1.1043888473042696	-0.8232475381187498	-0.26828509098221837	-0.6500135376059837	-0.13813733439573816	1.0465114359929837	-1.31310991206421	0.06762424276367354	-0.4458681286561706	-0.0814659329216638	-0.2127396654079186	-1.2162533717219073	-0.05638864670600733	0.3560837596950882	-0.32780936446977627	-0.3627736258685209	-0.4568897681249847	0.4046576873978123	0.13691431940484047	-0.1607566272329779	-0.7495818596765086	0.22214345016872097	-0.7759806704263965	-0.20672644585753774	-0.8876848696604726	-1.247927374890242	-1.1578689153335049	0.05033609025793177	-0.49326106979687645
-0.40132688133895766	-0.17178771336862053	-1.0437547981717585	-0.486979313768018	-0.5573131813440207	-1.1536676965046113	-0.7254410620345976	-1.077197836231604	-1.3279654419238778	-0.960186923658211	-0.45097045048517687	-1.0530580488733632	-1.5497089640912498	0.5671734457038216	-1.9649210823464855	-0.16932070956720657	-0.8827274742900753	-0.2840755284013628	-1.1252026987979444	0.12371816749349253	-0.6659285447243021	-1.5030039017585881	-1.5925706639449657	-0.9768509125024851	-1.2287782991469494	-1.0694511274310599	0.11408501590428653	-1.6224745056414256	-0.8987591655110072	-1.1796964440744646	-0.36472421732182514	-0.6560350169924555	-1.5732125034748985	-0.7078369836241248	-0.08353017670213488	-0.5152668545275331	-0.30985554937456244	-1.3073625451113327	-0.3656047536391798	-0.7260959036407091	-0.9253539157506211	-0.799801647940926	-0.4219126140738614	-1.4264956415520158	-1.1450561249311644	-1.4180059288522293	-1.9953728972701588	-1.0369175262980614	-0.6859040003304484	-1.049950013791114
-0.3479584527896193	-1.441341730346198	-1.0877404765987528	-0.10843227975191011	-0.4922239412453356	-2.041787497321615	-0.6232552326914146	-0.9591534842859786	-1.4474431642935333	-0.9624365411847338	-0.5100167147637654	-1.6046690664552659	-2.1132653576425975	0.06748300439609291	-1.9078144804201569	-0.6614835419023651	-1.2751486858373555	-0.5351846371161245	-1.2214975875402707	-0.08986400884160749	-0.808472630036732	-1.6428203005819584	-2.2645180972532146	-1.4327964231423138	-1.591313195226612	-1.7832474309482236	-0.9507237040173979	-1.5209206078738993	-1.5232641526654505	-1.6773739522995246	-0.9766164106721344	-0.6997525693693968	-1.1954977231211021	-1.0618533938241144	-0.6601494586107314	-0.8259884375133454	-0.29704315039942153	-1.7428297968617479	-1.030434611161329	-1.4816127907986443	-1.5724357924995445	-0.6507505266670573	-1.119762336463162	-1.721928889953002	-1.6176521111618007	-1.1556763184293233	-2.1748516721530637	-0.16599034321753686	-1.1433544909908124	-1.5469249925436643
-0.05483273932961467	-2.3063423176243223	-0.4171433896035933	0.04361601089448276	-0.4031396468982103	-2.1068082084705186	-0.054010105678374366	-0.5402628220984532	-0.975611698646293	-0.44196993866160433	-0.061178157232351225	-1.7684614142472035	-1.775630217305878	-0.47301792723342384	-1.295011076499982	-0.9346595492378019	-1.314586217826763	-0.6293573770914401	-0.7836641054918287	-0.5462394463295354	-0.8743071975625166	-1.4319645239569063	-2.360030143043316	-1.4636966822027004	-1.3505509066383106	-1.8767070581268148	-1.533196301607677	-1.0152808994890086	-1.4815469585725152	-1.6148340947184876	-1.3412460242767945	-0.3705309321977308	-0.5509323588496501	-0.8965510310711546	-1.2384626383623365	-1.0182090993707213	-0.5120879901441433	-1.5459482396679343	-1.3113612208087069	-1.8208178967723345	-1.7779931964250864	-0.538218876012128	-1.4906558141191035	-1.4857533041730364	-1.3165270398228957	-0.31443986067554486	-1.766677046314195	1.0046287127698041	-1.2464950232089715	-1.7676633659382848
0.15739602472216102	-2.411603296324277	0.4178202855908177	-0.21064297907630672	-0.3968044354086077	-1.3826724827434334	0.5783758380753099	-0.18499716345270883	-0.29243261105381646	0.4004857441630802	0.6319946631253542	-1.4279285790939025	-0.7306878012524535	-0.9764261756735975	-0.5918723476925887	-0.9891540989477182	-1.0522980785792333	-0.5968233931655448	-0.2969555231357796	-1.0243426693541826	-0.9952330668301491	-0.9337697551339854	-1.755777124879498	-1.1075968319636855	-0.4880703001050555	-1.3639550779508671	-1.3690874496804755	-0.2933363936607526	-0.9835075913879551	-0.9764163366923789	-1.027815386504707	0.04847410146296092	-0.27093244061730043	-0.34663149182099073	-1.5798807281186176	-0.9108935035643962	-0.9421511464354929	-0.9830298562570121	-1.2740091711543662	-1.738866525904038	-1.4864849007658958	-0.5807391164095219	-1.443501861740854	-0.9361505985029264	-0.5044979333713153	0.37514507468892416	-1.1192065848903805	1.6421083982830147	-1.1974600120300702	-1.67811823451331
0.08799453583953316	-1.8567087115419838	0.6579092563705942	-0.5946569962497062	-0.4331626689699734	-0.449955625628668	0.8326299667735279	-0.18052452005126302	-0.024305612076963103	1.1000138402699862	0.9479336066694041	-0.7988883296677236	0.3897808253789555	-1.2653854655490453	-0.2101147845362847	-1.0232166515983514	-0.6483698682717246	-0.6381872761929192	-0.26326205903021344	-1.2971622855913578	-1.1445856063965352	-0.2951881290627524	-0.7701278596966569	-0.56189655535827	0.5826610930578472	-0.6116071147859241	-0.711631995416591	0.37395616659553477	-0.5423413979037807	-0.11497027472733161	-0.15904153625854886	0.24046982790624552	-0.568815022353591	0.1952619361193769	-1.5267844849905134	-0.5773887719716474	-1.3347615784860598	-0.5458092382123796	-1.192347581892387	-1.4356081679325723	-0.9480029266430049	-0.7455310910742686	-1.1747278919915414	-0.5385537651362023	0.1781761405612854	0.2177675633559084	-0.6569996453477627	1.147029978575326	-1.2289625323627065	-1.3978059754152694
-0.18413786392877218	-1.0653015125386012	-0.01427288093856387	-0.6041555816852521	-0.3602525419548068	0.04683257547587308	0.5709535787027046	-0.4965362748797043	-0.47232688530795497	1.2351342990398273	0.4418293372812695	-0.22261565244498607	0.970356350906071	-1.1582973044875353	-0.16896335774702648	-1.1677235968427033	-0.2505886756536115	-0.8960268011358097	-0.7128003935634065	-1.23730441171044	-1.1032435146389337	0.3353761307689568	0.08656610254341081	-0.03583830351721125	1.2904611531901566	-0.01714582436130369	-0.09314320184609462	0.7790443118332745	-0.4831564967093903	0.46595507372380207	0.6635027830485959	0.1160043623382255	-1.0307494361371141	0.3700590983806475	-1.1590572258153389	-0.2866084344069726	-1.3550730732652143	-0.5030849540731207	-1.2276347401890948	-1.0710256119280601	-0.5095700732599322	-0.9025689711877605	-0.9219602795624926	-0.5990839438371179	0.22957250297114482	-0.8451039752146406	-0.530244025117382	-0.3054600061490615	-1.3454347765852452	-1.0368011607404477
-0.3793187623023653	-0.4624185070426755	-1.1272827483034493	0.021144654069374432	-0.0584039432964231	-0.09239723813226888	0.05756227662651871	-0.7898243484179122	-1.2470294754048403	0.7405261534831209	-0.6794621002107023	0.10484544536964334	0.8249429823331559	-0.6512388016910879	-0.12165706372203122	-1.2819309468585762	0.08673861509952023	-1.2375500322667332	-1.117190480827337	-0.8533327492275868	-0.6601862085051216	0.8447260605212076	0.48185394229958084	0.36307372644485364	1.307386896958758	0.2767754227222339	0.1030998519129247	0.8769299396808158	-0.6325563619172834	0.4503465808107244	0.8507820076060423	-0.11150437851268076	-0.9749868133477028	0.10363867387908383	-0.7791881268175691	-0.24687089040305232	-0.8346843680642563	-0.6711945004529469	-1.2284277952807636	-0.6167216367056398	-0.34236101162887783	-0.9125948084778379	-0.7118539690265278	-0.9567109662839398	-0.30520617599062533	-2.0952680599859366	-0.5076417051763172	-1.7622926012333735	-1.2876913949464412	-0.5691075058369247
-0.25681152101143967	-0.2181651473192719	-1.7161514736938246	1.0019678965383596	0.4313874433806222	-0.5172374182786288	-0.2731334963426604	-0.6718919132454374	-1.4878398717726564	-0.03475073209128469	-1.6024877183172408	0.22763082892413453	0.2589163676001974	-0.012187581401824799	0.28484678675902403	-1.0242091487364375	0.3790883773891292	-1.2793510270125923	-0.8190116725886022	-0.26174649151438	0.1234780742336568	1.155237707236967	0.4539327390389879	0.6256389658789544	0.7615798176731613	0.4027297681548799	-0.09530566464874063	0.776650638015189	-0.4788072055916768	-0.08716761558196473	0.3069895824590132	-0.11236435316848938	-0.07505483602680997	-0.3709663415128613	-0.7084204110415632	-0.40178401853133444	0.07254253540731853	-0.6146730342705836	-0.8541994742203173	0.05876845508817851	-0.33693351828639834	-0.7034915410732091	-0.3418608785630945	-1.080180496034148	-0.8795164885786817	-2.5274894003318193	-0.21311105221556903	-2.110336350590894	-0.7647195839926686	0.11704514304210303
0.18721748874923877	-0.23143167116828461	-1.0826909707430188	1.6802130760881417	0.9065003641641304	-0.6938094223784093	-0.19348342719312828	-0.03913303439379891	-0.563344078666784	-0.5879300515968082	-1.5119949345080608	0.292995980547822	-0.24008983226960778	0.3485562411552368	1.041258252607143	-0.1687220402901609	0.6189179595845897	-0.6861936923223387	0.36138363073079854	0.3655191425296492	0.8506948681528407	1.2263744556691583	0.2931950193359024	0.75186966994619	0.09830533655260196	0.5462890574637648	-0.35066229741116006	0.6380711470125908	0.3212703135977491	-0.764526917645149	-0.510789146839334	0.2553440638521556	1.2931288923017656	-0.7187397629556753	-1.0369676924168731	-0.48604497017747267	0.9512559352277666	-0.09626013182417241	0.06722573923795316	0.958466850075099	-0.24679677292003813	-0.31450079858123053	0.37748172022236254	-0.5331660371299995	-0.9134408931640015	-1.6175536967216335	0.48948785878051876	-0.9018885926672211	0.2350210961591846	1.0209716735821808
0.7188158505714171	-0.3146543074403155	0.5701061489536632	1.5222418661456871	1.1338016999266678	-0.40626227728939734	0.1104976666981399	0.8033964855475844	1.3017212529410633	-0.6436027264872578	-0.28958037100020173	0.34630141136555465	-0.40894626396858746	0.17435949084169397	1.727274643462139	1.0966883675652481	0.7152104286359592	0.4843059943976093	1.8629397684520876	0.8465340607450185	1.0313689615342627	1.0693730656904	0.24267169475423028	0.6832760507282375	-0.2882558929203705	0.7134989394099602	-0.36145173297759264	0.5488863065385691	1.5317427477600516	-1.1880391776460781	-0.9916221479579032	0.7785615158485751	2.287644457471353	-0.7575683994555716	-1.529962547696357	-0.302047056064789	1.3698596833747831	0.6389344774186669	1.2655804218856117	1.8113042578914855	0.05768223122727526	0.10268282257967243	1.3380822949355398	0.5739679108221672	-0.29634325090993063	0.23858081551293478	1.2977835258436374	1.2391807371473937	1.3211865586342895	1.8727892819645497
1.04930621992109	-0.3836668799574381	2.171825214819887	0.5493459080755518	1.0116150269843722	0.05230047902351679	0.1876245696260024	1.3435855885565027	3.035958526474189	-0.34872844877425396	1.2953324973941935	0.2741460702040049	-0.3768741559144444	-0.41075428127207797	1.831675831577128	2.1752566733847103	0.5374896953252998	1.704083631126107	2.7246861288142745	1.0276457931811889	0.461942733053681	0.7529077532419259	0.28963944508080425	0.33519433695186	-0.34429510604509017	0.7102296998895262	-0.13924545476291536	0.46968653948937045	2.4086723131966017	-1.222989863816682	-0.8708248044483251	1.0137207712099872	2.2338590868300563	-0.5635681020418625	-1.7840246613100827	0.04589711523975934	1.1457850116026727	1.0225131389917006	2.111657799810148	2.179344413191322	0.45569380551813027	0.338737487464068	2.0862164760263826	1.5613165345775477	0.499107355442922	1.9789723147008433	1.6497528124577965	2.983080558950384	1.8993311797056314	2.206384916026031
1.045260705199854	-0.4828994360949598	2.52354602092573	-0.663305917821901	0.6421942382395326	0.1620243922589005	-0.2819332927422248	1.2498191142006045	3.4444829748132872	-0.12140941207003783	2.1151694967953287	-0.04634103895209518	-0.4727594424652061	-0.9597132150522285	1.1742031388019967	2.422459802053206	0.03818813138936346	2.285847999602457	2.2938808327060967	0.8299362414382143	-0.5724882852999965	0.38001553565576807	0.22576567351912194	-0.29420195730123355	-0.3310050826282135	0.3490381288551332	0.019742209419016946	0.28979484174990205	2.241014624107963	-1.0315812342802542	-0.4005338762750471	0.6245683520070393	1.1402572434842742	-0.3649650519589743	-1.5311358427626662	0.20535912209309282	0.45381476248290903	0.6496884415859588	2.042335066587662	1.7656272553190056	0.6808297248268614	0.2346020260470597	2.1019449522162463	1.6652536444934594	0.7945163020661075	2.6337731644534936	1.159828294489346	3.2049275271814888	1.5711345766899791	1.6683899019516506
0.8019062759366891	-0.650376402198886	1.2071874640252709	-1.414503167507644	0.2680390956142242	-0.32430204486354175	-1.1664494252118816	0.6444396435693436	2.1221739469630183	-0.278670007777344	1.5433602950234087	-0.5465732122226936	-0.860430945016565	-1.0319410350334859	0.08039572533089169	1.618041241212157	-0.6522099468565582	1.8783419854100607	0.7487545583553138	0.3004560164774131	-1.4583742855731872	0.04932778707458182	-0.09197253000567257	-1.042626499900134	-0.5220592972734367	-0.3128034230266365	-0.17128132782219188	-0.042647254395202595	0.9433083818915005	-0.8693783656630881	-0.06430469958694301	-0.3241898946612964	-0.3083407238129295	-0.33506979647547136	-0.857181517823724	-0.09661777380861361	-0.28875849897836153	-0.32313469670605866	1.0115569476912563	0.6848800382409778	0.5667679831962603	-0.20337249880954905	1.2123120864910815	0.6735126447883176	0.2694905324895148	1.9940954292338247	-0.030953999726586877	1.7789859290465047	0.45117160570189174	0.3491209872547676
0.5389267312139565	-0.7856010934359617	-1.0397250855928417	-1.3758412636293176	0.12356137467934687	-1.109804280140678	-1.9185708699481734	0.03656857665650253	-0.17085039627606974	-0.7551948496757844	-0.048435491557802864	-0.9309808898073212	-1.3351913620053457	-0.5375805823995328	-0.8290184900688035	0.1835884636802636	-1.2520712048738314	0.7565878864183185	-0.9850337226344211	-0.36731220839013734	-1.663754522772811	-0.16855376449314605	-0.5296629516985487	-1.6213005369272933	-0.9042062922057367	-0.9327061818169878	-0.69905372185883	-0.4170341208093847	-0.7880434672246337	-0.83191632086176	-0.11326842903285889	-1.3536558432328345	-1.2511745447154115	-0.4608204588602439	-0.15647979742646537	-0.7380990378034029	-0.6771930986829164	-1.2287393008820278	-0.40118794560356785	-0.5335611907724427	0.20956559482641726	-0.762685253802435	-0.1958005477871824	-0.8157285175991994	-0.7515937874508242	0.6840266318713208	-1.2815470201841241	-0.3390004789570048	-0.8429037101643098	-1.145343939310973
0.41828604320063195	-0.680188111455942	-2.799541017592476	-0.7670948884659068	0.300568333362934	-1.555843376216173	-1.96632412664065	-0.053020725246125416	-2.005288529573316	-1.1523373343739347	-1.567754475907858	-0.8746127955785801	-1.4717836760719885	0.19385456741718016	-1.060879489623361	-1.0487332510273482	-1.4780036719462297	-0.34783931323336736	-1.8706426792873523	-0.8848734056224927	-1.0803662876226434	-0.23101853559510585	-0.7254653933986476	-1.7659591831355306	-1.1608677338229503	-1.0984420761339397	-1.2216585586066906	-0.5826508661432926	-1.910560944388657	-0.776629872104908	-0.3475901468095123	-1.8659973427416625	-1.2354623167304446	-0.5808519878268626	0.15282375519996977	-1.2103979247772836	-0.5481097605110705	-1.373059691400767	-1.3431431331843222	-1.2439660259285632	-0.10321794215311565	-1.1179515667433493	-1.3641549573054226	-1.7650462956380293	-1.5289810700401383	-0.375749521017746	-1.855748613488892	-1.8030125775156924	-1.5453473124686588	-1.9955742269113932
0.4302622321217308	-0.20810270077724755	-2.9622431944890124	-0.10547853642302549	0.7003883175622658	-1.195053439680947	-1.164216138939163	0.5024294895244522	-2.2933289407293445	-1.0806547416086463	-2.0319652583178502	-0.298207353468459	-1.0033678909254338	0.6848014592009274	-0.5599316428319097	-1.3733883059872865	-1.2170311174874417	-0.7694174350465978	-1.4667521087166715	-0.9931670600872854	-0.04555504015629869	-0.1252714959889767	-0.3819369046645465	-1.398524120232198	-0.967383360490442	-0.6377116441700492	-1.3290739155995013	-0.314906000707374	-1.7520151116793898	-0.4842608414236102	-0.33351711568962106	-1.5429925260927264	-0.45103674384437614	-0.5390314381346204	-0.0637458830260996	-0.9950439893487893	-0.046208426713647825	-0.5705345364910269	-1.2608664186800322	-1.0867303585281038	-0.13749807174917644	-1.0284487812754683	-1.6446063726654403	-1.4491692602679502	-1.47243469591861	-0.6436532995913428	-1.41248120699996	-1.8164295222298767	-1.2172566070524833	-1.6763764339595195
0.42255424942335956	0.49930773358189806	-1.4882730009046425	0.21956353456815622	1.084068585315191	-0.1275948098079443	0.05528880724674058	1.3119261972401837	-1.0377290308925944	-0.509441619055336	-1.2789769629558023	0.5234361738589606	-0.09893024114134934	0.6921788840636071	0.30186367439787803	-0.6724115345346655	-0.5983569385237624	-0.38272468153640254	-0.1829295744841005	-0.600645395697903	0.9361504611054947	0.10537146882252342	0.4391584164581659	-0.6809493743791482	-0.3380960610764505	0.2257384320420372	-0.8728301708999002	0.3743218131287769	-0.4726119333214047	0.09206335473432213	0.1511931829777525	-0.5638992063139175	0.5002866209583553	-0.31369760546703135	-0.5639497857628402	-0.01976907872583314	0.4947201213699375	0.6999122200081523	-0.2736704301626233	-0.21565946469018665	0.08467977256567878	-0.5140696887425524	-0.9279542177248639	-0.011495361279712145	-0.5907631659076604	-0.23802034962452487	-0.2229974145134198	-0.6200584028456034	-0.027300250555935126	-0.3189263380641664
0.2300927877519282	1.0825893714160406	0.6148719934535631	0.1837072831566919	1.1844446108909201	1.0264202586347229	0.9643649735019868	1.7295028536421415	0.749659965512461	0.17533763892909018	-0.0005809253701707026	1.1310767866173903	0.7195341227056719	0.3754688645096314	1.0050169493696495	0.5315872667617926	0.08650104682355002	0.3461997060726945	1.0719441797640306	0.1538243216470884	1.5181867689185813	0.3339879327808106	1.2841724510676649	0.07911874011761584	0.302925868373756	0.9984321958965503	-0.09110102423641421	1.1476379328446615	1.064581898654696	0.7240382684174888	0.8566018106658035	0.5086652432399488	1.0559395001980583	-0.02208017006907854	-0.9181362774573759	1.1994844365684099	0.7663209948764532	1.6405079373935274	0.9254330542292868	0.8048852844777569	0.3066768211329748	0.130361573591787	0.2953432406506368	1.6167867286593922	0.5269960813641043	0.3320214297968866	1.033349346619337	0.7999953405267178	1.3484408268450525	1.345117118211251
-0.20301814392933087	1.2058651122038242	2.0540453524064315	0.02142289744676453	0.8290668195508245	1.5759250097691417	1.0511368515422448	1.3152961229485185	1.8619248107356077	0.4640068282870241	0.8818203215292776	1.2016325249780568	0.9735111092120933	0.11617501556793003	1.1983215619336935	1.4585357965849906	0.5569379129716185	0.7672027415772349	1.5420067225215328	0.9663898675287537	1.634022299348676	0.37944094131209744	1.5972868474970334	0.603509034843791	0.4293786791264712	1.2353699139357759	0.5684949838713586	1.484189457448841	1.9006090313211983	1.0594710791494297	1.232549888945599	1.0875518219099398	1.0084267664882447	0.18430443837606444	-0.8264133499776543	1.8859497158157732	0.6593800057900819	1.7030338467037913	1.5591982366186339	1.3560977990485208	0.2677256663902502	0.5197552869591151	1.2816783593050034	2.3834858891583393	1.1718146398125164	0.6707534176804493	1.7289387853105067	1.5016428784402966	2.140963331182913	2.43696520967605
-0.7917916425929153	0.8374750864763137	2.1473063031142425	-0.06497289506354927	0.027980788128409692	1.246367785848146	0.372278708007013	0.15552906235618563	1.7728575007523517	0.1335405241737856	0.9428731628360478	0.761686305316398	0.6131809277683956	0.16371555044103753	0.843612602055601	1.598739138981386	0.6897277396004834	0.575730658876877	1.0812499655313739	1.5317615321375555	1.382496010043171	0.11707547461789393	1.1253355222968984	0.779791878378744	-0.13634640332960224	0.8173079206235293	0.77834549699986	1.0016943323858376	1.605729914714074	0.9083956595094266	0.8952138476748953	0.9127038769615485	0.5122973887934121	0.23066117432902197	-0.3155581155359568	1.5660613714358418	0.2999045245074168	0.9404535987694319	1.2797906350983923	1.1316848936984225	-0.059091752673516545	0.4461653839429519	1.5246532350224327	1.8588668964178294	1.041593691459387	0.7697622136490792	1.6646874928803272	1.2333041152708883	1.946346914238119	2.471611529522887
-1.3701422416818527	0.3094412257832329	1.1896987633164915	-0.08571709302517314	-1.0097904335287382	0.3322973658811703	-0.517349936696718	-1.1908678009679854	0.8956351064916847	-0.5601265983968406	0.4833669391111134	0.12814042711213924	0.05948185956346875	0.42939629888693137	0.15263669132668597	1.0047268837482017	0.548130674865049	0.03373536372347028	0.12372038483734574	1.7037140880857102	0.8557520458250584	-0.3940846960599486	0.122463809596303	0.6780365952315417	-1.0163941946403945	-0.003958158269744512	0.550571631165835	-0.24858217140579586	0.48538784981322397	0.4159471852730022	-0.014565762213357621	0.16736079251915625	-0.12039608840895814	0.1454850594389448	0.3242126460324556	0.4292366583823677	-0.057981978081905576	-0.09989762405062068	0.34447532888361326	0.2854704303102111	-0.4328933250277286	0.03284642423989592	1.0355375341366946	0.4956201557923038	0.4235605035123846	0.8578571940448895	1.1155515276846253	0.46784653926591874	0.9374924906148089	1.614197278679204
-1.7801992872939776	0.07331128736069444	0.07668251559879447	-0.18439279933766195	-1.9487891992477255	-0.5697845456478056	-0.9923587316819956	-2.0705637479558123	0.08992652108183091	-1.0688453367324113	0.13410331817082916	-0.3579316449701341	-0.14692498503295562	0.602885838237603	-0.5730229219896639	0.16682512208224173	0.2947464284838113	-0.28657026049033585	-0.7248765465281756	1.549446342124871	0.10237415594593664	-0.8889574809311405	-0.81445124099846	0.46020395605379305	-1.5230321344577138	-0.8020445326966377	0.19000872320859527	-1.7408251236523848	-0.7250308042426438	-0.03909462005141051	-0.8973389938838648	-0.6894973480087734	-0.6198615004165525	-0.0008999402012801055	0.7877215034312048	-0.8026471071372497	-0.2032064284383452	-0.8111776512295852	-0.6343199621844241	-0.7063978942195366	-0.5498012466435487	-0.3491888456802398	0.2430431065408749	-0.7633908266623176	-0.0868469511806273	1.0478514117356856	0.5601930571696321	-0.11612850917735716	-0.2875829539903235	0.49378527528815186
-1.9277008547124146	0.3316019526370478	-0.4410126474372408	-0.41794580246870594	-2.4694475465429835	-1.0023498842357095	-0.8040033412432066	-2.1544681044607508	-0.0979345158944917	-0.9725282822270102	0.24649057592765786	-0.5723047036543154	0.196925378342709	0.4649663488794193	-1.0733091715326157	-0.38718630980009044	0.06885148063895759	-0.006563694627678307	-1.1071987213300218	1.267724386569979	-0.7619962847201552	-1.0442651419679128	-1.1623505334111424	0.264887414724152	-1.1896712982995155	-1.2517889973069107	0.042417165255059355	-2.7566002329963157	-1.3921169000767233	-0.1481672606235608	-1.142477054705429	-1.2295454206641365	-0.8301523465414749	-0.1722142546913226	0.9731068586981451	-1.3913917011743733	-0.09334202068428928	-0.9272051805853555	-1.1357107334219696	-1.3477081802413096	-0.3111475622959198	-0.3476998590548466	-0.36198759938450453	-1.1904464261956296	-0.07838916085749684	1.168598077541394	0.3318003298507533	-0.21174050725247454	-1.0974661057891775	-0.2598462894964886
-1.78621066693932	0.8521349232877626	-0.25681712177253735	-0.6443560856169922	-2.4160704880170694	-0.9127748726796467	-0.20975537716803072	-1.599208894191346	0.19346897818629905	-0.3012119350806444	0.6260601876423071	-0.6325076115891531	0.7798533791464706	0.09661059319446477	-1.193633245634087	-0.4423995080089771	-0.08165399862189326	0.7340981136342972	-1.043852807638393	1.0360399933181965	-1.464443242407869	-0.716875860736786	-0.8268435056143905	0.14818257731760304	-0.16511361755016526	-1.2874791080757406	0.24715124976130273	-2.8230717485854866	-1.3400362599502	0.07158399085458118	-0.5942505312158498	-1.2863155626571914	-0.6932169042629913	-0.38263996904679565	0.9998902905733787	-1.0806018338692418	0.1378986897095091	-0.6047653932059742	-1.0323338630443242	-1.386034557876155	0.07941825686419039	0.11945332330805017	-0.5427515859183426	-0.7388467487531788	0.37246349854996946	0.9521642599360326	0.4443046809069898	-0.038588291902578044	-1.1917376680219292	-0.40728231433834894
-1.3778882003246482	1.140587257972966	0.1818699253574914	-0.6438841878376913	-1.8683272122333316	-0.5790194069801419	0.2869873138684765	-0.8644499611094492	0.4165798046431312	0.4892668302553155	0.8069252783031378	-0.7167660487694154	1.0377113428790035	-0.2050631442638546	-0.9161684899961797	-0.15371049786249477	-0.1826253872575028	1.393931900054441	-0.7589987423237884	0.8980193865801249	-1.6658882360690905	-0.08494402228418796	-0.17251581821221243	0.09969933431020996	0.8606024630119131	-1.0600160240959227	0.6711737078833168	-2.0072790801807785	-0.8245757475259843	0.2880885793307911	0.3366440314215497	-0.983660693586162	-0.2464056409356984	-0.6477730851898169	1.0393098257924875	-0.20909912559882401	0.2847651151071653	-0.19553259864687297	-0.5638748121744757	-0.895657550215997	0.2791550015973735	0.8148800655228461	-0.37877449561432863	0.047721721962441524	0.8064649406880339	0.370586973710126	0.6748758529715366	-0.008150976091646934	-0.7146300443096795	-0.15882553593227905
-0.765320830144493	0.8503203704591082	0.3793385990433905	-0.3554720430167078	-1.0904387365673343	-0.3175447279261141	0.35107783388355845	-0.359450521931357	0.21126237053876587	0.8575862599741609	0.5561978590728105	-0.8631459330325081	0.6370773647730109	-0.2104830418858696	-0.3819753286411921	0.1731380422112247	-0.27167215362354663	1.4712725682285197	-0.4316132557044554	0.7649900817811646	-1.2042162056361247	0.44820460679379026	0.27955435462991146	0.09008521924657266	1.1577459154985088	-0.7675110849468834	1.0391994854469866	-0.85242868990847	-0.2383808476918553	0.12876331098390462	0.9919162554742669	-0.5909249853028656	0.34438358175672973	-0.9303412380550006	1.1270102943114764	0.6009995861639831	0.2078798935053858	0.04704827893920284	-0.07358832270743057	-0.17457483590359485	0.09400835367748236	1.3602578175749058	-0.09502194662001433	0.5352125501715587	0.7731189925595852	-0.24546728609050406	0.7801053856207891	-0.26667990627881677	-0.08326683884627117	0.08228652030495477
-0.060250596781422076	0.09605220338864483	0.2224784481771601	0.015207236536180445	-0.38793335865002804	-0.24167348414378714	0.04484707979915937	-0.19838682181432601	-0.25838889257350844	0.5604040464177282	0.10687832579748889	-0.9330937662669389	-0.22798953524966478	0.03633158535428581	0.13062109162353297	0.3464125785573425	-0.3587156193498956	0.8901641433153082	-0.10574334894977977	0.5157866763747421	-0.27736188474468515	0.5390878794895845	0.2428318727447263	0.09496461505514443	0.497230723614751	-0.5109608314623432	1.1299032963848814	0.0021548895458373585	0.16744786961983163	-0.5050295428554363	0.9454890995071115	-0.33854371798160676	0.7938521004562309	-1.1430939545204262	1.128699221667764	0.893689930885504	-0.08715475612371325	0.08354642115987215	0.2396302359017227	0.43998721477167574	-0.35475325471483793	1.4925901827744623	0.14259829968566853	0.4624463966345056	0.17288233741267148	-0.46443836234361846	0.6529482126843403	-0.5570140534033767	0.3125026565982742	0.04579562602566882
0.5762393387128548	-0.6005431476099095	-0.020494869891340854	0.14442902265849195	0.03820112480548382	-0.24471898060544015	-0.29095486666540443	-0.22438816878253617	-0.5214275640850868	-0.2083156405888539	-0.09563972565448299	-0.7579161607753829	-0.9807257753370853	0.28009860371404405	0.31820896297106344	0.3737800971240894	-0.43936406003432715	0.017184906763213527	0.2075226888742553	0.10759355592852651	0.6302250609164216	0.15714481154387677	-0.15172523679776706	0.08184555552490197	-0.6902794298849715	-0.2754084076099933	0.8905876882756139	0.24237593419224618	0.3461759726765954	-1.3396548343125105	0.26825599420998325	-0.31566359658605253	0.8183839707999502	-1.2109908351852974	0.8818612259240922	0.6165324245090034	-0.476837338859507	-0.010834765274292035	0.36841214436751935	0.7173307349552495	-0.7296650099858193	1.2017100521505064	0.286745450885276	0.016720830795655933	-0.7092041570151326	-0.1672458762891245	0.32404290256600804	-0.5125382636338741	0.32157534450000874	-0.26648443687164003
0.970511733947482	-0.7079516534721655	-0.06338158352298214	-0.12134032943206702	0.1552707848841443	-0.16394893333620225	-0.3709158613702827	-0.2299785909473831	-0.3271426680821639	-0.9986843290075871	0.12960391893846998	-0.31717882177482143	-1.1270883088821493	0.3094970854943318	0.030516531426099117	0.33807789988992787	-0.5313518685320034	-0.6760175278706028	0.4007674625928576	-0.387979065318429	1.059012900524259	-0.4066680187428564	-0.49880779043846735	-0.0046614510690742685	-1.6462398276146377	-0.016093124091134458	0.4203496737930482	0.040115765069820966	0.3336095083701753	-1.9212129391994963	-0.5959810315079257	-0.4778524408276253	0.32173379305475874	-1.132723444075331	0.3769674239091521	0.023741031865277595	-0.8195090691147907	-0.19998478730000027	0.3671058627641415	0.5849240611757679	-0.7607013763925333	0.6691208937980567	0.3205133384037517	-0.45731171084261435	-1.4592951892381056	0.2844082046091163	-0.1339191152800869	-0.08048404172889388	0.03794087166698272	-0.6873281615376644
1.0094900354806038	-0.1108209289583335	0.06612045467898642	-0.5980709055896664	0.06220832253067323	0.0579443068421186	-0.21164494198834746	-0.15403056377792668	0.05172162962192114	-1.4324234416161916	0.4771851926410515	0.2219471129494661	-0.6473026835342731	0.14577549620350314	-0.5999652117037289	0.2313685461190344	-0.6786844782762016	-0.9933061808212247	0.2907157117606566	-0.8410662432644135	0.8850182397393058	-0.7868990055383809	-0.44999986309845263	-0.2180381087630307	-1.826706319229844	0.2545613385641691	-0.11932374127626653	-0.14473615200416157	0.12787973998442415	-1.933789353980279	-1.1963698758401835	-0.7086951666576795	-0.501110536237077	-0.978432785281251	-0.1906136781107553	-0.5883342670546716	-1.0438782347322042	-0.5174687163191388	0.22218948359866433	0.10875544016376003	-0.4750072176104356	0.09808178590830935	0.17007594819588112	-0.7892645857962657	-1.8304962183257558	0.321471654256006	-0.66983375471541	0.3500101797790696	-0.3459321140773682	-1.0794521492390943
0.7119457150895949	0.7823174260332451	0.05678709397277172	-0.8826229671941498	-0.09550692597519139	0.35236157483542035	-0.08354130557615146	-0.08794007475579226	0.05126819333291992	-1.4142136046389355	0.42051679916726015	0.6369679851691589	0.01552228394928018	-0.018888668857886766	-1.197194545728937	-0.06201951567824338	-0.9020154940283771	-1.113704318745805	-0.2030935253870304	-1.1535683932483451	0.37542656551940734	-0.8329251625843459	0.03308162025508497	-0.548689280899587	-1.228796130811332	0.4653051818489974	-0.5788624579503251	0.05409016411591785	-0.2884194941843441	-1.3884356985837467	-1.3686068080285143	-0.8686742659098347	-1.252464948981762	-0.820092108555311	-0.5491449731804507	-1.0516168896659868	-1.1592340980237081	-0.9536787593896512	-0.1314725383542653	-0.5451454682460231	-0.17961117184022077	-0.40281092327647305	-0.25063893821071015	-1.0474021795059065	-1.8354958874588265	-0.33033150934238514	-1.2224219689741684	0.2615282107299315	-0.6867334499301664	-1.4158537587546156
0.24509989645820598	1.3404717435748952	-0.3326173042067174	-0.6722613572820302	-0.19187050974482614	0.6258013715327728	-0.2255195006124827	-0.11688845559046983	-0.622629336762953	-1.0939723147781202	-0.27381582189015846	0.8259415890872002	0.3506100474252194	-0.059661073872545836	-1.3587828882074422	-0.6072874078456737	-1.1362713157435873	-1.351986181057578	-0.8929313203300593	-1.303970189765288	-0.05266360686549434	-0.6868937084956801	0.6815366873642378	-0.8815291906367927	-0.28115371206644835	0.563079883504935	-0.8456264097847439	0.644722001234758	-0.8225650019797391	-0.5537620348875296	-1.2483510962219888	-0.817215759342	-1.5707036632280489	-0.6574185067195486	-0.5515868890937486	-1.295828803559611	-1.1914464426177989	-1.3431367604433295	-0.6730466883957179	-1.1442829860538213	-0.21155807753953118	-0.8009767220180977	-0.8925506988928817	-1.3233824954876423	-1.6061926308665215	-1.3673343654016328	-1.6528884229405618	-0.5081028036195447	-0.9260468126608279	-1.689495964122158
-0.14239165539316112	1.1781626759060322	-0.9577648961623867	-0.020940351936880975	-0.14405137578922642	0.8528521492102435	-0.5866933143110066	-0.17770844524940577	-1.639946514509859	-0.6649725981544733	-1.270080536632597	0.8651030665004015	0.21130631873558484	-0.07875981700888168	-0.9156383595033126	-1.251184557637727	-1.226575974251673	-1.820786100696502	-1.3596648295178964	-1.316481369281414	-0.16040679493391102	-0.5889116698069917	1.1408268447234045	-1.0315303635063755	0.553626088735078	0.5825830773290374	-0.8489221845958822	1.3148216433221978	-1.2110817657633406	0.27652223035245127	-1.055877273844151	-0.44294844826748825	-1.3468428153727208	-0.41185049028481047	-0.28019818848216255	-1.2367334378568313	-1.1151715257174184	-1.4056492772518363	-1.1998992425068085	-1.4385841159576722	-0.6621655696720518	-1.0506188868715312	-1.4888077587689574	-1.5051028116856109	-1.203139870506996	-2.1209089688939065	-1.7553151446577995	-1.5572629113038328	-1.0286866577421179	-1.7864201234163413
-0.24837214126328874	0.417015703477881	-1.3446001292244405	0.682593676158777	0.07843503331506183	1.0643326076779023	-0.8316529605745313	-0.09348659358258854	-2.2617144534383926	-0.199684737507107	-1.9043154052252003	0.9040977459502074	-0.08747664985399864	-0.308382110187471	-0.04829508845389426	-1.6430446467869007	-1.014767149231301	-2.3044193090434253	-1.2140265818724951	-1.1964416075621582	-0.027538819646587286	-0.6038947643258783	1.2152035928044134	-0.8578097849986921	1.1047232413529438	0.6278564853592755	-0.5819538019208014	1.7045732219151541	-1.14490269953458	0.9610168795951012	-0.8808503124159237	0.271415189349566	-0.762372390248198	-0.00212731417114869	0.029078406914404296	-0.7718021250920514	-0.8561318028775016	-0.945113205761074	-1.4092064026097224	-1.2506427377427807	-1.2980944234188532	-1.0635546720922158	-1.6732624957519635	-1.3081901533196523	-0.5783734587704231	-2.107666791648009	-1.3855128646020056	-2.1984541659755332	-0.9316413484954218	-1.501170133987856
-0.036200908645730404	-0.4518226868956723	-1.0988278227196175	0.9982325581776709	0.42934209625945696	1.258520157659513	-0.6136467568127568	0.2322203056376963	-1.9669998243969284	0.3440862639570485	-1.7440166653211344	1.007578110973275	-0.07928221845051835	-0.8413443792741107	0.82758065513464	-1.4783133788108624	-0.46675531180211943	-2.4471388163346286	-0.39988900989759707	-0.9051966795570539	0.09262789256772966	-0.5432652929111146	0.9536472871618928	-0.38042938244714486	1.4965151659706009	0.7699938045835812	-0.13256935774650552	1.6716763763004063	-0.5181151025719803	1.494724022947514	-0.652750886964478	1.1806607450143562	-0.1395652448033957	0.5610812298499709	0.17393990113516272	0.0745319519152194	-0.3720193035257906	-0.04526140186945202	-1.122876126606896	-0.5873452560092052	-1.7337550848122425	-0.7937672906960627	-1.2508677800493073	-0.5673980056524685	0.2813767186526376	-1.4454282294003677	-0.6176081425723626	-2.001770346257191	-0.5863939589562771	-0.7271530331452182
0.33308115833397406	-0.9646723694846877	-0.30334231248875826	0.7518208707478412	0.7634195855266988	1.3475495367089885	0.11521885506600878	0.648315936503083	-0.9398248945394239	0.9883266138077156	-0.965270835055502	1.09653767978689	0.4186255641096586	-1.4620916676762592	1.3223986091199924	-0.7786758422813177	0.26280322905493253	-2.071766677975936	0.7049367058448603	-0.4094863528398277	0.047216868775354436	-0.17118770062599864	0.5495896755739744	0.19963946295536386	1.889289742321683	0.9517730866153231	0.3232394065101396	1.3423533802931342	0.40884211426906236	1.8594701310305226	-0.2846602901715157	1.9793862001270743	0.2610784798050382	1.1478715624204623	0.12890483441594144	1.0150682844836276	0.2581253379562394	0.9205970493159638	-0.46785551574073564	0.30319615542108963	-1.7047783234159675	-0.3493171538624904	-0.40116581338460366	0.4911535896727594	1.200459031859521	-0.7625431869612229	0.22350890321842135	-1.1397516229403721	-0.06205290159779306	0.34378749065123515
0.5887016569390093	-1.0019880077206058	0.47931567469797476	0.14340694261339712	0.8708537777465808	1.212959807393648	1.024631175272891	0.8036143380925076	0.036948578535321935	1.6279750917089586	-0.19966822103111181	1.0419939410481105	1.1292727288802158	-1.7709655936070594	1.2922461614746557	0.04684243404242607	0.9005203088675509	-1.3361743164515023	1.494537789599142	0.2339239469024678	-0.07006804847382264	0.49801098805175475	0.17550405441060193	0.6147296576146819	2.2416729468422805	0.997982943668469	0.5929081447771393	0.9448102423113789	1.1072450896985067	1.9279561744144669	0.18103478974115084	2.3218818661311054	0.3475157810136538	1.5824293472583237	0.03492107086561342	1.5716647932408192	0.826791444801251	1.5039993493251318	0.16548664242455738	1.0081921980366804	-1.223053101531885	0.011190007921488632	0.387523858131881	1.295284079970798	1.8429864509106832	-0.6619012080799099	0.7255463053920036	-0.23515254044206588	0.4126241255311957	1.2318049034071754
0.5153351499789084	-0.7814781175668675	0.6414472624554605	-0.4171492270086128	0.5940210076435903	0.8275927854974273	1.6340655888635638	0.41437155955346816	0.21986145885996713	2.068213554574427	0.021774351166895495	0.8165148620246084	1.5489926486397203	-1.5142159951674827	0.8744650632281583	0.45619653086338435	1.2270886511097592	-0.5922959265957348	1.5190509846204996	0.841468041358741	-0.022832832862048298	1.1167750387909918	-0.10314504840983162	0.7087485005713349	2.3277476275185753	0.7456899643779397	0.5710638062982117	0.6043416791521076	1.11426473523061	1.5477988300858307	0.5786651357029097	2.016274406084706	0.1695016523618072	1.7637392957005043	0.058034853158726224	1.3733210278023185	1.1021393888417141	1.4719165783397337	0.38699414382272657	1.161836538781907	-0.5096559569547038	0.04443929591738151	0.6451821644036239	1.3154851153548173	1.943758810131942	-1.1917447532414942	0.6555021437872303	0.15719457067034268	0.5574227730251868	1.4476823805418968
0.09400713705335134	-0.5802223387212824	0.04596705567730603	-0.5990857389563303	-0.031872577353467955	0.32458029334970656	1.668048000558714	-0.4532946047083458	-0.46036633593332743	2.174855750399516	-0.2652305369848536	0.5538444620968876	1.3796946953226963	-0.8205483015313113	0.3468028860816984	0.17538836003426286	1.2266859817817501	-0.08335597801930461	0.7792011184050809	1.1680486222606132	0.32654624421600126	1.258659681350866	-0.2914606599205965	0.5451883623276682	1.980768638836214	0.19987245776363224	0.3010172840659094	0.2871761792205527	0.3729649075095416	0.7417137630266422	0.7694893600840574	1.1694302923691786	-0.16200861129918448	1.7352870236400433	0.24203461062423687	0.4646216230223542	0.9768531267498141	0.958079521334261	0.09823444171717235	0.6816471291616616	0.20690507343148876	-0.26828533274261546	0.2695353056142895	0.49986198279968774	1.5498013617495363	-1.7789834108513534	0.13072019522568212	-0.011146246201176345	0.2505570237436355	0.8533602864557943
-0.47764821668189206	-0.4666400746340878	-0.8260186867063392	-0.34399077971964503	-0.7320710888826335	-0.06575798423839813	1.2526366118187573	-1.3398355061898681	-1.3150139976509907	1.9946666062269933	-0.4993004251914524	0.4523136918265042	0.7826282307491238	-0.11432829284615402	-0.057599096904070134	-0.5673281168351245	1.0883912441159393	0.24552903917526336	-0.27510487188157556	1.0467445868207017	0.8662137863154521	0.8092419288082864	-0.3821008316179397	0.3526271971369535	1.3150666487400655	-0.4184012401837496	-0.05678003377295905	-0.07914787549090678	-0.6853413632979772	-0.17796959012757085	0.7843172550290474	0.16585876171290173	-0.5176122742317392	1.6429132223555907	0.4722353952232928	-0.6499309936552066	0.5482808871020837	0.36539933005900266	-0.4222704362358325	-0.13642080089837247	0.8403652395088234	-0.6605293918501036	-0.38539701729668946	-0.6193347047182461	1.037152579204819	-1.6910866681542076	-0.45094293945843694	-0.29289254685376676	-0.32765304630451725	-0.18851961313383675
-0.9066096847947028	-0.2869814581597702	-1.2413927628385164	0.15170513786784756	-1.1169946707882716	-0.1713257704234446	0.7981633456944534	-1.6676284666558623	-1.4467232724523535	1.7269006065520773	-0.1093061099820045	0.6021657846751076	0.239530054146072	0.2293043027196112	-0.2444428360931219	-1.1779433506747714	1.0454410635616056	0.6577702716554032	-1.036398456824308	0.5076084429953873	1.3038944151457892	0.1304844282134576	-0.3298633224242371	0.3410664243162117	0.698218904358259	-0.7909772638586897	-0.327821350250458	-0.4523729402730385	-1.4014519794808566	-0.731529789785288	0.8126839649166554	-0.5314673714513535	-0.7473281226419886	1.611328043404311	0.5680271938530894	-1.3065408021398244	0.06291126458359467	0.09707948769743859	-0.7181232936940272	-0.7638364407416275	1.4274116103498886	-0.7553506121019153	-0.7687904734419051	-1.2707227863290453	0.8461135956413111	-0.6460383282185186	-0.6847300685191403	-0.17916127956502406	-0.7655766026685276	-1.02564462741138
-0.9888802083879539	0.1042024107926165	-0.7998620376284004	0.6081953333204198	-0.9263625323095015	-0.00019131272812108593	0.6690797344591717	-1.152047139612299	-0.47763841577351873	1.5619253887147297	0.9477924652995874	0.8881546573286278	0.149249937066082	0.17860539911841494	-0.22990822233612412	-1.1211738761514467	1.1745496294634028	1.3423739603011051	-1.1155485554524345	-0.21536141555319577	1.3783224123168187	-0.19274156872535161	-0.11135003360434538	0.5323903048199241	0.4792116938757932	-0.7161344031777107	-0.42040459934382746	-0.6581176230323051	-1.3200549101462324	-0.5779997001740299	1.0369148405117925	-0.6407350791295469	-0.7005648488192967	1.639111998964434	0.4210756150337117	-1.1212229840656425	-0.2369852769588537	0.3109807908449262	-0.49044231266681554	-0.7640054890615873	1.9874159268126885	-0.3572838986001546	-0.5466329813550383	-0.9912200849209295	1.129387562136374	0.9318056949720469	-0.4347849552981528	0.4326907558312139	-0.6914869297189591	-1.150871318561316
-0.7290588830289807	0.6136716294169847	0.24890121969689552	0.8371342361818589	-0.224309446272053	0.2710054627098451	0.9093189084063591	-0.03267352456967158	1.1423002183491089	1.5233751699573765	2.098472554402206	1.055539715185599	0.5067732643492744	0.023909288628140866	-0.06310120859275424	-0.3177317523922358	1.3231259116892777	2.190245032645223	-0.5515648841699685	-0.8035079754560246	1.0210581192370392	0.15771012515136715	0.20082701934934033	0.7458156298364771	0.705359941978325	-0.2588389658958719	-0.34885186505129245	-0.538988208401881	-0.4875898574383995	0.22557646022425085	1.455029812736814	-0.2111787957662608	-0.3100327783188458	1.6002667983443888	0.07339970727759237	-0.23377036236487467	-0.2507679806679493	0.8557300786026039	0.18710056207308695	-0.08831239142485073	2.4164544258469505	0.37621587439662696	0.15399866498432374	0.047878485542252276	1.6063281225545682	2.2122172342585817	0.09614123206876121	1.143848450400146	-0.05494729607329718	-0.5355043599413285
-0.3106179163073163	0.9208402442053709	1.2152456247444967	0.8082385726638308	0.615373057312276	0.430300343357056	1.2365948710860268	1.0702769226186508	2.4827217289880372	1.449897071042573	2.5904524432688105	0.8903030443234423	0.9256961940810531	0.07193200586165602	0.21063943649166855	0.7872847048883064	1.2367049072345737	2.824802382717778	0.2637401461518807	-1.02399855940308	0.3505305702614506	0.9286198191315539	0.4422657563189345	0.7562024865290639	1.0756673645101464	0.28338275674347346	-0.18160977097388228	-0.13140994896853467	0.5945244896790839	1.2310626866465935	1.8515043223282768	0.43501249425847116	0.3157012340629218	1.3552121249742528	-0.3103986484203432	0.8258706329557706	-0.04420206019236163	1.4031118611946867	0.9326813347963337	0.8709059916154813	2.5282787371639577	1.0373708088545917	0.8585608485047064	1.1863443645379275	1.7638351953893303	2.5608864395767363	0.5486361766059741	1.402029140914122	0.8060271331269289	0.38937536670629685
0.056647025418758296	0.7403791347499967	1.5193537606123066	0.6047526546290716	1.1484909821934246	0.37648719432433975	1.2942807447836766	1.581771052573685	2.8270746700651155	1.1345188044075918	2.080825780230118	0.3738584517663864	0.9653588394751607	0.3546575552919833	0.5261628612910207	1.5352832056786776	0.7913016100447607	2.8619946310885305	0.8656742589727707	-0.8430651917115013	-0.4483818496618323	1.4678566866151261	0.4590436220233845	0.49618273252775585	1.1734055664343521	0.5835712005821363	0.026775848115753394	0.30865582719855783	1.3206223789668985	1.8893825414438754	1.9492671525006253	0.921099470319178	0.9007976158970922	0.8842304748442616	-0.5413190648662473	1.5288117477033767	0.24031946226444015	1.660340802242852	1.3386296926713874	1.5286918252365895	2.2093397501722034	1.2714595462795388	1.1164977913992506	1.76673151916735	1.2605260329319277	1.959498492244643	0.6854859339093624	0.9779312057624504	1.3838693212093798	1.0733584150015452
0.29090329736981263	0.10142464260620689	1.1159124334525412	0.34017632213911136	1.1616134510926286	0.1687659892274689	0.9445866107948674	1.3631052262232852	2.146261906965588	0.5086168015727481	0.8829528463923428	-0.299940608027672	0.477988316010391	0.6329688562130533	0.7716261125755154	1.5074874290910774	0.13585031176306048	2.1886861410745695	0.9974669049001664	-0.41897072377416594	-1.2142878741371796	1.2596151480897666	0.22966538842136217	0.1283848215246879	0.783567087798389	0.5108253055042175	0.2586753656311879	0.4803245486359258	1.3784175225958768	1.913724691182125	1.62333236021542	1.037904159889523	1.1552383285976864	0.33503917559841695	-0.5021583569835986	1.68141835526523	0.4995989812929748	1.5188044258700697	1.248063817208746	1.4980898307160184	1.543980503331684	1.034625888732355	0.8290696351342426	1.5834085642634537	0.2153398398900514	0.9384107826930042	0.5415791995794363	0.15684538115436636	1.3539094398012155	1.228113030703815
0.47266454230106136	-0.6200208394214641	0.45557608027839414	0.1030502346786132	0.8114090503639434	-0.04201455054627386	0.36687126072677506	0.7750206678448076	1.010745027969229	-0.2765984894676185	-0.310745728485708	-0.8464542837627522	-0.2990781304648073	0.6836584357130896	0.8201141746174262	0.7875574642019192	-0.3878496205554313	1.0476744560040163	0.7164286317160758	0.004269616750687861	-1.7954444256720454	0.3769320085868424	-0.10115431123743973	-0.0818655625590304	0.038266790934732335	0.21079925063863586	0.5028803980466497	0.27803446969142587	0.9156435498412688	1.4440298217887864	1.006877410844501	0.8234757368168509	0.9776703510994728	-0.05859274013264677	-0.19137803952269886	1.4612512849017973	0.7135583915978515	1.0692589978480378	0.8247090245480144	0.8497243685566405	0.7900728156252345	0.5966978363911793	0.2825221228341206	0.9582844660494902	-0.8530775125046429	0.12631039359656257	0.3364668260510761	-0.5054204630579688	0.7958307354015703	0.9574183980816846
0.7364844711497684	-0.963596214425008	0.05441553969446258	-0.05609619507953802	0.4934234517530335	-0.13003198353802944	-0.10362802549141861	0.3751100946981432	0.08549741170950269	-0.9332774605342332	-0.9660069760280033	-1.0549258131967028	-0.9487325556553322	0.5738558704556898	0.6146001825060792	-0.13809030984658668	-0.49700178919017496	-0.11576078089619178	0.290300162338767	0.22490506697702287	-2.0033790512790484	-0.5462227604345339	-0.3163825917861822	0.008692455530080538	-0.7114214894286665	-0.01703124394482399	0.7161389715582269	-0.10890650292370066	0.379731747397751	0.8972741298881037	0.40961603023893645	0.4709499055669695	0.5400074225350118	-0.13012726772582192	0.29017959443092617	1.1776806830410227	0.8949409653252168	0.5117748048181605	0.390746198258039	0.05251751838764706	0.21895082076305142	0.29831875887153153	-0.11298855138100815	0.4274666495428715	-1.391860628616206	-0.1900670785118338	0.24628474301993442	-0.6332003299915724	0.1175107660019914	0.5722904970387958
1.1172248552787756	-0.7262004890030529	0.06920490909555005	-0.11896984369393997	0.5380026688174538	-0.06706568239169204	-0.2485381710071909	0.4939489708443289	-0.33413733082448804	-1.2198950382811216	-1.0464073949802946	-0.8892276206924596	-1.1820175500971863	0.6295753474372746	0.23365181256245154	-0.7355909995534523	-0.18805076772249738	-0.9110924100556096	-0.00983905331397865	0.16294195030129702	-1.6572067949634508	-0.8190486590596123	-0.2809681286430877	0.2931734524678414	-1.1716405264001766	0.05099079800529825	0.8269838398557948	-0.33476009477847735	0.17388415040262062	0.6329729796972192	0.11412382724058974	0.16181051761808063	0.16538132823553323	0.10749144547541693	0.7873860055463722	0.9977005364842094	1.0122386474410845	0.03903863094505671	0.1845882804285425	-0.3616521504777877	-0.04764517903813592	0.2798286792934935	-0.1433441566908674	0.32241252956957384	-1.1994304362420558	-0.1610793020063292	0.24775841091166662	-0.29681620575677703	-0.2530322836193658	0.29177898855500617
1.488313244142907	-0.09445481355643032	0.2401970221502038	-0.09475787652805495	0.9645937106477082	0.08704783541423877	-0.12345386462455324	1.016787706825913	-0.3924726596860012	-1.0920441624914312	-0.9068946544683588	-0.4812417696992193	-1.0059233147693045	1.1028119564573329	-0.13276247484206763	-0.7561724958067919	0.26356187136902276	-1.1797497473982939	-0.06682399979261729	-0.12839519645453668	-0.736523054873021	-0.2578545577357485	-0.0369340030910648	0.5025807633138759	-1.3004217457004286	0.4011670615896485	0.7863047028959042	-0.17200164044490598	0.3898878891313163	0.697623322436697	0.19882942370573156	-0.04091097179309489	0.08591857930035458	0.47193934778315144	1.1516241986749622	0.8675229241396767	0.9756852746941607	-0.24220508515499284	0.22872541223253195	-0.16352306983352888	-0.07341641731943452	0.41222161511264666	0.09099622990807776	0.5743109239033675	-0.5392771375300667	-0.11128655685738509	0.17381607342668282	0.11336797321743393	-0.16375766310027404	0.10160901387701839
1.6517051351942393	0.5359291188555546	0.2132314155369096	-0.015395291632154574	1.478193738248468	0.24419787348337843	0.017318236985942537	1.5200758645935966	-0.38255649464685404	-0.7244985660813421	-0.8936888914489234	-0.046108740093545986	-0.6590522610963716	1.8527901677597516	-0.2955777233284149	-0.3228716840670366	0.5320161298153036	-1.0044017928094395	0.06431249460511634	-0.4959831079682741	0.4933907288497684	0.6654667407809327	0.2340117244865095	0.4431455354646654	-1.2828032177764412	0.8061969787875671	0.6189691013661393	0.2985526035584136	0.7962377316538648	0.8331926841384631	0.5013177826042358	-0.17706203280241048	0.2785708737472175	0.7323702019514214	1.2986841118076016	0.6544623928780285	0.7120578690948639	-0.3302711187670032	0.38349847078638066	0.4416311123098816	-0.002973939025483018	0.4694084952709567	0.3268682238163885	0.8519899686237464	0.08520020898567203	-0.19756191698149786	-0.0771461665363593	0.26113585175596843	0.20079932498872258	-0.12836440669653815
1.506206472079214	0.8842120333524972	-0.08574445902091316	0.07588063327628353	1.7018549636836988	0.3407415191423115	-0.05217454316149764	1.6266581191814313	-0.4270942282775742	-0.40381237676451937	-1.0340697783873167	0.22193627780098724	-0.4133988792622969	2.3741422876133784	-0.1886677038700203	0.2392825695386453	0.5074207559246593	-0.597562322021728	0.25363026581080406	-0.7390121491755303	1.548866348245568	1.21382673653781	0.3488777800059439	0.1772579836048951	-1.3372261592665906	1.0053820808767104	0.4240783269066862	0.7395192437741502	1.0569661287552023	0.7175193806997899	0.7266559871547204	-0.29938023740448627	0.5155755466918139	0.7485436418410798	1.2435960724788406	0.333142960590341	0.26307581338722247	-0.30022739358800304	0.506831736292046	0.9979939204529624	0.07482784973768851	0.36228362445793055	0.3988741469262826	0.86860587296763	0.2982040050339489	-0.290183807924985	-0.38263232055179836	0.14244561865048827	0.5203340780030823	-0.4149775353136631
1.1466665960786602	0.9659185602594831	-0.37656050424696164	0.13815668062459927	1.4596317504402407	0.3529732889926181	-0.3484321862355822	1.2840094679079597	-0.42417458534400143	-0.36890903682327303	-1.0746360822025238	0.22765887218085334	-0.40866376579117974	2.1928073113503155	0.0892363562466425	0.6557277574536597	0.36771918585067	-0.17670976399297675	0.4112279253406364	-0.6766131576560213	1.9985245927297124	0.9791727492394983	0.25491830108132263	-0.02139306889596382	-1.525699493269474	0.8950620468539964	0.3135145161742815	0.8144196555420644	0.9930872198340778	0.22942652567901695	0.6148693065513028	-0.4088576351953406	0.5794321650845696	0.5287497216208955	1.0867731990022906	0.024557920443168676	-0.19146943105716008	-0.25173364729329994	0.5727830950790916	1.1428553949099132	0.17119649029327627	0.20910302687876603	0.3738591362930674	0.5899738495376021	0.0754419080617094	-0.1459368095769434	-0.45440649775307257	0.037105562455783676	0.6179857472982206	-0.5655715063331139
0.7996178498645943	0.9867529690926559	-0.3075457224906127	0.1392177675158212	0.8953422257387074	0.2848826900556379	-0.6879082884764217	0.7569475103687603	-0.2505202966102306	-0.6910516031451437	-0.787621541213398	0.004391637211853414	-0.6089719397626517	1.2926712247808705	0.3403600546128736	0.8437816470535533	0.3865101080601409	0.10563579676559862	0.5314099397440617	-0.23361208206760434	1.745195986514963	0.1797178881534435	0.05718311892351135	0.083825468346168	-1.709985973207617	0.584668104632689	0.33056453947839987	0.45023004087532226	0.69113889414348	-0.467261447449237	0.06785813816663067	-0.4707315696226216	0.4487379746649454	0.17645620722402802	0.9432760508429971	-0.13762795978839149	-0.42787117829124316	-0.2576530376964531	0.6627428753561084	0.844793056923625	0.3229314229117406	0.1830775366897565	0.4576644230478708	0.20506322785707795	-0.3192880907056903	0.3189476784697896	-0.08623387020682924	0.21051702505466952	0.5849552518917178	-0.3239206211192199
0.640599445889489	1.0708149710389665	0.18486934959856471	0.05835300940233417	0.34902674408794926	0.1515441772305628	-0.8630924522015562	0.3729837671659856	0.03634797111792981	-1.2453961795058295	-0.23114811853313827	-0.31378618947924297	-0.858091971285531	0.17554834845518344	0.38924113236707797	0.8789600409484604	0.6413118645944356	0.17922627661015164	0.6500143600518113	0.4820129546586539	1.078873726574786	-0.5733182547642037	-0.07138559660186544	0.44965922346658094	-1.6655115637594593	0.2871493205257914	0.40805041784633583	-0.0989911115448316	0.40011028853965425	-1.0655444552375497	-0.8142894354232025	-0.476495442138873	0.29300014564701765	-0.2157227044131956	0.8497816890665847	-0.16257614458902897	-0.33176693674196117	-0.33675891561846133	0.8609006375999959	0.371647398412452	0.4892355446426667	0.29833755820666225	0.7784941336770642	-0.06467888142427769	-0.5904202946717193	0.9122652784267098	0.6178634952057419	0.65597840619396	0.6593061181189975	0.36942713571853647
0.6454050697605141	1.0923954041552875	0.7861361046576597	-0.09883902965624673	0.09933384420468155	-0.031411733445772375	-0.8242308619887384	0.25274423483005687	0.22408885262615982	-1.7750540830217116	0.2799542021602977	-0.5710319367140592	-0.9666881282893589	-0.5295756088376554	0.17603681553206588	0.8686615649470036	0.8881165249917207	0.05237054760417795	0.7704272441283619	1.1715117346156843	0.4385124216907788	-0.8129548319350739	-0.02380078228712274	0.739077498743496	-1.2528906073221053	0.14271427539970824	0.3972705582049298	-0.43564498647753946	0.32070917968305407	-1.3486363651433384	-1.7795596677868035	-0.4710079968536352	0.2922642934229056	-0.6288749360472211	0.7181421454189694	-0.2106194598625724	0.005260985133781541	-0.463951064188757	1.1546655210626597	0.04363177682469897	0.5354285901632536	0.3595297798891928	1.2467289600515203	-0.12995897499536285	-0.6321687262433208	1.2982484991233476	1.2485152991964108	1.1061669800648668	0.9755740302400873	1.2471397483620916
0.6057744208251015	0.7782748146636305	1.0715771515427488	-0.272833369266697	0.17014286040414503	-0.254174465976266	-0.7109671025099702	0.24518254239003748	0.16776641679819074	-2.0132901387911897	0.4507406029607124	-0.6843275610542996	-0.797674335732296	-0.580307423220919	-0.22744791795526145	0.858444787714384	0.7370447318502062	-0.20182306164396968	0.8304639320427641	1.457992301161024	0.07682303038453146	-0.5832067138766486	0.16212156222296137	0.5759611943851971	-0.5289751778849628	0.11890070263418691	0.15162214152309678	-0.30999562793255653	0.4554955238633395	-1.3258142007120197	-2.518060310985201	-0.5045478661544223	0.45611358674742003	-1.0845523002598128	0.3879772878645129	-0.43615979431148555	0.3261097453156434	-0.6075449247260163	1.4159484697019549	-0.01438664479660591	0.3323643769902175	0.1435913573560151	1.6051403989487014	-0.05273832007313571	-0.5528898373347357	1.2479128735213536	1.3573624456051598	1.2806183203032473	1.4027946225721464	1.8507578290925255
0.30300453464121	-0.00768169028783699	0.8830279528118878	-0.34253178476632523	0.33420833552387624	-0.5126458229882953	-0.7133861374372722	0.09564650655792592	-0.03692974440844143	-1.8115084034393425	0.2636498035183827	-0.6922373409791942	-0.34497788636451104	-0.30096145056187457	-0.667863203604271	0.8262768196292364	0.0016242191953992002	-0.47999253640459016	0.7384613264968878	1.094021506912228	-0.08318391704824632	-0.33375122561219694	0.3310240660020415	-0.1262278300486753	0.2613443066145011	0.05901573988036462	-0.3825177339387851	0.19470210098879998	0.6199985474428121	-1.1804599282500774	-2.7705530928602866	-0.5556357391872935	0.6103059974861659	-1.550473337855549	-0.2405718954288727	-0.8152923271235815	0.3649687855951814	-0.759332171275598	1.462922803012508	0.06848020060589331	-0.11518144201881339	-0.350605149796427	1.610243248410283	0.047552729907089385	-0.5238702427905259	0.7917196000389597	0.7903748692029563	1.1251050213745182	1.607116918583161	1.833522230152934
-0.3036619798998691	-1.0603683275814264	0.4616507894912947	-0.17954406075751617	0.2908429916612414	-0.7929484178377828	-0.8883471083892814	-0.32086257272982727	-0.1277166420001419	-1.214642448993887	-0.014994496727948567	-0.7120674424788812	0.22314709179228737	-0.2592380663114716	-0.9819202230677173	0.7274449858343904	-1.075088941030258	-0.6998302574536817	0.44447274588416796	0.14673482430710608	-0.2813911761255974	-0.46793876871939477	0.31619421754625077	-1.0392910908695774	0.7990822048688438	-0.17157309423538	-1.1155460054895856	0.7111645927253634	0.583432716055372	-1.0976737017608014	-2.4227068442901274	-0.5143666264253615	0.5577483000229799	-1.8811918011079996	-1.08793642058108	-1.1313847730822142	0.013649477233383571	-0.9255031178096228	1.1490610576077525	0.05723523386464687	-0.6333474462383619	-0.8352564557491459	1.185291133375418	0.08312228350927375	-0.6100587137635273	0.16713601750918045	-0.17600596470058605	0.826375022873264	1.2885113981867033	1.18634842380847
-1.0334239173096753	-1.90952352724786	0.21011615536202258	0.2404748971388576	-0.1253382161197655	-1.0447820796962934	-1.0929570917692695	-0.9043924748154791	0.060707319827081475	-0.4393057963696305	-0.07020487182341033	-0.8270057006855007	0.618317809388724	-0.7233208342088521	-1.055020142121046	0.5264936096118188	-1.9343867497037734	-0.8326000542472434	-0.016155584773839018	-0.9815431227613259	-0.6141953277821374	-0.9661763743380465	0.046968933068094625	-1.6256164935895987	0.8536231308231973	-0.5661769854560347	-1.8319882963573615	0.8274676146220815	0.2206838176774594	-1.1245681259761757	-1.5535622246005356	-0.26840580996362423	0.2581372188629142	-1.8709915606096694	-1.8939227109288799	-1.1478355864474474	-0.6147649963444014	-1.0836083916362884	0.43057655039676335	-0.1837539016363639	-0.9817646403712325	-0.9467342469288115	0.43558814351366376	0.009821408649985703	-0.7246961158737825	-0.3646730358398114	-1.012366713296939	0.6093097056457674	0.4054421380621042	0.21316185265418297
-1.62273865389631	-2.1335635479300548	0.3018849843939488	0.7487693225197484	-0.848885484819305	-1.1743680372928165	-1.096859101858194	-1.435787295406797	0.4055140189059421	0.24483940011060742	0.20627225085005685	-0.9952751612347712	0.6059770572467217	-1.3916031440061258	-0.8590603224519746	0.19842026057586254	-2.096571974986527	-0.8834564025602013	-0.5432580548378191	-1.7505476140641618	-0.8962930936950618	-1.4172203915940584	-0.41257328451485764	-1.5321568947039317	0.4190911818453668	-0.9802000952546193	-2.2747530168566885	0.3472561520067427	-0.4276758937257209	-1.1705985762749058	-0.4117154978193107	0.167378222867938	-0.14077563792161737	-1.4062706159939393	-2.3591205942766633	-0.822070038347167	-1.2611970246541897	-1.1535517782908011	-0.6033073955573841	-0.6032002543884794	-1.0185887689152118	-0.5740635070309906	-0.44882509181572405	-0.2062019821351227	-0.7212796059829968	-0.6695686632106141	-1.2978777001458952	0.5237362148358654	-0.7802181354391658	-0.7024532300988505
-1.9269989775278256	-1.6623837517175117	0.5005032254733341	1.0209517710861762	-1.644917617854952	-1.0910756761371654	-0.7844180093427277	-1.766565341653165	0.5820140915030735	0.666618146034689	0.6565071699931805	-1.0731731988113196	0.20495663885361756	-1.6515263847786232	-0.4700244731254779	-0.2686106600576268	-1.5320827928776704	-0.8362371248896849	-1.0365956647973937	-1.7956661587420002	-0.8416000240000221	-1.4097421473886251	-0.9104010199479424	-0.86613458159738	-0.251201179946339	-1.2491451539243534	-2.2667898802181368	-0.5962753791116421	-1.2033230897988476	-1.1285028747518124	0.6786451075574237	0.5972722074756559	-0.44152489922447047	-0.6102305333375003	-2.3392522727630976	-0.370984153079315	-1.6746759070363368	-1.0327057477761041	-1.7361236803391293	-1.0443900857592787	-0.7981012518082349	-0.007463091559528716	-1.2930531653184283	-0.5899164404398336	-0.5217719080820428	-0.7587779426377026	-0.9936328750312954	0.42127174085189795	-1.860804662356826	-1.3329199176435518
-2.0099145007727377	-0.8275634858084217	0.3638664146717034	0.768578370751229	-2.2576034541821457	-0.7975213884106381	-0.2799406133237557	-1.9150769429919345	0.36355713120203104	0.8376718927569827	1.0127492875765858	-0.9508346440084198	-0.2633713542667108	-1.1472633757224169	-0.053120752204617275	-0.8430459160236726	-0.7026165309789151	-0.6280104353667326	-1.4474866050224546	-1.1517605654053957	-0.398052280810688	-0.9150459747949925	-1.297437061020582	-0.12693019082553428	-0.758681689840321	-1.3201484618406514	-1.8139648228837393	-1.6268629549855702	-1.9230430067993216	-0.9975836426324947	1.4386584688919675	0.7417977626884004	-0.565407515990352	0.1487960714626467	-1.9466061964985264	-0.12412304988675507	-1.7389947588853683	-0.6902260753037534	-2.673065101359855	-1.3945686267804578	-0.5271735265929919	0.2551289510016185	-1.963680087381322	-1.104366125008664	-0.1722463918366313	-0.708043584101786	-0.43038959156936396	0.12906941230690513	-2.517356684898244	-1.6651270947960513
-2.042785213582209	-0.12556351825628262	-0.3411700096266522	-0.02469792002043087	-2.5324001316920675	-0.45002534662626564	0.11472678505229582	-1.9924881654390767	-0.14718756323565374	0.9039010620705774	1.1014406971967574	-0.6844682713180257	-0.37846387123911257	-0.14638082215257445	0.20164517681281893	-1.4169388910119745	-0.22036263282794538	-0.20216920666316276	-1.7726559766777021	-0.22228950583411833	0.10520989249855262	-0.3127606513825476	-1.4965437680537756	0.163201030090935	-0.7902941474692324	-1.2861540939163316	-1.123558370256777	-2.334786774799135	-2.4420172296143785	-0.8967841397993684	1.7203418178718852	0.43720159878094905	-0.5890776658600961	0.43363483998431196	-1.4708744810239702	-0.28119032600958765	-1.4969174598406492	-0.2450077586363815	-3.14037940900561	-1.6544053061612614	-0.42017543799220003	-0.08817641893768584	-2.3449398722093155	-1.6058342796262017	0.19969014372081859	-0.5817355743521843	-0.038942498570905516	-0.3590946290468714	-2.6652906699003722	-1.7799346972944228
-2.104335655816229	0.11592472007215991	-1.382071787363721	-1.0108876525099264	-2.443124561112837	-0.30402598221553967	0.13550531564434456	-2.0440959448788827	-0.5864686805674165	0.9951088046543367	0.9179769326135675	-0.48516513075425954	0.03448680193167641	0.6394464494856916	0.1828882210799686	-1.8235033003087497	-0.38169601383588864	0.3936772294094873	-1.99805147713183	0.4966912559277411	0.19001332332216364	-0.04320403982341159	-1.5061354510165192	-0.15213164334640428	-0.3366076379806253	-1.2908250758400344	-0.5033937253888922	-2.471378750045015	-2.6631304342921798	-0.9536021014607807	1.5200758966221917	-0.2104143834682938	-0.6212259317632155	0.01233371879291271	-1.168314131945738	-0.7663035362822728	-1.075245534793735	0.0633050155089832	-3.0087036193346828	-1.8711122837601095	-0.563544025584024	-0.8603297279973413	-2.3413736595634966	-1.8844846179732082	0.468525392952649	-0.4232597208610868	-0.0413958565627713	-0.8577732932891208	-2.4299798962650954	-1.7065851684958435
-2.0649563497488943	-0.07957679759997174	-2.1940998545810837	-1.6446580700108329	-2.0387956858651233	-0.5377962052861153	-0.23251729143576147	-1.96600855322801	-0.6469819090188904	1.0920787137245098	0.550524813446159	-0.5386665542932929	0.7007170875437175	0.6437714432406487	-0.055982857668106116	-1.9211585650494785	-0.9400318197175365	0.9685275842186354	-2.048496215206144	0.7450087676247794	-0.3271824359650537	-0.20635525317165274	-1.3479351839646376	-0.7532437672304063	0.2677889398476185	-1.3783875239256933	-0.17933905718668033	-2.026548711397032	-2.5240202103234557	-1.163092681914412	0.9363453995995178	-0.8497224524263036	-0.6505277104154986	-0.9501505453321162	-1.0768408614235159	-1.2844978076640878	-0.580379488194516	0.026751124047503596	-2.3691702841649915	-2.0162071174779888	-0.8780400475917807	-1.4966505951133895	-1.937608992948116	-1.7885130422540645	0.5664575100091439	-0.2816114224085768	-0.3294009805441106	-1.1433446325226484	-2.00138879796306	-1.4004520644434841
-1.672616992358752	-0.4153285005975422	-2.296023909131791	-1.5303810354787204	-1.3807546749187884	-1.0701496230405463	-0.7104315009053043	-1.5827242584528778	-0.3504838340372592	1.0288107566490248	0.07943601573662208	-0.7978055229248979	1.0548557768414055	-0.06268737806933988	-0.300761768966254	-1.688170544339394	-1.29873672916623	1.2825873306374223	-1.801302110558111	0.640244321156667	-1.0867977792429355	-0.4691106235582603	-1.0143450596674284	-1.0924331880673797	0.5529487709380454	-1.414569041110078	-0.14277740360001726	-1.1787302204099537	-2.005123942395586	-1.34247519230319	0.12202135546851753	-1.0937661986400764	-0.5267519395082024	-1.9357036813168034	-1.003347878336891	-1.522185354477854	-0.04471099496485872	-0.35305169142297005	-1.492644857717336	-1.9442964069966977	-1.1826235313601277	-1.462625706276599	-1.257509171935486	-1.3364619388273566	0.49062949522832133	-0.20725765608474223	-0.5914056567894334	-1.1278092568556493	-1.4929080498467364	-0.8475079081228403
-0.7839901889743706	-0.5665908735140004	-1.640826087343663	-0.7059689884987735	-0.5315751600283687	-1.54034974947539	-0.8947397192620563	-0.8209647977778209	-0.01397482874054878	0.6421016288801709	-0.42763350093145036	-0.9518955853019793	0.6921123232931303	-0.8140918504741091	-0.29753415467160726	-1.243376262850837	-0.975868448934463	1.228116030116846	-1.172869894160509	0.530736251914121	-1.412012882929245	-0.36271754868465084	-0.4740064758639857	-0.8045606744607339	0.2559710276754253	-1.1605361066547686	-0.1486509671771741	-0.18278710706101292	-1.1655857534896892	-1.2362543891782736	-0.734975686933402	-0.7768468867810496	-0.10914064224006804	-2.3592548317828443	-0.6991264797669405	-1.3346460589776508	0.5424370816702301	-0.8126734708543931	-0.6758713751234005	-1.4936746206409355	-1.2981672023029158	-0.6760797764436637	-0.5375588494200146	-0.7151610563347216	0.2866182692450204	-0.20250692952349872	-0.5611449154068365	-0.8897870274525745	-0.9053902006771142	-0.16520359973612328
0.44948931128348907	-0.39910319074118844	-0.6224705074878047	0.362716645501204	0.4014597268568561	-1.5228516888246817	-0.5329675524128447	0.17475090577876315	0.06433995898247989	-0.049404639067965495	-0.8444884214984067	-0.6497787542242267	-0.24622347869265226	-0.9052986910603084	0.07028153522008135	-0.7638138195843787	0.017706965381470947	0.9417439668468883	-0.22284629921427582	0.679021345471035	-0.8753492146842716	0.2920842338169807	0.25449684433154096	0.030719314727163927	-0.45414899855760593	-0.467956465595236	0.10453643623626564	0.7238165798385786	-0.17001257286246735	-0.7071874411001494	-1.418093015303937	-0.07493528174866367	0.5494442284770136	-1.9311571224593884	-0.08880669548713378	-0.7997074012004134	1.1535090551437603	-0.9771004259851219	-0.07446802474980671	-0.6532859210972118	-1.1283988030863346	0.4038736733598387	-0.0019315607340824523	-0.1557863364452606	0.031334844815521075	-0.1864994589958154	-0.19332909310535523	-0.5561394769366292	-0.2049025935037205	0.4234493693972363
1.608123849333083	-0.02454857632427216	0.23796011911396864	1.0947444749360504	1.224906708874431	-0.8547494248400901	0.2850216372594412	1.0923456609482112	-0.09977711346235459	-0.7949104565715246	-0.9703409235825107	0.17743324810427222	-1.1133831093574686	-0.19542181083399707	0.671747653922284	-0.3637825137731351	1.1722166907365021	0.7201891661153131	0.808669114917763	1.0286273305949831	0.26709220621818935	1.2011224140122767	1.0198951255932753	0.9591247239486291	-1.0673558166604553	0.5410804060504878	0.7220947292873878	1.3591210356975256	0.7386061400169178	0.129159253501966	-1.7202313061738859	0.6025814918703478	1.1613354659936048	-0.8543048512239684	0.6315046228325178	-0.1348956620990701	1.6665958724671797	-0.6283126075277216	0.34938755139774236	0.35285614128635845	-0.6967680187348099	1.0990301757833574	0.27027740966051306	0.21054680867092818	-0.18986368423417857	-0.04138019690333663	0.33923984741076446	-0.1803960221994612	0.5645754231376624	0.7328072964443338
2.2449451868233212	0.3057929350784793	0.644156613178223	1.1898134300697738	1.6883982819435908	0.17964052068206565	1.1612695546371232	1.6372757076213116	-0.1921560415281649	-1.2517279214481538	-0.6533022731979703	1.176606790447786	-1.2493796736433167	0.754225297466631	1.1817381842090082	-0.03972399882376087	1.8396797470385815	0.775478114522086	1.5818052253595636	1.242988340744522	1.1883210518758902	1.809342082909358	1.5381711388238295	1.4816163601727292	-1.1016912887644086	1.4607744219841028	1.4800611174197449	1.5989285052849462	1.3274786911162682	0.9410221421114373	-1.530449680781693	0.8797462280403447	1.367334153417186	0.2938141420492801	1.1154032843175372	0.4345865144596881	1.895031088636527	0.10963977889327219	0.7213765317372514	1.1563612405087131	-0.14594925761393934	1.000987351763548	0.37062419329380786	0.3997443519356647	-0.32307644699867966	0.27404114542853025	0.7859503873135412	0.24443737861161838	1.2350483369645726	0.7433626287398684
2.168931037391267	0.37117658312783974	0.6378059342656545	0.8076276676182477	1.60317226457512	0.9944142213473076	1.638818054515546	1.7117972908978192	0.07365168253953792	-1.2173087780777436	0.028642995503293515	1.7823960875155265	-0.5421348180453841	1.1300154834904768	1.284037947803969	0.2743744832610606	1.6823884688166737	1.029765155931092	1.8278826076464065	0.9889684886700171	1.1215882161421888	1.728585932042248	1.5224636126270708	1.3888713797646806	-0.47475697346881773	1.8073721436664476	1.9419649621864494	1.387476159242966	1.4810126471913387	1.3826429690635296	-0.9223732742701118	0.6568465997488221	0.9885636070704501	0.9333221857070603	1.1240972239950664	0.7695911632090847	1.6988773360497937	0.8321657276168801	1.0852808637922777	1.4625390370265932	0.3012820033118277	0.2572963374210344	0.453748972024871	0.49983676035303154	-0.3833306234070193	0.6447082952096386	0.973032281666342	0.6612448992352503	1.5844034710061028	0.5960353307117067
1.558210844110357	0.11349255038796396	0.43841644506472205	0.3967795735546839	0.9872362724159792	1.1151981613964665	1.502460067321163	1.455311891307163	0.6268467709797836	-0.7675006912493428	0.7213756859762478	1.6502622223278776	0.43506771749223183	0.5333169334574214	0.8923426086771867	0.6026205477337028	0.8817849472294488	1.1499760985558287	1.5118235357049554	0.23885605162096424	0.018498693491454842	1.0297883051564911	0.8858660073058935	0.8665647841254356	0.4269126576632975	1.338007523958281	1.7716366588694574	0.7751203970420024	1.2602962419159884	1.3272045085263364	-0.16141031320432017	0.16454251134615677	0.1699088874330193	0.8613501834326323	0.7248343533978299	0.8449880133060459	1.103433947345657	1.140004614779688	1.3282516833524327	1.2404597838189455	0.43272935370603405	-0.5496256208182972	0.5929281044973426	0.5625107582996991	-0.44416703608422925	0.8517591917849218	0.8773044618176752	0.8770460756106108	1.4825880631159525	0.46070326213906587
0.8187919352141902	-0.3199155992902953	0.21402838896689735	0.31554379049227943	0.12365994454950986	0.5573907444402834	0.9220932458833553	1.1235945787007449	1.0394594696667079	-0.1855689090594511	0.9931371422596486	0.9630457151516572	0.8743569284023913	-0.6823121073320243	0.22633188105329152	0.8833607547194438	-0.02198106350046723	0.8292489478511589	0.8754562380504315	-0.6562870079709471	-1.329041331505133	0.17598263408908435	-0.1272671783796167	0.3247839699050386	1.0515275122181689	0.2680511540314009	1.0174019201659328	-0.04855863811757928	0.8725645442345514	0.9569269687497893	0.41249270544024247	-0.20362073022731245	-0.6990995189722524	0.37096521956277834	0.2691939941584741	0.7323673773046286	0.32668187349203115	0.937311251328785	1.2811379504968023	0.7427052605674361	0.17469656450390555	-0.8230208489667509	0.7299687751278804	0.5710360065262232	-0.5610368153705629	0.744110411146137	0.6064342881341914	0.6740991438978452	1.0085038976324692	0.4044586690018233
0.29771719335985414	-0.6311263295355773	0.006291035096293118	0.5490586108302697	-0.5497320545255019	-0.14634649970533586	0.3297431599673185	0.9039829190053363	0.8930932679125977	0.25947865866720765	0.6642393214320471	0.32495700222942064	0.42467739144576844	-1.673341254926046	-0.32755201328036404	1.0325195438756276	-0.5144381799904939	0.0906499241149957	0.3150334988711738	-1.1920779656594955	-1.8539238074639663	-0.33018305699271344	-1.0124095016259307	0.10123662645615215	1.1158107645232833	-0.7938311416253956	0.13403626860946116	-0.7835219227024779	0.5617602995965428	0.6295151046863413	0.5745733101218844	-0.16367531772256905	-1.2282135504784453	0.017543788043048087	0.15298593275010128	0.5593829819930132	-0.32947376288566127	0.49994066870388615	0.9086307868636058	0.3357592986056461	-0.3148797810558405	-0.3534400641777196	0.759144696897502	0.5056476018212217	-0.68113565700966	0.39262643664750946	0.3282291982779725	0.0405273859563827	0.43769176849315755	0.3753984563015475
0.06592966097401366	-0.5117274543940433	-0.16203977074292303	0.7418823892533843	-0.6888030790448871	-0.3284019357300415	0.1067202841917222	0.8004546320106098	0.1960434546537598	0.49873370639465037	-0.004714345602051097	0.28745930813087295	-0.46933059745046807	-1.748399668472118	-0.4839028499999605	1.0460525686211548	-0.42778619304584853	-0.6657057262424758	0.15153541961345185	-1.0688233784804486	-1.0468481445003037	-0.29758235788043763	-1.2790740178175066	0.2523981101924486	0.8049155984869405	-1.1956001274784205	-0.3067418148498483	-1.1355627904496177	0.47966152214458785	0.6070510305496469	0.3529636132569744	0.2638173103934987	-1.2596191775337076	0.19610944648715423	0.5274582963067105	0.45045509801972244	-0.6670295431142835	0.2452116661074888	0.40364976804778535	0.25932795744464854	-0.6831555836415495	0.5752353026095737	0.6533077211616041	0.41987347863188357	-0.6348558157303437	0.0763377812693746	0.19020148679717877	-0.7047641407770922	0.08378153298364385	0.2968260766160762
-0.07452701310597468	0.17375822237796826	-0.16973005497019775	0.5056699572905459	-0.2781750301036108	0.2986963213093167	0.30094393349746285	0.6604111689671486	-0.5439808503091568	0.6606159185910266	-0.4630075612736481	0.8813756146179956	-0.9059307521313809	-0.8788443887647254	-0.262712399694213	1.0240607206719237	0.009932299259639524	-0.9522470505455837	0.4320472192488589	-0.40782466846558346	0.6095174975200695	0.060127306303917175	-0.7659331997284247	0.5560294113265576	0.5683141826283409	-0.6670964454112995	-0.019776611920715836	-0.9721669245864435	0.6106700574977362	0.8503552699162841	0.009927506485587288	0.7629588019539	-0.9364195077209324	0.8406379276373379	1.1764890811882027	0.4603006340600198	-0.7245178215483378	0.38115191480804156	0.07151372962991595	0.48192254023602266	-0.5767631637048342	1.4153308097185069	0.49957690824950257	0.42705397815086793	-0.25452254714633255	0.07865480087001758	0.24919893001367824	-1.0682422956420439	0.08838854569512117	0.1604864030963456
-0.3792640784172047	1.2518616037789085	0.15456693274774097	-0.25459159636505385	0.3278693742639472	1.403651919524948	0.5871015221806354	0.31197122170080044	-0.6991701766782366	0.8959356700714878	-0.2816002387410787	1.5610917972990364	-0.28835830920792804	0.3050030760196742	0.028192839920225997	1.0736622875167574	0.3917102508723748	-0.6021152951199596	0.8961024251118078	0.3411805821451466	1.973080187429531	0.32543140302240003	0.22920789225050536	0.6924047657051745	0.6942365825327801	0.476600455273863	0.7819981204139046	-0.4138134071814524	0.7946468257906256	1.0482526260689258	-0.13013532951139348	0.9281771124473924	-0.5797911243373113	1.475342152800319	1.65858974844276	0.5399394150244958	-0.7394629939965957	0.727053152019908	0.08311497391082173	0.748794184003226	0.1080753141878452	1.7251955897856546	0.40642570781444454	0.5932521537135161	0.45248872465612505	0.442613554835514	0.4313770425811514	-0.7485326792251527	0.3133253081193287	0.022618838175228934
-0.9179319558278297	2.263119248629953	0.8352595587369231	-1.2518550271247144	0.6269978406183325	2.279606436287302	0.5152221072434141	-0.28769527071933415	-0.053454702732768235	1.2013317816371458	0.491438955658351	1.6417987761760926	1.1324377832790873	0.9962087987025421	0.03235116291977634	1.179106944574225	0.43000635003071797	0.05524978421428473	1.143408687798176	0.7305036343435479	2.096765408496037	0.19253273977020072	1.1226530782132245	0.4653503145990999	1.0459852605359707	1.5238318413989989	1.5407066917201158	0.22353906755485714	0.8364065161474251	0.8760876422243327	0.11043144965738991	0.5338424457150579	-0.4737086599905638	1.5864969868876506	1.6186780966692893	0.5772999061934638	-0.9462803036413758	0.8686508532932151	0.3171633972539932	0.782411753364859	1.1046240443134319	1.4187608263299547	0.381394218105447	0.8427410648787873	1.2296410034730636	0.8946931967914415	0.5571333798780497	0.08045948996224886	0.43604339529918024	-0.07815712632802858
-1.4857025407094664	2.6865093693599857	1.608378439634504	-2.017922725903402	0.32671939031979375	2.3849149992807024	-0.12301735339518384	-0.9897823430381232	0.9721361955144626	1.4092917750024017	1.334310375325089	0.8866220637632417	2.4155204548295077	0.7799681340004393	-0.36637942754788466	1.1809527160142315	0.12677006926969042	0.43016349275617677	0.9040177565826613	0.6304092352694053	0.935973240703269	-0.33401794402681334	1.4212050679781703	-0.07711970528541966	1.2026011243644987	1.8417070718382347	1.7613892510561002	0.6200423804046331	0.6372028738017049	0.28848661856409585	0.6595082297879823	-0.3048812052430811	-0.6964901809187546	1.0341894813941501	1.0457117122767619	0.5009957382594542	-1.3546781162087	0.532168389728634	0.4546671126799184	0.49166756175804727	1.9078651046561335	0.7566326771236886	0.3171626881020736	0.9873285321629878	1.6968976213949098	1.0269521783721653	0.44811508624301005	0.841141749565382	0.20229414612092575	-0.17309333448584444
-1.7341525961331359	2.2603950169436886	2.0221455802009944	-2.218551009445052	-0.4186429810751119	1.744967605809524	-1.0857737456984002	-1.51607096056076	1.6151957002139963	1.3535019382780884	1.634509837096775	-0.2545878578620404	2.6748251347406375	-0.1277237638702056	-0.9289873897255126	0.9130221664408461	-0.2766873481184177	0.14948409225065196	0.23016594226042358	0.29412525270694373	-0.6436738375760969	-0.970399402556635	1.0381929314996747	-0.6833996984147936	0.8785188149426413	1.3062315092775179	1.3584923407464717	0.6534017181662994	0.26415014452150515	-0.3965283221171085	1.2582944375806198	-1.186608181180911	-1.0892396518695795	0.18236846611700094	0.28599312641317254	0.3639599218741259	-1.6946722248284343	-0.13802684802258722	0.265358549539626	0.042715032020756646	2.0978136877187255	0.13095209502925909	0.11523434816358008	0.8748521974322971	1.6117659784978178	0.6133339979505398	0.06742024495595908	0.9669424533689419	-0.34797204072756605	-0.31339809337222413
-1.4226910435917812	1.1805620992371781	1.7451323375199685	-1.8410694497806328	-1.0926077751066883	0.8872116766581413	-1.8069360516086932	-1.6129419712470576	1.359111128578371	1.047604693044243	1.1538561061556756	-0.9820645446993418	1.7836664227678523	-1.098370575299792	-1.2257398916466813	0.3839968690025553	-0.5041989952633396	-0.6234055170179398	-0.5318988397599911	0.13344117892596966	-1.5494355684524925	-1.3566181534606154	0.3171495087497184	-1.063010203269174	0.23181818318851402	0.3649147538897035	0.6708702943374072	0.4597014344440253	-0.09405125532770628	-0.7149893197854164	1.6279453555110186	-1.667324544105219	-1.3650631325113303	-0.36427135003631783	-0.20270883204792875	0.31382215721486284	-1.6022012874537133	-0.6537907662987474	-0.16669944072500656	-0.259105936407185	1.6240553995420806	-0.18682689077409523	-0.1760226954267306	0.5252752599086562	1.0624178500338013	-0.19275956897466928	-0.41686470076239224	0.341049035082937	-0.8741690035754797	-0.4705786266038159
-0.6081105101233758	7.038981462242757e-05	0.8326021414354059	-1.1429285680288632	-1.1922495036749277	0.37219308648527893	-1.7875915975558514	-1.2124290664562407	0.3268421517279743	0.6952542264817547	0.1982524230944664	-0.7990124053267654	0.43812394213177164	-1.5486927139120172	-0.97299342743992	-0.17922078177157608	-0.448492089935518	-1.3126062715794369	-0.9835750233920232	0.387951995889892	-1.2808680473817873	-1.2785775654188694	-0.2506919037287922	-1.0728909802903999	-0.24122602629719964	-0.32513730400841506	0.1447408225029077	0.29877807779660304	-0.2633419167042603	-0.4250731521117994	1.6138898266942487	-1.5441018153260972	-1.2915880988138941	-0.22135972347925342	-0.180339482378188	0.4460760736806485	-0.9239621862412289	-0.5776648889356053	-0.5017168234988711	-0.19533446532189228	0.8262055600497077	-0.18020549933238056	-0.36878656753120675	0.11730492811461148	0.4161005717485763	-0.9552309447741867	-0.72982783437759	-0.6103080444919099	-0.9857999270294795	-0.5154119449124901
0.3616129545544681	-0.7341644263941235	-0.2913138147559395	-0.44582003720145424	-0.6242828662268408	0.32764570470953547	-0.9713376565822562	-0.5037206657202961	-0.8419523789456765	0.5055724391635367	-0.6467749948395017	0.0668357159509654	-0.46493455411373047	-1.2865324869628878	-0.2880147350400234	-0.4990522780985566	-0.2390101739398847	-1.4124250570352397	-0.9621649032877874	0.9442123992791245	-0.2429652824448344	-0.7762271295782097	-0.3902595628617588	-0.812535644277212	-0.15218933029713905	-0.40884008927354076	-0.04207593335750181	0.32432224747605315	-0.21960673217984103	0.2671575762786755	1.2233463590959601	-0.993929710798731	-0.8447590640568141	0.4743902004752865	0.20427151937961924	0.659783007113472	0.10214731343385113	0.07871188190348233	-0.46097706053103304	0.19225757860584808	0.16286533886372115	-0.050217218669179414	-0.31384805749234723	-0.17570358482751797	0.040090079858233055	-1.2873841902362937	-0.7091666759509917	-1.2639886491905779	-0.5725790113328849	-0.3351545259448661
1.046164654875814	-0.8501553372044587	-1.1382208643165352	0.045503467750992316	0.19650598026102556	0.3896880496162123	0.1870827198394615	0.1445482390225996	-1.5139714786318283	0.48000252388429254	-0.9924908133529751	0.8459780110915588	-0.5803377473819783	-0.5360280404555962	0.3528065938321639	-0.4938814369091514	-0.13669081228127225	-0.9242592057295295	-0.6583412351618382	1.43464394433697	0.661467327310023	-0.094599048359797	-0.20012605349088491	-0.5624883743612441	0.39248420944774026	-0.08755068864696136	-0.09441963196153992	0.44759321676816505	-0.11598730460439366	0.8271770916976375	0.5709768319442649	-0.4641544920584093	-0.23976195361042796	1.1660451961282456	0.5298412142326014	0.6714609517980862	0.9649655803001419	0.8026019804003047	-0.1211856289900366	0.6138411476163002	-0.13845749461494017	-0.05723769238048261	-0.08794231538038048	-0.34824676752819683	0.01626606130353447	-1.1574227739029068	-0.47424709082514294	-1.3027139686526816	0.061276191072545644	0.008708706140385656
1.1741558544458042	-0.6319859920634034	-1.4921862938528598	0.286444237838205	0.6526597778106268	0.0983341129723106	1.0307205291496837	0.3907041329312334	-1.5350654004539164	0.38150621318484207	-0.9356077385824934	0.8798081888440964	-0.3357261057853461	0.3021486656543451	0.4524907343644408	-0.3681985022142739	-0.32933626874051275	-0.3635700956747179	-0.4590948502771336	1.5255102207790177	0.7933700992318464	0.4750307272642621	0.011082344498580378	-0.5906190510483643	0.8339463692288365	0.0962354047213451	-0.35785325846708216	0.419636012745013	-0.1632364408115166	0.7906747577611498	-0.18749932899172567	-0.3704165637215961	0.19830942825073924	1.306780610415957	0.42519997509777646	0.22842552449300307	1.240180537879222	0.9587848219889272	0.10903706915722071	0.7370665088568139	-0.2224604400624161	-0.34559950688957974	0.018481559125697558	-0.5553098426578487	0.09619086091124344	-0.9099719755750276	-0.37104197907048897	-0.9456065981166706	0.40580491783350736	0.26079439602499205
0.800448838527526	-0.535771854993262	-1.4920946815491984	0.3244350673077731	0.4158037661111392	-0.6113362166857602	1.1672115093151274	0.1446411893277263	-1.263085882966018	-0.05877769765237509	-0.9200124801986942	0.1959315144538292	-0.44357715756961436	0.9296343395250245	-0.10830975727881702	-0.4289981385108069	-0.7649372513852735	-0.3125640207191919	-0.6213198359891472	1.162819546749776	0.2652839818822817	0.7655896240107941	0.05236235079226634	-0.9428971895093342	0.6275677707507484	-0.2277772451243686	-0.9371436651370723	0.07680626469112986	-0.43870770910502277	0.13872429648169055	-0.8764757115328589	-0.7968311099614566	0.26334268557876594	0.7835232452541592	-0.13977636062212204	-0.6244957248409219	0.9227032106996179	0.3202688389447174	-0.1431168339726636	0.4492266733651045	-0.41867846359518246	-0.8481777084989097	-0.24465432620038238	-0.9213597355544488	-0.05190096181739781	-0.9690247174772804	-0.6873027978543755	-0.704922866033271	0.1657763131914064	0.16503626283255632
0.2631229857620135	-0.7696014138520026	-1.4052981494161372	0.22487290385554778	-0.2665101565881529	-1.2776221524424283	0.739697214926462	-0.340128350508475	-1.166046832060186	-0.8654903862295511	-1.2967947852029869	-0.49608297005974256	-1.1682421021306701	1.2710073839409703	-0.9243611132643618	-0.7672231946287176	-1.1437693216734688	-0.891737307117629	-1.0291240227874079	0.5893109147927499	-0.21794621722897226	0.8159699270153159	0.0435275877971519	-1.3687748962549093	-0.26335362959131	-0.8813355463419233	-1.5227000847966794	-0.45733286025174413	-0.7754741118846512	-0.6569037833096906	-1.2957428613282462	-1.4106987281029781	0.04596838168689411	-0.0020665417207578166	-0.8156360097557911	-1.4629609664506995	0.45131872963748937	-0.6847857988027871	-0.8074347041577534	-0.02219051063225749	-0.887632587499503	-1.320890679069858	-0.794902227498673	-1.3414662374703898	-0.511671666907884	-1.4545434431253372	-1.349701271124182	-0.8819959530352348	-0.4450356756425736	-0.26882642533856305
-0.0308792333832929	-1.0996126149543748	-1.3237262918513624	0.05796818258648529	-0.7417050555113986	-1.2868231852411527	0.28819082644948213	-0.5991018606893899	-1.3672265169487905	-1.7260954739546752	-1.9663508925025812	-0.40944799278748756	-2.0315182621912924	1.4016625621787175	-1.3160216744724014	-1.1028000696051659	-1.0962359922507956	-1.6110476237882514	-1.2466637327670331	0.1318885696310482	7.200705862578049e-06	0.8104462548347425	0.29101731204472014	-1.4616521250151109	-1.291496910567399	-1.2414414099720466	-1.603809984968365	-0.8066391803253101	-0.8466171059436466	-0.9753389540247287	-1.2550751982302506	-1.670819299465845	-0.09305085219350429	-0.4604653403625681	-1.1245811063181743	-1.7112009404060324	0.3728357765189461	-1.2479836470036925	-1.3151724985875552	-0.24791127103597424	-1.4159283199713237	-1.489343310289869	-1.1792681156415372	-1.488633931036641	-1.001149398426088	-2.033416325089768	-1.8820457508446733	-1.2547322203165923	-0.814061877466655	-0.6834656417648847
0.14077953927155154	-1.0662963609578093	-1.0840859573954456	-0.08000623449477626	-0.471795931243595	-0.44692777804082406	0.30410776898857445	-0.26174795613345503	-1.5474412419090955	-2.1892569525995027	-2.418396892271989	0.6101445232719136	-2.236268336679983	1.3967947104094154	-0.8248230042415365	-0.9826972329556138	-0.4477062356090219	-1.7506047146090409	-0.8581292830452124	-0.06326304482870089	0.9473122014959197	0.9074660986448566	0.9458467458698308	-0.9461155073694417	-1.756587305063623	-0.7722176449814452	-0.9142329216543125	-0.6197242427065287	-0.41689024761969756	-0.522040917198632	-0.6759299718876269	-1.2029891116667124	0.21849068953253478	-0.2870736300728386	-0.8212930635231231	-1.0545117516165865	0.8892790245774065	-0.8017970847943536	-1.01569920794013	0.07399964416918389	-1.5581719808168504	-1.2250462157533135	-0.8958921458818918	-1.0700273257432442	-1.0937408338923111	-2.1500818869236125	-1.723808870719197	-1.2525424071062454	-0.41036994999156895	-0.6129003265631923
0.6775401650177694	-0.4380371261951228	-0.49596624343232387	-0.0802666294160423	0.504925354342015	0.7472122731313485	0.8264356473046429	0.6631346267727568	-1.2798824459420193	-2.0072749041083964	-2.1483215515979275	1.873926042495963	-1.4250426942868455	1.2453886615950087	0.40467639508567876	-0.2090393739357208	0.6080459185084223	-0.9686218884112242	0.15273701527967473	-0.1376897059662986	1.971879248288412	1.0747792696947887	1.7519406048612394	0.08411591947024455	-1.3830123434257064	0.4476095024897191	0.26108437601001677	0.11823824735355534	0.41548494835875327	0.43231465742001496	0.2996514349608821	-0.08363524583831201	1.0347653171574422	0.2991840187560814	-0.09458472948837648	0.2724738094066206	1.651623467358695	0.4888508434852732	0.23486912631802714	0.8300482704798661	-1.0242734838158012	-0.6408940190178565	0.1456824457719922	-0.133818614344859	-0.6027453160134811	-1.4739579108764058	-0.700522701050293	-0.4869618099081951	0.7252600847998203	0.10807518367947737
1.2176431884386483	0.4997771190235333	0.3461714246962193	0.10926529506320376	1.5544621281728905	1.4240191326836804	1.4014960601480784	1.7342801629174607	-0.4800066601720088	-1.3358193807846785	-1.1066644571321094	2.3402264856884725	-0.07307229411429292	0.8898276305685652	1.6610918709634723	0.8706393385201876	1.5702779843678278	0.3717964015967239	1.2941945019389534	-0.3901526922211023	2.2416793745965484	1.0680742240539285	2.139895309780753	1.1690721749121353	-0.5426485391574566	1.668966057326583	1.19917845371513	1.004654877429716	1.193574506248845	1.2406985907120431	1.301112967157596	1.1789769276077908	1.9546154822289343	0.741814910645349	0.5472874596999249	1.572002154893337	1.989754473174737	1.7713442809999855	1.8156994166725084	1.4834041554469566	0.01529900319588102	-0.03462810816779627	1.4227615791827515	0.8582443860963985	0.20753995924447136	-0.2091320662109581	0.7371311262150084	0.8220790017421938	1.8985823399289274	1.1113364465528408
1.3641400626473976	1.1049099722911502	0.9969720344877295	0.41844568348001127	1.9106609691854906	0.9999301892549701	1.4421521058284217	2.3287305496428563	0.4482794979703945	-0.6142421423797876	0.19688128519078263	1.4259505174655727	0.863877058647556	0.33875485377570425	2.1285335546345756	1.5141660309336913	1.9212308981283235	1.4427815497259218	1.8547877111639903	-1.0155529070038296	1.38759146083035	0.603802259300922	1.6367984432834073	1.7572592820956565	0.07464588845495375	1.9887923572352384	1.220574011489544	1.4691889675016363	1.3611601906715705	1.351654462426598	1.8782470344101025	1.9670509408565493	2.3363717613442176	0.6026754972736281	0.6315495848745478	2.11704777523001	1.4240708160748075	2.0904035404588908	2.6932470513993225	1.4030704947968866	0.9839489419491239	0.29398639775156243	2.0898404469110474	1.3076518811971358	0.7892425419077881	0.9980357808313025	1.7503340575373452	1.9186871859110386	2.213088651996123	1.6891517802702392
0.9380240236094548	0.8890975417237461	0.9602785368266705	0.6729548874854006	1.2684221386136574	-0.3392943859600046	0.7025740642725806	2.0492259216384094	0.9142925577761938	-0.22182834578661706	1.034250151453596	-0.5123249394350615	0.7528505322993007	-0.2564156846752466	1.4590377375604262	1.1236770591457832	1.4655210428923346	1.5761214185905903	1.40714146092153	-1.918119697945155	-0.209534587570366	-0.37674220365152916	0.2804057699484466	1.5735645411958707	0.05573464913442316	1.0571797361630384	0.18328673883164345	1.1864976901421795	0.6553637845526886	0.6993216486807273	1.7404432064954418	1.9577363440707694	1.758204905861132	-0.08480918098702504	0.05882682938934227	1.6272742637051139	0.06594372439019087	1.0903837557083882	2.1682472189409068	0.3296868400919993	1.2965663963875727	0.2327773268688901	1.5943557480533366	0.9216495268240011	0.7376099289382607	1.5057704716737839	1.6971614363008787	2.060881837468113	1.2480138269213186	1.3178517210105538
0.10083297099935548	-0.043428257932585465	0.12944057199245207	0.7081124078201967	0.03546886442151461	-1.7461809454649981	-0.5090945199327357	1.0071933072593777	0.6333136058794018	-0.2012894886109972	0.9833352667382436	-2.414298426022992	-0.1718868150455575	-0.6409511952428167	0.038032407975748674	-0.23685991677026605	0.4775604512069859	0.7698589602261434	0.1561913053428015	-2.74254605767994	-1.6858738623833642	-1.5587506944453546	-1.3108396726297729	0.8107754395076836	-0.39739913945145994	-0.5968823103660136	-1.3904586014768214	0.3352471671979992	-0.6500506724128037	-0.27974756431886477	0.9302407799516828	1.3230108729240209	0.3894549078300411	-0.8497671060940156	-0.8237171016260285	0.4359021718023038	-1.4144709901983306	-0.6972382773500223	0.445693347169037	-1.3597760189845458	0.7915759428854624	-0.08035999283135271	0.14578280284200196	-0.03137409303448916	0.12146708905852423	1.1425379190761962	0.6289548315217374	1.1129287356899107	-0.5593318834841606	0.10802187033928533
-0.7332107358740052	-1.0232421247468448	-1.0234880211030208	0.49804694325224547	-0.9631862435614297	-2.3348982692153077	-1.5469018279840308	-0.23100494875960353	-0.11818023283152701	-0.2827029431137879	0.22862396888860514	-3.277214662142515	-1.0125603291501197	-0.6034051739984673	-1.2618643458161272	-1.79038056375714	-0.466936158773726	-0.3273830200470316	-1.1484920374215781	-3.0997962038091558	-2.2877785901378025	-2.3751351844303517	-2.3065153210971654	-0.006995695075023905	-0.6794460714495208	-1.9126719004367008	-2.655328224936129	-0.5108948634292497	-1.8558778513891905	-0.9921456330170892	-0.19697758849615618	0.5865085172413476	-1.0422626376767425	-1.1694990516736903	-1.466374355098806	-0.7689372556616274	-2.2402622132191587	-2.2081342845819014	-1.445407977592776	-2.816119438699265	-0.1503237015165653	-0.36738368001332533	-1.3639059752576796	-0.8829857715064854	-0.5707808354700802	0.32771181729748255	-0.7081544943030916	-0.30920015875144236	-2.1525814599992192	-1.2073803135331775
-1.1433659075870946	-1.322640141046298	-1.7192206176961002	0.19325021608382106	-1.0970512467593214	-1.824885031452092	-1.894610739239735	-1.0100875845805632	-0.7093218649626112	-0.17506789162822398	-0.5878599976399488	-2.8407382003821717	-0.9863740915909375	-0.13498211051821096	-1.6688049485001302	-2.5567705760307677	-0.8707156520030065	-0.9298446884587658	-1.698613142341266	-2.8211738469805163	-1.844890890747974	-2.355028031879506	-2.219544199586854	-0.3924328164094617	-0.3490118010365461	-2.070175491788836	-2.9952167561489746	-0.7912825343656256	-2.2602447690535614	-1.1064537978162234	-1.1811934485057176	0.2514303525477812	-1.7132678104256303	-0.8840571810916761	-1.4963592647493216	-1.417945970857551	-2.0567742569050025	-2.581871712169377	-2.356627045645442	-3.2373864756639343	-0.896678431453772	-0.4079488056595645	-1.9717294316775837	-1.0418740850417396	-0.8339265170935877	-0.25316694108935783	-1.399224762689401	-1.271073852410121	-2.5685751296020918	-1.780234360391423
-0.9515661138043385	-0.7411088084830073	-1.4266293968020243	0.028200231457582634	-0.3770681311073555	-0.6991322696410552	-1.511752603379981	-1.0084389861170808	-0.6528129212708385	0.14615126776177587	-0.8386543500612013	-1.6816011578512928	-0.09580136235310624	0.517861299979206	-1.018479134213459	-2.057825274220757	-0.634114474494854	-0.7032741883036727	-1.169193110665779	-2.059686631720429	-0.8077244551190853	-1.4604790983133182	-1.2376250088314134	-0.21635485619122743	0.45768175042610665	-1.0854250063038788	-2.3808544638910907	-0.35807013909499447	-1.6122546204312556	-0.7257474065082942	-1.7115773321511452	0.47615210989244167	-1.2734146070536072	-0.3011353918560734	-0.9559956968629326	-1.3878906261819905	-1.138138350744007	-1.734451174193553	-1.8236821544964033	-2.3957715010397944	-1.0277812225002756	-0.17509351539645276	-1.3362368554114574	-0.4230520782868252	-0.5588390331029716	-0.16919091035600814	-1.0225215571833308	-1.1935829740166126	-1.599130460841166	-1.2716449832400858
-0.3158086411305035	0.22009829152399957	-0.2678286252081531	0.1646484991421537	0.6020774510262936	0.2229159589018451	-0.7967956773855533	-0.417058601580798	0.018989985730522317	0.42243431012487415	-0.34135093418046447	-0.6960193226199959	0.8935440024172864	0.9684463208137261	0.1791704316412985	-0.6677911596369738	-0.07811472346843781	0.034289111062983095	0.07529417923326782	-1.1754203697972565	0.12328525847665847	-0.1480086186769182	-0.08174234069432405	0.2574703730154538	1.136030728479772	0.24097233615588098	-1.2958869501522272	0.43671013633411454	-0.27638824620069435	-0.2196071302053881	-1.7553524189402157	1.0224340425896838	-0.0881471808785472	0.08357212534834413	-0.23650299638791702	-0.9634901990558523	-0.13360238045916978	-0.35440318421998546	-0.35767419352216123	-0.7945698812780368	-0.6075290616751222	0.18531798043143244	0.023848539740613097	0.5059656999930817	-0.10224087262897569	0.44445326648044936	0.06498261496619764	-0.24015641352920955	0.09058207406213888	-0.10034914139510638
0.3883918779027813	0.7555334467763242	1.0592272360346668	0.5848330912334015	1.1526439365734302	0.42491645314900517	-0.22569694927807823	0.24316364220316794	0.8008789582927534	0.3847284594833975	0.5615259926001375	-0.42184657821397875	1.1373864505876543	0.9199991558586186	1.1405366970269517	0.6740951468339759	0.33864930696513196	0.6277580307715832	1.2537929519632887	-0.49780399948572274	0.47255530647330873	0.9164161047057064	0.5024535390153986	0.6311145226320087	1.1477546320983825	0.9721486248098118	-0.33346733696249165	1.026375246356279	1.0120842757161532	0.10169139436798469	-1.4930057642044297	1.4828545197356087	1.0439294613982664	0.006131944204864144	0.22525766778472017	-0.5211081022553616	0.42217379689933093	0.6448981323837273	0.9837636080362567	0.6664573046836199	-0.06510161660180944	0.49455325205312495	1.1308395635439112	1.0937294421020374	0.046800535502021706	1.0242737276560254	1.037335028807353	0.8661936581530529	1.4618774901976244	0.8855787218276574
0.8133831454026456	0.41116839700148233	1.7891678087938987	1.1051458798940326	1.0084630224052111	0.028400291117135223	0.01824975013042259	0.5147476479100179	1.1286556612503926	0.06158665180680326	1.297316497921131	-0.7273865715406088	0.4517373497809413	0.36409377392399755	1.3620072436772968	1.1663038010261255	0.3797310630905237	0.627494592173069	1.7088220151901572	-0.13659914601083228	0.2397846219796149	1.2927833768685675	0.24592495326360803	0.6978568870822786	0.5065827161260591	0.7516828997484991	0.20274319273222874	1.057340289994297	1.626892982792839	0.19221522305185712	-1.1381116936342048	1.5881332920721867	1.4831589994214467	-0.35763356841113114	0.2515826830488641	-0.22819984394754106	0.4452807015364234	0.7815774277072352	1.3902156117108637	1.2823233525852495	0.1857818112882117	0.6717673096927679	1.2730190714383092	0.9928804128955322	-0.28497752451999847	1.049338392334511	1.24970203755861	1.4177520928173417	1.8262379538551183	1.0516340509122795
0.8446272669849959	-0.5360721348950468	1.6328740192742006	1.489212011157021	0.46370038297527383	-0.40617592719985973	0.12350807558226612	0.30971104459198456	0.812863699901013	-0.1771002438344457	1.4807175300497841	-1.0445940553772348	-0.5332397695401675	-0.39853661712663957	0.9216429756971639	0.7113525086618687	0.18264645268445037	0.11549258912698145	1.3175792727193858	0.03608616831141238	-0.1961765301707409	1.032422741751546	-0.5027749401717775	0.5681559195988927	-0.21401777618642917	0.019850711984932774	0.4072582506652986	0.6282215425726566	1.428119041008897	0.22057649687103548	-0.7928492086476979	1.3616043097625692	1.1880531313235556	-0.5591634832000508	0.012869872740622136	0.004226001553800838	0.25148225475065805	0.28355373484725466	0.8381554144231804	0.9706795069106183	0.06531865367587748	0.7531469988960979	0.4926596335759311	0.3905024216718678	-0.7815522934629211	0.46776921268217175	0.7105283300072718	1.2179730060078067	1.2524867071466466	0.42586529634255765
0.6337477541862442	-1.284956755250564	0.9413562355352421	1.5775916840542679	0.06630299096151705	-0.3872775162722952	0.40319957260625056	-0.08415399321468915	0.1552063563994734	0.08840161963120789	1.1436992401053727	-0.8776147369984799	-0.916763152363368	-0.947335085085839	0.3406194681018015	-0.08434551490161074	0.09510070159508496	-0.4155557794296814	0.49896796953237893	0.2423744721740144	-0.3917524709086223	0.5825697843379077	-1.068931302324044	0.5149888574871276	-0.3583705795771245	-0.41360764751056533	0.5679733917090275	0.17110286763310886	0.7873115708651324	0.3645044995416192	-0.43690293272016767	1.0373706892347458	0.6672845977915042	-0.2643289149396121	-0.13897714875631234	0.3279060821876079	0.21430225101545247	-0.1777996899358239	-0.005465750802136003	0.24657461792752675	-0.15899242776689915	0.8106414237878732	-0.5159647880718458	-0.174778975851961	-0.8920081523038297	-0.25691944845533055	0.018379254167187456	0.6319184345375878	0.3963473800248908	-0.3818300576870265
0.4520322226656896	-1.133656798283616	0.38781543027900567	1.3583644140848308	0.15681498671244534	0.14168232673683687	0.9644283658829863	-0.2698105202270448	-0.31079616741689353	0.9370073938790159	0.6452119784382244	-0.1487010357677082	-0.2768628745337458	-1.0189079346376275	0.15527619805307208	-0.442090487774298	0.350876791093123	-0.4852671775677995	-0.14186972499026415	0.6152532656483753	-0.12897119206365754	0.42115491580437237	-0.9359783087431882	0.6999639130557525	0.2617005040652188	-0.055252151599063305	0.869709113417788	0.09116822415656259	0.27500841147127736	0.6581961382761979	-0.023726826437175247	0.8507890469357704	0.5107783854056488	0.4702918545588404	0.05676156420586338	0.7430530564798699	0.4485720766368001	-0.04444140073690064	-0.37638040043256615	-0.2037516517529241	-0.1351819319750803	0.8709056482252544	-0.9750912681225753	-0.23492454328731524	-0.2985108689566403	-0.5086945962870727	-0.1513877480065474	0.2119377867633911	-0.051171540362910446	-0.6887306719467782
0.4799038298533507	-0.019607957355142622	0.44263923278038014	0.954226901242492	0.6344544708530153	0.8531509697113748	1.589849924902886	-0.05471688307354231	-0.21778634518656548	1.9628992861834722	0.3764396684910751	0.8450493143592138	1.0144577043539313	-0.6720345137617476	0.5430612201803358	-0.022472865754674734	0.8656281198023574	0.013338016264781295	-0.2356961294896422	1.1093870294984902	0.4911954328399257	0.7145281831195907	-0.07420535525476978	1.0293906591117363	1.2106099391577014	0.8998879590867106	1.2599518668316096	0.45690796114970456	0.2587881455000101	1.0071217248379223	0.42563546139072755	0.8837018236934607	0.9022273833854639	1.2541801214561599	0.5963722533421175	1.0728486725896595	0.7716559117654249	0.7245814169388888	0.0044050621798054366	-0.012759677810863316	0.2809779052917792	0.915544413791635	-0.5871640605601189	0.28458602989532905	0.7969369742719942	0.0013806551639018415	0.42528269076824166	0.2490557430695395	0.1592299481589841	-0.24668896731946457
0.6816699242330971	1.4398681864696083	1.0505520640455883	0.5475385288362385	1.1023594746211802	1.3865114171332238	1.9215616115747332	0.4219378248728537	0.4086976447274374	2.530405099325841	0.5003958541750829	1.7304722820235185	2.1381415982730405	-0.21555240475239812	1.2585348327332486	0.862893263176638	1.3159708351587271	0.7815187949278969	0.16151646311231477	1.5545066862306163	1.1626132594573513	1.2489018334649873	1.0839049024208898	1.2531158298781857	1.7835449679681095	1.7854183089112696	1.5508434173623769	0.968692440305675	0.6923261139782414	1.3036070931517703	0.8183905260741472	1.059674932411912	1.506243649842722	1.6844246745845575	1.240473381953442	1.1340778402993505	0.9262793824459888	1.6785694283253358	0.7974253137586291	0.665609403354124	0.9392302832069274	0.9413869571868217	0.3253902184462268	1.0618980560587807	1.8033606763764582	1.0119305597494792	1.389474346443834	0.6095514827200214	0.76344493894717	0.6378649093097192
0.8420552099511708	2.4068855871494343	1.7246666946197367	0.28182609085220683	1.2157835949771891	1.637709771994867	1.7652754487073279	0.8140371143504403	1.2264170355892468	2.2426479456686925	0.8929441019015503	2.3006208307875915	2.486669531187444	0.04489963577261304	1.8685635902960345	1.5594569858955012	1.4140060407100554	1.38320531581553	0.6933878856741934	1.7894465079581034	1.579349688345069	1.6476794270952664	1.9529477764030558	1.1924288546739514	1.557327869561193	2.037907075178908	1.6182070855128492	1.1998034527499502	1.2053703969699356	1.4933087776430394	1.0658841749808365	1.2386064731605122	1.7887406368175207	1.646384711404751	1.687134189257244	0.9195530239545133	0.8259140865170438	2.248728907140796	1.3925508954949792	1.3425104855088925	1.544250437762823	0.9865179879197882	1.146775383167489	1.643766845986646	2.172593996969195	1.90353029095472	2.1216960066805	0.933304858131589	1.2842778884623105	1.4062971395811905
0.7229752924961097	2.3966771463928334	1.9358079662495622	0.18019035976280987	0.917970027181851	1.733812004067211	1.2373524057194618	0.8185461317473969	1.839469004671247	1.2492654321345666	1.2772594365676493	2.5199893988775566	2.0577456144817035	0.0394883631400079	2.059995504383714	1.5942820499221586	1.1276519969355454	1.5597001724822337	0.9848208055788346	1.765242508377	1.596736301529912	1.6631228543192922	2.1458511632436617	0.8774026319238434	0.6819174125343225	1.618711896279299	1.4988388660016057	0.9011003419088763	1.3836498351884146	1.5302369170097827	1.1542422013549107	1.2960771133811142	1.4672063339608248	1.3454686426327211	1.7465052554781668	0.6058914339375715	0.5967228857492287	2.1419368712703712	1.3912414241375781	1.5769023840724654	1.8749438817852595	1.0678328433112572	1.4393034108597216	1.7383241652072485	1.7749774906637847	2.1406471952281896	2.2110391805427856	0.9661350926568992	1.394820479596643	1.6706641285474357
0.2239241756061219	1.5335999141595025	1.477373316167215	0.12317496802449096	0.3956974817731814	1.7728895807490384	0.6351955220310105	0.3589668246632274	2.024781484003906	0.14282786777404988	1.4172207007129833	2.3842865300397396	1.3023590535296359	-0.04054657540218195	1.7890883001931803	0.9819258342591853	0.6641387409871564	1.3515032443518555	0.8537715736659857	1.547533705072453	1.2749834961171536	1.3070999100914757	1.647803466926537	0.47961507421336486	-0.2928015396496097	0.949226158105078	1.3143780845922028	0.1430690306620935	1.0254548571341222	1.3096323744164726	1.1383621876724035	1.1350228118676398	0.70758333721408	1.069774084050898	1.413765339886976	0.38051027523567943	0.40585725048220866	1.4690991572482426	0.8326826895649674	1.2515520261894117	1.8865249460806421	1.0924421440869703	1.1813973839265568	1.3312893645931887	0.9326538230311158	1.6232746639672042	1.6904004332560345	0.7301997443193486	1.0613845769862522	1.412417084367903
-0.556294403767146	0.3562571370010718	0.5587234158985415	-0.0819801249026186	-0.14275650255808897	1.6398215665587603	0.16916531015196581	-0.4003113032665124	1.7882028797929628	-0.47196912781364225	1.2374338173537058	1.8575583195156224	0.6548252681045146	0.0603577789261214	1.2155396815688688	0.11570254914660469	0.25928147804756213	0.990000575536946	0.3451725725258348	1.2385505118348625	0.8115950830562111	0.7593889913538839	0.7540798640377062	0.13204880315816908	-0.862167327668274	0.47397820436321764	1.126945539721551	-0.7748915053530837	0.22754599616916626	0.7112629623343888	1.0714180537508122	0.6792064060633222	-0.06453665575279154	0.9160632998622611	0.839050264706592	0.26401576072967503	0.27052732829207393	0.5778023649798634	0.052161591976323904	0.5751150060805856	1.6537568277485994	0.8698551525120619	0.6498690003489196	0.6089996628160843	0.12664938587577854	0.7079049184156264	0.9040895406620486	0.4285979937245972	0.4358214605742148	0.8618099685355237
-1.3795937842823003	-0.5992326896975082	-0.3800893495106451	-0.5560051304536566	-0.6267655954445499	1.1163922462421574	-0.1873116465793848	-1.1704667774410777	1.2823277914227833	-0.3916521754971363	0.8284198007824859	0.981591612151984	0.2160602678813295	0.41629375181021766	0.5399434915862197	-0.5857052565078712	-0.014003171462611501	0.7067232281642426	-0.35614769024772486	0.8996548150990062	0.4167648228375275	0.18788501832999194	-0.1339856266901127	-0.16969595260308962	-0.8968029009565811	0.27805879646685755	0.888146424256695	-1.537410846206812	-0.7019655873358541	-0.2378629841879949	0.9495708556444808	-0.08144078759631614	-0.5314750112743758	0.72679199081324	0.2550736647330632	0.11012853971382344	0.04591852112487434	-0.21226896121134162	-0.622171228678876	-0.12153293865907042	1.265016211066621	0.27415755242011375	0.1332400333411083	-0.1800276614479849	-0.34588622771992583	-0.07382901340655396	0.19323108107976575	0.2276209625567556	-0.3144568125769581	0.24788006261580542
-1.9957945528841476	-1.087728615432768	-0.9500441498167513	-1.212973805732879	-1.0848149168308432	0.18553811330999506	-0.5980584908851879	-1.6784285161697803	0.7009311164676743	0.10463625982435051	0.37673150216445167	0.01639958627555056	-0.15633286905869556	0.8392093905131188	-0.10439903585204649	-0.9420226051225536	-0.2440087858936208	0.622941833516141	-1.0193997426664951	0.5398617196888762	0.19643779614418092	-0.3433383077422433	-0.7141042351012086	-0.4900526784394631	-0.6235448976831086	0.09418812230418284	0.5335037786927942	-1.9776529375758685	-1.4096957860073456	-1.2397173304640088	0.7351780635858944	-1.0098810671558438	-0.6985142289012899	0.280685105506718	-0.09582203073553881	-0.21140566493604973	-0.39929184162767306	-0.7528335227856473	-1.0498381003945505	-0.5965699272695593	0.7890474882561634	-0.5608215051870481	-0.24694207644544042	-0.8062213379373395	-0.48869198342713266	-0.36052791767053366	-0.307927266945976	0.1358411561405813	-1.0595057606723814	-0.32892512335526364
-2.256837729707802	-1.1493061812595546	-1.000672545979194	-1.7558456128251037	-1.495949759362388	-0.79845311073241	-1.1290727476337983	-1.7599501180138994	0.21743816851501735	0.534751181897455	0.07425037280946123	-0.6127196805989312	-0.5288691113679808	1.033191466033166	-0.6589057815525247	-1.0032260793029195	-0.5149523001542099	0.7539024186277663	-1.4250059404511852	0.16483251816836475	0.09665692451036033	-0.829563962305749	-0.8983242288529543	-0.802118848966648	-0.35041327402788214	-0.35194242030350315	0.11427643168753247	-2.1046807938750725	-1.6505275709122975	-1.82232837805085	0.43693089763395576	-1.8140707871496893	-0.8038736814834213	-0.4539677303067335	-0.04290906657064915	-0.6316545809436114	-1.0031454019611608	-1.0362839958453305	-1.2388521946896047	-0.7763390505942728	0.3184662495800306	-1.2197454698887906	-0.5001476853996729	-1.0855744108565781	-0.4578025794029983	-0.13341900201839788	-0.6381526175718261	0.06180671377674933	-1.650535506689213	-0.8327149885125572
-2.165304639551873	-0.925700909816015	-0.6472468954832733	-1.854614432109736	-1.7293251812972652	-1.30444635599502	-1.6234700028852527	-1.405443906655404	-0.05347412019062412	0.5932747794103285	0.03261001151128235	-0.6096739813168772	-0.7340907199301122	0.8479649429199941	-1.1100804222847278	-0.8724708813053226	-0.77208807099248	1.0442004291076326	-1.4265596201327437	-0.17792933203049952	-0.06092978273779816	-1.2448898335551046	-0.8182175264118369	-0.9538213761628751	-0.22343215650008616	-1.021792075231156	-0.1902326450394722	-2.0294400479642385	-1.387866866627706	-1.6599664892094859	0.1567955225603467	-2.195439439420746	-1.060460277770333	-1.2449500933546263	0.4132279454587835	-0.8958613264131519	-1.5171392147882552	-1.1046683696179527	-1.2218069055133913	-0.71504553704453	-0.011982850707649383	-1.2558419735109663	-0.639682002993279	-0.9302762958449835	-0.34632533033480745	0.3473951898270167	-0.8579505267794645	-0.056993396292118886	-1.9053814788686054	-1.1841760808727668
-1.849165474476112	-0.5312974214378376	-0.18555162919658502	-1.4119774678730659	-1.662013165211257	-1.0662990816872682	-1.8228650031311187	-0.7778876556115087	-0.10896550441130867	0.3190763691647298	0.21564445270302823	-0.11701430556011805	-0.5619023928148689	0.40998929352286323	-1.4902566886825428	-0.5962158902536876	-0.8730151313036544	1.3603615511981848	-1.0462007403023024	-0.4144712088178274	-0.4611489881801323	-1.5422430826935236	-0.7372335780388133	-0.823544280502635	-0.21186106329135443	-1.5858165922889838	-0.22151287773994022	-1.8789298988402978	-0.8242171225182198	-0.883275642740602	0.03436392662630349	-2.0865249466254694	-1.4900134140717283	-1.7705872903421394	1.030191793611932	-0.7877692402850985	-1.7066740763040495	-1.024696836922947	-1.0261320908352998	-0.534290167821322	-0.10727542450757042	-0.566361439509321	-0.6467299284829668	-0.4441995023590591	-0.1274364002249831	0.7312271902696289	-0.9818372005980625	-0.21041490204488694	-1.7287822562133366	-1.2811062698380933
-1.4843408852411175	-0.08260069638434218	0.0395341090372826	-0.7083285537933178	-1.3548754857272762	-0.3808393030123189	-1.6246032656331002	-0.18307263567750062	-0.09785253100907793	-0.047931642664713184	0.4228699403875622	0.2781626523247606	-0.09223409164294026	0.018982212048286266	-1.8909746379839394	-0.22796554759522966	-0.7768591969500259	1.4712426656007143	-0.5358745938903328	-0.5111217407155845	-1.1516004494404743	-1.7291454146654148	-0.9005198131425746	-0.5198357199302627	-0.26473270250686803	-1.7547016465990302	-0.022099830984317306	-1.747592156679418	-0.3337106198924291	-0.0863806270912226	0.11795589596839764	-1.773180241235704	-1.9724328594241567	-1.8807282977262803	1.3755140832832424	-0.3672411782377795	-1.556448785660346	-0.9272687035612899	-0.755034426766029	-0.39642780144156536	-0.03579769436152643	0.41994522075848933	-0.5592106705108438	0.03480308711780596	0.21123254436914773	0.740637107391328	-1.0512852117251852	-0.3894009847919502	-1.2676986004339108	-1.1411090989228405
-1.1977871171858074	0.22051307799780223	-0.21653943823347588	-0.26272585142769717	-1.0745878696492335	0.053540049567204276	-1.216329343344877	0.05143048296701572	-0.2673075781296555	-0.3434479835112986	0.3680225193965071	-0.058124300469299825	0.22100014993057357	-0.09666963195318239	-2.4147978174800118	0.06056462392754709	-0.6588488298376541	1.1108308180452098	-0.2868875297397754	-0.5220115595754315	-1.9605989105835322	-1.8993930173364089	-1.374938159489499	-0.3897218322384376	-0.4246793024379963	-1.5780615592613425	0.1409665887220655	-1.6705419910979105	-0.2783873631467975	0.0514131313056534	0.27823754234596193	-1.7335061230296744	-2.397263386305281	-1.7028915875553485	1.0437846067299097	0.01522328229918439	-1.27613541669976	-0.9990151347567655	-0.62558368055588	-0.47048146395383744	-0.047014721044459515	0.9630350731817506	-0.5414216553103592	0.06902740014882436	0.5186420726772116	0.2514187544878819	-1.2112030573184935	-0.6584154764759861	-0.896467044703362	-0.9815282223109397
-0.9903455500754994	0.13504843228555014	-0.9539544966382758	-0.4558806943639147	-1.083431693111484	-0.3140280171542198	-0.9304495300098934	-0.22368905154256719	-0.7893892862437735	-0.6170400839421422	-0.1493555768324038	-1.2684080071188029	-0.1213966106335062	0.04541964337898427	-3.047397985094324	0.023876262407663155	-0.7895115193323006	0.1520486298886047	-0.566273476265623	-0.5527261971744233	-2.5457405078772433	-2.1316368968577937	-1.9631484512322637	-0.7541532493595983	-0.7646575483161927	-1.3966688482401823	-0.02674229763639908	-1.5933106550249376	-0.7659816613617919	-0.7166644446086593	0.26602575674648477	-2.250928751072575	-2.718379541354805	-1.4970712485673094	-0.05590999320571624	-0.020801512158137407	-1.087327931879037	-1.3517518789265521	-0.8332636164348948	-0.8335471411979903	-0.4050397532109614	0.5396975208258658	-0.7872510971050939	-0.5815930534513504	0.5146209241280885	-0.6775136082418975	-1.6287124305179599	-1.0999439951871197	-0.9525956544278559	-1.0804876022096177
-0.7233989029091505	-0.43313661042924334	-1.8615321466654509	-1.1838655374936886	-1.3592847386639009	-1.3869868035108077	-0.9278817782114754	-0.817613121173625	-1.5706740859104493	-1.016940370147578	-1.069456280854314	-2.7691528027766235	-1.1797856508204172	0.21633177363147515	-3.551283127442752	-0.4250784157924251	-1.2524038875648567	-1.2195658864251637	-1.2438986373640228	-0.6513521491401598	-2.5691241269739447	-2.3247280267761945	-2.270299085043192	-1.5649417322536734	-1.2271505076095897	-1.4755154508104602	-0.5717586330062301	-1.3596477546333459	-1.5023332677953676	-1.9551397852443446	-0.10023722664388973	-3.0941806675195433	-2.8570542060631237	-1.3967705014119676	-1.5486336163036567	-0.5488428736263382	-0.9873869409422317	-1.8522887618479909	-1.317659727863592	-1.3453746373165343	-1.1422282599973401	-0.7106912087957263	-1.2961963695107053	-1.7007211637763657	0.017938744715114995	-1.7915714590627696	-2.2758864110010686	-1.6552964049871983	-1.4047131067441474	-1.4907138029871785
-0.19859642226382648	-1.2546080471227175	-2.4210242183196735	-1.8451841689465358	-1.5201733548114946	-2.4135749599587832	-1.0055035975159563	-1.2341996771696655	-2.2224835025390206	-1.5569214479341593	-2.0337224035246435	-3.571818417188642	-2.394902539084044	0.17135416081725066	-3.5264594738834667	-1.0082032641659617	-1.7682955933523596	-2.5065875278239687	-1.7648992534149386	-0.7192934936424757	-1.9069686340381116	-2.158670097333556	-1.9247558918599774	-2.3106106835241205	-1.5659701475529193	-1.6740622190455454	-1.181914415470389	-0.7719166616299907	-1.8950507957366791	-2.800435326173475	-0.7556139963888829	-3.5727410349565636	-2.607064143545051	-1.281459773935267	-2.7421403275553335	-1.2141124833059629	-0.7234882917519705	-2.1006794979519	-1.6736215902964549	-1.6314900572556372	-1.9540475843349798	-2.006295780439455	-1.7441529256482395	-2.643900980030301	-0.8331981965721067	-2.6807760640375786	-2.7971680413097473	-2.036986987119222	-1.7689038064850315	-1.8773184726211551
0.6895044740684441	-1.8280013601150313	-2.1926803626176947	-1.7377007690666546	-1.081574467281536	-2.5280666669360174	-0.7392250382548524	-0.9567946542427439	-2.2802655258895657	-2.01200418054562	-2.5575047144604044	-2.9745707795292358	-2.9357273355284508	-0.1717093184732801	-2.669067577458867	-1.1656722812954476	-1.8411164243020395	-3.1437249302445323	-1.4826982612201483	-0.5416126087526816	-0.7608154710229121	-1.2989114598305112	-0.8383123167018472	-2.3299429329733465	-1.494647740399686	-1.5051826339110566	-1.3716502564992556	0.2634980508771933	-1.416423382223549	-2.565179208979812	-1.3757933805964941	-3.0084558552224765	-1.7296298532134524	-0.9069243073834575	-3.034164822736868	-1.4594447066193164	-0.02626457551804146	-1.6621785516036154	-1.380347735621837	-1.2755499447013354	-2.3716817853124987	-2.4521814303200697	-1.6407476470321332	-2.716165223043868	-1.5965176435114534	-2.9318141073161303	-2.6685661480970158	-1.86525149429183	-1.4275766319254897	-1.6971285018674998
1.8128027267747004	-1.6872858954928711	-1.1327067268741706	-0.6076648368862246	0.11965453868303082	-1.4351188980287302	0.12069145196654504	0.16570877887169583	-1.5524087724967344	-2.0644975886560557	-2.3338777831757267	-1.1152986753765697	-2.330751708576189	-0.7088105351763073	-1.0643862514330755	-0.4593879656266337	-1.1602968068444761	-2.8499465436227225	-0.16939000156170397	0.05090715726427046	0.4158613595504636	0.2664824629882293	0.6708057529023157	-1.3375960073481208	-0.9309748973989178	-0.5825907963568123	-0.851687273354838	1.5875991550694843	-0.015451987775995319	-1.2467091603568552	-1.571894386402333	-1.3047788672431166	-0.22606564286452718	-0.18136311696704843	-2.316858609802686	-0.9454905040526638	1.090403614714754	-0.43049399972543306	-0.2349719755971596	-0.1446915978573316	-2.1120182448799767	-1.7052855423707156	-0.7153026194938743	-1.6693324824747167	-1.8103104155576237	-2.3651245220653667	-1.602082275242152	-0.9777958616070492	-0.15261414606454132	-0.6418685257439455
2.792655590073483	-0.7521378111501869	0.2967814218775329	1.07429291743291	1.6826643478886545	0.3112581763475099	1.3353143887266732	1.7135739028834625	-0.3297310720193707	-1.5813655739237822	-1.4612681810484796	1.051840809311806	-0.8612144558396901	-1.260668011221521	0.7399871998617545	0.9973694289424926	0.06842559628536918	-1.8310198329214924	1.687647141302392	0.9947954971917103	1.1486542248417493	2.04456881292986	2.004174052359712	0.26381822968023877	-0.11122139967165601	0.9253718343599774	0.2008787679801231	2.7708568566123	1.7335764227112547	0.4506981888383474	-1.1690182361795145	0.8466756676454016	1.4629590955095848	0.666997403091028	-1.0738662333566895	0.15900037629823555	2.2355179185042746	1.1687249322492888	1.3635273546102558	1.3963311957526472	-1.324491361104716	-0.25794688952429234	0.7734803500659366	0.056548262676468064	-1.3363790142018979	-1.2049826811688558	0.12079617610026176	0.33864785251114715	1.595668223556368	1.0092587515083884
3.1625055749434052	0.5649754714100141	1.3624482732125716	2.3672380368527337	2.820540462826867	1.6720111947831742	2.2463301029268514	2.8749696202778883	0.7466943669878183	-0.7713058070513912	-0.41014031413934904	2.365991782796688	0.6241017469833993	-1.6846353079461207	2.003806636161126	2.4763459214584143	1.1799833926719605	-0.6602106846674812	3.0955267623317515	1.9376395153903054	1.1974411417811917	3.2310595910923596	2.6046532440473436	1.5860136265807898	0.5504747142163147	2.270053878963086	1.2022224870467957	3.2959219867685827	2.917334943544983	1.600572237691125	-0.363237547546761	2.3483235970996543	2.5963863045106668	1.1997703566694955	-0.06778144435669917	1.251494622200249	2.8609510098400137	2.35425204959429	2.5767323676699205	2.6050681536049494	-0.5100208298809579	0.9033357629654398	2.1042373409289903	1.5686294356158932	-0.4798695874629597	-0.010702033041089904	1.714195204556975	1.436815431524357	2.892949165266089	2.4653894308774267
2.644181427568979	1.6043434274049462	1.5219635427528566	2.4996892656684766	2.870090657108641	1.856552890869168	2.2248125367835647	2.9434950726109568	1.1031031156965214	-0.06640161612645952	0.2749199751112941	2.217773729406225	1.327867907100954	-1.8887623111740381	2.2563397144075044	3.0697195192680775	1.503692986753984	0.09394736332465363	3.191160554825403	2.3923260967005167	0.6786355843681414	3.207471474158029	2.271827178322125	1.8657629461380658	0.7551213850902377	2.61239308509635	1.532868732840339	2.86015512064508	2.859503811597949	1.6791677327831749	0.3728574536968631	2.4374222433748534	2.6017970804812394	1.084643385095068	0.1751872067500748	1.6901280310988531	2.636401448261281	2.477989231986677	2.6825157685076833	2.8003002138553157	-0.15274909817844723	1.0194604664804723	2.547453877156936	2.0970347782674152	0.22250081767883378	0.649637763000022	2.377754634376956	1.713622847387788	2.9821864625812706	2.933166954244557
1.3665599196586822	1.8842941413756074	0.7912074818613887	1.4296666336164472	1.765865955815723	0.8617012242775951	1.1653033513132394	1.807423267533496	0.6345014076346639	0.18822503792613815	0.33400160695650283	0.9094765541974632	1.0528953111817057	-1.7829428054663308	1.6139226412842103	2.3366343650777366	0.8732429951612175	0.22308091565160482	1.8600724904087784	2.0268880293402542	-0.021972407380658317	1.9898898700547207	1.2622092269274143	1.0245827537323549	0.5232597855844215	1.6633719669327658	0.9561249976029279	1.5996022690897895	1.5910942790730944	0.8702376399543508	0.5853300617027206	1.2416637626823313	1.535739749009688	0.3627428885256241	-0.2924644572001657	1.2208378885193967	1.6845289048985432	1.4839760339916452	1.6172558036596933	1.8302810933836229	-0.35601023795657816	0.10902663206498876	1.882149135974364	1.4990181372051399	0.3849360957488382	0.5788698562331485	1.8649451889371598	1.044906861035393	1.8373512265785645	2.188141169583717
-0.1410687561176262	1.389685256530127	-0.2690245517701008	-0.10755984200273304	0.11732606607048568	-0.5803363212184272	-0.3752140595884106	0.06913528246811196	-0.22535370884829134	-0.014884341479160533	-0.053271710935585546	-0.6186520407952529	0.2553668159181283	-1.2820955664492026	0.6954103417756747	0.6580493448545123	-0.22595044419785087	-0.04111645301329443	-0.13844121664509362	0.8988727509958448	-0.48828685333211175	0.2680762564450996	0.11235948833621198	-0.26972093170307976	0.14747992862757495	-0.047739742277030324	-0.22287941714953136	0.06125494870865393	-0.14265662637463203	-0.14416803697408143	0.13504221111585668	-0.2895319596992653	0.12980074565152763	-0.5547730338926006	-0.9244625300578349	0.1329906245065009	0.49434244725314025	-0.02070011970588431	0.06253884980537917	0.21284086290972057	-0.7830260262717496	-1.073175607410655	0.565631270780943	0.3208650465366252	0.029781312023154805	0.09003583647404356	0.6751945482751212	-0.09902630555315822	0.20571884345596736	0.7529597072336544
-1.2144169633915114	0.5235914401890093	-0.9525780809436464	-1.1150052143194555	-1.1781928623075417	-1.5663775231968646	-1.5265250167984208	-1.3195844021807452	-0.8309131904249863	-0.35758776310459	-0.4328153963995909	-1.4569797029684606	-0.38934164933084336	-0.4098240854604614	0.18197463464882707	-1.0019953994063058	-1.009885098125238	-0.2635026856072168	-1.664138894443507	-0.5374744860644975	-0.5109233889416412	-1.0281658436270196	-0.6841884529376792	-1.0989256669769245	-0.05173881885667666	-1.5139630065235992	-1.3681024855642951	-1.0839492511333384	-1.368364142796757	-0.7028507653757186	-0.7089748205581112	-1.0512304089783278	-0.6813484704392214	-1.1615950065044485	-1.1192946973537792	-0.9493886419118571	-0.40847265079084905	-1.1607950152429654	-1.0220846002628425	-1.1846600874301643	-0.9505821964443366	-1.622898476406829	-0.5905437683973656	-0.6177432226872006	-0.4672555400883827	-0.2319858154074692	-0.3065671373921329	-0.9720793647761392	-0.9210616613666913	-0.4729438365828515
-1.430011944980088	-0.20778122342500954	-0.8952429703207382	-1.029353189309985	-1.5075776036911104	-1.6359342251048121	-1.68936348739499	-1.6665576834026743	-0.7974644730363609	-0.4550067023655778	-0.42955101888457764	-1.2861410047754724	-0.5059121169692677	0.5943878406188963	0.3511002972887801	-1.762697029362201	-0.9757321586971793	-0.15531316731798092	-1.956489766381738	-1.672572114211693	-0.17525805685999343	-1.327278204759717	-0.9249916318413292	-0.9600847169991242	0.045826090993960414	-1.9444947847928764	-1.9273779855502873	-1.410178558414117	-1.5197681913598537	-0.5839534633772216	-1.4400603078007683	-0.5556630584551087	-0.4191156312054544	-1.1856915348550434	-0.6660435840807155	-1.47051913299505	-0.7726075955984062	-1.370769197588635	-1.0717968157214597	-1.7053953955647736	-0.6255772232761504	-1.1493732352830726	-0.9895973272673234	-0.7915424478602728	-0.6783150292865823	0.016087304879611162	-0.4534308727106394	-1.072923042464661	-0.9993750388044111	-0.8472540450364616
-0.8483550643496149	-0.5159665435149283	-0.2805570319937601	-0.07569569418702629	-0.893511917875903	-0.9805684476679188	-0.9153759415023079	-0.9655747083941526	-0.2505339204091232	-0.14693871674828335	-0.012792266167975044	-0.4568387815154861	-0.2025900286756744	1.3208253492321966	0.9359704146939211	-1.4101566886699126	-0.2454748015094161	0.2370295801309324	-1.1019913060840265	-2.0796235156048337	0.24174163646100594	-0.7379248078658356	-0.7266897259127176	-0.08282291431875248	0.32249624767787666	-1.2756371498997747	-1.747488319847072	-0.9497796549601438	-0.7615173470803079	-0.0423710539922845	-1.6283718727019558	0.7658155985958285	0.6083891050528386	-0.7250079408357201	0.14267369375295388	-1.2550313628959175	-0.6942975974950445	-0.7292906896714246	-0.2757170513868015	-1.2936276515133258	0.007969654409149218	-0.008595016489744933	-0.6220196697611753	-0.2685292444262024	-0.42497833134936897	0.7418703971311579	0.18063983692344338	-0.4684861872067177	-0.25632891641746536	-0.39019392513080253
0.04350044381935231	-0.43283477592502295	0.37412841236703526	0.9662282246180202	0.09868267911580024	-0.15995021390585065	0.18974657748602114	0.15511977390432347	0.3313144445242214	0.4051628486934238	0.5236775937753104	0.38807896610503934	0.1621896254615997	1.4276574516965883	1.3970228015482675	-0.46097545212187235	0.589052029145027	0.6266683697162589	0.12186847978737521	-1.731033996157031	0.47977851138596855	0.12504424731795613	-0.36007125882045476	0.8253794075496912	0.56830206652188	-0.12521105011835987	-1.0869738797508606	-0.12245638048213629	0.21684765896847266	0.48647285833588905	-1.1703235923060133	1.9413768451812112	1.5724289550335884	-0.11246155104459837	0.7916715829785632	-0.5443226769648865	-0.4465909622730817	0.1804349561420498	0.6401053608299258	-0.4423326413466505	0.5374379792109634	1.0337726185614615	0.026195196001171057	0.4451896668299814	0.1363395362422452	1.439523782105548	0.978968733235523	0.318131327359431	0.5791569632313232	0.3308115295578723
0.6556084118167269	-0.17761058448270134	0.6490508585365156	1.3724084348791563	0.7913449910702653	0.3730504098588675	0.9360051895879804	0.9052077423843293	0.5291682584459005	0.87119693645004	0.826845640320076	0.8013797041656033	0.34688433987779244	0.9104428556391084	1.3636748290074088	0.304611207795896	0.9651097059636593	0.7512168836457098	0.8689065935067813	-0.9633910345743348	0.45956244599377055	0.6396689505598712	-0.046755847907023564	1.1628268620159432	0.6542384393319265	0.7268515229815438	-0.36720969667794234	0.552283168063107	0.7458153811538022	0.7282628119491158	-0.322259618886098	2.201372426271072	1.7706477697976286	0.34907980626873164	0.9613824239467489	0.21685069733440923	-0.24675634052346726	0.7423090206056384	1.0018811056414947	0.22505429489524584	0.6814866647103865	1.397815407380221	0.4115702056528906	0.8389569435861007	0.6704103966038165	1.6025261716436687	1.295135965458583	0.7403553883388051	0.8788911063940723	0.7000997509330926
[truncated: 72 more columns]
