# Supplementary material for: Diagnosis of autism spectrum disorder based on functional brain networks and machine learning
Source: Sci Rep. 2023 May 18;13:8072. doi: 10.1038/s41598-023-34650-6 (PMC10195805; doi:10.1038/s41598-023-34650-6)
Supplement: Supplementary file 1 — Supplementary Information. [file 41598_2023_34650_MOESM1_ESM.zip › matrices-bold-time-series/ASD/ASD199.csv]

-4.464325264855746	-0.4990674110394654	-1.3841514683330767	1.3937674270616849	-1.647177864630829	-0.10467170066324608	0.6390008825317933	-0.8041818187905071	-0.8079819970383949	-0.02945116725995668	0.1991164717710068	0.961815383323787	0.19392479061496481	0.3586140341971916	0.5851717197919719	-0.43832629759327385	0.2923759119820561	0.7107424018786143	-0.33772324567590845	-0.48757979377871846	-0.709502327123926	0.4236311630092832	-0.14944827325258012	0.369937954097752	0.02596432762425498	-0.7974900859735062	-1.1557346189152506	-1.9525468036772067	-1.245910159974655	1.464099700261553	0.9697141232980049	1.5659943955613889	1.3023496545223667	0.993480046036554	0.6688088447711339	-0.9289322293141944	-2.028733249642076	0.3233650449221005	-0.5299887078903995	-0.15568495670196802	0.20032650895684906	-0.38079239161863776	-0.6424333911733752	-0.23049645899482835	-0.09874594310730403	-0.21644422792824683	0.20898840707550595	-0.9364613688575485	-1.0444781393446139	-1.1720057671354787
-4.964261756793142	-1.2998172971265827	-0.9339856860485628	1.1869554200441357	-1.6489202557112252	-0.32638070006183734	0.6623507283187622	-0.4786125827963055	-0.7737420249416793	-1.0325956060970918	0.5657828664089265	0.6022233089759146	0.12007048989277926	0.4693657711967863	0.4717011840672025	-0.547406389362349	0.060537019219693095	0.5875888181202393	0.08090296935491259	-0.9071709675904749	-0.617484187609028	0.3377310728248461	0.03651496555110602	0.010227713107104696	0.1555702246628741	-0.5041960453373643	-1.8141447269878295	-1.8158979398247153	-1.0013239253623742	0.8908942540802439	0.5380138560204955	1.3129576704098767	1.3772937426167915	0.5821356208780712	0.456713627516262	-1.5345024531797085	-1.989003129022278	0.08063288808037153	-0.5926370764599443	0.34732371207807683	0.40872685277320747	-1.3772457781521321	-0.7003576867463518	-0.2045912397800035	-0.7501205358053856	-0.14159057283831283	0.21355889672057457	-0.9938439097672894	-1.1735558234563512	-1.1955063353934647
-3.5441682003730914	-2.015578860958287	-0.22980794511931413	0.6090230917333983	-0.7901261448119543	-0.14718236623330738	0.5129537007271708	0.3170101077085952	-0.3663344418929042	-1.5612629079088434	0.8603260385384865	0.15169659990662868	-0.048362047914214015	0.3181491488691692	0.36282424854075446	-0.4937721905074583	0.016758200174494885	0.14582905408668884	0.6248000194776142	-1.056800456817694	-0.18465738893305214	0.13706917450890965	0.5154434418449964	-0.08542496578520282	0.46517864081921106	0.4462311685626892	-1.6243652019297636	-0.7517577449062123	-0.14296892268658096	-0.21745470922081597	0.3058178967847786	0.7015219872052174	1.04705388048489	0.031678343752416696	-0.13307244965884624	-1.250987455881854	-1.133839394882315	-0.18283633846400044	-0.6513969537510405	0.9231832419987113	0.4216835850953683	-1.5288858994889758	-0.7646896181102433	0.1948476798616123	-1.2924073062666637	-0.2743192876715851	0.3234608887818309	-0.56960733370021	-1.0179846434208344	-0.9192956611723937
-1.0985309160434171	-2.1580559753863557	0.46590169207942644	-0.01204906760708473	0.577799982725427	0.4357461349566954	0.2666166038686172	1.1085670475487774	0.2883129606818065	-1.2066786616460252	0.8794426957005375	-0.15970735376545217	-0.1907498808895714	-0.04335893639345313	0.4414093992799112	-0.2748407169376093	0.17927164742562496	-0.2744412866656807	0.9270497335641358	-0.8031944034717683	0.46412636045848016	-0.10366925743280256	1.1401053157682959	0.1401473012555509	0.7651671172716179	1.5386655603036743	-0.5968744573665766	0.7526166927721567	0.8362498395337329	-1.2829038379741031	0.48174686639584396	0.028787854623675484	0.5077939433586818	-0.21328564239159392	-0.7382608618480917	-0.12704426463335514	0.21327868289380741	-0.24142312084512477	-0.6780991046872825	1.2234584698220337	0.1517783505965312	-0.6336132558876523	-0.7845395368749755	0.78219396245072	-1.3897239584766334	-0.5960860705376069	0.563526906164539	0.11390310497855351	-0.5897571171126833	-0.48126165893154266
0.9127946119001001	-1.6182753746546032	0.8778718736588167	-0.48429094346671014	1.7761024554442526	1.082125538888468	0.03695122614384213	1.3554195362467933	0.7866599371465779	-0.286468489468695	0.43897713392023985	-0.29522533538406975	-0.2560020232156545	-0.41828728625602113	0.6021560548955649	-0.051083821558067226	0.23768482900254245	-0.3871135838204933	0.7115860296612414	-0.2091734113869499	1.0439090634543982	-0.3334310875306428	1.626506004124627	0.34954069051675685	0.8266012356938613	2.1254956384671915	0.7053495326704835	1.9680920387286533	1.3029516669063628	-1.8008435874476076	0.8016189766645765	-0.5897440145445093	-0.09812510249453435	-0.013224001807455995	-1.040735969701947	1.1429369747660847	1.4827438663435484	0.010909669350928382	-0.627675130312049	0.9916344289417244	-0.30988313921189375	0.6309215447966983	-0.6822519519204304	1.1352247380016722	-1.0716703737245297	-0.8477256318620747	0.7622590237933243	0.5534213921112532	-0.00590400640054337	-0.017968244293576324
1.5584248459361667	-0.7482503584168944	0.7845474899037183	-0.8566866105152089	2.2701862799643697	1.357027403316901	-0.08315269067771484	0.8900219058189456	0.7266000539030386	0.41036697435403796	-0.4492093546235178	-0.3506819436151774	-0.32474218830646345	-0.6184126813258063	0.5298913211609282	-0.040028713206308984	-0.16835680750633852	-0.19533050351044973	0.03762914686732492	0.5069735250638683	1.2772645431193979	-0.5179543766221962	1.7541366104113165	0.11161850148447522	0.5520081943974243	1.9457012829173241	1.5551489568672447	2.4386341926296446	0.9694268749431965	-1.685229823570973	0.7832804943791187	-1.2490930186584208	-0.7560216255653276	0.31675403104587396	-1.0283430019945805	1.7133050960236453	2.1915946601920027	0.46843812695798553	-0.49960363669515195	0.26318497666371576	-0.7578825505265157	1.2156840488362173	-0.4439191936293847	0.9146319338876776	-0.7070427741061134	-0.6995768020101916	0.6856643172748071	0.33593586064721886	0.5199686253957456	0.4043920483359285
1.0423791085696437	-0.06284058744830658	0.12164638797549135	-1.2667126615688102	2.0115541149025944	1.0794948168833194	-0.07061192877787023	0.06948775098031994	0.05556342002847014	0.28817731389334483	-1.4771450769208976	-0.37361576317804446	-0.5210428003052551	-0.5868707566850633	0.016135575979441163	-0.32873488680203	-1.0526831332128677	0.028486450333494503	-0.6971962627207915	1.0937712486612483	1.0769189682646638	-0.6173187329003714	1.5208102404665202	-0.6625492686923117	0.05160824845187806	1.3186969892619675	1.5655853965551225	2.235877507309709	0.12483093284847482	-1.2572221643162038	0.21296560471001202	-2.0297001648472133	-1.463341040716918	0.27056577761670203	-0.9530178271849016	1.2143299045269966	2.1871882167846426	0.8670618183287717	-0.36559160976571814	-0.6198434183187811	-1.0190855197699404	0.5562435300853523	-0.1666678273272911	0.14908972760466804	-0.6657544506173708	-0.03942249351335096	0.26558149049425894	-0.5038286429882224	0.7532099620508625	0.7569572924211333
0.36228777591476796	0.17406628731800158	-0.916526860775313	-1.7105439889738732	1.3900748585185903	0.4682565652311401	0.005922960011481774	-0.5049778177248722	-0.8262229242777437	-0.5511433092899333	-2.161308680545549	-0.27965838029123885	-0.8531058919509121	-0.39131099396413926	-0.7907158505686066	-0.7721544040787098	-1.9562661123526284	-0.012544172839560124	-1.0376794559514284	1.382292853340308	0.6061521382817273	-0.5989644481477935	1.1177077951467456	-1.560957361777966	-0.43726026138406204	0.8349945927802881	0.9210542661728811	1.769596142523772	-0.5958036804527316	-0.9167195027192931	-0.6051560493082587	-2.7683840085005396	-2.081352068193744	-0.39128456183215926	-1.0339883323259813	0.008009481070414224	1.6543317057194071	0.9477594540888937	-0.33039894229087063	-1.2135740502664234	-1.0633819565979927	-0.9507057525563842	-0.011873046227054363	-0.7634089888502553	-0.9690348694161793	0.8614198730483719	-0.3005966191023931	-1.456291202599363	0.5642823928314034	0.9734539307487884
0.3690644075481992	0.12136273494524316	-1.8844717074895512	-1.9798992476478574	0.8705680316774269	-0.04449413332209863	0.011219967273747087	-0.4681799428025809	-1.3333647022835708	-1.3952433329206297	-2.1491284171884852	0.03267227491567825	-1.140954939091416	-0.1256518718546256	-1.4563624241452622	-1.0812028277668189	-2.2550142973826057	-0.38859735482983954	-0.8259804872993673	1.333159447124523	0.16930403416936252	-0.47752200654151455	0.7531335740183506	-1.9644059444592956	-0.7177145612244468	0.8186791064646294	0.17746343218230354	1.3671260328323456	-0.7195821336396439	-0.8040123371750488	-1.0888354951520436	-3.0859801993166593	-2.3462510276070883	-1.387864011140616	-1.200579861859471	-1.1154805718539198	0.9257658694553943	0.6197906195658893	-0.4500967072520136	-1.2582466269197872	-0.9958325160400964	-2.2577903353530218	-0.09154181989041428	-1.344644229525532	-1.2490894693898762	1.4747338116586668	-0.6913099346248129	-1.892478411321373	0.03168314674038837	0.941763818075895
1.0621752678919867	0.15844003901808415	-2.2700249901984813	-1.8327900447167933	0.6413868318800363	-0.1681001022786631	-0.17829999721426715	0.03957234224651287	-1.1360043702125118	-1.5186978741159702	-1.4846852634827463	0.4940795939482335	-1.119153162994821	0.15888389556644525	-1.6061742363244482	-1.037336006449647	-1.663091705072697	-0.8927709158128145	-0.3293507547713546	1.014277007860255	0.010059610756519755	-0.32336928762136957	0.4897161255342035	-1.5523788814608235	-0.7500692343561818	1.04822688163903	-0.17761576611690508	1.0201726982512018	-0.29322597626165436	-0.7395353734729135	-0.8985850837157741	-2.6809013279223946	-2.0629816908477556	-2.0944112704312743	-1.132703430050183	-1.528617595134914	0.2669784915439285	0.016793746658465003	-0.6730946853817499	-0.8345674218188898	-0.9477762955867408	-2.497018479766706	-0.37400606611728154	-1.371747534584419	-1.0660818337151814	1.3779171345493433	-0.7269027164460838	-1.5244924470247818	-0.5647603043552853	0.5980355516986559
1.7007758021429826	0.5098627627063403	-1.7854496407672154	-1.2276370558621392	0.5596090724740741	0.03098997320166019	-0.5756382429626403	0.5376435340770573	-0.4100946988357077	-0.7774093195547144	-0.5960176100851915	0.8280759823786706	-0.6467443951863057	0.42599647982866956	-1.231065472662276	-0.6550340604686186	-0.4880690686866786	-1.212902778103286	-0.013696018489803482	0.5484924754045555	0.1575706603900191	-0.20923038594984816	0.23963928985292093	-0.5721947749341526	-0.6333086986940715	0.9903890657333916	-0.042822714900394104	0.5097889359153392	0.20800773861839317	-0.4574877990021374	-0.2580965152498846	-1.6250070639627014	-1.3036465205575474	-2.0082204470616416	-0.5707093938910662	-1.1649538072940502	-0.21649116869104365	-0.5855817339895008	-0.8593248959479858	-0.2763409688441588	-0.9633147098825734	-1.6274568396807465	-0.6879794241189049	-0.9845080363417039	-0.3076876421095615	0.5890776038430305	-0.5161506154793282	-0.5952676741381693	-0.8883463216649767	0.036480225374764697
1.5670234530084712	1.037631831330495	-0.5734991917675285	-0.3855554301688565	0.3925044978360873	0.22893079664305524	-1.0314539391099002	0.644181774445811	0.31362201955254343	0.29434795444761236	0.01965161651099801	0.7500287432975339	0.14436473371578684	0.5879889744406671	-0.6659883887761038	-0.15956407068616743	0.6057496521128378	-1.1619562642194423	-0.14166463658731024	0.06600855649970054	0.41918380582876624	-0.14241138269855239	-0.09393409711462526	0.37523211147069135	-0.489293574773002	0.33199194482525174	0.3261736636054877	-0.25221720543318765	0.32514694797235205	0.11236499762539869	0.23166613517236018	-0.37141265569254556	-0.4042851151791479	-1.121325019731342	0.39751547402236076	-0.44874884868719156	-0.534269254265786	-0.9290653265917557	-0.8755895219938677	0.08202695119153315	-0.9726836280844869	-0.37913500401928685	-0.8343503764536377	-0.5026913367436993	0.6818918686334663	-0.39657980639773766	-0.3414651466594288	0.3486385188868371	-0.756758796713043	-0.4965532584246145
0.6560424186445192	1.372647871381766	0.8402154745682215	0.38473945285139727	0.09492296678160418	0.15018191069429004	-1.2866552638814286	0.3919645848173717	0.5709241789613871	0.9404593949707745	0.17019928848368812	0.23704798839161376	0.8886528790870125	0.5158712321606712	-0.25852348033196515	0.1881797403120435	1.131755284324157	-0.7779029321340979	-0.5408084522841677	-0.3283525273507041	0.5149855172817518	-0.06582112297383931	-0.4819248441053492	0.8434542158856644	-0.36683058202859237	-0.6832456693427357	0.610650971509679	-1.0290906634916406	0.012246717180594746	0.7739841045971546	0.12508162925501887	0.5603133414238755	0.26501723455400716	0.0928446827778931	1.351926812808729	0.11174257154278013	-0.7249517428038357	-0.9018094731184663	-0.7017479658850413	0.11742488455202431	-0.8664825061044557	0.40834291338541706	-0.7325265880078139	-0.1474313178754234	1.3586268012708564	-0.9266747774723717	-0.3841575138433452	0.8911704965580017	-0.2813193694067108	-0.7605607332801948
-0.324343647643796	1.2464000983609584	1.8439930698189635	0.9301363332609712	-0.14292563064806774	-0.20540400645072668	-1.118928831117423	0.14778840363904006	0.29846258881081006	0.7852634006032816	0.08653254347864787	-0.39977633831417303	1.193194330489647	0.1588180409350146	-0.043494184572205004	0.26038325682196284	1.143311525844123	-0.2416296087584131	-0.7532125409632497	-0.5752616211312823	0.26181244924462327	0.05209721866187552	-0.7818354765431326	0.8837306230837783	-0.24926621104928556	-1.4321886618439372	0.7002706614349395	-1.4209567001978685	-0.3623078177678104	1.24029426241435	-0.47233780430796857	0.9538564978951103	0.5632682960624424	1.0418549890137192	1.8577959816938636	0.2869551927228407	-0.82094046160517	-0.5605035719243351	-0.4636638083999077	-0.06814045646239762	-0.6031455657952857	0.4519225368665727	-0.49338028566061404	0.07653759349817038	1.3975988714893008	-0.649503888171774	-0.5467218074017635	1.0130568900934358	0.17884625753168285	-0.7122370302144098
-0.6081017275927998	0.7171150539091596	2.091031291337919	1.327640824836931	-0.10569597984145036	-0.6078755011596387	-0.4941991236831587	0.22940620873668213	-0.18568100963183815	0.08074566120068155	0.1758842620343769	-0.7461633110234973	0.865679752677249	-0.3346996173647091	0.25698996794888096	0.09179543758936612	1.1028724335255755	0.2782710856958534	-0.4471143448279289	-0.6655767305914665	-0.3058136782244764	0.1257901432767951	-0.8859236997008585	0.9166177222112571	-0.13922733355582878	-1.4531066097842626	0.7159559236246906	-1.2351172899144556	-0.39219000021360334	1.3591384799099626	-1.0079010542806295	0.9933711648291109	0.6399599676593803	1.4126160808847703	1.8014516138255674	0.17078566125866654	-0.8665392760714095	-0.05136501562521359	-0.35548402960992015	-0.3088787780256478	-0.26097768331310944	0.14179123938300944	-0.35350523336527095	0.26020673349334816	0.9161505186974986	0.22772337099412113	-0.5454311284064537	0.9865891395549312	0.2425597780827447	-0.5506087430602514
-0.05511615114608849	0.10168612841395411	1.6632367030853086	1.7211387968648189	0.19824699638342286	-0.8447017562987855	0.38576290478443975	0.5865081577654172	-0.5026062114276921	-0.5684634885870193	0.6220885258476437	-0.6342246331334375	0.014791024640969833	-0.6465982412729046	0.894972637467983	-0.21633085512786462	1.384621094179746	0.7062917703224346	0.2665054761131781	-0.6250267935404571	-0.9453086884189212	-0.020413250467720932	-0.8501269205507751	1.2626820961793834	-0.11413879392888984	-0.8619191966915324	0.8068672348628533	-0.7036559246700085	-0.027319538534833973	1.1778134241213225	-0.9916772981761044	1.0090605233308112	0.7421474786100127	1.2993555059084179	1.4426239885322003	-0.04241329654936159	-0.9228131436794114	0.49280794035788444	-0.49677822872758576	-0.5386123403626264	0.0048382831936518295	0.07551402352510983	-0.5020092716102622	0.39384414894764636	0.3280637988792795	1.0786315360340766	-0.19540974495647415	1.0389783805482773	-0.22742861421918686	-0.5479625966565628
0.7566656344028808	-0.29843919356527043	0.9483981205810962	2.090789562166189	0.4983797327139064	-0.9150560024000582	1.18134749155784	0.8430458898396823	-0.5265065383233759	-0.7225763979452373	1.1901880115873766	-0.2899043280843461	-1.0214600046801803	-0.502203285839662	1.7408822371879706	-0.588138312539203	1.875823271411842	1.0196326065774526	0.8958323917858818	-0.4883130175675212	-1.339346829583707	-0.4861864993809761	-0.8591706470102976	1.782025059933182	-0.2740704291125455	-0.26262985733243094	0.9450813979550825	-0.32124261320628467	0.381278071398214	0.8247892389632783	-0.4460143297993602	1.1205928209928366	0.9517242834474862	1.0130831874272703	1.1463755758153773	-0.2732808076691981	-1.0182465341126685	0.9963219794925424	-0.8272365972037469	-0.7991290304608782	0.06600415591373614	0.4828029011375754	-0.9165408205109618	0.3243867065779373	-0.015590538996520855	1.2982348101212289	0.37597222866353686	1.1222325859949225	-1.0058363390025322	-0.7960246005974967
1.0862641278695604	-0.4137292987616145	0.34651026837481297	2.2000906842737606	0.47767665130273246	-0.981183739194529	1.5947345469930485	0.6569770434876716	-0.4193667651527135	-0.41505068995212546	1.420644468652334	-0.12264229379338792	-1.846937658590623	0.0864327976169719	2.274568375593359	-0.9607941486645558	2.0555677019948	1.1681091575843556	0.9644509946574421	-0.2861306708942852	-1.2801196118088212	-1.1226532701668281	-1.0430039935019952	1.9732114723079148	-0.6154342730436438	-0.22550882647566592	0.9219069172712342	-0.4311741694890115	0.42194759074788396	0.37498950968317396	0.11720476137659226	1.1254946513326136	1.1031021318598542	0.7884705404755521	1.0533228536426562	-0.5563495091156098	-1.0887702235838586	1.4044544232133003	-1.1240120854708073	-1.1015453252593328	-0.08995808653129729	1.059734088095336	-1.3347269273380473	-0.07249618841120338	-0.07052549147758662	0.7227161753630207	0.7961468664337675	1.0021553852020118	-1.6325066201634417	-1.0959252723944115
0.6960101657441007	-0.3803363316074207	0.03371569194181982	1.796943008272417	0.04605117396048553	-1.1360726359822897	1.5098668738892147	0.05850382562789499	-0.3929748996336108	-0.02516685753790396	1.0503185774501447	-0.3320013972739792	-2.1669728121337557	0.768344096418818	1.9821516075432608	-1.2063293934044994	1.4904392156434463	1.0658385861540576	0.4039359225158358	-0.05794539971506916	-0.8005454029212937	-1.5381892507762962	-1.3164863786556793	1.452318514120691	-0.9546127614775313	-0.7956000150950301	0.5462273449050209	-0.9288067658225153	0.023178691640978792	-0.1438692271882497	0.17162700682437862	0.7463927867495231	0.9599163993230136	0.6474074192099473	0.994105514989077	-0.8730387615784444	-0.992120910299633	1.6248182535870688	-1.1402026054434045	-1.3048664344924827	-0.34546105713471914	1.3117894575541649	-1.4028722823995756	-0.6803803174994806	-0.03127952957700706	-0.2737068157022017	0.7517366026732601	0.5580392108902154	-1.7117680174573733	-1.1117798948177806
0.018284979341491533	-0.3296585853241262	-0.061947004338546115	0.8913510294938102	-0.5766047261401057	-1.2364580204337703	1.010671841729204	-0.5502704333458132	-0.4583055257400469	0.11909436514536081	0.28374369178299796	-0.6941401670960005	-1.8725165721466197	1.0767684436685057	0.8344388540178196	-1.121427789825753	0.295112806393374	0.6776117693824704	-0.3930245162996953	0.12953479410274757	-0.1686551996279829	-1.3397303224782635	-1.4118373563591846	0.36916577409199003	-1.0035262067893118	-1.4651593177277533	-0.14517561738042575	-1.352232220941463	-0.46616216882224315	-0.631428254472902	-0.3296087626716154	-0.00033512761196767223	0.48030428343373704	0.4920906063809732	0.7118873332156845	-1.0483570164732958	-0.6215843978512727	1.527572941067524	-0.769891816330515	-1.169153805454728	-0.5197118980861083	1.0354121915805055	-0.9158241810269118	-1.1304515406326334	-0.05577190186546714	-1.0620409713163497	0.26695623523219325	-0.02274527214689236	-1.176726728794182	-0.672322709416547
-0.2997733163123233	-0.22409794172200753	-0.10424687522936095	-0.16084564326645373	-1.0397431913332653	-0.9948274266994453	0.2940762908318642	-0.737735015170841	-0.4153755466869237	0.03258436576344095	-0.3409908300665473	-0.7465773692026493	-1.0531253624682189	0.7736944273099948	-0.5852328018227054	-0.5590345630253424	-0.876262021528626	0.11126102855332635	-0.8982731949480888	0.19690680263667215	0.2653816278118058	-0.45134808370729984	-1.103168677593024	-0.6397164096885382	-0.5728967523044176	-1.627062128576928	-0.8632388865082948	-1.2828779768023206	-0.5972505676516957	-0.8615787522520797	-0.892999699322987	-0.6886701303022679	-0.09023265298362329	0.28048216314262076	0.16042667346775935	-0.8637452212044947	-0.035035357680835606	1.030326042549795	-0.11953912113584561	-0.56904089598411	-0.4722574198954219	0.478654035938604	0.01818071126323357	-1.052104090100838	-0.073585253850364	-1.200703673100206	-0.2940250660176259	-0.367156729572229	-0.32743234767756113	0.045237408835893084
-0.016607971556997198	0.08890812417906895	-0.17723250162734153	-0.8748390316301139	-1.141677880337866	-0.27101046049395333	-0.43574356498843175	-0.4177837122575601	-0.08684765215546814	0.017858459487387356	-0.3907065905271539	-0.22831522197460563	0.032777339837037636	0.037168213811025336	-1.4556434787157915	0.3895157103683939	-1.3255427159777773	-0.3942115525453788	-0.8657612636304748	0.11080270488352698	0.28424014243194795	0.7555324874442864	-0.43715750369169515	-0.9467230206304418	0.2457102793681691	-1.102282668080714	-1.257242024804862	-0.7038752095476184	-0.2454626886530063	-0.6208127863611007	-0.9178896893921085	-0.7757177025083805	-0.402518124757841	0.0879161651903052	-0.4205458671367253	-0.29348455737386364	0.5287281046979914	0.20382504592294456	0.5673727136029392	0.3237330154636575	-0.18069389754080414	0.06414259986492457	1.0175246813618763	-0.38892749070461147	0.12811048862236435	-0.7143817896716576	-0.5133636359507916	-0.25364168073361465	0.38610541895641814	0.6297814122456985
0.5061460092390477	0.6579778593355591	-0.2420933182635256	-0.9869758403518203	-0.9685218798749444	0.7078973836355703	-1.0205357257703562	0.07829227368644508	0.44745884743268727	0.3481060825192954	0.09765160470928184	0.618763678892045	1.0244224087975915	-0.6726860828220181	-1.3158220345786207	1.3523934584617796	-0.8715071840230989	-0.6043043097413395	-0.4866283078571802	-0.059066043549968514	-0.06082263788397766	1.6650284201874195	0.24212361441569888	-0.452904681623565	1.077957434067767	-0.2820191154120746	-1.164478963408001	-0.008821752896859566	0.2603347653936251	0.055263219616545234	-0.24017969821611979	-0.07617648660712736	-0.3075566812452025	0.005288480048352823	-0.726052268136396	0.3848541944438049	0.792917507109197	-0.7066327004409884	1.0743906181310061	1.0861761650723933	0.25049926361113456	-0.01985973341316826	1.6617091228898162	0.506433805376407	0.6288488802300353	-0.02877599641105524	-0.2564811699877563	0.15933469438903802	0.6752779042671415	0.7693836870045263
0.6938581273104941	1.2714044376762241	-0.2272622998999418	-0.6411560667280676	-0.7887432034072615	1.4337043755537018	-1.3497066128536994	0.2911541433491968	0.8632501269618896	0.9900269827796864	0.6480060514151098	1.1820294444203563	1.5743734079140972	-0.9664773635608426	-0.4044870791315086	1.8761917181539038	0.009422962845560871	-0.45069258161267095	-0.1703054332953154	-0.15613897828240486	-0.4951280544537386	1.829361156769587	0.5201393049114196	0.32317986385749686	1.4783031087816958	0.22119745789137607	-0.7215867489514384	0.3321988236981925	0.4321193992944638	0.7921944987656123	0.696230183328265	1.003416784321845	-0.0027776400830388675	0.004482695480280887	-0.6815569666625543	0.7574841317965982	0.6475951498412188	-1.3939373180598231	1.3394736268693623	1.3265382128081757	0.6517074570673527	0.04518725824082756	1.7626964333669866	1.1088520104219666	1.1935750950914994	0.358564404071326	0.22159304548671302	0.4482401080512402	0.5880435172089301	0.5171046353343707
0.33988374940482247	1.5459855924087986	-0.136027049224664	-0.25166844119474346	-0.8148691132050212	1.4787008153437882	-1.3613826547346133	0.02058918251544313	0.8609211756875937	1.603988164781729	0.75236638914514	0.9631018030580089	1.4982254035837328	-0.8079253158432192	0.5354037800718533	1.74836909758087	0.5810014376019267	-0.08642201459771214	-0.16779107726310946	-0.04802493274770191	-0.7219481189743873	1.2787948380025562	0.22039017377851028	0.6664911801083971	1.2216201698213218	0.0887745693128706	-0.26256270897367073	0.14949905219277523	0.07677536562159841	1.0846924019024788	1.1940125583997712	1.7094633368487107	0.12393359385401304	-0.06570350155052981	-0.5160329063510652	0.6050032907744591	0.24656664314699234	-1.6713611478206325	1.4526734305413749	0.9892197067556643	0.8825811044091892	-0.04399599630435331	1.4761656764724946	1.1090469490073451	1.3936862626366036	0.21424930642066967	0.4843699451499267	0.297272775873853	0.425346742089011	0.2470304503398725
-0.1891586821510258	1.218209273257198	-0.05771209637128751	-0.16261435305324226	-1.042117929745952	0.8435243249381036	-1.0711386133603213	-0.527162531643867	0.4476378436093962	1.8011831143611743	0.3050652391820845	0.013638256707041246	0.8877100217310133	-0.4973209804000551	0.8247623621183591	1.1801013539988758	0.4356908648939354	0.21751780441864355	-0.3730133834814205	0.24210132733974676	-0.6312605448855837	0.4814193618337956	-0.45216205564069556	0.2343297507213656	0.4672031226853799	-0.4699781751853379	-0.09508427896517899	-0.3213950030906089	-0.5063560154442625	0.6779674418104031	0.8785052582541906	1.4946523247085275	-0.1717123239051324	-0.3304602911180675	-0.5322015707368177	0.10654092514654062	-0.09682864995011271	-1.5845031012277075	1.5381597552491508	0.41927007773966274	0.9039013025875448	-0.35521560729390544	1.1662289410299198	0.6337176504144673	0.9571034293134764	-0.31675019062604465	0.25938977852566086	-0.2077599058708481	0.4782142678960035	0.3257823513082966
-0.31789779168315396	0.39458797620083486	-0.07652939051232813	-0.39348394832985856	-1.2822306169620235	-0.011792626906152853	-0.5949321267799312	-0.9409343351274863	-0.035949892231170094	1.428677931752403	-0.3095195627222315	-1.057032534874397	0.0965019703627759	-0.38491557022095646	0.33165284371378395	0.669345427893133	-0.22417096935147957	0.26071252273384166	-0.45648735505105803	0.5078751639830041	-0.3530510051342749	-0.017805748156608396	-1.0489546812686876	-0.7023175552436729	-0.3302459070271401	-0.938350484752658	-0.3194224781972955	-0.6660798235389046	-0.7713830798633178	-0.197565364150578	0.006759246150101175	0.43540330854262277	-0.7638778389528291	-0.7313265404543676	-0.7943822012212651	-0.2812421572275556	-0.14086084339264526	-1.354043184198466	1.6281601299003496	0.10937459835437124	0.7866947948126694	-0.6235696843723063	1.1222222046558248	0.11766609108303573	0.046311939610179945	-0.8601034205563924	-0.3576316113470878	-0.6417035958672479	0.799471726085526	0.7824612096445499
0.159434425619306	-0.471516303761686	-0.17583081029301054	-0.6718041900562236	-1.332807141513333	-0.5025169594541258	-0.11040993239053846	-0.9534309867141231	-0.18405961733430154	0.6602648774088636	-0.5484229626396901	-1.5266960980053401	-0.4327393510879197	-0.5700779243470051	-0.49658883145593036	0.6256279563630159	-0.8233562695123725	0.04775858645865145	-0.18305829378858673	0.49507462642170835	-0.11654843614701361	0.008992014982007756	-1.1887655343986427	-1.517972216499106	-0.7084761894665892	-0.937277963028896	-0.7956679132241679	-0.6270418432612553	-0.40135887185811536	-0.96682257016275	-0.7403995518920418	-0.8250945328754175	-1.2335550574524183	-1.0288983272271786	-1.0441438170806885	-0.18537004709994004	0.11129508406119534	-1.1857734377613467	1.6377051942921577	0.3205678812378583	0.6581350674102063	-0.5112244039189281	1.3430304683985337	-0.05519044663384106	-0.7989864591515545	-1.07926830062441	-0.9871179489029286	-0.6136976247723881	1.1840116868096582	1.2714672013619996
0.8461957898362423	-0.8889236633849424	-0.23817270841603908	-0.6972620440099231	-1.1245214574818372	-0.3613250754757471	0.24484544072182018	-0.626377956631913	0.13995790379112455	-0.14572529374918414	-0.17386987547581784	-1.1020771214096086	-0.42049199997404313	-0.840512254447133	-1.0357517212131784	1.0525451551760967	-0.9264979326160974	-0.2266448677494626	0.3801740153616235	0.11506362308160434	-0.04377177472314229	0.35258653644943283	-0.8042915288852835	-1.734493880053287	-0.48852714549139953	-0.4984792509781931	-1.2494671937690627	-0.26678187018686217	0.40687518798449507	-1.1363967492403475	-0.7957953583311619	-1.5530996252457925	-1.1870069446209581	-0.9884135701215487	-0.9403293904911574	0.3836719570134472	0.4334068890205914	-1.1027590429556198	1.4571931853602067	0.883374752905096	0.6236606411585603	0.038816416407167126	1.5548539209488808	0.1636538891038544	-1.0407285564348485	-0.8655386416736813	-1.2488775473163025	-0.11911954292232893	1.3540778497127095	1.3679105927036812
1.0847480357932962	-0.6921017582621934	-0.14750971507518637	-0.3933794255106305	-0.7417076660377268	0.165992521432177	0.45995233001954056	-0.23647658512379968	0.6930370406934867	-0.6807669871218307	0.5428766577191455	-0.1244111358237238	0.07519853264275832	-0.8844303053296749	-0.9653356526133275	1.5509537627465309	-0.5712673069883673	-0.32501982003444674	0.9320533672742073	-0.44453817558467024	-0.0662579781128422	0.59293448798746	-0.1522399649936252	-1.3336863424741523	0.1263581711497498	0.03519552580990312	-1.4316198199537173	0.13885636837581275	1.0960395020834899	-0.6584973534702704	-0.12963163240735978	-1.4276374318498846	-0.5557417856580885	-0.5926702126453421	-0.4045363368498797	1.0450089249546304	0.5651283346389746	-0.9462747579477485	1.0743871115945136	1.340707709002822	0.7164435119917065	0.709143347035084	1.444760668477486	0.5007309887307622	-0.5515354421566954	-0.3519650517571506	-1.0154657757453083	0.44900846357947166	1.1815826929537325	0.9377878105680406
0.5555422027476323	-0.16902340087176776	0.09792045029313955	0.05748801461761687	-0.33970551244648317	0.5263143751933128	0.6318743503286889	-0.005470558588030542	1.0548522056845975	-0.8378605260627966	1.0385070610971954	0.711270181369858	0.6891939767458568	-0.5711748079731738	-0.4499652605602786	1.6413361436507976	-0.1642196828097656	-0.13829618482981784	1.1872653441603551	-0.8340040181888243	-0.04072412135022925	0.4601834455141038	0.3937521467941857	-0.6630861109030051	0.7001466128571091	0.33559905344639396	-1.24593062088806	0.33878936996348963	1.1984084544777096	0.06961820728795476	0.7588050664908816	-0.6842936639151346	0.3543029706214006	-0.08754669337677165	0.25982866003189053	1.3532526873581239	0.40369676017429007	-0.551635222386199	0.6111874796569797	1.3092524092618572	0.8991471766278137	1.0684451254744352	0.9200469296950422	0.6270288430463473	0.275067290013716	0.20774124321534723	-0.46273604008065045	0.6409759644137842	0.764067982792467	0.2541877771618352
-0.4249878658158829	0.1572177801150677	0.3645154634822579	0.38926641760695474	-0.0543612735244089	0.2976621076342873	0.8391959673832967	0.06277325332528266	0.9595061447820739	-0.7093771148754126	0.9004972623923527	0.8801082956394618	0.9815399093733188	-0.052522121564402474	0.07212252422366726	1.1360825914127293	-0.08422273446876946	0.23645899541106716	1.0693876313670072	-0.8149513600876964	0.05498591448929279	0.027346572325690176	0.5944716094752388	-0.09296167463326968	0.848207654472437	0.32334315375744316	-0.7963681748981248	0.2639602726896167	0.6897988829651279	0.555077989655339	1.2325667149162334	0.1623002813884368	1.0822131532003936	0.19435347175287726	0.6027339650709433	1.1312510497215575	0.04583856929853032	0.05303913285824117	0.23754811382010066	0.7591490349696236	1.1000189988789266	0.9324036890872041	0.1846583372917258	0.4245613012265178	0.8074738210787334	0.5838142159359463	0.07974530326327316	0.3365591195016478	0.3102839528664087	-0.2440940942170253
-1.1813779024526945	-0.06902127553719065	0.4750693009561336	0.45474269726826727	0.03690395875430738	-0.48702210957685826	1.0209987185364564	0.11027564152256936	0.4742375199626331	-0.48208403752134965	0.16912697181840738	0.38001761386782934	0.7264541785478655	0.3854748956935065	0.26554368311218923	0.2586539157067375	-0.37276371264033664	0.5596112574251464	0.6998896259705111	-0.4690862480260484	0.05712329404027516	-0.4009196831073598	0.46512316694947836	0.23385746979037184	0.46339391475736047	0.13154604298564407	-0.33632950946549584	0.013145457477188434	-0.03970791165271856	0.5916038764814505	0.9585416970202286	0.7337717756450751	1.3111063685308024	0.09250230918032638	0.4122212683208793	0.5604993625225322	-0.33010856628068375	0.6107743179557586	0.037620061412717974	-0.005183492481533144	1.2434790428751932	0.480729024410888	-0.4230299671667883	0.032025530323509716	0.6357040296192389	0.657556731389888	0.33956402319773205	-0.16931097439307297	-0.04177827081796511	-0.3334801843608944
-1.2670737437170454	-0.7578009880714541	0.337910471438812	0.28483037903718256	-0.07827285206265161	-1.3717330037814954	0.9935095680232224	0.22955653236104778	-0.10262629109143707	-0.32188619056295675	-0.7236667470405025	-0.3291933409149832	0.06539096644344944	0.5647038311340147	0.11955128953347573	-0.5649467666471358	-0.7638906617384448	0.6086624081598747	0.2488498630264573	-0.14509485139002753	-0.21969162744979853	-0.5726862435372004	0.21272253054833237	0.37072567846855653	-0.250393962985607	-0.09645971222492514	-0.12963533440617295	-0.2563431523036366	-0.5353201953849823	0.3502820499588939	0.08151134470674538	0.9884150725375872	1.0263072401412987	-0.2536443771137699	-0.10227091286422199	-0.01085476496598181	-0.6133437817612487	0.8159211140967911	-0.04982372580811019	-0.6160741649965435	1.254743697404234	0.03653392557857965	-0.6887060504812457	-0.3284409974824504	-0.14085553161332254	0.4426006464375148	0.23267585769464966	-0.45124690606013945	-0.304115260087937	-0.1812504924942368
-0.8179789412707219	-1.433736436127128	0.011148429741803585	-0.0033455799317083567	-0.3301197136261242	-1.815990921600912	0.620652194015045	0.3622798155552568	-0.5000041739936335	-0.3026365101588754	-1.2888149028181677	-0.7000052951957239	-0.5809779746729817	0.5285183385602416	-0.124026822019488	-1.0349795291603272	-0.9694136213562259	0.33102031341982235	-0.17199908324756552	-0.16113297075386798	-0.7234636269405165	-0.4859102651075408	0.07252174955244049	0.37161104554000357	-0.9303240716309307	-0.33121164905786665	-0.27701245331620605	-0.408794643043794	-0.6164065771558442	0.1392761701476041	-0.9326002784748686	1.0930939929945545	0.4564355002508504	-0.511666299979491	-0.4971498034471121	-0.3400631499675598	-0.8029728135495172	0.5718924151069613	-0.15846537353273338	-0.9108991539801059	1.058573149903234	-0.24945145936783583	-0.6592353608788005	-0.5463487300414855	-1.0031776522440956	0.06990405591144652	-0.13034865808076485	-0.34225293753630004	-0.5536432603992077	-0.15745692870099892
-0.35998107720981726	-1.5888655982779953	-0.34076197376069517	-0.3180389601442337	-0.5481524526200271	-1.5624331429891876	-0.004116318216078626	0.3892464618054674	-0.6476901967112967	-0.38488701633367733	-1.296413351912043	-0.46802493638565557	-0.783200092319173	0.44394306044070486	-0.21533360219033035	-1.1380995188724639	-0.9169694261308274	-0.10762877046992964	-0.4800757456593138	-0.5068312560830377	-1.0774581523279172	-0.34448228557978006	0.1675341874948873	0.1929504299303394	-1.2686992309329308	-0.583046570237849	-0.6116657099379663	-0.3442134078145561	-0.4225422162834175	0.09582420922384766	-1.601471790859723	1.1576555177667909	-0.10624861068509127	-0.40899769385358686	-0.4804986748535428	-0.40163728271071486	-0.9248252524502868	0.10424725905669023	-0.3514452397038149	-0.972653889684374	0.608647013898704	-0.4829860247594207	-0.5526700065570016	-0.6534445873854636	-1.3929161198833606	-0.2502137920803661	-0.5208031640224438	-0.07106339359070446	-0.7820283498852828	-0.45789747302937345
-0.2780069577888748	-1.0609031044131887	-0.5541165319693188	-0.6085571386888295	-0.5010636939236214	-0.7637786282818273	-0.5519076668736437	0.29754521511057075	-0.6360225408532881	-0.43886003148049996	-0.8460495116423091	0.23462827420861673	-0.37324912108969255	0.41322910490720055	-0.08184803412204862	-1.0332124410173644	-0.7295505137277484	-0.4152917503748721	-0.5419056089426735	-0.8172959205417977	-0.8127250764299645	-0.34629355537504014	0.463471279873616	-0.19261377464915477	-1.1491435118132607	-0.748744453298619	-0.7652416573616772	-0.00601662176182626	-0.181543281873017	0.10945218493348333	-1.6504685288548102	1.1136083638990408	-0.4541890105084737	0.0681961251900898	-0.14410802385925905	-0.28172154106564057	-0.9314851936185756	-0.18498159300945244	-0.5402147691268063	-0.9457417197782869	-0.049183751814558786	-0.8029559311051473	-0.5365575900765179	-0.6921413330080486	-1.0897554077512241	-0.301507098251053	-0.6927689221636933	-0.0275519008295064	-0.8428985052716416	-0.8898677031844494
-0.46418865599548687	-0.15307978945469908	-0.5530759599154471	-0.8038684853943909	-0.02468947528553311	0.18596964675143082	-0.6792652080873801	0.22744905756476963	-0.547583307930061	-0.3128267945399604	-0.20234757922546295	1.0358502047654157	0.4638893132784215	0.38829733417143647	0.17297138221648647	-0.8230319618389552	-0.5175795333617598	-0.35734329325174097	-0.1974207731236003	-0.6728143465936537	0.2226714937500187	-0.5122444416561261	0.8141624078161113	-0.6231493224645713	-0.6449868660423936	-0.5944592845973938	-0.4082719688502494	0.5687322787378739	0.03340505712957786	0.020711209246562615	-1.0651499609306825	0.8358484029249582	-0.5077188703638412	0.6728543754291327	0.16147177685287642	-0.012275066321254902	-0.7067892265026219	-0.01957652724065102	-0.5490928606529696	-0.8382267693386164	-0.7325891238766123	-1.105998350429357	-0.5826107868148588	-0.5942803062883677	-0.32026445412988447	0.03120410718359382	-0.48030960556181534	-0.3769418627072504	-0.5659230320898468	-1.028430911718426
-0.47503653733337137	0.5911835774451721	-0.3647672541099178	-0.7901455347750904	0.8307724964376636	0.942673931668712	-0.31407371829354475	0.33063370025122185	-0.3546502268541558	0.06845783466458522	0.40952536529310374	1.571309305663455	1.3273164910981394	0.2642710476622913	0.3990077346239728	-0.4642843003588258	-0.23683838595859044	0.07940134511391263	0.5774112781356857	0.013105471269192724	1.6265631347307183	-0.6990437258368489	1.0514072251734505	-0.7626646426394219	0.07595386931733149	0.05588434859973626	0.47775586592740665	1.2025072019095464	0.3154341333273477	-0.14550919378453156	-0.03368426474233305	0.3480407128842241	-0.2880178018035468	1.0719879515596458	0.17582697936280356	0.45817307927329814	-0.1845395693199135	0.5336669862883789	-0.2806850084299549	-0.517635458978321	-1.1676118079262177	-1.0451705425971922	-0.5291027966613716	-0.2250483520417718	0.4478960114578671	0.6724744252084026	0.1229766991642074	-0.8792749486996162	0.05661110582913246	-0.6124181536445595
-0.02910540474880235	0.7864797114473415	-0.07405795423774783	-0.4955205259972176	1.765598743376801	1.3906806844173838	0.24687770669698192	0.5790738909635502	0.016329878920622078	0.6296565838444277	0.8752727135718698	1.6438055971084	1.8572274727930427	0.04390473582848366	0.5092757596997813	0.09428494746500825	0.22651848853998752	0.6535161513232076	1.5219946032502998	0.8588797066982266	2.633613540215231	-0.7529609748778546	1.0733297881019865	-0.36440792657418447	0.8458001632978784	1.0936712097706107	1.5116253039150005	1.6290529598784176	0.7213188939471338	-0.1825151377763962	1.1284359265512436	-0.12684704780657266	0.11206775544255475	1.0534196548275334	-0.03621634019080877	1.1240711796319105	0.5329953493643674	1.1118760651958761	0.16029084509095146	0.09825352364017477	-1.1353119026892586	-0.3545253141074436	-0.28472929935833163	0.436914246612052	0.8437905029817763	1.3605029192654807	0.9351697505916452	-1.0815591359788175	0.7876433957187583	0.17777068128882928
0.653186811574443	0.47707085713557495	0.23236386264467296	-0.010498927975844334	2.3783803547634927	1.6045959650840709	0.5460062492759225	0.7349971745444009	0.5381998400753422	1.1603463767720887	1.127826751136937	1.2490154360239303	1.9282648730336607	-0.10603398755064657	0.48877490540012397	0.7107638339709014	0.8417065438639248	1.003374509660463	2.1529753296565475	1.280284675858254	2.643071482534987	-0.6397498449958394	0.8964000534837291	0.44291413937565993	1.526679413626336	2.103782844313647	2.122343750832453	1.659404769151214	1.0981721089863052	0.04574887547856608	2.052110798999389	-0.3423053730699855	0.5414869391379459	0.6228954174885161	-0.18229276536353956	1.7759217173685942	1.1852077718564875	1.3296806462659865	0.5040031494585343	0.8594794703669416	-0.6358006904930119	0.8021618323385822	0.03062654637337955	1.1738664663464387	0.8099983272468173	1.7755587367940877	1.6498765075847246	-0.7126637354924379	1.2655072477885452	0.8249449662608861
1.0130580613991986	0.08026076177306675	0.49422896831013	0.40250218896775813	2.4166453646670063	1.6806859397101415	0.33153524506018683	0.5454495114404634	1.0279739741052447	1.4306848719534702	1.0823235734590673	0.5329225134953772	1.6566154530034174	0.021867285058201357	0.34471282725956925	1.0373498406119586	1.3419385586325967	0.8737119618805377	2.0617289470748585	0.961068061622676	1.6807720039461054	-0.43388090623621844	0.6440733323679195	1.1527789058943827	1.9874577576701922	2.617453092168599	1.9454492244850239	1.3396948005038547	1.1532063866829705	0.3711670976285962	2.4233914702810915	-0.26274421398300185	0.8245122501151321	-0.04250898293186609	-0.06619103117542977	2.0399776518693624	1.5076391631957078	1.0563696695864597	0.5015795164854709	1.41880583385529	0.06296198822941088	1.8325863153236155	0.16081105205210453	1.6194440793604756	0.5649065341364102	1.7270152476293075	1.988993115769183	0.06904535558766575	1.249547119543584	0.8908993869670432
0.6777146118776876	0.048040173120902266	0.6765170059919297	0.4719033560606344	1.9433432348589976	1.6135457558367912	-0.22372345679875935	-0.0020941536439561485	1.2616045763288546	1.3316471891796473	0.6770261425752193	-0.2586277685618114	1.245448607207955	0.47800547715443586	0.08772487984399394	0.7706499778918554	1.3957319891627584	0.28506723657744115	1.2348593610716148	0.13887008681430205	0.4059145530343833	-0.20397267339839611	0.4662309164818998	1.2366363057901308	2.0899412637465855	2.4463213598092306	1.1155901849039551	0.9391435078774215	0.7262126850141121	0.3900051419603689	2.1251437341719344	-0.11685349351296712	0.8374225599414811	-0.712790018839812	0.18910039281306698	1.6256568524990622	1.4121223185041603	0.4788996770119876	0.1184256350493295	1.4855981322604106	0.5612518525071652	2.1344800706536065	-0.04526250920196194	1.5250133176257448	0.37731200262703135	1.26991580023167	1.8626056749441848	0.7915538189092239	0.7978757061345855	0.3909607780520416
-0.15341335615933124	0.5067168908246523	0.7601378101438616	0.14004991664762176	1.28142058494921	1.323756971649482	-0.652429894248914	-0.6094076633454437	1.1584578794302707	0.9307390014026449	-0.014737825366905915	-0.8460587786164502	0.8125209491301861	1.065752860312927	-0.22981124048083426	-0.037882026683000385	0.9101253110807109	-0.47510768116279034	0.11647839123591422	-0.5486920193693654	-0.3707295494064451	0.06869022307377838	0.42961285746396366	0.5879576867437243	1.733858081906583	1.8099079179620787	0.2076191200384154	0.739615133245201	0.0007450167840965486	-0.172089544744677	1.326118608739358	-0.19676807259414433	0.5888071626482713	-1.2004790218462928	0.248212616374265	0.5893580499751064	1.0436358688094234	-0.07819935934507878	-0.42355578183049497	1.0787910222557273	0.5765704375504697	1.5902128945501646	-0.4450374567439526	0.977510672024067	0.34786263233125525	0.6589101114702502	1.4215050880227564	1.0445816904913483	0.23064233221938682	-0.1993205795249096
-0.8426810245482271	1.1514023770563857	0.7397977174081009	-0.35299179324575414	0.7753837417391672	0.7920454994018455	-0.5767743368396124	-0.8752840846397814	0.8549466020185212	0.39990803306904604	-0.7371895027571741	-1.0254864574168874	0.342735186522245	1.4477387135778492	-0.480624292169344	-0.9185745720330384	0.17691543680587052	-1.0376557150388461	-0.6777853888187761	-0.5500991236612074	-0.2825752721969918	0.4496880340340412	0.45974504574585207	-0.3392550676832515	0.9445699745676399	1.142713911881434	-0.16150556055915208	0.7934748664319593	-0.5771477960667688	-1.1234891680092352	0.4182639592701754	-0.5755453246951402	0.23023243900291868	-1.3936158980407523	-0.09321085354280491	-0.6252702087660086	0.6673692388249305	-0.4017728981629318	-0.7972028869280238	0.5361854477021958	0.12824888106153962	0.6824217109334155	-0.6615540046982595	0.36065687778918826	0.36352328786253024	0.16811980116783057	0.9523157848396933	0.7913566791291203	-0.09603213487572577	-0.3202668424540589
-0.8664372572037309	1.4777277616704945	0.6260937528031933	-0.6244658275198475	0.5600646693899073	0.15865262424433627	-0.02232728940303165	-0.6194260552478713	0.58699077207235	-0.11421660865448308	-1.1582733436632926	-0.78656607931093	-0.21012486504791775	1.3663526726082744	-0.5059350554194054	-1.284035664547749	-0.306755522426755	-1.180392558640232	-0.7896850822081777	0.1730258276273731	0.3609499652426842	0.9374962195029858	0.39646334789517984	-0.8536474279687062	-0.07223930328612391	0.7504539188229067	0.22043720287373397	0.8755787097689558	-0.637074982726953	-1.8493229807234866	-0.19624224120033582	-1.0045690856779648	-0.031215945713610818	-1.2512482915437158	-0.6607452434307454	-1.440659628270616	0.48084543246981165	-0.4945277812565681	-0.8021182310083865	0.24618290824084146	-0.4873543945786122	0.09138826552205195	-0.3753411649926805	0.06644863414128595	0.24251843125195316	-0.08704677556948164	0.6866277577881471	0.36162425529198217	-0.030075150669019435	0.22348830316155252
-0.28550960453509683	1.1725407192510164	0.44202999703102813	-0.4336755709751533	0.515087737592209	-0.3214320525267738	0.6118081977749243	-0.0423339048048914	0.48448754329072113	-0.5565736000699999	-1.0720973389520574	-0.3415938814112652	-0.7852627864955929	0.8063966504427478	-0.22569469993609342	-0.8821435649070648	-0.21717409876883095	-0.935159880678532	-0.3518012265385655	1.1254243636321957	0.88136111654501	1.4059390635976647	0.13679266465316414	-0.5656140206847354	-0.9825667980070922	0.6120887170271928	1.0130280544116663	0.6936201221905327	-0.19423218104207307	-1.7619860424326592	-0.3351725160291575	-1.098401917848707	-0.0613214595051797	-0.802076922617598	-1.0044493126123164	-1.519155080888289	0.5000505628772737	-0.47371074941560776	-0.4989534393306119	0.3227745047553397	-0.9168830129867771	0.10684368627051083	0.38269385346617124	0.1877029868122745	-0.06422319744230512	-0.19096925652852356	0.6671473586404902	0.15236717276955808	0.30102711760268064	1.109945304266603
0.30287142798809324	0.35990485451524384	0.2133591173750944	0.1371209388094803	0.41844921377331673	-0.45077521475964877	0.901230471863711	0.42475432371857763	0.4679419965833271	-0.9141746189930156	-0.5400955519151851	-0.005422437278424759	-1.1902001566719265	-0.009377685355142554	0.2764685814173902	-0.02440025102843936	0.3375192464698122	-0.5076321882261584	0.1547853729706361	1.6735647601748358	0.7988293805687686	1.6758682548103945	-0.25272184722685814	0.30623534614110115	-1.4838937379998103	0.4790486510153664	1.5926795680649315	0.17417835866413078	0.34666151573069115	-0.8005072233285515	-0.11883943704454124	-0.6582323780793969	0.12901984556151297	-0.15457403620548743	-0.7822123524908009	-0.9793343426501522	0.5935088653371117	-0.39809876132141175	-0.14561128746620258	0.5093811755235282	-0.9926783275564187	0.37726634779411866	1.1950029856242872	0.45034745161995793	-0.39094443018926095	-0.31082976859436523	0.7644844351315188	0.30388169397891956	0.6174106907397535	1.7553690995738438
0.2992487532038825	-0.4890977085720459	-0.0379330458666888	0.7569269969518201	0.1455359822225606	-0.2582629541986063	0.7528775906265598	0.4570251482946635	0.3421319075199754	-1.124600613141718	0.14373031429764685	0.0076732331842082275	-1.238207652078981	-0.7589601261361701	0.7787515770776993	0.6241839390664162	0.9052149576178162	-0.09663879338410425	0.28527463388352986	1.5228891633105954	0.17524543093819323	1.6539658878716434	-0.5707938368064837	1.1203895873078504	-1.4814421659795118	0.14836673301018757	1.5232109640168867	-0.4494232890647775	0.5073522434169555	0.465116524680626	0.14910253809338514	0.14024773842797092	0.41561151276112945	0.507963868261322	-0.08084000165248051	-0.29810791845840684	0.6101194533090298	-0.21232496423691818	0.007387252868078885	0.40475363693887256	-0.8075050870219849	0.23594744234282736	1.5345526285763258	0.44535836017387054	-0.47283085724577506	-0.5324229678562193	0.8080575086366871	0.6175346332257768	0.6959572920343247	1.7526263019731174
-0.35397117437623604	-0.9077884629441666	-0.29094941262807683	1.1067194195859047	-0.25838194757475363	-0.02046467577418595	0.4504043754271467	0.07678433119648637	-0.004439770594596913	-1.0688946883562744	0.6348411134711986	-0.2886282186482241	-0.9384583469940272	-1.1751671104980614	1.0485680138359916	0.5437666094724168	1.050698045163899	0.22557800533491087	-0.06568075028056905	0.8887291394924812	-0.5339964347056759	1.4035344227044841	-0.6592947135814504	1.3285844117820784	-1.1527530174502911	-0.35642465823333513	0.8525670672718236	-0.8476620565798156	0.1062086004210266	1.2486063131103642	0.19874936778932226	0.8532863218861407	0.6541993672865868	0.9737929315728922	0.6261330717593684	0.017948943682299396	0.48219947836785726	0.13638184955730426	-0.1025944453992474	-0.17825523787149533	-0.5762155659017919	-0.67131643468822	1.148980645668634	-0.03243956485467338	-0.17497341891934695	-0.794010934666677	0.7037893293202622	0.7584242255931939	0.49516762845780676	1.1334019993613111
-1.106130242159904	-0.7630154963468372	-0.5200237479685164	1.100602065021401	-0.666367485330073	-0.09188412544069018	0.35117951881792747	-0.3958459096047213	-0.48378533477523744	-0.6889116980402433	0.7285549679518081	-0.7077846055958363	-0.5556157022022888	-1.128879354030468	0.974597770496638	-0.25114066296499576	0.6830133131230888	0.4808586833327858	-0.6696391507629993	0.24794921203673498	-0.9416613778084031	1.076747804526552	-0.5740929154992317	0.8839047482102645	-0.8332015103460667	-0.8473150536659838	0.014632565537060651	-0.9137966199141823	-0.6243497349971072	1.1526658709268678	-0.05826541269913209	1.0809222989904868	0.750245350403779	1.0847011997033253	0.8624264683502778	-0.2511280459584001	0.2324307284485361	0.5434082065509048	-0.33108973130874864	-1.03033399996786	-0.4244637479034425	-2.0118201781947693	0.2465674221767577	-0.8177184863076217	0.35371530957182895	-0.9694443045173676	0.4443559279229196	0.5484926282440704	0.12320350808264625	0.269451310927232
-1.2688199394613842	-0.3014510274797822	-0.6965110509726864	0.8892728909053044	-0.9995931732361197	-0.6431526699782798	0.5200342642769629	-0.6216210384037715	-0.8833242756204809	-0.12098342816880885	0.43458277117014366	-1.0689856976854397	-0.4460677001494567	-0.6451147061444306	0.6076981753714013	-1.2420297644621778	0.08346414199636357	0.6606242872297122	-1.2213745924640993	-0.08343459684361784	-1.0587363702310348	0.7754283786074696	-0.5712766215649636	0.21062726287604383	-0.7816485061485793	-1.1794142436954718	-0.5515869363033321	-0.8756506620269229	-1.2509740331767487	0.458523494186217	-0.5351043273289458	0.7343548891330801	0.6639368139053835	0.8151439675187209	0.5431186273703251	-0.9410851656494343	-0.0866053453724332	0.7438875626265423	-0.4700136921532327	-1.6979967780487806	-0.3027676911876187	-2.984778427837364	-0.6649184338691858	-1.507847905292337	0.7458357766831563	-1.0130677623762225	0.03810686662453182	0.1027806281811602	-0.2856385081010936	-0.45936885719228443
-0.6066843534709571	0.10633777460363154	-0.7995568003271395	0.6720046140188379	-1.2595146945534685	-1.490187893618001	0.6490734666287239	-0.5022793276112955	-1.0562416129328864	0.3169615197968723	-0.07981888063590657	-1.3206103863097394	-0.7722471367302494	0.10316758227304129	0.09957362129064029	-1.8170402745232168	-0.36276881967411695	0.6601754095635106	-1.583329508879092	-0.1728491251845905	-1.196364887149913	0.47848235653322213	-0.8780705892268109	-0.20401981598048746	-0.9866122712071183	-1.3744819653215665	-0.7291061286784719	-1.0654994390311685	-1.47685783902908	-0.14141432000622486	-1.0746900560690955	0.06373133087717414	0.38533188121623685	0.30288494143002787	0.033490567031821475	-1.651481126716293	-0.439212703597796	0.5100996681039021	-0.4260734577368096	-1.8399039133401862	-0.09872507038764376	-2.95189639409812	-1.1529528478833633	-1.7720992065037204	0.6747345634287177	-1.0212129095466898	-0.533928134015848	-0.2835176863222455	-0.6612039732614909	-0.9274252681891775
0.4641955679217768	0.285123572774141	-0.8247528287702175	0.5109910707731206	-1.447268776495087	-2.1566661880823093	0.3516719560960315	-0.2134669082166455	-1.0450978508396713	0.3310314751678614	-0.6008033407525876	-1.4871172804745478	-1.3296171083642923	0.818671646938905	-0.39082712312422946	-1.7156878030432752	-0.47956292666867056	0.3617667907999377	-1.8063967326206578	-0.3227912979079593	-1.5621231374166216	0.10560768275213868	-1.4283682940435134	-0.21735511344336414	-1.1635100835417196	-1.5384751929278029	-0.7339891148707531	-1.548196438470037	-1.314417602915596	-0.13092279684332164	-1.535027969510199	-0.5444027814132015	-0.06232133361827463	-0.1944865013116346	-0.17671022380837667	-2.001730285727593	-0.7961143497471649	-0.11220837866521574	-0.28756928720866004	-1.4849569544251924	0.17592815088995598	-1.9381974287000598	-1.1456057363112897	-1.5789734187579678	0.11482879119497724	-1.1426394326119282	-1.2645992438539735	-0.3793364426697653	-0.9886552812739515	-1.2529263263166166
1.2257335544586008	0.3488594756509447	-0.7806276849497887	0.31985009549468835	-1.487377443096431	-2.1615279176381867	-0.433828873343004	-0.01594715125313451	-1.024309057572881	-0.09900995380922525	-0.9531721908422213	-1.5092942067257864	-1.6605884268244764	1.1654011465069825	-0.7503142048626347	-1.1574317675209065	-0.39337317099447355	-0.20292284966255092	-1.9578244544009258	-0.7204531264754945	-1.9673649962237805	-0.3530902586465316	-1.8195133590536998	-0.08938437637539266	-0.9638128893963617	-1.679742562135608	-0.8416684992346696	-1.9752888857235433	-0.981710549858466	0.42715930964812465	-1.7989296455417796	-0.8216547754106613	-0.5867740864265041	-0.40884404134164987	0.10488671250972155	-1.8234913945068345	-1.0995041638377994	-0.7621574079372033	-0.2334972531969718	-0.9827531156183215	0.3278319898184422	-0.5837399939283298	-0.9105855884489829	-1.1723389509645692	-0.6131237385171214	-1.4146255445526497	-2.025945200160432	-0.1879003820009991	-1.242398579917718	-1.5747879859866227
1.2336015713033386	0.4914495000393703	-0.6780062050606416	0.016572533586925196	-1.27054829827182	-1.3562633477606634	-1.3122669762995676	-0.03540514300537775	-1.1211346179367818	-0.6574921370295885	-1.04126046148641	-1.1814309939446255	-1.4016400911617666	0.9323418387386307	-0.9144685031305464	-0.5911249835643223	-0.3594128537290987	-0.7834387092890454	-1.973657215280375	-1.2239485909725873	-1.9540885723784194	-0.7814051969780483	-1.5871255741337338	-0.1762618061631612	-0.25449413814437827	-1.6448451692416064	-1.104071372791091	-1.8490079695612742	-0.6672090013663162	1.000791506536902	-1.7571734754859578	-0.7424197351159711	-1.01881180370241	-0.1935597961459132	0.6211234033587129	-1.203923066038213	-1.2660687493991643	-0.9985561858413079	-0.3699435349764379	-0.7051888208670943	0.13920672681383722	0.3861774140273069	-0.7743563477971596	-0.846426077642367	-1.0694110867399493	-1.6805081819985699	-2.560855845393995	0.07624500910091017	-1.3549519665583776	-1.8576674332175165
0.6262945178388423	0.6876763196000445	-0.5282051845741318	-0.33006222116229256	-0.7920030564901495	-0.07318431419862323	-1.7169875918105255	-0.19725898690204582	-1.2874680141849497	-0.9144767609013232	-0.8691028276242033	-0.31071794145795245	-0.5964316775307001	0.19191861194128745	-0.8631935299296839	-0.3173141726839026	-0.5064399771755215	-1.0417948158427912	-1.706335626456449	-1.4793508191395743	-1.2398261523226057	-1.021255348418113	-0.60953976889944	-0.56643196734534	0.7432023789303147	-1.2648932403631596	-1.313656317802558	-0.992147691018155	-0.40065408762710275	1.0848223935702044	-1.3417502006939626	-0.4703927984090216	-1.1842797580274864	0.38827552735985077	0.9029617081277481	-0.4028239978864438	-1.2434166359005516	-0.6415683932381241	-0.6325004422114945	-0.7617527090041896	-0.3913534598159955	0.6958512481853935	-0.8391613969071569	-0.724437164162026	-1.0275088707083289	-1.6816488616567618	-2.6209537024635536	0.15934061793295556	-1.2642827627563546	-1.912169471521711
-0.06077077782252709	0.6210413504133033	-0.3563168104849621	-0.5190288165751143	-0.23347790329716425	1.0495640248190514	-1.3763895079006296	-0.3370586867465832	-1.3416248314645158	-0.6747319553606743	-0.5457376348689031	1.013197378704456	0.29733670862941014	-0.6899910210388595	-0.6364381547215787	-0.3064621877200604	-0.7310401988015864	-0.8045055955536464	-1.116400763793415	-1.2487222897311938	-0.05598109340450328	-1.0176281986497546	0.7052240980423503	-0.9927343962233882	1.5761432382021308	-0.572457018958478	-1.2216300325943672	0.20972686500511542	-0.12676999836527933	0.6321411936765854	-0.6075949004513781	-0.21357476389414795	-1.0226446727024738	1.0807096102843714	0.6755049516855581	0.28348218959628857	-1.065938377545815	0.06880759184541607	-0.8316568691966824	-0.9577873615872156	-0.9628500417400331	0.6123836224794316	-0.9367663242533604	-0.7133284332844905	-0.6397121118984317	-1.2625663506260567	-2.1575866069995357	-0.053837207623318055	-0.9918744490132937	-1.59707274842482
-0.36640167573552096	-0.04246470066909192	-0.21260233666157394	-0.39099343136541603	0.1345681852652997	1.4780954856703863	-0.5491734141550645	-0.35086924896651517	-1.1364500633181873	-0.15627378303928147	-0.245859722205353	2.315352997149667	0.7448727606096909	-1.2580361230921593	-0.343249149387064	-0.32472799103777306	-0.8110395673058806	-0.21946819879924515	-0.3921007611684892	-0.6380501186735196	0.9679397387675286	-0.8757775830148087	1.6578625601401549	-1.080637985199553	1.867929695602996	0.14927880632227014	-0.7814729515179196	1.0584518865065211	0.13968148421080331	0.053890571273668836	0.22941286931615945	-0.10445743385366381	-0.64543897743426	1.569144898667333	0.07764145912673458	0.6494466029709438	-0.843466123552587	0.6512082635205925	-0.798725040138136	-0.9993196574465001	-1.1603830576751641	0.5725090148320602	-0.8346951585339824	-0.637578279110188	-0.28891518279373285	-0.5184602551409228	-1.389571370820287	-0.47554413070121776	-0.6639081728215245	-0.9969935657149392
-0.23547293745723955	-1.2545638566713686	-0.15567901281929605	0.007987642184596529	0.17811378851001827	1.1506415950576991	0.18646575657692335	-0.2457278024820877	-0.6951598118138989	0.1788686405270929	-0.11038206603786767	2.9766329423139126	0.5582052088897315	-1.2706415440192746	-0.11901959556099685	-0.19838291673600122	-0.6087873115933408	0.34108052603792377	0.15631790989948283	-0.015672451824011526	1.304852933199186	-0.7638986984708545	1.7770602748258428	-0.6870771301458463	1.5852972799026153	0.5731323925390777	-0.18416697426557815	1.1090151406299336	0.27318612507680157	-0.17753975245445214	0.8795473219338987	-0.15798655470022122	-0.2597998431759323	1.6647998055100448	-0.4779140201862419	0.6602897177310497	-0.6792249034745618	0.7641449424257912	-0.5128306458439195	-0.7409233345972003	-0.7860174937211483	0.7333234931749066	-0.4870542164679265	-0.40832572726841565	-0.24473570297846386	0.24889160405179223	-0.6592540113093531	-0.8835567883905762	-0.43885153180346975	-0.39806794666290424
0.03911611880075991	-2.4477358033902124	-0.20427771605981807	0.43203412889405923	0.04601107451595681	0.52323955377789	0.4058966342792905	-0.07859741743117994	-0.19516002371740226	0.021442583696193618	-0.13981970419663747	2.686014457807565	0.050460053719657824	-0.8664025089169993	-0.03767814382831925	0.04549230172276998	-0.17939585704985034	0.5720796738452861	0.3498836535986111	0.2969994022334453	0.9744914625094675	-0.7507545628259011	1.2045595349558864	-0.022700826994895906	1.0504050078227953	0.6169933023638259	0.3303110385767102	0.5587162283853869	0.16944053674293427	0.055295183980283824	1.1542466691297388	-0.2903446050450177	-0.007616953996512761	1.4159619639245218	-0.6575145043448684	0.45528929661774203	-0.5891050884635395	0.4690051605351658	-0.11268005050079168	-0.26418380481062237	-0.044892895787419534	0.869697083694346	-0.09439785105920623	-0.08183789453588335	-0.4248628862582377	0.7432109712969277	-0.1822622526835237	-1.0586612135534388	-0.3956381829852302	-0.0775510515685104
0.14683956085779915	-2.864013118735795	-0.2941734217930461	0.610443569108133	0.06850922533350155	0.22903518508370033	0.15377441451652357	0.11316652232408268	0.17218924116733667	-0.49568669393660797	-0.17913627482744407	1.729173062440882	-0.232489943009194	-0.43494813164410895	-0.05404778722893412	0.2671118555281706	0.28661573307774574	0.475460447245162	0.29855973697868193	0.2741566456861302	0.5188107405102821	-0.7419044233776246	0.5988118247241077	0.5319496138576805	0.6761090914632102	0.5316538339320163	0.6801116897896363	0.0881935243217198	-0.09236412071581986	0.4456180263617924	1.0841667013964484	-0.3682023784817716	0.1312759777800191	1.0506834629395978	-0.45555417400920306	0.2598628875638132	-0.5009157018788405	0.14409929659126064	0.20705340938392391	0.2470724200942553	0.5996479835963804	0.68174815415508	0.07812923191984553	0.21685520801170968	-0.48703280257098386	0.8850980320138396	0.08799396858707763	-0.9073859378438919	-0.4784328332551104	-0.0947826862072285
0.030247500742112743	-2.141232071912549	-0.29220476017522934	0.43739854383864224	0.4580163556104261	0.5813721311674109	-0.17050279402514057	0.302560281342814	0.3275478162836945	-0.8787459826478702	-0.04089148667247182	0.8193154150917286	0.0011757488201889377	-0.2760802026264689	-0.04958130061586449	0.4009354390039844	0.6039610134047104	0.3287054325206649	0.2948334797922123	0.15190191867034328	0.5118043313293338	-0.5886566087741357	0.5937489317789975	0.7286998986980973	0.6239725977611972	0.6717537667510429	0.9550416850429216	0.2594167253378434	-0.2519510919676681	0.572078764729095	0.8630416417121497	-0.27980383785941637	0.26665925190392953	0.7747452803942458	-0.14002792762916008	0.23881389898047883	-0.3366311548598227	0.1200939500515056	0.328388811189334	0.6815950898648834	0.8017836700627444	0.17692695021659216	-0.0487551421072821	0.4084266839426905	-0.1858145428638389	0.8483612770732211	0.3497608638022287	-0.5138875081970959	-0.5459392654598373	-0.26494094476643837
-0.1256817803095254	-0.670272435039002	-0.08321256498576685	0.01695781766936728	1.0679750711898515	1.2978051957061363	-0.23320659327975676	0.41343097053469646	0.306926841738786	-0.6761065056690985	0.3131672899371178	0.551656437601099	0.49804112554870755	-0.3334662096892441	0.03789334431417976	0.529750558935239	0.687664379172592	0.39761332898422136	0.5274941208156179	0.1608257437801795	1.0358357215400413	-0.2706972586434228	1.2393661340203914	0.6027548813430472	0.6620959630390759	1.1368719725595073	1.2327466702783445	0.9890771238284785	-0.073196468003491	0.28238969120609453	0.6565867669475175	-0.01742700374449069	0.4155262993670832	0.5787305888378127	0.024444713161345118	0.3804791874717997	-0.09582950521706504	0.35842481249958175	0.27464763146968496	1.0496076313155713	0.6197653897575185	-0.2710603382190654	-0.2826047561115532	0.5016093759780549	0.33053796513788397	0.8895211602575095	0.694601943887348	-0.10234384597758503	-0.48075149194814215	-0.3277072871377283
-0.11577265466558555	0.6306013749325291	0.3209544150438286	-0.4546133609149675	1.4509024301785327	1.6836275515125783	-0.08722196711119864	0.31716797297102395	0.16612797481132455	0.12887291457950795	0.6946223677971088	0.9161064208935805	0.6419568681900686	-0.2523649406778896	0.11883341888133818	0.7722848739540422	0.5527086959139573	0.6487522127866805	0.8857296830997053	0.29083675185073005	1.59999800047517	0.03325882216414574	1.9038663123265998	0.36936164995824344	0.3564952511272339	1.618385464893629	1.4058689871542367	1.5799651763637175	0.42386716194023166	-0.19380837219341002	0.45426216171349626	0.27670850273428244	0.4001287517410294	0.23067038751356733	0.010177631173046235	0.5067747485433249	0.14692595222921234	0.4679101774911772	0.17343033240015826	1.3783051547867875	0.4503167724827282	-0.2607060180725191	-0.31758726427253914	0.5421018362534343	0.5874993737880674	1.1111687400242134	0.9554901091718143	0.07627599880982834	-0.2640842113605606	-0.15238917477343134
0.1004047978044572	1.004897992376147	0.7402121971636804	-0.8427354654114572	1.2076098304780127	1.1682881027452765	-0.08743518032803499	-0.06298646883781776	-0.09213875288225126	1.0686721864259685	0.8140879355105539	1.298922883085937	-0.00447914695109986	0.26251309928485916	0.003565336611216489	1.1164681713808664	0.26777884278417474	0.7369600737282441	1.0527125260662111	0.31598460115298127	1.5839847785822623	0.0776903583183543	1.7594946619958924	0.1999558723101645	-0.5349111261727016	1.624075355154755	1.227127666549853	1.3158333878583732	0.9343616255855035	-0.47811487551525017	0.11497754434284935	0.3660932604403934	-0.03168573922966871	-0.5038068865253391	0.014557428489571691	0.4224406791969147	0.3316677708528747	0.062389187511591136	0.1624031760708183	1.5904627662986652	0.6506911481479535	0.2221987683538478	0.006118926831165759	0.5405163813018192	0.20652000903938836	1.3570989904395463	0.8343789161214401	-0.11443644611425165	0.04131464504714337	0.19661765909881038
0.4143546796296299	0.46786676247567727	0.909013223138577	-1.1272031368057864	0.34804359885248926	-0.2046251578328936	-0.4851939711274991	-0.6235485321129053	-0.480880417060766	1.5319662899486772	0.5307598001803878	1.008271880662912	-1.2412498411061348	1.0949058440004527	-0.41594318094802474	1.391259730561286	-0.07190944061334119	0.3070132599470492	0.8158364898116619	0.05254910261872434	0.8141731267893357	-0.21982036368351854	0.48632137920402124	0.09543273696552618	-1.7758846724375827	0.9105833519517806	0.5581495344303214	0.11935211351735464	1.1000601925771054	-0.3852246718769479	-0.42718181371572345	0.08341871572495119	-0.9321852797321528	-1.5755476306285885	0.23575788725338645	0.09789423239631713	0.49487321537835494	-0.8461939602565137	0.3123959418427305	1.51917494179771	1.1756946434183668	0.7234745048681664	0.5733903404282228	0.46181212943034305	-0.6737132982694743	1.3305676081809816	0.2185165018860695	-0.6025363653480474	0.3696949296270895	0.5685254343217261
0.7182713716501804	-0.19214662828051346	0.6479420667614526	-1.3355000538970372	-0.656787894627479	-1.7292698970982279	-1.1031400596850696	-1.0770923435403694	-0.9220710685026141	1.2132611571628509	0.01121693522344913	-0.10333131406536851	-2.2675496965430773	1.7054884827813288	-1.0112944105001291	1.4247602115245945	-0.35115340286465707	-0.6429256047370308	0.30422551196753733	-0.40527740359020514	-0.2484374720863075	-0.6668665721747248	-1.379756573395357	-0.05175068321386297	-2.7242490650799485	-0.2538373013857672	-0.4167385664354515	-1.3068108240413887	0.8129673358258348	-0.06347311425456552	-1.0025683372401775	-0.4993097133266278	-1.9760726147960315	-2.5590826857364264	0.6541133794233371	-0.2694207772117697	0.7439345355949996	-1.7752468420151797	0.6101184308918068	1.06712889579095	1.564788473728239	0.6830551166061885	1.1040160792018823	0.28548725440417655	-1.3882306901564418	0.844770603007671	-0.6109745252889613	-1.129513281530434	0.7074059606790649	0.8820257490298282
0.994600718494998	-0.0696947853206771	0.010100849306506237	-1.457310814324852	-1.205167739597252	-2.503500438040437	-1.4297144933513766	-1.1285479629129664	-1.2009058574115519	0.31105098962640026	-0.36623826978369756	-1.4608953463659513	-2.2386279620514857	1.51948195063627	-1.45352673907102	1.2338341577363983	-0.46675860081077125	-1.6689737085069467	-0.08317252745070508	-0.7141764985674224	-0.8858035315665141	-0.9275213794513567	-2.766068829168893	-0.3049203078566111	-2.7471671455230324	-1.2455224952675519	-1.2479951656141282	-2.0036537383108968	0.3198090549875088	0.16610925408855218	-1.2765231208748768	-1.0469478444494835	-2.591833413982736	-2.8887885585620987	1.0159097380824955	-0.38654824366529394	1.1264057320572283	-2.1124066072860526	0.9869521660800167	0.35846492546615805	1.318077748354873	-0.06168250446159291	1.391724741017957	0.06887638127305444	-1.2344274810222757	0.006113868385499512	-1.1132133110911386	-1.3920724710582943	1.068400270997652	1.1702113270577046
1.248354216254223	1.059735425029372	-0.7092517163349559	-1.439644450246155	-1.0205278887060136	-2.077210719306589	-1.0776793620439682	-0.7092403450388576	-1.0659934315309254	-0.6588256249157849	-0.3088439648626167	-2.213617852438729	-0.9296689739390692	0.41559105712848227	-1.445157626532816	1.0398301860715733	-0.396129055014317	-2.1741314449090656	-0.012329294378489758	-0.5707540622773065	-0.7368001747307674	-0.8008216875721293	-2.829079369589908	-0.6042849367748683	-1.6885503984417256	-1.5485985394560329	-1.540648358247259	-1.5188159636880685	0.023088138617412646	0.09633414749286028	-1.0229314213871816	-1.1521622836134278	-2.3558759350712046	-2.2865670042078228	1.0272511390856098	-0.09825259691602312	1.5128710004108665	-1.6048236216659535	1.3520716747870092	-0.283079147379117	0.3511127569553082	-1.0772327894795806	1.4507914143353977	-0.059550338938067	-0.09221006863405574	-0.8177211250358637	-0.8997251979270036	-1.2199106998709683	1.4171962775105327	1.478077946198605
1.384221706012871	2.473761832809539	-1.1213387168840976	-1.2543134501610411	-0.35556290985407885	-0.7894836393583697	-0.18732958073707287	-0.060286424970044925	-0.41801571256320447	-1.2440447551521128	0.13994605174679062	-1.9458726568520848	1.0255296116085006	-1.1010516965536905	-0.9638690350435765	1.0666831281262181	-0.23851382787884465	-1.8622586826129226	0.486387206479828	-0.005347201954856969	-0.10448118487514059	-0.402418534731811	-1.5796329097469246	-0.8231210408188078	-0.034150466009238524	-1.1401755209160775	-1.2657270005297123	-0.2706882917267092	0.144673203167055	-0.21734476833168012	-0.35900199254370335	-0.6320813768580795	-1.3432897032554965	-1.0437792447801872	0.5880264555928066	0.47037722615127925	1.6263146921459661	-0.5878555391995949	1.6057875428510655	-0.5431953264143804	-0.8708213931126546	-1.6280534768092076	1.4427933698840854	0.01711684596199729	1.3654556004251168	-1.2262871511169982	-0.08419613396361586	-0.6654603820020475	1.624862986921341	1.7297039559795795
1.2078843261261967	3.030583584930885	-0.9609103966609785	-0.9413877099650513	0.2277335780293411	0.47495908996609065	0.6271594973434204	0.43447028163268436	0.572838084859983	-1.3072299137835433	0.628513918450891	-1.0434880861798517	2.536756850978593	-2.217486434223227	-0.2952758485649707	1.2995072455085612	-0.15379749625968295	-0.9730443449506301	1.0313517907261163	0.5963196629825138	0.3157757278838814	-0.07544605901695821	0.11928450938828927	-0.8747523296657883	1.3705690951372662	-0.4749434461175133	-0.7724713291457168	0.7893797375735256	0.5441512438805862	-0.5508110777816274	0.29955652508590436	0.2979068422159923	-0.1189867483413177	0.11153158708127879	-0.1220630917783858	0.9928434000051415	1.233380267891385	0.2539995638505074	1.645984516849401	-0.34772264357339744	-1.6557668638750183	-1.2278004526308395	1.465871819334473	0.31216290139116376	2.11707168515855	-1.0449010118394475	0.7577356268004258	0.06045570444053601	1.5213371902687245	1.7198586658261878
0.597163818918696	2.090478614161172	-0.23430817710297178	-0.5640503176341968	0.31650816455288444	0.933717194905388	0.7854862720009742	0.5451146400764286	1.5382710261633454	-0.9830080576701401	0.8004227687549383	-0.38314420130181753	2.8106217205108757	-2.3883850855715107	0.19665897637134674	1.443663949666378	-0.21674281400024253	-0.09063249632189184	1.2115784911110232	0.7863257946585088	0.04829087470352288	-0.0928123795910763	1.1803489096502269	-0.751668007848316	1.8635229106659201	-0.09117574517356382	-0.4702363112457046	0.9293718126253906	0.8484431912472074	-0.7226042511799335	0.5635000220574511	1.1367263653960682	0.6648473816981727	0.5141570522043876	-0.7582598057532202	1.188200641591258	0.36016048216121704	0.41601707908256713	1.39507267555738	0.08493304374372407	-1.6084687345248303	0.001313982808697856	1.4185361885075547	0.7115769282570903	1.5868718710422136	-0.429382230157215	1.0277572022142676	0.751288363055845	1.0220833138826566	1.2691689771773227
-0.31591389643429163	0.07961463479737757	0.7882701679134072	-0.1262724429758042	-0.040986961052896446	0.466341043501401	0.2689867258583278	0.37100060829671727	2.1339092522270806	-0.45751938727425584	0.615227862800512	-0.5900921712970487	1.882849193088181	-1.7077410394654393	0.37387364510816057	1.1531822765910458	-0.3158923451748171	0.32016797135133174	0.9303471062297797	0.4233634301008733	-0.745513767086102	-0.40538685938603425	1.061877255174683	-0.4767238271641748	1.3838510745036412	-0.18096616706225443	-0.4579281340847994	0.18063129760852584	0.7738788577519848	-0.7143861488375236	0.40487106862998656	1.4392766448054541	0.7548976591239124	0.06153837785256058	-1.0234799758669235	1.0329773126112431	-0.6529366879613276	-0.03224089555775316	0.8507642828331033	0.42117653215956485	-0.9171378009925121	1.435280925558032	1.0793991956701603	1.0398838878917467	0.1456467575177061	0.24876881864210765	0.5952789895860083	1.3269883527474915	0.2332214434090344	0.4191756775912203
-1.1617843408587347	-1.7848922906073417	1.7174598782728925	0.43108262933151004	-0.4222226689997674	-0.33886483343586643	-0.32034898577108795	0.23696098147763053	2.2431117236026292	0.17721362846006927	0.3926483068495384	-1.489981280012672	0.532606106577659	-0.7780971079101516	0.4304273650732141	0.3445723413122374	-0.2234893802376842	0.26094886024606945	0.46301212238903133	-0.1985060435769199	-1.4024213819241236	-0.6609836216906455	0.10347884946819304	-0.05518376494896727	0.466662981035874	-0.48385137635053377	-0.4445195784507046	-0.7517535674034947	0.3566010789362381	-0.6138640553973861	0.1896876789865584	1.1323977100340197	0.46116122810084864	-0.6927093228141414	-0.826037887276097	0.7576457401811428	-1.3308146824315616	-0.509642863379479	0.1254839348327284	0.4709083026045247	-0.16491757469592946	2.4025120031377956	0.33859822062428807	1.165493506500914	-1.1299279013891033	0.6459892366693408	-0.08162552895701285	1.8140249874565308	-0.5582189134909784	-0.5148503358557478
-1.5824838085695339	-2.406368767224868	2.227736741220072	1.1154535412768192	-0.42317020720177484	-0.6742432718364214	-0.2625590979979706	0.3966439617612656	2.006580539382462	0.8657808624369199	0.519179965417283	-2.2283132013209634	-0.32953087066731307	-0.19686745312466578	0.6922014627179097	-0.6847002734156431	0.18549092733870398	0.14095386049790046	0.18463483824071844	-0.5772879380291867	-1.3206430989503224	-0.48742080405728	-0.7958142797278436	0.49154425079454145	-0.1707517520875032	-0.5701777522035459	-0.04958409491082116	-1.0969665432311795	-0.10187089940507842	-0.4769914315648662	0.34731283324317563	0.5540177312478753	0.35437558501257344	-0.9558191246084572	-0.29935593566247576	0.6302881341112299	-1.3650608459033322	-0.39800171753834507	-0.5723542879938305	0.30861755286869474	0.16469021547246976	2.6042374096708953	-0.6337222770553798	1.0694357294115109	-1.2877924106402072	0.6483918635354711	-0.3285022791112841	2.214381887790546	-1.0227960725448262	-1.1101233878817802
-1.5087485568680732	-1.6269784793145878	2.1775743854968255	1.7575011959451816	-0.010148078288642722	-0.14781904085232245	0.6302044017776355	0.8045401856224352	1.6670531210491213	1.4418593418844008	1.06243251832657	-1.969866794057262	-0.3067681587392174	-0.0958027332409449	1.2801968637215395	-1.4546948871680614	0.7535052708128777	0.37408720264284256	0.22564444582540946	-0.40130373909227024	-0.4666513786298568	0.1968074430917915	-0.8775363704468903	1.0450850138316308	-0.1380409195814969	-0.246108029662134	0.7799766302606372	-0.6192652014326332	-0.30884040003332147	-0.2678152060869334	0.948536809906758	0.18083435922051133	0.7532081069235553	-0.3136617464210714	0.2935480867298	0.7152840994760442	-0.8194792535904567	0.4496995482584809	-1.027712231559255	0.1614021234864455	0.058523087697979474	2.196612898865818	-1.4511800418272376	0.8348482859557732	-0.2602594426776295	0.40463665097067797	0.17817132650505496	2.404754721113873	-0.975144936471354	-1.1153514822200885
-1.2039164853695388	-0.2984651500032466	1.6260385924193541	2.041949956085127	0.4630929643624991	0.9257650295449982	1.7914195575456662	1.1596164822035864	1.3674524078217356	1.6114362929642247	1.6407390001805855	-0.6002248026357807	0.2918700735216012	-0.11194556861634833	1.9465353190580472	-1.661974613503203	1.0965433414534478	0.9882070409836884	0.3742505266726175	0.2089232088331893	0.5906614534337825	1.104078576093157	-0.06547379150577351	1.3836572815537507	0.3952005453843781	0.27250100000572036	1.6263705692034478	0.2601851312530931	-0.22121145759143138	0.07014611379565021	1.5747332347609062	0.26218378068941717	1.4465572367995847	0.9394466963400959	0.6937300927729568	0.8169299372844204	-0.08910958960063396	1.5715120438741232	-1.1346291542538025	0.174544820019981	-0.09274419470555868	1.5444336583704847	-1.7734090662664281	0.5737218369191461	1.0786768757990048	0.1855540066689259	1.1257107483763804	2.186422713753966	-0.48929188600444556	-0.6318598758411763
-1.0149219875325686	0.43389540985197533	0.771310429781276	1.7362254484661368	0.5664143872962537	1.7831398850632432	2.3323202470711695	1.1788716909208143	1.066476763838294	1.150535890730711	1.6887832807878242	1.1491528930785673	0.8075469687974316	0.21061619143227273	2.251503637495219	-1.3968638866592307	0.8998904570961593	1.5855056614230143	0.30818479086479134	0.805987840742702	1.1212271350927547	1.7889343852933222	1.0248165037821566	1.316165040343158	0.8926305155338566	0.5483565416762559	1.8903926171465493	0.8583327447101257	-0.04676265756517699	0.5034033139117794	1.627800654076051	0.6508079484812341	1.8933332179252673	2.026055827975445	0.7538473241146812	0.655408388076452	0.3537207086298203	2.235834698739606	-0.9620748045011971	0.2694812709903112	0.07922015329991519	0.9131935097085676	-1.5540839823646797	0.34635305357765367	1.6222155905523152	0.17742251348053031	1.8090267193933645	1.464128353473899	0.13267880904935195	-0.05157086888679193
-1.0498807256426637	0.03500446200034353	-0.13729735835777926	0.9480135491344985	0.15018693456262694	1.7935607937276257	1.7866399198723177	0.8511333340938221	0.6242425065020584	0.15728451897958096	0.9160220326563574	2.24702533263777	0.7932530777179446	0.957848703405907	1.9432789711913407	-1.0377568011133986	0.2209044670136868	1.681997283066247	-0.07158042792643256	0.9683493267398846	0.7682694259551587	1.9613786785520957	1.563424671626652	0.8660858396900135	0.896048981253609	0.28977692411813577	1.2855722132642748	0.7648474746130147	-0.02734659937497219	0.8865373779945471	0.8438673922955914	0.9527840562226475	1.7188347072541008	2.2830109031425283	0.49027910523359414	0.11961008886255106	0.24189713084356976	1.9885889867216406	-0.7180516629189447	0.2204398850855126	0.5307759867865869	0.35602770639114223	-1.0680547506877471	0.12687414398150298	0.9294964376640206	0.34814971376114	1.702766117792739	0.3966400570726198	0.522125294198134	0.20896530914190628
-1.0869789501096652	-1.0572448558342118	-0.8770095479332464	0.1557317351589935	-0.5498230125589592	0.9073353786871464	0.5353503290793058	0.4421825131133549	-0.03282540625400623	-0.9019968891376183	-0.4237530319170939	2.1240587994577855	0.3141438109978538	1.7320775939197723	1.2050680932336317	-0.9218053780536207	-0.484712841632446	1.1264390349384148	-0.5258328490738561	0.6064265427382549	-0.24179189517319535	1.6433595220065569	1.0879985728402117	0.3209498731997535	0.3702197946496209	-0.41704803650801087	0.11085707886768537	0.08534696204053512	-0.21800888541833577	1.0550895997964873	-0.4259749853108733	0.8560069292752295	1.0602939264377171	1.6449971839391109	0.06915376176893501	-0.6219822646441123	-0.36130832914413225	0.9851237590631192	-0.6271829291102049	-0.12266482026593326	0.8136415382837305	-0.17378642451607032	-0.6968910096277252	-0.16450514585370235	-0.4284681297919469	0.47102604954870436	0.8818549005169832	-0.6354931035338187	0.441350304103881	-0.01566748260618236
-0.8130780918084435	-1.8657812343728992	-1.306220079783549	-0.08744586092771632	-1.1196194555139933	-0.3492607998299608	-0.4686872146153844	0.2529298316398185	-0.8116135237388467	-1.4535939036445917	-1.6836283216430625	1.0406296381291515	-0.21436409947025584	1.9827673948615347	0.5353623057654409	-1.0802118474497997	-0.6833893015741345	0.2393890260295337	-0.6927355513762439	-0.013075410457972328	-1.3249545262711184	1.0671845599636611	-0.21429322985404525	0.05316447588396433	-0.3052702123044668	-1.1791145270138115	-0.9463287885357562	-0.7334412437836252	-0.4616706776350839	0.938600670387964	-1.4283557195998073	0.3642357493127616	0.44833859356952865	0.631442961104702	-0.27524294117828363	-1.2418643290309748	-1.1460838653059402	-0.13572430105272007	-0.7977560126613948	-0.6678849947948765	0.48186768759060444	-0.6606410181173292	-0.6529982301500007	-0.5823802918175834	-1.359370570188175	0.29087187997536623	-0.057475457439837216	-1.2489546625532195	-0.09435921743852152	-0.5515762001698216
-0.17562303172731905	-1.7001498944455586	-1.3921064290224283	0.4159202772291906	-1.2818111063908846	-1.2839513298554717	-0.46656515051091074	0.35830085833486236	-1.4902801055382027	-1.204324890268042	-2.27647612678009	-0.19561010417884392	-0.44789807014877575	1.4876808065850982	0.3469638543224818	-1.2575515649268987	-0.19261411495512665	-0.4356937480866842	-0.43278022878424927	-0.5131067021989478	-1.9598930531629801	0.4474007470122131	-1.6690172322433057	0.22928912632707948	-0.6641998080578465	-1.5758270997746502	-1.3225224874284058	-1.2696068513321257	-0.5641597270040647	0.5866380717307944	-1.5621890177716613	-0.2349348295277092	0.3302438540247612	-0.12306194800443844	-0.3647613289338519	-1.493477672862723	-1.7520775935487387	-0.7196014473542888	-1.1621811307434975	-1.1230092043734368	-0.4604334564921021	-0.994598183742187	-0.863063665121289	-1.0797129128809955	-1.1594780784778944	-0.2704270838137629	-0.4966232971235188	-1.299823362213227	-0.8341015253239429	-1.0356907696024906
0.4927601299431762	-0.6783438879180964	-1.2048487895875708	1.2979367917551161	-1.0529178922801936	-1.5091682781848896	0.48200144250364724	0.5654816099410699	-1.8506114677664354	-0.34024520389044804	-2.063569530896706	-0.8799684604351424	-0.3991616674432834	0.565024817636732	0.6258172686790267	-1.1762862115527637	0.6438357963411321	-0.5452899533399871	0.022018256745335068	-0.6954412146132528	-1.96327209919844	-0.1493233844557288	-2.553629662824462	0.6567752860158239	-0.5257929340392707	-1.4080959517936147	-0.980774469585526	-1.3600730984665816	-0.4890263761891835	0.10167308606688658	-0.8296146997777936	-0.6084462861398195	0.6674541366112162	-0.3753247244844844	-0.18033417082818456	-1.3654755667000047	-1.9328593237739047	-0.5416586742512656	-1.5238838070758374	-1.2140037418523562	-1.4746426919516635	-1.0811523625193955	-1.0828633493093478	-1.4901114203190045	-0.07816302497248251	-1.0031250771943345	-0.28306205548063534	-0.9550602922128152	-1.4318831541054664	-1.1777117684504397
0.7209003995639409	0.4514045609718214	-0.8775714056308551	1.8510678918130312	-0.6498501545161344	-1.1288163268330436	1.5364157089213286	0.6180833787533597	-1.7985320533483153	0.6334208295651395	-1.38125521126799	-0.8805711469987274	-0.3573534633245337	-0.164128805434047	0.947713420612444	-0.7958291125945942	1.203038884854707	-0.15612508896825092	0.25972572364097773	-0.6376096392950873	-1.4730697473639556	-0.7351678139682097	-2.5043375164132815	0.9235244325170295	-0.11915350980329703	-0.7560000599868919	-0.3774330667861645	-1.0752747436654913	-0.38570383865811997	-0.4296901687365511	0.18136065617783553	-0.608687628367056	0.9754813706356327	-0.3873408752820085	0.12879558106498357	-1.0366383695163528	-1.6140505676027468	0.09247288392142099	-1.6725685292372605	-0.8970332740162195	-1.8599650470346514	-0.9525016811582806	-1.1163758647287252	-1.599137628207924	0.9265102660707577	-1.4834653516111291	0.19631276331812272	-0.5401790958262768	-1.6269517362478352	-0.9366021309571193
0.3150141179268785	0.979547188994734	-0.549206861047996	1.5491691072207807	-0.27720083739948137	-0.5568449804516205	1.7461057058888756	0.4399286084979471	-1.3980000313425194	1.2748712831780036	-0.7221440671628069	-0.5856159545616675	-0.5564496281956108	-0.25822614299046864	0.8415106196705842	-0.33659302095408017	1.063123417100769	0.363259105943518	0.05123661645101477	-0.5485928739406276	-0.7564500831469982	-1.2426571044320167	-1.6629688314602316	0.7308819955605312	0.12043943307343292	0.12909538157915976	-0.04596714719276883	-0.5623325277895662	-0.4324785706281903	-0.9294803406718417	0.7595366609324925	-0.3268345094284573	0.7738000617579597	-0.5788949807024402	0.347415512614381	-0.7000345163215391	-0.8701413479382722	0.6295106254321278	-1.4909903179394715	-0.3899698481965421	-1.283193152963609	-0.7531964649507643	-0.9402038874960982	-1.279788629164413	1.0160814791516357	-1.3166909778978746	0.39209522174125516	-0.29803301030328205	-1.3624033685510042	-0.49668471187244706
-0.431606197447716	0.7998900659908382	-0.3200215913388795	0.4569660440230621	0.0010513858377595078	-0.16881750570662585	0.8033174440728894	0.18043005794531153	-0.820881084812843	1.486401454144807	-0.3654081057384236	-0.45082010786525784	-0.9214223498736605	0.22056761483503898	0.18538863532383476	-0.06382828244229759	0.3196688640993091	0.6695051071282737	-0.4429335055013432	-0.5409458811303549	-0.050200322303755485	-1.4764101710464521	-0.5315335267911981	0.1359313541719785	-0.09577497295346403	0.9624649242647566	-0.17039373951006714	0.047185349715588826	-0.6512617229943513	-1.274110494774455	0.5941806126357133	0.02571557212287546	0.03907624608464918	-1.0605054227069923	0.338933001622503	-0.42787709018367726	0.11712410784969392	0.6892980919860775	-0.9944887983082141	-0.003965972051446511	-0.03278774784723832	-0.618996996252891	-0.6449170646983325	-0.6101890434664483	0.17272228749700033	-0.4173771911598825	0.07185501055425786	-0.25964223201557435	-0.780919453189143	-0.08966742305379902
-0.9412394834022917	0.4149006763268138	-0.2378818290549967	-0.8111529920100585	0.2244752642345723	-0.07245929639036003	-0.7287454921597298	0.02333119940787938	-0.26441546115019426	1.470061922695404	-0.25611317367352615	-0.581237960147288	-1.1251699684452978	0.7945417201181556	-0.7025121883163502	-0.042779363453596043	-0.5227350737672138	0.6828702354946597	-0.8067158431123256	-0.5285957398400659	0.47818256180900576	-1.2563358299476466	0.33719673898411295	-0.5128834803602684	-0.6903232718356375	1.5043133387099104	-0.5034879472107257	0.6135984760561507	-0.8707342387984375	-1.296452318200433	-0.054587000388014825	0.2681238429058744	-0.7516447082696772	-1.4844926850956845	0.12113922350025491	-0.18540244778475407	1.0947043742635678	0.303500020606559	-0.2990042294857111	0.08217593891697177	1.2009142855748287	-0.5825908934439209	-0.28580076393752213	0.1217069035259359	-0.8124909243530051	0.8592538671689028	-0.5112005716930766	-0.31372408719117106	-0.11301048685688969	0.18053425802656975
-0.8061199268070244	0.43284868217482153	-0.3047735743616076	-1.5582498867794476	0.4259555768910797	-0.13284590678463204	-1.8730595810903576	-0.0402497157409324	0.11940722292604965	1.4326509668722363	-0.18285259609777893	-0.6941796669818141	-0.8908979272043334	0.9731307996555919	-1.3449338911684985	-0.09107062363507427	-0.9786750801419759	0.5563080482341567	-0.7216408348085	-0.32825357075366135	0.7221325387147374	-0.6232441589890054	0.6331545879814376	-0.8897706549569503	-1.2908464567508717	1.6001401954240126	-0.6599787030260544	0.9645019000847622	-0.8687871531268327	-0.8956514544279456	-0.6388679437412571	0.31210948004525835	-1.0320247478109323	-1.3538730319341028	-0.18413611048775397	0.05420709838795199	1.7948865917603587	-0.1762837947396949	0.4416698001782891	-0.07230401202492037	1.8252210026414277	-0.6032682391403822	0.1851894128123841	0.5618928941154993	-1.0326344638422909	1.8589372036813738	-0.880497713254642	-0.37575106443734974	0.46057540174358014	0.37453138288121857
-0.10366183571627414	1.0250878224322577	-0.4780314567605286	-1.518972438123857	0.5898196061637732	-0.161893028110751	-1.9829402454279543	-0.22884309966742394	0.2696156262658149	1.3356872428892232	-0.038610751237665386	-0.4408020543648048	-0.25381490235146165	0.6239209771013171	-1.4993871245630261	0.036772529544028446	-0.9528693315665551	0.4557358720740873	-0.22759944904848303	0.14250817589155595	0.6762371525918853	0.11339195658030608	0.42751254074918976	-0.9677587107437795	-1.5131607260212723	1.2405097966635468	-0.48502572368051056	0.9808807936222886	-0.5589897505278558	-0.17321961333293637	-0.7835793381211761	0.13718008378479252	-0.6450159843587181	-0.5074799429250801	-0.4739391475280785	0.23562344586644193	2.0329290768343853	-0.3876420751213458	1.0848248530511881	-0.2504751304765985	1.7185157827464768	-0.6741638151461288	0.8279556059938579	0.5109170518716792	-0.23594658077112696	2.0002622904817366	-0.7697613491670934	-0.474515786965637	0.8795547759737443	0.605946894113544
0.698341233656418	1.7980830748697934	-0.6595187283126915	-1.0057478370727178	0.7124640482127882	-0.07579847528612745	-1.170753496566279	-0.7334492319955603	0.23590639954652368	0.9317320217070488	0.09133721930035958	0.24129553982941346	0.45528288028194963	0.020517869376243225	-1.3199741306695658	0.41123411148614947	-0.7421682609886652	0.3899035433338893	0.32700383742746414	0.7539941143351947	0.5012318622799259	0.5763492893291278	0.10137666581121506	-1.0010649355966683	-1.2211262208527112	0.622765982880198	-0.1583833031227998	0.7432075232372397	-0.05411583021750968	0.5549541220519687	-0.5316473390750678	-0.23394562677126646	0.018141294612945037	0.6658203467603336	-0.7401143917956301	0.27388907757740333	1.8064572808609154	-0.2250434124430048	1.520088542847538	-0.25852305363425276	1.2081477721371683	-0.8676647659927856	1.5576559694210628	0.07270603825311621	0.9731820715738773	1.160435785718232	-0.3376942750124888	-0.6704857956098269	1.1703668163969723	0.8948717784722192
1.1530697572115505	2.1441541174069623	-0.700823164058886	-0.5879400270547985	0.8652545527253955	0.09728817991336097	-0.11784957547719412	-1.4434876157158512	0.15932963743970235	0.05357411509077913	0.0719839786854333	1.0589427368739541	0.8826654957385517	-0.4354532064216751	-1.16332377008253	0.8560080470902159	-0.6967913246079349	0.24793263145405853	0.5837731750666613	1.2368186783530284	0.4909444431829541	0.6217161613469104	0.10408839801520635	-1.2309796428578808	-0.5715712231290507	0.11732467277502509	0.034522269031604935	0.5588665927403694	0.43707137408366864	0.9333238507209931	-0.203849352411511	-0.7095765890478403	0.3630079048747517	1.4928601951450695	-1.025949147259161	0.1765544151824922	1.314325722874504	0.12601533738291745	1.6794722991395594	-0.056590082752216025	0.7287090958630189	-1.241718374712065	2.1002155131393994	-0.3904807555455976	1.6502008798390375	-0.19259307241602205	0.008272045328134576	-0.9007554964839507	1.3536538711346326	1.1208875436457868
1.1912103854177245	1.73479399676381	-0.4598325555162442	-0.5977943732556602	1.148666324538794	0.3149850234129206	0.5151171593971124	-1.921627854497571	0.2008487710068499	-1.1183727320816221	-0.08398465616244001	1.6083337052705942	0.9315177981043267	-0.5566967771725798	-1.236265791592381	1.1022096100364043	-0.8718106165192134	-0.020754178796959278	0.4514735897887173	1.3729180807491883	0.8804538857516225	0.4690716187257782	0.6650523123061945	-1.5971387008958562	0.15642098275555327	0.07867285795251185	0.015216088135606926	0.7641868638564093	0.7704578451075287	0.8138082418432774	-0.04960007015449215	-1.1038899751639641	0.1127653791225792	1.5430086230771027	-1.3128352490665847	0.09454912289897145	0.8486455107926638	0.3780893254799156	1.5540434429449652	0.24765911061137413	0.48340562608214926	-1.688998234671841	2.1449117513638845	-0.48925733936864574	1.288125076308919	-1.2514315100930338	-0.004907920869942861	-0.9332597057846665	1.384835692449553	1.1176993164192932
1.1115091332618814	0.7469337422506476	0.09888588505860768	-0.886531451183835	1.5537610503536423	0.5902618308858452	0.5609903044153929	-1.7068278417299683	0.4389276240131426	-2.074646838154681	-0.1832928312296967	1.6877708846262338	0.8050249177612789	-0.49061170672475196	-1.4130288443004524	1.0215745829904488	-0.9915299064978573	-0.29248720126011285	0.13446462455208416	1.144947239251097	1.6137055057629524	0.5155335526958426	1.623030420827747	-1.741145395798978	0.7765660673904153	0.5900038061500192	-0.009009730204872111	1.419284649929669	0.9365588379632701	0.3673789268563466	-0.02616802993097724	-1.1990134743148733	-0.45708764494707943	0.961806695292635	-1.4646385764174896	0.22272120101060638	0.6130615273250114	0.3756415076863476	1.2110355051550155	0.5084771825828736	0.38016389368581893	-1.9023563723893564	1.591638041963697	-0.07369775126375977	0.20779134427725857	-1.3757795648266078	-0.28167579396581716	-0.5175436048275542	1.1878393886553602	0.8258944757047709
1.2341920830017328	-0.31432301732684936	0.8288368905262972	-1.0164697037713328	1.875757933354038	0.9519877730640074	0.3413888541103622	-0.71901298270641	0.8009556671787553	-2.2970058613015754	-0.02661978705554178	1.4032271438091188	0.7888553890751822	-0.5422421082117008	-1.379384594291174	0.7276580330752227	-0.745547932630092	-0.35727151170327626	-0.07932102146264516	0.728460983750246	2.292073732165759	0.9672609210163405	2.4903984384334894	-1.3218957822687079	1.2703291783289214	1.3449548090301127	0.22063014215381896	2.167595560791958	0.994485087106686	-0.05071256449447105	0.10559591796650507	-0.8951337334896966	-0.7725776273922146	0.32277189203105483	-1.3092465906296291	0.6205525725210647	0.596230081967434	0.18557578481405287	0.7860326863813704	0.647881498449284	0.23928312895334056	-1.5474714242366123	0.6817519147696496	0.6560334792306637	-0.7348027195260524	-0.5247901840628844	-0.4739360457306874	0.3747724180168755	0.7547557789653465	0.368070362028026
1.5528103303638694	-0.9903488163113818	1.4346780088431186	-0.6910264285006638	1.8081936451847178	1.3426555804681655	0.26245036179311426	0.5867159318777723	1.093023953252018	-1.6337070875421615	0.38149634716470926	1.007708481755646	0.9782472309667655	-0.8741406731251524	-0.9563807368387415	0.46323664286716704	-0.1236934119995125	-0.13341221230970524	-0.05963900236993165	0.34603931116484604	2.412980590592683	1.6064807949755653	2.7355880171018896	-0.36520877384663286	1.6817597665505808	1.8087875757257217	0.7007488866273777	2.4359118323083098	0.960554389438131	-0.17991541933721267	0.48575378259400676	-0.3275071750033096	-0.47249098707158715	0.1272151922077461	-0.8003235274018826	1.1152842895928734	0.603645258095048	-0.006027482865463708	0.43557635191607474	0.678599021207628	0.0325583019791536	-0.5401526820368634	-0.12084687182004354	1.2807496524020616	-0.8457530164696562	0.6960966980497562	-0.3233382317811386	1.436274526364999	0.21574310960898388	-0.02447469094862252
1.7145015434673212	-1.1210386832551278	1.6290103371054308	-0.034102185649964346	1.1821725574789608	1.5738150059384575	0.41502080784974876	1.4843386942551824	1.1272346701968734	-0.4332191334584895	0.8007391150227361	0.6569418671487166	1.191493195975217	-1.3398455173032915	-0.2982674840915936	0.387375935751483	0.5329744267265645	0.20637556014825922	0.10114110165476292	0.10955324991717788	1.752524692896952	1.9226289826714242	2.1177389631261674	0.6782064500214762	1.9601947465814171	1.5831190642033415	1.0948673614402131	1.8621445830377896	0.7785566984971114	-0.04274359665154627	0.9556786963534765	0.18613499509308615	0.2729360872993145	0.38376445835169803	-0.10882450708686084	1.390871794198826	0.4317968711021205	-0.08001082324860728	0.2694356018959272	0.6507831189972368	-0.08070369677831327	0.7998872491624146	-0.4273123700667559	1.44334269769112	-0.11212800928841772	1.4333998946496482	0.09178026743233385	2.167062056723011	-0.2013954833077974	-0.1770371109808195
1.3504630836868061	-0.826013122356505	1.3206543199353435	0.512167370148937	0.1560596320003961	1.413397410007463	0.5300883755634533	1.4797413000512836	0.8611130250366011	0.6663351567243033	0.9440181345601456	0.3132478036544421	1.1358125534123684	-1.5769303107480022	0.2154542914182293	0.45714985906681016	0.8146179825148446	0.3422391310233096	0.22003356983149988	-0.02694133412138362	0.5827032881664833	1.5304418037541163	0.8542811997717523	1.2409101243315874	1.922583642882515	0.7065822237345671	1.004244938158682	0.6131900426775996	0.4055150216164255	0.11429806133654612	1.151360817574053	0.3680733829715895	0.9033507453067594	0.6235080245742738	0.4581846772950094	1.2063697781690348	0.051075671568079434	-0.08632451774756128	0.3055061911310477	0.5905378401272242	0.06321347931557023	1.877762224320586	-0.17490119946128888	1.0773341246636836	0.8477297215948587	1.1693275133439356	0.4260580687740988	2.1909784941593258	-0.30965972369247363	-0.09160817168213599
0.4529295847665363	-0.322957587433737	0.6899640546030631	0.5571637614998878	-0.8304662044344451	0.7579322363031962	0.28875404507544933	0.6596514002443915	0.4381627267227619	1.1322991666587083	0.7165204302105338	-0.13600594580317782	0.6699709740078161	-1.2722191530504037	0.29139841474675027	0.5001733609118937	0.5935341380050299	0.07483127122134474	0.1972702393060113	-0.1812962062458798	-0.48395464141876043	0.5335054781086472	-0.4976870402556858	1.0613843999080435	1.3917059476388038	-0.3561413825283315	0.3506821447360152	-0.686692436039475	-0.07923868018189248	0.06232539292979911	0.8132467511337932	0.201614848190574	0.9296928890298262	0.3273467329731492	0.6601095631247577	0.5718211095553785	-0.35089916138489013	-0.18035898836562594	0.4770149145700375	0.4874910409660309	0.42760724537371014	2.1759002811760064	0.3607084534623603	0.42448020117666724	1.305181266377555	0.08149382109613933	0.3807143033613818	1.5061377176791966	-0.09489960639562066	0.07840259764328227
-0.5512649481597931	0.21022998911182011	0.07356728893232001	0.06714312729249039	-1.3364821190063751	-0.24349001484692093	-0.331914771166317	-0.39315115102694864	0.08770115786625447	0.8396859452676638	0.2845282320774295	-0.6866864718562945	-0.0650418225206011	-0.3921519125111607	-0.042500220452079185	0.39539405928828436	0.11867794125697342	-0.4803900061169609	0.06920771199795105	-0.4095920815102186	-0.927326103936703	-0.49254913028642794	-1.3711456337698285	0.36530290390753833	0.39684398691254213	-1.0462528066537093	-0.4849433702489327	-1.3861121375371386	-0.46732934326808234	-0.20990548430817166	0.038982167476522694	-0.0528825768989686	0.311274703416419	-0.6055480080687548	0.4794785931951521	-0.25666850966561666	-0.5075144165896804	-0.457987920234591	0.6801816864704573	0.3293585521417091	0.7583386794494373	1.586891393890124	0.7901226841071317	-0.15440680595288514	0.959830423098207	-1.08507131591478	-0.027598579482830506	0.4753368478839634	0.2691979783769385	0.17343986430391672
-1.109099777280085	0.6381444563613492	-0.2705103481570012	-0.636851567447761	-1.2262015084009459	-1.2229467867461283	-1.0038829132821252	-1.0489995726021235	-0.04392723823180706	0.0992551936109617	-0.08468146762304146	-1.1512509593714277	-0.7490784370826431	0.7791400832863739	-0.4754557455396652	0.18768582326499766	-0.22491116250136156	-0.9556465490652183	-0.07809951252665827	-0.6401040285242403	-0.6930586059282381	-0.9205765735246756	-1.5090771738473245	-0.3386685128988438	-0.748460962256679	-1.1105939356101178	-0.9234540168602136	-1.2648948082813836	-0.5500435861079972	-0.5098056413151529	-0.7458927316693963	-0.08597834638582544	-0.5544253516876008	-1.739584745897441	0.1020011465785867	-0.9500977026361707	-0.2904658193037981	-0.8391203164849005	0.8197531887423227	0.136156422825919	0.7773454204853162	0.48757202468662203	0.8824114290662338	-0.4218979778456869	0.08877381107874373	-1.5486920962271522	-0.4806763582054292	-0.4307174314238422	0.5415896026414967	0.1619305603815136
-0.9704805992556677	0.8186752716605139	-0.3371082534643913	-1.1438458637484576	-0.7563929013415489	-1.7807169791082746	-1.3249518040280575	-1.0825578170188865	0.002694721491555466	-0.5674207089311437	-0.2548427321052173	-1.2840488664146221	-1.1188964972792128	1.7987361257110177	-0.6717797668530177	0.03455990797928678	-0.25601713368423457	-1.012795761502344	-0.21442051428011918	-0.7270211426858749	-0.20689628590420014	-0.573759800643859	-1.0681177163785676	-0.6585834692189273	-1.5846057882588802	-0.7565772014973297	-0.6480140491636721	-0.6627673339361182	-0.2844418748282077	-0.6315856952609894	-1.082906893511911	0.17601012514657752	-1.1783104620075722	-2.4176508921306894	-0.2504216685452462	-1.3030692105802857	0.163307842453352	-1.1060668261882964	0.8214102323758944	-0.04504380027521206	0.40875188333998824	-0.49601826978941654	0.6730089827458294	-0.3850651722949076	-0.7406018229290727	-1.0429724284736863	-0.633551308514502	-0.9315249268451807	0.5751308467269708	0.14185035791238146
-0.37312489827278855	0.6300788820717457	-0.3413894766933681	-1.224712616066031	-0.371722783598503	-1.7079116045089546	-1.1627297530231462	-0.7719264291084011	0.045337051668586294	-0.7400881843808834	-0.30475092519037017	-0.9816917136409034	-1.136038725223424	2.2979407200814768	-0.5103247658515712	0.044509963113668165	-0.11601782417964085	-0.6134137456322839	-0.37125802866275165	-0.5763211066753852	-0.02247584788531165	0.10793227871647573	-0.4608490279451028	-0.569347599970005	-1.7735109027698366	-0.4488519956770409	0.12495376435699172	-0.18974236164324587	0.1476590722376747	-0.5249148631660291	-0.8056756442944997	0.4901960482822631	-1.3345957062160367	-2.2337200033050104	-0.4720730793221328	-1.3076598434934115	0.5203836296713399	-1.070165078973659	0.6236681196742023	-0.17798441559095415	-0.16783272398042307	-0.8643391787274901	0.3510032037684728	-0.2322969514762928	-1.1025756382859835	0.010121686468574472	-0.3997483554271596	-1.0530075577382065	0.39135831176415914	0.21000513474956511
0.1640275378124516	0.0852800143535141	-0.4984799316653888	-0.8989148132378896	-0.3708357375530545	-1.099165143109943	-0.7501851740579384	-0.5894343140115382	-0.08272545754048195	-0.32292476652108326	-0.3927479586811302	-0.3765750502237578	-0.9615265606299833	2.1449608512646794	-0.11135993521757641	0.16417491706861775	-0.06701492095833188	-0.05184706795428115	-0.5539010789396557	-0.23939833323741527	-0.3902419964575692	0.4007602947102551	-0.07155384115317331	-0.3236836723275727	-1.2964931853880037	-0.5238247937138638	0.8051877500470219	-0.2624723700099781	0.45003536686226203	-0.2838092219352433	-0.1434676631632574	0.5138785155259755	-1.132802965369063	-1.2843098764227592	-0.5748114435127938	-1.0783698273483573	0.4752309315210664	-0.7294525342330107	0.19093425150196275	-0.26631436792979835	-0.6790407506147488	-0.5105033601787411	0.059382429271349346	-0.1650171968044448	-0.9472286082809733	0.8259628789961478	0.0003802939175892948	-1.0022885595840938	0.12072918443738988	0.3267716407633362
0.24981724018101548	-0.5927470513004529	-0.7987167083627403	-0.308842776841703	-0.7042364565342062	-0.2842581053143983	-0.4538146751181898	-0.7622445373613804	-0.3926174958321354	0.4163691794949252	-0.5452375627420736	0.255494901242144	-0.7836096876491236	1.4642035467889782	0.33105911957075396	0.2201896703546778	-0.181341578768651	0.2735731214414557	-0.6737029369376313	0.10313374833997997	-1.0834528166769275	-0.11211417063494811	-0.044264971080755625	-0.14713495023443093	-0.43595161785141445	-0.9341688446844355	0.8961278423894689	-0.8287260056439107	0.4148994066928773	0.005570441236935519	0.4623703726559624	0.13980851016473367	-0.803436246812889	-0.03627908487702458	-0.5622224356241914	-0.7262286988947103	-0.026358176405966535	-0.28408327458383487	-0.4336992137840253	-0.34217477703534177	-0.9812290614756238	0.2733922712978708	-0.20147065848096987	-0.26210142723392	-0.5196787879465496	0.8317649415666896	0.25550612431438563	-0.938957027855526	-0.12075870924383585	0.31805356296446885
-0.11332548602954232	-1.0588101188929435	-0.9803567830911135	0.4152997900372073	-1.0476803542118076	0.3720946222785162	-0.4351543376011515	-1.0749926113518207	-0.7295373365876556	0.9946863558631317	-0.5882431988319679	0.6867984796976306	-0.6590804532890508	0.5338755976394848	0.7221378671924927	0.07569761905665887	-0.23792503562062514	0.15815855815768795	-0.5940111397348716	0.25879745932521	-1.5914425111212926	-1.1624376176976183	-0.2587108187430868	-0.02091808346995511	0.43171254767702605	-1.3122124451689707	0.38592323015352653	-1.4633516900460923	0.06528696707587492	0.3706210455801346	0.6728665552915626	-0.3575027141398647	-0.44947912026352105	1.0272994266827034	-0.33663864412952704	-0.3003774218540824	-0.7246554758753373	0.007674937477100567	-1.077661882585855	-0.4242812386284686	-1.1445206840402882	1.0153924924849653	-0.49540020925606687	-0.4594682864884166	-0.1131238024391027	0.060500550530964654	0.23851931446340963	-0.8464745202472617	-0.2996737382283852	0.03384586355612753
-0.604144567413384	-1.0708524614271506	-0.7444029430032707	1.1585877781886096	-1.070587312873614	0.6699553642964303	-0.5181950442573756	-1.0718581830600502	-0.8965692458446555	0.983608582655854	-0.30434071125885365	0.8640119936328153	-0.49842854180675394	-0.3590373924254902	1.0805237447509515	-0.24215315006549132	0.06144697350178672	-0.2837856582250885	-0.25932242221287594	0.15450939468917885	-1.4985448712785183	-1.9548715545801445	-0.46493365324932306	0.2514278499687084	1.0581769911856365	-1.2760381190875647	-0.25852409638967633	-1.7158582663009332	-0.36805722134800534	0.877850707784892	0.4593324210092016	-0.5227484746383683	-0.0087744087081157	1.6732385567491266	0.2300284328633153	0.17235612664898908	-1.1951866254470238	0.017632744981937027	-1.4668941783109786	-0.4873885139177702	-1.3322013326834914	1.3453779401868848	-0.8018765179144348	-0.6248735249747117	0.11307731609185287	-0.9185277500610196	0.09658927586242133	-0.5990554028028527	-0.4266197827896855	-0.47233756809741617
-0.8917150478301711	-0.6777039301951616	-0.04592752949377404	1.7368844795739016	-0.6788028049922454	0.6483337392693372	-0.38284993529484157	-0.479430875877296	-0.8094648028459043	0.28010137270361257	0.32251528097897236	0.8757155008160799	-0.19170038225436495	-1.0252167633639515	1.4091260254867248	-0.5575240435051153	0.7571687201377186	-0.7514164896691496	0.2182754446312526	-0.1169527419899414	-0.7541876804199178	-1.7674015390798754	-0.45749229664057417	0.7794377746394171	1.392367375674301	-0.7220163384838529	-0.4815027705284433	-1.4196335087529193	-0.6129509616478651	1.449821734415543	0.07225340903045166	-0.11730440151671151	0.5661990573968856	1.9180160629484568	1.1061917444090277	0.6206937282017719	-1.117783511623577	-0.17244676377691998	-1.3664671593062296	-0.4762719046837578	-1.5982603524711032	1.174520890302579	-0.968857387364225	-0.6496173593127988	0.14381682648178584	-1.4579644625290291	0.08865737421985187	-0.1428430704130911	-0.475031535136718	-0.9215301382272835
-0.8890568081266493	-0.19998856727384648	0.7885924551931625	1.8889785672721677	-0.05848935564888739	0.4984464849725409	0.09421585188954737	0.5072519952104322	-0.5598769603958054	-0.7785515299935087	1.0078930396843766	0.8121241368065244	0.2451418241610816	-1.3980459196498307	1.5874935979542828	-0.687590486383807	1.5055693875205547	-1.0155299612055002	0.6091231135236945	-0.3695262431310958	0.3292349745706919	-0.5398317973122336	-0.1831344034378391	1.3960261514956616	1.477750691955146	0.11218264390621589	-0.08338523450477722	-0.7518667955782119	-0.5400047470958157	1.7893894060354907	-0.17391046081953984	0.6317159540066186	1.1292814556617559	1.8446291806836526	1.9865492939221938	0.9242382034804933	-0.4921720261491151	-0.36058049552495386	-0.763997853754152	-0.3558867711935221	-1.7945848655606995	0.6990833357585339	-0.8345009354713195	-0.49752208695131284	0.01587565803859733	-1.3138407003967267	0.3296614787145566	0.3827557752324573	-0.36711221223588	-0.998911044990184
-0.7466796584443919	-0.0014202603402851842	1.2451833612155778	1.4304235220212362	0.47924616843204687	0.3916565662756687	0.6678442898173842	1.3170295063022697	-0.3423349229739058	-1.5705496470102918	1.3284613487956125	0.6561386829152165	0.6332495277072429	-1.4882395079232287	1.4245979857388837	-0.5841754871812841	1.8052246433281145	-1.0774302199807482	0.7189080491916608	-0.45819828823994857	1.2883370719977767	1.0156406639288063	0.25196481668475784	1.7388068160660384	1.3149112530462614	0.8294038344777203	0.6423566739315748	-0.05666698141394902	-0.2357182847086287	1.5493162343079947	-0.12472900006916728	1.1693978061454962	1.3752252948295558	1.4643929779849691	2.41457475256613	0.9872703122468939	0.3425906390645315	-0.40111774826189034	0.05009976001109426	-0.15312438896014308	-1.6742192804935765	0.25842767915432857	-0.40934628205770296	-0.20559067870996783	-0.2467081155797655	-0.7817478315385101	0.6758979741600241	0.6992309547861364	-0.06212581860751041	-0.6154520374613676
-0.6364842256101033	-0.22497902018926705	0.9933512182357419	0.45751939159909305	0.7103355156955933	0.3542755791031655	0.8936287909785192	1.4088144025787075	-0.30573983678201094	-1.5776215855211189	1.0318981945309682	0.30655483944520895	0.7397794116262818	-1.3220113172609758	0.8412620988283755	-0.3547732221109293	1.3960615116608301	-1.1052607213822643	0.5158563884446916	-0.3705082590927325	1.7488558034555184	1.89075876669637	0.6507178916977867	1.5396693775977184	0.8471233422633764	1.1351753020028674	1.1752957364265655	0.3919048429061635	0.07739095814972943	0.643404000215525	0.13517339092900257	1.0486612309958272	1.081113666075004	0.7631921117339582	2.093454649287291	0.8217930044711382	0.905551321899066	-0.312178853611923	0.6126097093797307	0.05174559295035662	-1.101118175964721	0.13667204389549867	0.06717632905110094	0.13944006849933757	-0.6146927312753856	-0.40087644500483	0.8511522944455069	0.5851599180175623	0.34085633748161237	-0.013983319655321578
-0.5593333627771871	-0.6967798262093264	0.16460102992938752	-0.6123157900864596	0.6147232151437028	0.2818478463435403	0.5096438989385049	0.680459048748514	-0.44087654914019053	-0.7726778097169275	0.24889185233941483	-0.28793364145533046	0.45348053978607367	-0.9228122942607978	0.008835698715043043	-0.1529978171961494	0.48732031756880956	-1.2229814752007158	0.13178041801604104	-0.20706786330621574	1.5641028570875748	1.5005937881723685	0.8286848605741066	0.8644514638953301	0.09143267381314711	0.9910189081114454	1.197621208621842	0.5183643604530398	0.2079685114095561	-0.5783182698232268	0.37865999553004503	0.30780745598038306	0.3337859297487466	-0.14185047572310758	1.1421605552890048	0.5560346086050503	0.8702207739381329	-0.22201799565708885	0.5825366399588335	0.18403110695309377	-0.18772950604365418	0.4070238444352239	0.28034174062230205	0.4338472477705708	-1.0044123156569242	-0.48032543493858315	0.6959324650615458	0.06541750074653443	0.6149281209451525	0.3951014894870529
-0.36286840305527757	-1.059997213135827	-0.6906446322802583	-1.2609361659711458	0.34748506646171934	0.07384862517895191	-0.29382256662470463	-0.43036767797414466	-0.582408531056291	0.2947898097017784	-0.5654910860144844	-1.0046628945092502	-0.10459436513060058	-0.354323662717545	-0.7047637014244925	-0.0423146228103044	-0.38481626393649804	-1.35006114105807	-0.24640404232031868	-0.0765119996659221	0.8414718012833696	0.10690677820660381	0.7137695946605698	0.0887585576432	-0.7279893623593023	0.584951947952587	0.8252382018174836	0.4235344213991864	0.13017660182465243	-1.4889506950505027	0.41592719488141167	-0.5328312762669705	-0.4788958444085267	-0.9341820102730649	0.06361589855196201	0.35062737396772153	0.27166956374962237	-0.21067447393644262	0.0014244509872665474	0.23689741409458343	0.7506840699122873	0.8926575078394414	0.09288223830052082	0.5987865605919699	-1.2755117482466287	-0.8358932590255668	0.31502997155054535	-0.5546004398265599	0.5625135731912195	0.3513175229046846
0.05932868836893507	-1.0227005866424934	-0.962269067501705	-1.2087615037084947	0.11846181338025491	-0.23266352670501025	-0.9625968216539929	-1.2296060002530376	-0.5229885369174044	0.844941742404689	-0.9220688607141941	-1.5515401606445292	-0.62519918876779	0.22430942687663333	-0.9617278109077313	0.04410890410955379	-0.7504500041326624	-1.2396870336102563	-0.49086922179280407	-0.004032414086185538	-0.10139249560056544	-1.3751764699727413	0.3964266994076679	-0.3705901960423449	-1.2220926518227138	0.1798700135375295	0.46042406825843124	0.2776495521938377	-0.008100911583350263	-1.5963419457810109	0.2231534438770192	-0.8660263695981273	-0.9252340084667602	-1.2370235911640013	-0.5810722368830219	0.2851383810153163	-0.5169943649357984	-0.20448331402729764	-0.6973289314684106	0.2783421873747234	1.3826474294160178	1.2661044773017607	-0.3237427948974891	0.6196222090847305	-1.2938530645079014	-0.9507096480540573	-0.009313630310145404	-0.8517433943404471	0.1933062022170911	-0.05158607274401024
0.5918629491797255	-0.5378212225564747	-0.41059854287331665	-0.5994762871854946	0.06734061900061232	-0.459998645443418	-0.9804030733774928	-1.2302520892098805	-0.16760907069834877	0.4415223347490963	-0.6101343903817049	-1.6217666165578009	-0.7967734688156057	0.5739263824127884	-0.6791824343857608	0.21220114342315735	-0.5256066895927373	-0.6909755121401455	-0.5702093423386367	0.06005309044877409	-0.8438921430575912	-2.0413119580625536	0.08515693595251633	-0.34389261204217614	-1.0868050027380798	-0.04638632633494052	0.4082849713866015	0.21055618801248635	-0.011278535483252982	-0.8914398968358609	-0.06356891810415195	-0.4691521548014946	-0.8262796257826588	-0.8757361685853303	-0.5471388532728844	0.3002545438513482	-1.0354201942463637	-0.03852433160167418	-0.9803017117705661	0.3833925548655949	1.5421684247007792	1.238301376569872	-0.6137799161547509	0.548645978392658	-1.0099704571769315	-0.4306462030103571	-0.06544324813534347	-0.5550277461082755	-0.2557630466505836	-0.4609925757161825
0.9271777061059713	0.1852799327690103	0.639045996423912	0.12912972121501604	0.19029695319674853	-0.44127958623578306	-0.27595013220724146	-0.4710018460220378	0.36602945745967286	-0.6412081132172333	0.17751764688468497	-1.1037936517802411	-0.5212082544401007	0.49934667422082435	-0.07725234128760365	0.4652884606954999	-0.015881123982764846	0.23761034254673144	-0.5191850606058962	0.14029614594971243	-1.0490781275120642	-1.63194124706893	-0.034001536531180154	0.007937887857270325	-0.38443910858339386	-0.08761922811582587	0.5910226049539187	0.23914736491099273	0.1876448184288477	0.14913786254234251	-0.2734244461172918	0.32657989041081403	-0.35265256645569387	-0.045810759817574605	-0.03502659698569603	0.2339525200197599	-1.0536804328435476	0.3551366077166003	-0.618073724885741	0.536677146540068	1.2833701150205132	0.7293658114867474	-0.5330648983030372	0.4478818403307078	-0.4955982577859006	0.6142713668203982	0.09269590846426022	0.24287773252123113	-0.5141789534177166	-0.5897598511174845
0.7923036651895946	0.8062788125721054	1.481567099325185	0.5813635336199477	0.3373867224967201	-0.20653102942782434	0.6919268444613259	0.5216359193372387	0.7693527368171001	-1.5871616067100869	0.9700793308137705	-0.19933449441993017	-0.013203369472350793	0.014870037426673656	0.4770999758078888	0.6401723556904634	0.3603626563433482	1.1937187648282914	-0.40664928312718523	0.14992950491416707	-0.6776638989337013	-0.6651370024243811	0.04689527894876241	0.35320779479780307	0.3983048440815228	-0.09655681042182009	0.6043579693783497	0.2475096524486049	0.42933445095828277	0.9095805171832924	-0.34699082959129773	0.8981467396541597	0.13851980815845477	0.7713896928913047	0.5172939181271459	-0.07696693172286127	-0.7348238335213149	0.8093430406723349	0.10667368966363124	0.5901793136176074	0.7980663870731544	-0.08683854027395543	-0.1707006219469791	0.30519202256673483	0.07697632336191321	1.5802982013873639	0.1759342444608196	1.0780867652288628	-0.5345827625628614	-0.4846376218093297
0.18372283631434558	1.0189074616021825	1.4780296073028165	0.6651105913138267	0.2855617033891905	-0.025195863286492627	1.2539504536200898	1.0892584258885658	0.696223180720458	-1.6594083117598963	1.2936163724385565	0.6493718091551476	0.3057915245153201	-0.5916018272115637	0.7001362687740402	0.4910971461480747	0.37600338377773523	1.7219093308123208	-0.33281025930782876	-0.07175861703685768	-0.07676122183801963	0.013163485605473696	0.11770338910345618	0.43787380503349554	0.6256529756273014	-0.2829678671787851	0.07326943032841118	0.04220480125947182	0.4013077568723576	1.0524355652181066	-0.38871352570322254	0.8061136942006826	0.37064356599011156	1.1035707401728883	0.7894569786840765	-0.6910957101562913	-0.5124086218342173	0.990512573282849	0.5756410406434265	0.33627708331640893	0.2828459873207837	-0.8941223363770002	0.1040797626742259	0.008360215532079255	0.4937521880292851	1.7876148688696565	-0.0991556299311347	1.3506138269526071	-0.5680623483727274	-0.48396194946085286
-0.5902918062425796	0.6827603194168995	0.4689214414021624	0.5744693189650398	-0.12382184543250443	-0.22356152147802485	1.0220963946828907	0.8696742097447028	-0.016346876895191657	-0.7935000145407197	0.926651274547949	1.0015259167789725	0.08077047945213835	-0.8968474319319284	0.5300048185880741	-0.12468378028852466	0.09438621166767776	1.5574509404080028	-0.41524015027635	-0.596568560928318	0.1973827811107348	-0.10205045241828281	-0.1013297767274125	0.2294735732933525	-0.0389837056371648	-0.7599714143767804	-0.9826752696674005	-0.5087847415873326	-0.1358789307622592	0.6897124435474264	-0.5742984116678994	0.10948498119781135	0.30124641110101597	0.7846345045093686	0.781605242672633	-1.5020026769698196	-0.7527429178243467	0.6578468456107828	0.29564731249861137	-0.32745163569129104	-0.14776933054910227	-1.421077714476384	-0.054656305806250735	-0.5620673167473819	0.5792822236044888	1.0002770766869722	-0.750318474791533	0.6953375027315631	-0.94625815428107	-0.878108798148891
-1.1011308969130178	-0.10310551458328773	-1.10968355825653	0.5448172253628456	-0.8391189634984372	-0.8887648685686773	0.18171691943758658	0.019362768237444875	-1.1834752880943837	0.33939814662906126	0.010263247837132325	0.6891457539101846	-0.7011826505550364	-0.6286559000443873	0.1067284934198681	-1.0915713108323397	-0.25976070069117857	0.8205983317816948	-0.7140217724508756	-1.251976761690016	-0.22330911322427796	-0.8065130415012172	-0.702923893826598	-0.11621559606051708	-1.3445071569831195	-1.4148004985470222	-2.0761231071132165	-1.314080677587214	-1.1113537718887843	0.21352838044632633	-0.9706122699057642	-0.7048379485434454	0.07277996386953503	0.04611984687528902	0.7165183328064859	-2.2468140314071423	-1.4418793336626752	-0.08752681189788739	-0.6945972169055898	-1.2521260490900499	-0.46744695341573617	-1.5695919603093411	-0.6586178560035773	-1.3666511932346639	0.2895787530402671	-0.34731110233943213	-1.4652914009954339	-0.7275566620006824	-1.7260267300253151	-1.5663956930089018
-1.0794043490602283	-1.0029509137631774	-2.4730939860896766	0.6252287552029426	-1.5471230959406461	-1.7022161489314573	-0.6403241747686373	-0.899445729958029	-2.2895018068038095	0.8846483791218928	-1.0242145202028716	-0.06005299124866189	-1.6325774886174333	0.10385624499157872	-0.34833676463768054	-2.0339609207695672	-0.4956363856233003	-0.029231445018712995	-1.127107658682354	-1.6402379820303232	-1.1764845445459928	-1.3892278744024118	-1.4345696377986776	-0.39280887292330957	-2.5689630205384875	-1.9051074456804022	-2.547445460654831	-2.005558142102084	-2.083462234208743	-0.032179781453181906	-1.4086727459460988	-1.0919734393605924	-0.14854197097929916	-0.6487270808635722	0.762412759016218	-2.5901294133350055	-2.142025805883281	-0.7914203398379142	-1.7960417053533846	-2.038802867622385	-0.6942196265485938	-1.4048620482634675	-1.3312730218021602	-2.114086328721587	-0.2157295402901547	-1.403218514571173	-1.798758947265477	-2.2338506366867192	-2.5162391159191633	-2.039288157044076
-0.5765383229800835	-1.557561002498489	-2.93792052570993	0.6698626816043662	-1.7999082358325125	-2.0827345382556626	-0.8358987660538182	-1.2782918184162457	-2.727106206007272	0.5267900572116162	-1.670263089808181	-0.7474609171315715	-2.098573180141096	0.8397352429158363	-0.650848312053955	-2.49413317808417	-0.5507899300312973	-0.461535808302035	-1.3694698934221095	-1.3772302898756523	-1.9960644391627014	-1.2245437155997663	-1.809987394162831	-0.4671809897696709	-2.988052542215903	-1.834864314882591	-2.022854225653065	-2.097527746943013	-2.451832498891956	0.03163697704937998	-1.5362939389524377	-0.8204914233145898	-0.2882351069442741	-0.9011368210640729	0.8430778487373378	-2.2712019932907506	-2.276176902871703	-0.9274752255019433	-2.248447874067717	-2.232162242277163	-0.8457120122489579	-1.0474887277182252	-1.5727194459903755	-2.3710136286930887	-0.5929602105805182	-1.462352740479001	-1.4924393669311224	-2.967182789262871	-2.6927953300273706	-1.7506483717156613
0.09556704447209088	-1.410053208938385	-2.302593172868275	0.5237831262261075	-1.2889076730130344	-1.5842270024730767	-0.2610211345091279	-0.8330094356293009	-2.1512381617832825	-0.23935275886371163	-1.6122940041820373	-0.9158436742814199	-1.675389725189526	1.0757801566751153	-0.7147412135945865	-2.193580820467996	-0.45916038901876977	-0.19865075903199614	-1.1202913261297596	-0.40157246031193095	-1.9691803498087372	-0.275703038049537	-1.4552437394768107	-0.3318945882495496	-2.3623541349885078	-1.035169463450077	-0.7033278532191249	-1.308120125565596	-1.8438042612025118	0.23904974704321308	-1.0538041359140151	-0.08680636386611677	-0.3599671478294222	-0.6065575899096588	0.7015783670203752	-1.2640029921652816	-1.549202008696905	-0.2809270809936157	-1.6749800723308188	-1.6100405888744833	-0.9186961190184275	-0.5859420973733817	-1.1428887224159483	-1.8487777748938063	-0.4784937631283037	-0.44257337305425	-0.6793324217296511	-2.425827567418761	-1.8828144004857412	-0.5957676757135231
0.5831757588008342	-0.5479524907307076	-0.9421473099256742	0.19510596126743154	-0.09704359489621008	-0.2646309927109245	0.6638534040873819	0.24088285491552533	-0.7273488411178717	-0.5471899477262407	-0.916727045672947	-0.44963094969190165	-0.4496206539742509	0.6424188948195139	-0.5657968077297851	-1.2159073006105319	-0.28895556974147174	0.6127174542254572	-0.27445695937012016	0.8954609151638231	-0.912781467910568	0.880578652607673	-0.4350642848211263	-0.10037673572758704	-1.0818903890294254	0.2462414339151196	0.7280329021222501	0.17680001382063532	-0.41635393262652615	0.3476203750427131	0.018988721612861435	0.6628465306691825	-0.39704061906454624	0.009859522473725986	0.14370095509342426	0.14278834794488995	-0.19239651645313308	0.8606987389651337	-0.3654965243000725	-0.3746892773196949	-0.8909226214463329	-0.08775226701894732	-0.2591435904312082	-0.6646311024074727	0.25552880939531897	1.065163588450417	0.1866726392340252	-0.826294113973186	-0.33485234564226973	0.9145850145272947
0.7042308275832758	0.6144569608399827	0.4242959344419041	-0.16106116460969472	1.2737990795143088	1.27654006923596	1.2671207958931658	1.4063394685135282	0.9192410535211886	0.0539217478381392	-0.02649255358760838	0.3485030818819716	0.987110004100402	-0.1503283908365429	-0.3288840777076993	0.013748736142082777	-0.13101394070772748	1.4965957171003403	0.9003850735686647	1.8645349771155462	0.602420866146243	1.5070905598872915	0.7241500250382598	0.032255162609639405	0.13640243127068263	1.4283893009787954	1.522175873715076	1.73178255521727	1.1700300848934213	0.1874215954241536	1.2583680681692453	1.0317037632879957	-0.41400915448842085	0.5462414088644777	-0.7673766382658875	1.4329383629951715	1.164214347755257	1.8733561995302452	0.9183874182782308	0.9127829765186461	-0.7360574975260412	0.3317093666313012	0.550995093606431	0.6550947233570236	1.3282931701123526	2.202101922169894	0.6323765828594442	0.9773470468070588	1.1621820099019955	1.9661551582946488
0.5216646480091596	1.4345968653649155	1.148322136968473	-0.4152875723766882	2.1664604409747827	2.2608271136800764	1.111652261147062	2.1103480642090333	2.0596998655844176	1.1553232911941287	0.4801679956466543	0.971827176509994	1.8993510431784175	-0.7303077430643088	-0.18101441208091956	0.9554402176963338	-0.11092961664715355	1.9504662498779157	1.8705067090580227	2.013484195534818	1.6162438891926336	1.2599956900818594	1.3768161188664023	-0.12879531136306607	0.7603482786301887	1.9480429390038816	1.3216975612230752	2.6482941534237194	2.1332761483803293	-0.28571368103860206	2.043104745674213	0.8814659861314048	-0.42608182419420415	0.6585601237448718	-1.7314092141644692	2.114840175299881	1.9083816450588582	2.207166563236915	1.4718595144406794	1.6469552132689609	-0.44651227208700023	0.5000389164862657	0.8265249039076804	1.4847928070649696	2.1395937655337933	2.407185822798698	0.4810157385794645	2.0157542194233504	1.7996736587675306	2.017820467028111
0.2539528125476712	1.4433859001644664	1.0064668411327726	-0.5970995869122472	2.167612809746283	2.2469317411491736	0.2894702178975314	2.0867843742965158	2.302480855588131	1.8119220349598133	0.25480623337573893	1.0693843681926694	1.8883472252088973	-0.6865797966781421	-0.2570980945936265	1.2558922224449973	-0.3425542754700107	1.7556922758695985	2.1718608923299034	1.3434968892706773	1.4896289322221261	0.4077204208451931	1.2218506171966856	-0.6504781143394727	0.7721668784679555	1.6423435999013807	0.3554874629582868	2.5847816468271163	2.0629345048054653	-0.9851426059625488	1.9437039572844963	0.3532124942433768	-0.47177681540134436	0.24747044754730152	-2.4094723839736534	2.0060085215174492	1.8424194625930448	1.7367251680754952	1.1144623891278436	1.546950180436256	-0.055427553608176854	0.29962148537160876	0.48497125620192116	1.5182192956136757	2.131575612824962	1.7441587152484244	-0.04860835748373642	1.835780977794434	1.3254376665381518	1.1860295074763667
0.1049615448386693	0.6783585399456357	0.2909807370796931	-0.8377204657928142	1.36049944317735	1.4161269733536022	-0.681839120293585	1.4622751200046498	1.8091501614678351	1.3845582882620984	-0.5668318821169485	0.6864788740812892	1.144765742958084	-0.065357516838223	-0.544283979580211	0.9366106598383638	-0.8118953518246359	1.0864644025535424	1.729349342035568	0.3408282430173758	0.4026530292698505	-0.4286222493308336	0.5174262654386689	-1.3620052739297868	0.583203862251452	0.8596430918734864	-0.7465016190117585	1.7697482215762377	1.1699945412750834	-1.6808194648289625	1.024232553932418	-0.2562872457397075	-0.5841868799695281	-0.4906559256465359	-2.6177103616830175	1.3528586547005892	1.265394143211216	0.7956249192066459	0.2592330553995056	0.8234718380609688	0.3600270711272816	-0.1818604327844422	-0.16257579312519738	0.974016742833898	1.1974908238710835	0.7790940876150321	-0.5303383642188851	0.791211842498498	0.21894536545291027	0.12550719738319988
0.12888912546284195	-0.3235678803967359	-0.40959973579227504	-1.1778737087955453	0.24293486163757128	0.4109329315983069	-1.2585211277311843	0.6314596303495971	1.1235582810746387	0.16977615943789814	-1.426278919661631	0.2011198695061522	0.2813587835624396	0.6948465652915371	-0.852146507273721	0.34738587703438084	-1.2989485303100494	0.3472459449314863	0.8984561553647531	-0.38282261176310745	-0.7778549229906336	-0.7651598704293832	-0.13769389045070438	-1.8760028327609646	0.6376201452154061	0.18606242150915425	-1.37520334371389	0.7950867694762737	0.10303616006016654	-2.0202647446726765	-0.1766650790660922	-0.6586970125542444	-0.7322315956519647	-1.1680736482089134	-2.3709039226530364	0.6732142085340188	0.6940553203413128	-0.10666736684159112	-0.4399998334492574	0.017012927417289145	0.7066118729725225	-0.6293362217118883	-0.6807305350646992	0.4131774597978785	-0.18200512047819348	0.12893634719730637	-0.6597368801105464	-0.23523877021842737	-0.6820648186276284	-0.4921835305719487
0.20763808464597344	-0.9045457805642709	-0.5986563031844321	-1.4504196406775773	-0.6242880071213426	-0.1411219512317624	-1.2424593364067797	0.011621744148554722	0.7431304669335038	-0.7693079510578318	-1.716500882921874	0.0064243430834443355	-0.12876537370670374	1.121781062055337	-0.9196565010890648	-0.08123690826025115	-1.4612421218194704	-0.13415079704525892	0.18703950770901925	-0.5269347529846936	-1.1702311786164399	-0.5627038447117271	-0.2834976693617043	-1.7950363868206238	1.0461479602321957	-0.008589513443442914	-1.3070028881847686	0.1668335068989945	-0.5299313687719508	-1.6739418899990846	-0.989702022092438	-0.6998226616505236	-0.8086791377992012	-1.4142552185615682	-1.7910833812387472	0.4066996772512091	0.4595260331714424	-0.6417492719136756	-0.5695264914237199	-0.38209335440591524	0.9201647421461813	-0.6908912274788536	-0.8292968546837464	0.30261011158753987	-1.2251264181346557	0.02933932447960298	-0.46793350930171707	-0.48435569441552573	-0.8084581226283832	-0.4694995910324485
0.14540422632127784	-0.7615214399732994	-0.1787723621092777	-1.3845001087485673	-0.9663517696157488	-0.04405200037129185	-0.8417513986735838	-0.16216354631646016	0.765635154478033	-0.47742083579175165	-1.2146378169106367	0.19578867964046814	0.04870846069880331	1.0513907213657478	-0.6077715021612763	-0.11437534843279586	-1.0672190966234112	-0.3211499686593577	-0.113038353014632	-0.2744600561302998	-0.5474155756132977	-0.12739926052227787	0.057437691323710516	-0.999757210060292	1.539023515231244	0.16762014468511707	-0.7749188797264401	-0.020783739617686637	-0.5624728956803751	-0.589992650891764	-1.0393372171232902	-0.4142629723912359	-0.7022575033510409	-1.0824719026630587	-1.0100888304648192	0.6193610532105741	0.5031509814263652	-0.8139657207623746	-0.19895247091835683	-0.2545185338365479	0.9901296574955867	-0.2656004783258226	-0.6806860801372803	0.6722644841404241	-1.3789221551168744	0.23100706563168621	-0.2517106279407318	0.14417651805920823	-0.24053770044435432	-0.1467416175939374
-0.1808022349203505	-0.14250525640846168	0.5227346639181729	-0.8528231257039839	-0.8849000695059309	0.4188994778942009	-0.4014710651053768	0.09790934427154617	0.8850541303455122	1.0393496132638975	-0.23899730545235523	0.5096271003584291	0.4784068616117675	0.6723747584421549	-0.02511739388897291	0.17295382634803902	-0.20099047015217528	-0.42554478668856954	-0.07751043111630185	-0.07241685005765465	0.5371041210487778	0.25388248393894297	0.45374403781015343	0.2043728018293404	1.741904705190328	0.28503869830531625	-0.22885576431420354	-0.03686536525500278	-0.2884492847996948	0.8336214811209756	-0.4408623865180339	0.002125729148895931	-0.39363204601880286	-0.3357498890973716	-0.15695142930412828	0.9876926870169686	0.5146257538166567	-0.823097004759756	0.26452652356651385	0.12107966214536318	0.9378256266868348	0.3589369201036575	-0.4712151491908922	1.1392677807697598	-0.695492713491442	0.2694511362883774	-0.2764341393823665	1.0823114739125728	0.44600071725719087	-0.014911779121769908
-0.7088051688087745	0.39920336030469544	1.0219892516300362	-0.022773248011451672	-0.6602214985599612	0.7997451409755095	-0.05949110150217412	0.5953954745866111	0.7217485984650494	2.727368364843339	0.6113271304015417	0.584740013892734	0.6963174552041833	0.26986312083136194	0.5407222842331775	0.5126543231772288	0.7580619899306897	-0.6515533668170999	0.02449487790605651	-0.21622243187497484	1.2470613536428123	0.5813317737055027	0.47738307902940313	1.242620409392521	1.509358994869747	0.03181653038152059	0.01427048845520285	-0.1725036806701667	-0.1142601525116425	1.8856023546865543	0.3559191096403026	0.3001019539398006	0.028184248033309642	0.4500054257799248	0.6071032823617156	1.0782583117604523	0.26448357627850844	-0.8034242955354206	0.44911158146172864	0.3413971399141395	0.7700805796378293	0.6821877258296987	-0.3476400760000805	1.2641938358500653	0.24463011587457878	-0.12828823713233525	-0.49845351232234336	1.6015019304252276	0.7100242687036515	-0.23828506725748314
-1.1954193585442623	0.4869478903754695	1.04383325566997	0.7527816076878376	-0.4725541924696381	0.8623382235992766	0.36157974156160816	1.060017451637551	0.19210810487698735	3.2790155786314075	0.9390049557381448	0.2864486317580115	0.5211877475930193	-0.06218946748137276	0.8541368344848993	0.6847954514939159	1.397710184966672	-0.9549173591264071	0.04160476778277908	-0.5926603765234453	1.142327560226431	1.0644525856628273	0.08197833516646427	1.656031965077105	1.0239215495765828	-0.458726641320516	-0.031802577105228595	-0.44080044876476526	-0.16768407541179703	1.9933718434634624	0.9232201229183056	0.3251076382743128	0.45852325065684935	0.9155566238334046	1.1083633376022186	0.702262851257121	-0.17002361563549495	-0.6913573808887854	0.3010078736608315	0.222498545184257	0.4661704776997041	0.38199817228615407	-0.24119915324835314	0.9251099755274911	0.8025342765049095	-0.8226534316252475	-0.5517104335425922	1.4093958185129856	0.4892182122216644	-0.5101824211895195
-1.3501370750332924	0.2267731750736844	0.7120914115251938	1.2186065604038	-0.2919284121249495	0.7004078247782346	1.1256322488362247	1.2391699847031115	-0.406240564129834	2.1660273167405437	0.8563249489979846	-0.17319027123271347	0.18525940972772897	-0.4544488597548316	0.9312257159880422	0.6848590812633244	1.5686954491830398	-1.0433481976185148	0.07930685204115062	-0.7941808537085625	0.46622003267808687	1.7883407827413749	-0.38613836032684895	1.4269004681555406	0.5954264123836429	-0.7026072344087839	-0.10518445304017991	-0.5946670264547642	-0.21196663887880673	1.1799058884077025	1.1160554296770016	0.11627983232799038	0.884302774246953	0.9313702623604285	1.2633887215730384	0.05975300315934637	-0.47523896043744923	-0.3324555981037853	0.0699114626181818	-0.0659456599499884	0.03268326904947432	-0.3906249199274094	0.032340413233388765	0.3898116462745635	0.760940588396446	-1.3848714378155165	-0.03712451983124904	0.8385362555286205	0.1944712524524861	-0.3568949969489218
-1.0237859946807435	0.07352644133149024	0.42028589386372767	1.406178980123441	-0.005156851374658483	0.5350708326871889	2.220193374415966	0.9635436599536356	-0.6640730416503404	0.05574833845183505	0.8481592980595899	-0.44263390255494267	0.08462531218790977	-1.0155549232092331	1.014435889513623	0.6871655116768942	1.4537980455634074	-0.6416890026348253	0.3341353385889777	-0.49411085768629043	-0.16392889281252732	2.4673820432169	-0.5398731294400105	0.966724600416678	0.36660048961853337	-0.3164250478334821	0.036178912270533804	-0.4255265057967192	0.07004207980904575	0.1121531211844507	1.0525196404249821	-0.13009750724464622	1.3744418173254218	0.6436458466053842	1.1650528834290157	-0.43985799212696713	-0.38687306970139973	0.293272144785053	0.05352430748848859	-0.17677940720903024	-0.4148571227075079	-1.0847332380149732	0.5584467056858079	0.04139614837798647	0.4245983182954609	-1.4468379577875234	1.1020964712029757	0.48189039482560564	0.2935475255389339	0.3974716407647989
-0.32418573438019704	0.37794300773158357	0.48566065553657284	1.538261625966296	0.3799280529134327	0.42604380876190057	3.2002432483308607	0.21037558571169934	-0.43770024702772337	-1.731639916128846	1.2933715445524587	-0.3809496376595557	0.3850980232095303	-1.5714120014834119	1.3176054966680346	0.8501640260844463	1.3432435920333048	0.19816188174396504	0.7997091071861382	0.2518810577041708	-0.34016328178191907	2.5643161560530463	-0.3303417017412236	0.7533637109027822	0.20572831404695183	0.5761404579237811	0.3932113300413736	-0.03242252595922696	0.7007356838407379	-0.39060745499758714	0.8883193150660046	-0.2289079326629321	1.9337860162530551	0.32083646213607436	1.026241184297747	-0.5238446434146794	0.07629441841554324	0.9588180638381095	0.343553438241766	0.09016857425200851	-0.6412696315768975	-1.1689737680949956	1.205493507470457	0.021856861712753195	0.2784916536952576	-0.989983330728715	2.431655905188253	0.6094739311006974	0.8746613328048483	1.4310895926260145
0.4366681544249598	1.0220850280406164	0.8669814352358621	1.735367624575033	0.6755736221344121	0.19453743170789167	3.423887094066529	-0.8432542569290704	0.012778121649682337	-2.2604797805558188	2.057005077423597	-0.22581654536043938	0.8452931058381682	-1.6960825981108918	1.7605157322952945	1.144746875820615	1.3225531856771375	1.031697731964422	1.164729942110011	1.042624680863463	-0.18298799600902582	1.7193203309782794	-0.09501222785304886	0.9107913516176958	-0.11572762051240902	1.368679419888367	0.7306379543466546	0.22161207138980737	1.3117538128399848	-0.0436754620392806	0.6326021366385813	-0.18106538094932725	2.364202181076118	0.12499958100414986	0.9862814736207108	-0.27289848707884157	0.6385403168782736	1.3138161232112746	0.7811024683226739	0.6005414163519373	-0.41404910382062704	-0.5689059721281545	1.7161721607044575	0.12405216490438802	0.5213455152705809	-0.3487681157839512	3.258661697118749	0.8939969203500944	1.5761782483615618	2.171376256419665
0.9447938469109166	1.4795322094746302	1.1840090486959065	1.8214224631323728	0.6675323748416626	-0.3647907691109818	2.5331871425389725	-1.834335363541141	0.25662651752298216	-1.644301268790489	2.529991771921338	-0.4024436206424451	1.0220438512887577	-1.0703892349107498	1.9566374577260253	1.3639075879621818	1.1736430154930442	1.3035248982963985	1.0484283792703897	1.4692370963547068	-0.1342600496430282	0.1294581924435833	-0.2270630016217227	1.0970909341431765	-0.6336771727556982	1.4406746902715537	0.7919769775328763	0.04295402577532076	1.4431195835249615	0.6106782356408945	0.18486923683364961	-0.1939973474451371	2.3170446969009495	-0.0019986132634847095	0.9506300341767654	-0.027344332331951555	1.015726955631464	1.1466892132240318	1.1267899704338038	0.9972773781144917	0.29897458800723814	0.2509739883723397	1.9242199410252627	0.02539159639297642	0.8911742168467545	0.05956457600859234	3.1001162882556663	0.7051174942976398	1.9248074225347984	2.267215646509039
1.0966534665639927	1.2634572247698221	1.0344154246916364	1.452312367475826	0.32955684522061085	-1.1977221770680448	0.8006850872038459	-2.346282724416624	0.08997983040179539	-0.8123465480228419	2.1202226004360902	-1.1169919108884752	0.6771713880838558	0.13522794656964934	1.5144574097287988	1.307387491125548	0.6013065537404001	0.7781484226167178	0.37959084773915835	1.4502157193508618	-0.4598661870352532	-1.475990794269458	-0.7749674989407825	0.8166527168706503	-1.0751532721434514	0.6784396119573946	0.532416715383565	-0.4862504932996928	0.9769584070681392	0.6289171366073469	-0.46313687622237015	-0.4994123916357658	1.564437054285533	-0.2401455236347454	0.6495817304761401	-0.0723963246631654	1.1459371746522051	0.5570201914426579	1.2685622127486436	1.0100572461470474	1.21718261913439	0.6532333340121415	1.8932005459854901	-0.36532685262559184	0.9297478126448492	0.05210870399186787	2.038207020882903	-0.27353236060030217	1.7572170576627864	1.8641865893190535
1.0573671954026724	0.3774744841937789	0.3529184210435273	0.48221866579562056	-0.11982412798542061	-1.9298337148884284	-0.965089253615339	-2.1263603404851494	-0.26741972876628683	-0.6305390977448327	0.7975395497169885	-2.0898286900183356	0.017779425383197003	1.2401278784905903	0.42228768281934015	0.9723365733087669	-0.41307944403434144	-0.23551538503711306	-0.45203918947002	1.2656602938039547	-0.9542376775808704	-2.293029336576567	-1.3533779115950737	-0.09826354877632867	-1.0493365328969293	-0.41116069211588435	0.16687206159366286	-0.9397742687628051	0.2939915687248542	-0.4768205559835313	-1.092444231195011	-1.1049834407616084	0.2858065089463486	-0.6674841730879895	-0.08555463227713508	-0.38312181936450124	1.1871955138466737	-0.11331717002013349	1.280492972287594	0.6854272889578436	1.854665025081226	0.3538583601744851	1.8423784816906015	-0.7854980479101294	0.43526101932288336	-0.2079121167828809	0.6806049326014719	-1.6526812779682247	1.337529643825093	1.4399325647801133
1.1073078242658425	-0.6292514237310519	-0.4907894052003896	-0.7743099570858689	-0.38757064387309653	-2.1238765990049258	-1.9255351660765736	-1.2574360153709827	-0.36771575324910816	-1.1630298130734642	-0.7816600086461274	-2.688487573414517	-0.45566362740989924	1.499018975909283	-0.8281324870984582	0.5687419623593533	-1.4709730094519702	-1.079385066418532	-0.8665331706621654	1.2640761395851299	-1.126401937997576	-1.9913877133142235	-1.462389599365458	-1.2575716686151077	-0.3985797159906065	-1.1075520408535233	-0.007571180309309355	-0.9158296507547816	-0.028860977611300784	-2.1721135047329536	-1.3637901760191196	-1.7062951588012771	-0.9136288657441085	-1.1161687476929307	-1.0618473743526622	-0.653957765261988	1.2947044702061876	-0.5311317285816766	1.2992000506877437	0.3305770440309656	1.8191063568989767	-0.3305477329642035	1.9192686342012	-0.8502849447987137	-0.31579881494680623	-0.380595155464518	-0.2575164363487892	-2.5456155477044757	1.0733624948923364	1.3517832731995123
1.3875067478386827	-1.065235536588118	-0.9523769847447636	-1.6726104789577911	-0.35084353561952386	-1.6409350768934077	-1.7667141093485141	-0.14454460056653767	0.041919706920653735	-1.6975499198818957	-1.7122427144027568	-2.38601936494097	-0.3717389141238776	0.6967723892107637	-1.5353110811835369	0.33437628765068855	-1.9967193628393878	-1.2325182787534164	-0.5902509093009282	1.5100020672794714	-0.6796857215446046	-0.9207668734246169	-0.9320553338224605	-1.957458089785626	0.5980744432004957	-1.0578883921893814	0.13946499654325503	-0.41205569948863807	0.259296352146314	-3.1786576350488756	-1.1009604258709875	-1.873855290705475	-1.3510844916562408	-1.255546122464288	-1.7539425887168851	-0.5845750484136465	1.4057836019483958	-0.5933949241049895	1.3519997900236764	0.22050968993963146	1.0972547767286709	-0.7334930901488825	2.024730342056153	-0.4316879831356812	-0.7851407687979801	-0.24743495706952723	-0.4376912854997098	-2.2406141408622555	1.1056096002376656	1.5045231862552162
1.7479879008319479	-0.6298830631498242	-0.7310960414995371	-1.7069810375221932	-0.14556847912453058	-0.775763546171826	-0.8862279313401455	0.707330413851962	0.7504133964215833	-1.464570723793902	-1.5116946787141319	-1.1826789155133397	0.1845396791489699	-0.605979086541017	-1.3035241153246526	0.312261836667555	-1.6818031275896277	-0.7028851944480872	0.0636432574886131	1.695064850818164	0.18074654866147594	0.18418128069933504	-0.08572231279126055	-1.7179042142855616	1.3678992230051166	-0.5283857958436047	0.4661200330168738	0.15181159919876672	0.811353957926477	-2.4637998408827833	-0.49005568573447156	-1.3906839153652337	-0.7612642083407272	-0.85414694150432	-1.6697277774145909	-0.16703280240656473	1.2600614359563669	-0.44612319503052483	1.3050226695747122	0.3354489655473006	0.09475732544879095	-0.3897381786783134	1.8613286387883852	0.17370176174315177	-0.6368265475428643	0.11029094487721706	-0.08502541734550546	-0.7927896692221494	1.1622038035264686	1.4367015123153613
1.8353259933711912	0.3581702900155905	-0.0065783410230848185	-0.9380341867427415	-0.013297276810508237	-0.029390806319323448	-0.07348267898590516	0.9868263191043519	1.2251548560361596	-0.37892040908008623	-0.48718814992882215	0.3580116376569023	0.7267600694412729	-1.4284953857651634	-0.3715068973641158	0.30071893620767537	-0.7543486401463165	0.0012661243100082072	0.42126185152418005	1.4004148464884016	0.909616516678684	0.7513014091103224	0.5322985678832193	-0.6738784652185873	1.4437126385112862	-0.11290528934975581	0.6847807298381406	0.30795703729489604	0.9428109111806129	-0.16347198966758847	0.019275473871284688	-0.45807586391085287	0.45354074761200774	-0.006215248995738245	-0.7825056384684128	0.2822197726846461	0.6602542916568566	-0.3129708211938205	0.9811578728117833	0.3758434832263097	-0.6302339340955274	0.5689952003245122	1.1850474676796197	0.46752627152243975	-0.0342854291117002	0.39292699214320653	0.2483835779345611	0.9612214494167812	0.8214727466088124	0.750812790038806
1.368726942445742	1.2102461906334572	0.7018196271015978	0.004958716591043299	-0.052508048326770786	0.28914151396014864	0.06551989504079804	0.7349452271027831	1.0586372769920764	0.8570080272776064	0.5019999477237894	1.497357245501888	0.7603804084386294	-1.0886987121113367	0.5300735174710461	0.0390947806674406	0.17182211158424743	0.30343417240806914	0.030307804275485694	0.48424271199134966	1.101632750224097	0.7285424460284033	0.6216744529574677	0.5051286888946636	0.8067189850379117	-0.17127218375224948	0.6073622676790761	-0.01803765438515859	0.2427800806040205	2.358950556164585	0.0634229101459709	0.42923450750414055	1.455529521581842	0.878688391360348	0.3520977378743107	0.3784187710143081	-0.26214434001221126	-0.3047575432857081	0.34148032286960606	0.056091551660217454	-0.7547688133295769	1.505286388974739	0.0574831491510694	0.18678372222893178	0.49388386077894975	0.34717623779237794	0.1361273827610344	1.992596920862574	-0.04933815302743144	-0.4908341536092352
0.39494630017991916	1.3737491301228133	0.9382401373634733	0.3831775427481225	-0.11604460379153717	0.27992815197162135	-0.49994070726547835	0.258172351950993	0.3330615376673369	1.3612062693686127	0.6982985120365677	1.8272247870505776	0.1789335581845134	0.27355318459270983	0.7027785072453169	-0.5250881664107856	0.5544776781825563	0.0358531071276175	-0.8954061309919558	-0.7463253889558663	0.8388017896449265	0.4907296721109544	0.36443802747036613	1.1008923687432728	-0.10266058214634909	-0.5101402816423509	0.2952661397586064	-0.4091816264878049	-0.9842381306091184	3.4434836178903674	-0.32375427367421117	0.8611616895931791	1.5435122257356073	1.33476129459157	0.9485095720340843	-0.005263632367916967	-1.0443868973247317	-0.3742566206471801	-0.432341766277396	-0.5807694263377682	-0.4029519587546628	1.780879641847931	-1.1204789232172745	-0.430362118071572	0.4979332214694958	-0.008591106814036477	-0.41813667960425066	1.8076183935057153	-1.0853290119075565	-1.7518804612470757
-0.68529532566296	0.7887941185045161	0.6441494281778471	-0.09436755737585914	0.039505774962222164	0.29841203203176453	-1.292979136475842	-0.12427150265005164	-0.4238468917017496	0.836248672146498	-0.00388493217489282	1.5001427114184904	-0.6673817050121823	1.7921365002029042	-0.016921086847467355	-1.1329146510238626	0.3060231795252159	-0.4403012592282487	-1.5846748646604085	-1.7340180679423223	0.582304475731586	0.4244813425858066	0.2266604090289994	0.8411737884686336	-0.7148666552181504	-0.5945496666722235	-0.01233267031659039	-0.31440653823227355	-1.8622217950094786	2.3571291748700594	-0.7194489666993223	0.8327776442152367	0.6340837162387843	1.1522002120858519	0.5705452894424364	-0.6192685947284253	-1.2027787423730525	-0.4276632998842341	-1.0319888354388933	-1.1234544842048937	-0.014772173797851383	1.2591325011806669	-1.8436824049869234	-0.8026871224613521	-0.0309582433909549	-0.38283208313596434	-1.046772469377358	0.745019289860076	-1.656214108877915	-2.406148921659262
-1.357442436321973	-0.15054559277258242	0.15317947263284218	-1.0732902562933218	0.4882838591127604	0.5803340526436667	-1.7600232923389532	-0.2927578621545014	-0.6664197064090734	-0.18195905280774288	-1.033108202982176	1.029342139348853	-1.271077549503078	2.5201300094090233	-1.1656686603984678	-1.3918497890499153	-0.21130304753910567	-0.5719122284357375	-1.3267656450821825	-2.0763359107576953	0.7169444192225717	0.5772538409210143	0.5141331896346739	0.019362732063936936	-0.7389559610851746	-0.09068983501917037	-0.12104235398609285	0.44203088632758947	-1.6092875871186505	-0.15774220962508484	-0.656465426194749	0.7238554245100798	-0.7201142882825631	0.501257141284504	-0.5248421034186336	-1.0264745299168674	-0.6225373503331563	-0.4571137117443326	-1.2245452964899672	-1.0968408847039888	0.0193793605578422	0.39677166670276576	-1.8407518622405878	-0.4756713137883508	-0.6882209896893399	-0.4331179751111703	-1.3638301706428835	-0.3600537464192626	-1.364181317108168	-2.201138563765691
-1.332736303235442	-0.9369423329654156	-0.1331689645027317	-1.8718005768513768	1.0073569256861745	0.99871213511656	-1.6944633777946347	-0.34056299804397666	-0.2810023179072552	-0.7890657313347987	-1.6283018516264043	0.8561129820290543	-1.3617627345713397	2.1135944904479222	-2.0292555801301804	-1.1055100368193334	-0.5508706499713639	-0.1163326379021523	-0.10253730459043103	-1.7996501139955783	1.1800053160653816	0.6663076352620154	1.094177148711985	-0.8136325875442045	-0.3325104021453132	0.7664108786079402	-0.052779835769714824	1.4537536778018942	-0.2047260012420895	-2.4474528459946763	-0.023853108509250584	0.9387866953560489	-1.7761023819453148	-0.2175033161720141	-1.5739723926708256	-0.9395405416444428	0.3004781658132733	-0.5535586192116514	-1.0111736930607187	-0.3761747881670259	-0.3416695656729637	-0.1378709686664336	-1.2631705451713318	0.4854760931027264	-1.0273416759828278	-0.034980174798468856	-1.2819551445679025	-0.8373968530591911	-0.3932161307236388	-1.4268756115941683
-0.7413071044289439	-1.2840167833432474	-0.10051320457690403	-2.0322902187614744	1.2202615150391556	1.182524487041843	-1.3232226106649436	-0.4097638451497218	0.3253149776951021	-0.46542498785521197	-1.4240762597160843	1.0467239390149712	-1.0609432435423642	1.0204293336993828	-2.1728424750466	-0.4772096275742707	-0.5713618314407093	0.6266088678381597	1.3109428148342932	-1.2862765874454243	1.5209942227522748	0.40325779556901126	1.5338273116642378	-1.2865233527641007	0.07836410250869864	1.3308572265255427	-0.01445955754324724	2.0254229083250386	1.4989709570968728	-3.1636752015437013	0.8179096676362018	1.5108701357564647	-2.1385209662954385	-0.6603296118686844	-1.885777680065948	-0.4310089205411261	0.9069393520837662	-0.7907279810536986	-0.629042098499224	0.6390894625598631	-0.7965308702481255	0.0035673675861149106	-0.584605513607824	1.5112325647253162	-0.9313442562604791	0.6108443712598874	-1.0447394775149066	-0.6297051078165663	0.5878496540504111	-0.674302342219182
-0.04054535169371711	-1.2158150089129691	-0.0008010984973231956	-1.6364719298616832	0.896574446954328	0.8871313245124397	-1.029958792791135	-0.5231708460443765	0.5706900168538607	0.5319967318154266	-0.6744239094897062	1.335032521988043	-0.694846338733622	0.0551006353008841	-1.7081274188899997	0.0038009168246033575	-0.510006197141401	1.0567352079711387	1.8830291965627572	-0.9380798715364373	1.3306701873281301	-0.18823576655325183	1.5131854269194909	-1.4050527936012014	0.15898124287870796	1.101085378050508	-0.19561980689064448	1.7239780362871222	2.3443023984213918	-2.163894147197729	1.3136087776694039	2.0243033373987114	-1.9607267532448696	-0.7309604358433475	-1.3473594117654153	0.14413149829780544	0.7348332893437554	-1.1045594483235188	-0.3998587898065446	1.2621087354653044	-0.9912895978496704	0.5983216796139447	-0.2860512151961024	1.9428920323381964	-0.6610593663821211	1.1099046922175388	-0.9788045676906533	-0.20840859689076333	0.8988905964962667	-0.40185653773576663
0.2915281414714004	-0.9222845697091897	-0.19450272061207075	-1.1373078083237493	0.14607868549617953	0.26505233238084486	-0.9884057198533754	-0.573669158710977	0.18278964663066785	1.4412262983486035	0.021049585329129768	1.4190790201800174	-0.4688702318185983	-0.2618388549458222	-1.1177276823486062	-0.0753020848054527	-0.6942791168133962	0.7842868499110017	1.1053507998862513	-0.873477229577898	0.6342190758013826	-0.7581148848198043	1.1185782013393777	-1.3909113094478676	-0.09142979823858852	0.17644772618494708	-0.5783327757285996	0.7186839716013003	1.695124494116731	-0.4268299831967241	1.1564306589125388	1.9451391447352713	-1.6829953417129304	-0.545728349895638	-0.4505882048455604	0.4344178137951087	-0.15989625418943526	-1.2987866203008147	-0.5292849903842002	1.0041695145748895	-0.8299822640376527	1.0641338397905338	-0.5528164573911296	1.5100364972784253	-0.5634020781320024	1.1398979962391478	-1.2030564204628265	-0.09353433247889298	0.32610375329701546	-0.6565342764370089
0.05999342309659382	-0.5730543082570994	-0.7886033567427392	-0.8911885134488958	-0.6617726548907931	-0.2303807694529396	-1.0275853813957523	-0.4710725953368927	-0.584586901631708	1.6494529751216858	0.22198658468011376	1.2254899361277605	-0.311576548819655	-0.05341987704470555	-0.8216031750056338	-0.7230128424981173	-1.1708215395965964	-0.0282910717431317	-0.6120718857706371	-0.9030127074537527	-0.11640223465040375	-0.9254080964898918	0.739827273328629	-1.3693248048108382	-0.3922946636182036	-0.8012355554810915	-0.928922758290806	-0.3727249205021709	-0.11171123619951658	0.8524671555077835	0.5300625577769665	1.096779710733163	-1.5776565470330657	-0.24899017715625227	0.16126220865465674	0.34823777672268874	-1.2668071178848663	-1.1847125109151382	-0.9818373439076952	-0.06197173140720002	-0.5348701714034039	0.9364061595243348	-1.1852058176497657	0.49423871733264074	-0.7271337882817674	0.6558393553873536	-1.5435824661971735	-0.4111450508802691	-0.7586859171218567	-1.1322611235071525
-0.5481154301316418	-0.251199013770297	-1.4923596645944168	-0.8269146270294145	-1.1786460190720853	-0.23904448007648676	-0.8253212917102031	-0.28899156806818604	-1.1714392016695094	1.1492424235735623	-0.035032178998312534	0.9264922477600369	-0.01705204803717811	0.13102128962698267	-0.8555998945728007	-1.5166130344286413	-1.5949772513407665	-0.7862735730200366	-2.2339328082418897	-0.7721898654379187	-0.4382922663810438	-0.6095420238522095	0.6745437625062715	-1.2210260491795217	-0.4557164301336593	-1.1807066489600464	-0.9788784364708716	-0.9849190680329256	-2.0255453551884584	1.17791919875658	-0.048743100997720536	-0.12444670531756354	-1.516115870719343	0.1256414388644529	0.22896330116817473	0.08537776280304366	-2.0074368269391245	-0.7337356721689475	-1.49963988067663	-1.3429046018819613	-0.41553257822835016	0.2188641915666806	-1.7596740244871187	-0.5257547760867319	-0.9034501476578338	-0.10129005305445271	-1.7021554341018532	-0.836613602281588	-1.7016680533149242	-1.4618145771545286
-1.1173757240287694	-0.0011396012244399133	-1.8235200416958366	-0.5458955559402304	-1.3133395376167298	0.165861892169874	-0.23713191819342744	-0.2496061217295207	-1.1690524592110392	0.4383354375705621	-0.3310919070087599	0.7378795415603431	0.47129572600916153	-0.1295489139211199	-0.9024623962884818	-1.9045614773681223	-1.4838461980104736	-0.9433409990431446	-2.84301771423712	-0.43291893126568115	-0.23323343511215086	-0.10269977202443885	0.8224330943126692	-0.7274078663818703	-0.23914159765619045	-0.8445147749502114	-0.6394614607336624	-1.017473701908921	-3.032881594250335	0.9438681610278052	-0.15302764502466326	-0.993802694067625	-1.1503539233352016	0.6200838714484093	0.04536643559095057	-0.05884898257782709	-2.136449990313649	-0.10885720002159004	-1.7495245175681244	-2.1375619933360004	-0.5673768929720383	-0.6518377723036377	-1.9068081564298123	-1.1138821293747612	-0.7524572390552605	-0.7785010162280571	-1.5068552008151983	-0.9182106248194516	-2.0330637441217725	-1.479247148636726
-1.2869651040334975	0.12768751294546735	-1.4967286483130604	0.2511516141614801	-1.2318568544437059	0.5093719106882401	0.5365981412909347	-0.5382034831261322	-0.6339824697069891	0.015150863998929944	-0.2510835472594125	0.7099681005495287	0.9207603420433328	-0.7330012755838482	-0.6068876774640498	-1.6036594218835836	-0.615197864900673	-0.4404966801878543	-2.255158532722404	-0.10030672908455085	0.15082132547209864	0.16951307608615612	0.7700931439947356	0.15195285703696002	0.02540298235181141	-0.2865886255949519	-0.07240144452733077	-0.8237619126249596	-2.8195965869613966	0.8535338637445533	0.21397409714040277	-0.9830636669506243	-0.31953908854788304	1.1973726368515654	0.1380390158562456	0.05589470024981887	-1.856040498532613	0.4469640670354524	-1.51799700746433	-2.1069871177117334	-0.7798826604354481	-1.1626961497613495	-1.517760649879517	-1.246218130979653	-0.17969570605840546	-1.1316956522496684	-1.0262910446247475	-0.47430279098949346	-1.7423439888827401	-1.2672395451091574
-0.970928814077032	0.11338380865103555	-0.671128995235568	1.4099072522746292	-1.1491518417454443	0.31164069471035116	1.086503549272916	-1.1073970637679793	-0.020566045752676204	-0.045766330059691815	0.26846386966005165	0.6959646519969828	0.9599315299960125	-1.1527168277712154	0.11152615737738407	-0.786077582692494	0.7637502556049651	0.254910276882205	-1.0591749129170542	-0.05694546559360902	0.249960712518161	-0.020045117177037244	0.1986089407669277	1.1511091693217803	0.031146947693536917	-0.15721293984859094	0.43209686555733273	-0.8241857368477986	-1.8713295725268335	1.1791329743519876	0.6315695301421433	-0.15205177888832194	0.7076057675016091	1.647171296810293	0.7663640174522924	0.30770008339448834	-1.5837833884441188	0.7634095785982011	-0.8487312641916408	-1.4558848867868037	-0.7402223941652567	-1.0975165790728618	-0.7690636189204989	-1.2284351274762773	0.5434579272924753	-1.145250366330864	-0.4753017313358863	0.25655402583227715	-1.1956412994712726	-1.0121478268899784
-0.38625800417457407	0.01608342772173407	0.14782288640706498	2.371088279576002	-1.1173194274542066	-0.48136080089939975	1.1097811878156414	-1.6539034121667464	0.18316769276025888	-0.07475719939418275	0.8903343616597279	0.49853548960381494	0.3972814576160374	-0.9277870833063153	0.9948630124978438	0.07400138318350569	2.0820258273237036	0.5276824583706694	-0.10416838150037033	-0.38921564363787375	-0.10986615348300172	-0.5530077615639791	-0.7627293488525125	1.8533918829304261	-0.34807842181276544	-0.6727157045763523	0.6608250117691895	-1.1080370394545271	-0.9996247689481347	1.5473715770684116	0.6072807321609698	0.899689135219044	1.3910839199359115	1.6794388381186143	1.675366319563843	0.42079694012018587	-1.5839618505645656	0.8135292603084459	-0.03809112357350487	-0.7163863443703962	-0.34523341933188956	-0.6459121874597761	0.013361746677263326	-1.3761854222892291	0.9776308927374804	-0.9894422584479898	-0.02742351676587575	0.7953748855656719	-0.8122241885486333	-0.8310620357891314
0.10719175914170388	-0.04636468831934878	0.47384234972785827	2.592572789625757	-0.995214525897902	-1.401860590553846	0.6396313068867303	-1.804824606672505	-0.18914094314869875	-0.4097598203185251	1.1346001244817006	0.04237215797920841	-0.5689106816616525	-0.11201957427492527	1.6506075195595102	0.5553854942488773	2.8159474873781933	0.09080400290822516	0.13280533449110596	-0.8874384918884374	-0.6929421644623139	-1.0935262856836088	-1.5737476025788522	2.0004767519133444	-0.9450438636562258	-1.3997825128333519	0.6058834073411322	-1.367276533540197	-0.7084745735938389	1.3932183926513755	-0.023159046617673783	1.4743320360380412	1.3534275077615132	1.154473261197452	2.3062869738527736	0.19790666484786104	-1.7577579413210305	0.6716904150265764	0.5288558505794544	-0.3265971223162732	0.1689864441007626	-0.2031580910661241	0.5444538990102729	-1.7386465517081633	0.8541162279598772	-0.8666376404946777	0.29326033510886756	0.758141992441929	-0.7671205050011037	-0.707815496269953
0.23946104060249512	-0.009984640985963836	0.18474902888615827	1.9881859276639797	-0.6036670088105118	-1.7867194934901989	0.01144773494274763	-1.3694517218033926	-0.8934729278569333	-1.0194211564979978	0.733172844996227	-0.5713551908933946	-1.4345237425154058	0.7066628960207049	1.831594378865182	0.5649254705193072	2.7960840420216946	-0.8160448698728525	-0.1742358840440033	-1.1890857308831622	-1.0960167812572628	-1.341975819464509	-1.6968599548386787	1.6879722129573786	-1.4002275841724225	-1.5966444267704114	0.4386191744038211	-1.1912898866621058	-0.8842582687370955	0.5993066874442659	-0.9462789675702253	1.2615126368014218	0.716104436578734	0.2533779178949225	2.264796231133353	-0.2973829730446042	-1.7400647300297731	0.43175744181473924	0.6230612552338984	-0.32980740525017566	0.4102066730229529	-0.052559673983534706	0.7165165751163228	-2.067710559830486	0.2709327989233208	-0.8580582060180911	0.5725025954550492	0.09827545258159076	-0.9156487693909964	-0.5448517020175687
-0.009041769538911297	0.051754720105909216	-0.4114685989522194	1.0139863028948666	0.09163127587138688	-1.265322300057169	-0.38702650318546356	-0.46122418366488516	-1.4737073280203978	-1.4969262844640936	-0.16730861103237618	-1.1420020479420812	-1.7085572966995939	0.8405369884722854	1.5762519908748815	0.3386576410695962	2.2465541132017535	-1.6301010302752859	-0.4293344774035159	-1.0394210843183673	-1.0987839765793639	-1.193721011615241	-1.032248484886863	1.2854841338546164	-1.3898924277476223	-0.8214206283747025	0.3785959382468723	-0.441822262003645	-0.9905939437702149	-0.305070257054821	-1.57285992707927	0.5087318737028035	0.04395528833072294	-0.5808839186323808	1.6416736215609196	-0.7403356204203775	-1.206864896156389	0.17140091695637288	0.3434023451628895	-0.3999060936654756	0.17440669219156524	-0.1793815193155686	0.6273833033414928	-2.017577542805415	-0.3956650052135917	-0.8677535492042613	0.8940986652948593	-0.8747596140139426	-0.9427889876948486	-0.24701375339309237
-0.40955358095051464	-0.011278000760608522	-0.819952005802467	0.33296956135799527	0.9270586137866288	-0.029675011771123916	-0.37255277535846615	0.5868960113838114	-1.5607123085664214	-1.4181627561597818	-1.0739888264605155	-1.4834226877670158	-1.2275652784469473	0.04347137638026176	1.1371221731794299	0.20402681692518043	1.578302031096647	-1.8738071816903636	-0.11904465905257436	-0.4624363850233217	-0.8020856109172617	-0.7188406922063065	-0.0025765768294450475	1.1553166481616022	-0.8245205651880514	0.6920926586255661	0.5640148010446903	0.6112646562975957	-0.5541785521734418	-0.5735926353890867	-1.4360614821138504	-0.21607305026582804	-0.06890481547786009	-0.920751098999517	0.9295766033785865	-0.7374028127593256	-0.15057460190718244	-0.030539275509364146	0.07622675230395519	-0.14092918647009964	-0.3511828343917524	-0.33033453060860113	0.5035915148871172	-1.398394058091208	-0.7655185558314102	-0.694103213973796	1.273384580859591	-1.6662093134082763	-0.5951411484067048	0.2290437835584465
-0.6404650158813244	-0.2504892635732213	-0.7112791249722571	0.3330374236414045	1.6364641159823452	1.2975688299457333	-0.04485427936412758	1.419513852102075	-1.0645035286639606	-0.7317727225545394	-1.4325817891781387	-1.4904075022320633	-0.24890028841176606	-1.266310395304706	0.7909774108738432	0.3145225736402215	1.1204632843873876	-1.4454765126638254	0.8001440701668282	0.2726632946492856	-0.46851703408646117	-0.06000745929193338	0.7723664185694507	1.3976786638057377	0.09338966880247021	2.1788741136347127	0.9898050552156219	1.4776981267230973	0.45238770771545606	0.09891954995818952	-0.5107015238281104	-0.452819731461552	0.5543686223583613	-0.6536507900075758	0.6299584817606622	-0.09983553324806602	1.074152779364264	-0.09028935785880796	0.23060595327192598	0.5815544697905264	-0.7130395543681117	-0.2390904494332383	0.5603509865446313	-0.31125481299359303	-0.6901190536443127	-0.18469579859674867	1.6718761517202514	-1.8404291600449891	0.1571741538100932	0.8558340247187782
-0.49768913849150637	-0.5046341785190538	-0.12540035142126343	0.87380625988083	1.9878292257584909	2.0624908755612346	0.3359696971407772	1.8090971394261033	-0.18268365230246883	0.16307837630012822	-0.9599911059395105	-1.1576702695803314	0.7142144242887509	-2.271151115693707	0.6792156993443584	0.5603848520715881	0.9649425733977529	-0.6142333056317973	1.8803649631791073	0.8379362614563074	-0.26637053092281965	0.6153073486101435	0.9201600906197367	1.8035065455846133	0.9656550613595666	2.867477493982378	1.5100702529370573	1.7706366986901987	1.591468703414405	1.2875158370695967	0.7456682114558049	-0.14344231252037493	1.5383327347557783	-0.07445438608730355	0.8848998861763449	0.9716241133635763	1.9544848606520016	0.02404989767090619	0.9113005448911998	1.5154095816483746	-0.5494204158270052	0.16379741954005653	0.8633611568467778	0.8903288386145737	-0.29685114697812764	0.6184331071761675	2.031379624295206	-1.2346994733970562	1.0978844688597018	1.517418408920424
-0.027728075621168597	-0.498900234071036	0.5932164520928582	1.4333360572624685	1.8576551122870704	1.9420139011245816	0.5464366108214495	1.6856854235402314	0.71815278617281	0.7081802513374766	0.16045749934251158	-0.5954344100143404	1.1816084136039133	-2.305335702485404	0.7627851023071172	0.6970337698369082	0.9756463779019017	0.20741031823533101	2.491755804841983	1.0375846571362135	-0.17579625167694687	1.0947938805077466	0.514328293688826	2.0170695095225706	1.3891847623219324	2.4696478652138683	1.879529499880252	1.4084244189364665	2.271294912337056	2.165416694692303	1.6432491113192984	0.38665086851666813	2.2219220114081484	0.3106994650217942	1.4117283678843153	1.9280974202620793	2.1263312405264045	0.22139492317466805	1.7768886729111897	2.174827849179551	0.11414762170970004	0.6977575967865082	1.267141233249243	1.7599150276730162	0.13990036999038405	1.4400159385162907	2.264541308701073	-0.06829413800876455	1.8660598004303417	2.007502489222255
0.5039405548088051	-0.10722880340952452	1.0484915646264152	1.5091669440862834	1.2406990127489173	1.0537423996017081	0.5225766001229883	1.1027030063451886	1.2595209269849892	0.5911696903402627	1.3410701988673306	-0.03999029515418891	0.9443137691506791	-1.2957006383669012	0.8798347695822231	0.5628917612558321	0.9067987797595217	0.7045873545386203	2.2262796833638485	0.8855576839295529	-0.11198084946317917	1.1445973398707694	-0.08923716158036377	1.765892838126218	1.1568577721493922	1.298137046457558	1.8347583958653224	0.590055879988988	2.137040341863288	2.146881396091369	1.65010230550249	0.6909735692668881	2.113199151268956	0.13712924707307822	1.7473914372787513	2.1580816058034094	1.5867885336460479	0.30462986447062673	2.2295876272128123	2.152108337255824	0.8746957701787874	1.053339156937333	1.4821899898326951	1.9554126873699607	0.37403752236572435	1.8869273276323266	2.2270185602792965	1.116495037806429	2.1276037629935662	2.0956238332137738
0.7919786572262045	0.46151778632382334	1.0419278321586074	0.9595326769245316	0.2593111315219155	-0.1776753455896644	0.3524970948718292	0.22960912097897004	1.2001508397960956	-0.062029473988316944	1.904194525224274	0.20466289595529294	0.15248968865618134	0.20144635124130045	0.8481469041388952	0.2104395796015959	0.5519656211700371	0.7677435147624582	1.1463721908332956	0.5545757915191976	-0.08442720723150535	0.6537478898653208	-0.5730800600431754	1.0080585442334062	0.38581908965776096	-0.003558068059690891	1.2239644974102828	-0.36130259142216786	1.2833563086549675	1.2932302204105741	0.7051284967042678	0.49323207250410783	1.2026929320222075	-0.5572015410438449	1.5758473012558905	1.3776162235053973	0.6903138383079793	0.11426612396193396	1.8386463518115495	1.3811083785276224	1.2533602938497046	0.9948594006899399	1.2548530316048112	1.4055018447058407	0.30223476553524864	1.6752390101575532	1.7581452551694332	1.7074927129004598	1.749168449843432	1.6706740498406372
0.6979426650304771	0.7652706436413826	0.6629240665432526	0.05770698256911382	-0.809715748333743	-1.2443482022742953	0.18606400469116435	-0.6279378766350776	0.5528442359066549	-0.8281861937103538	1.4944466536110221	-0.06936507386132587	-0.754956858782287	1.3639986886772353	0.5633109246101794	-0.13650718962535305	-0.13058081652277448	0.4716332190298756	-0.24550841942430454	0.2591691055434169	-0.19215916846304787	-0.19263199093342215	-0.835886689648556	-0.05924414819380279	-0.4975892959535357	-0.865239536043246	0.14102035352070905	-1.1353317929549647	0.1822787578246984	0.179761060018325	-0.7196552930158471	-0.1723238357926951	-0.0597312427091309	-1.3458444906868188	0.8967590987281975	-0.12062829569331386	-0.05893741241055877	-0.3009078885021404	0.6916819813590509	0.19318428810340535	1.038904216735615	0.5143933985355381	0.5570464628542176	0.38036724544077477	-0.007601766731689574	0.8388233466869038	0.8191570921701994	1.3841964397902058	0.8932968391741798	0.8703659038823883
0.33830208611026485	0.4785246608518786	0.19053441181054911	-0.7325828589171633	-1.5660896276838985	-1.7421506956093051	0.14126140987518065	-1.0775996374551504	-0.38474294858519725	-1.306457500864598	0.3352706645868765	-0.7885533839702005	-1.2441103560012408	1.605828825437778	0.061475990308790904	-0.2504425921766314	-0.9623255355309726	0.011047690587929287	-1.2842855087829597	0.14541282279707995	-0.46174124922674203	-0.9173634576481432	-0.9200780143738346	-1.0977497149762867	-0.9468015455849547	-1.050242360222893	-1.04563246070041	-1.498276254652041	-0.6012489638984797	-0.5965358909080029	-1.8589907194686273	-1.0124232097656873	-1.0698673012101285	-1.6954781907495104	-0.035032500460056716	-1.565640123347322	-0.2938048068820515	-0.656312599168164	-0.6166615639638308	-0.8623936759295925	0.4048202700595714	-0.15517134899075546	-0.35316648666104955	-0.5982796968747194	-0.35302343201962705	-0.2312969550006127	-0.37448770510537965	0.3700463263380293	-0.03956267375032148	0.06088661671531308
-0.011996300679555486	-0.30094468739191027	-0.10865289708849356	-1.068723863974163	-1.6529770389441272	-1.498585670377353	0.2516347927223105	-0.8273241859312725	-1.1518213382219122	-1.3517459802248115	-0.8760885189858991	-1.5629499857621367	-0.9493683560286472	0.8973464347453509	-0.4825593903637649	-0.06576086746212498	-1.6094163643262296	-0.36113894317631623	-1.5183710216777622	0.23048370208954408	-0.7347876032265904	-1.0322795934701412	-0.8469717082063035	-1.7763256196119184	-0.6004248070575094	-0.6733485152145072	-1.8565009964245156	-1.3368237705388524	-0.7327002490354777	-0.8206507072851259	-2.087976470499854	-1.6464238406584086	-1.430747184513135	-1.3260261367452946	-0.8931132384493514	-2.1549646534352953	0.014860021579897133	-0.6216834905830237	-1.3887013378832258	-1.3288838105610705	-0.266715249743892	-0.6774647871837123	-1.0711550297586216	-1.0181614805318415	-0.48705764369103727	-0.9816242244245584	-1.3875424650650907	-0.650199509499488	-0.6279149052533702	-0.37504126676026
-0.12832924823476416	-1.0788317502410123	-0.15783738296168326	-0.9193338656329566	-1.0059379274489177	-0.6558364107815121	0.45809180306879366	0.0780800985425345	-1.3849380257729127	-1.0746888966931674	-1.4210321504686816	-1.8994971099640148	0.09099765336506628	-0.2661699355331925	-0.8405591980821835	0.2665725038181703	-1.776771370768707	-0.4176047650103488	-0.982270272622462	0.409725160694867	-0.776118809762476	-0.4289432117711321	-0.5830563899424505	-1.9223974081799442	0.4559586530947742	-0.06090431165622985	-2.003148365630449	-0.724545828054311	-0.2938816309993001	-0.6808982740514475	-1.3083952946914301	-1.7988905124670358	-1.1499883424656936	-0.4099006951598588	-1.439683028368099	-1.5909497196425262	0.5613240494654639	-0.10332269916996492	-1.3320300541844852	-1.1063812477340977	-0.6818977423402076	-0.8213130992650404	-1.3107615297993107	-0.6939958005387272	-0.2526681970177658	-1.0312089417850498	-1.8123077972675972	-0.9726548269944432	-0.6927283492745502	-0.3082356408484429
0.0037643011867035427	-1.3344900435989884	-0.11912521201134542	-0.5420756312568609	0.015505056477692463	0.3354787788312553	0.6400451566990853	1.183073289623679	-1.0651497915744446	-0.6709605990023388	-1.073373105912917	-1.5502959757171826	1.3727417033045994	-1.1921540341353707	-0.8700690969511072	0.4649091378724457	-1.4349901897786481	-0.07646168130869377	-0.19115846220647403	0.532683748721807	-0.5269371075985733	0.4608075405226485	-0.17504824056280233	-1.6211889339592422	1.6612359470586908	0.41864610878164127	-1.6184131899502487	0.04661626165437178	0.27303455635768237	-0.49371079557393405	-0.0314008073398704	-1.4373561274064306	-0.5856414889978336	0.522993622681874	-1.5972564971370196	-0.32685288918002653	0.9165516788408823	0.626723349785811	-0.7721063741239939	-0.5106169925800889	-0.805913366819291	-0.6102409423467858	-1.1050327779150224	0.07561363287685721	0.29371760838537886	-0.43005494989433046	-1.5670076813047105	-0.4010575965747784	-0.4202891999878666	0.03366629195086992
0.2013218534825264	-0.9294599363515388	-0.2790332803306207	-0.2962754576794942	0.7922573248775926	0.8942600715644993	0.6851975028550776	1.8535668756782122	-0.5447087187442735	-0.25660178626918645	-0.28332515956170873	-0.7206881354122464	2.1468785891989266	-1.3968377291310643	-0.6180868511443457	0.2918121108478964	-0.9007629261359299	0.5111129256935548	0.18405135958377283	0.5188709387154751	-0.231419907927578	0.9419877045410469	0.135290384500215	-1.1907753062204764	2.262543333338578	0.49424302418037	-1.1965972517598125	0.570425421366732	0.4480222418615839	-0.44646065163929305	0.9410446932615387	-0.8015299510642823	-0.2032387230071849	0.9185238826479131	-1.4510811598012585	0.7021898807855095	0.822155948007882	1.102699860076828	-0.3811555793945231	-0.07315177396637906	-0.7944609815906943	-0.305721550790189	-0.7767553055657179	0.6787023167549766	0.8727482398812111	0.35541315744267693	-0.9843457123030346	0.5571502767514609	-0.2221747332457461	0.2467521696128835
0.2514005428396835	-0.19841506095628572	-0.8229935642687036	-0.4126804065570629	0.8587428894595585	0.6454602445682207	0.5762168023696949	1.709541174328622	-0.2788108924911207	0.16642647326215865	0.1589034117073493	0.06823520139237621	1.8661055643275437	-0.8536116332309668	-0.2961920524649661	-0.27942798371141725	-0.6495735474594011	1.0151831635888613	-0.2052629562212327	0.4401653807708903	-0.2509004151777957	0.6084122261058426	0.01887467534675183	-0.9988367410007171	1.7789134600034806	0.09854737477997534	-1.2269302337263832	0.5654037072661575	-0.0066396519524982095	-0.5668153601421311	1.060675407719958	-0.29136672300732386	-0.29237111915894426	0.5598053313607139	-1.2090296883605929	0.7255388742667035	0.37199583570115663	1.030305908110674	-0.6214954951460446	-0.1844852953912442	-0.7843630245224698	-0.2198435091325662	-0.6811369045207099	0.6277011725288704	1.1474914753288668	0.7482795481356401	-0.5697436157462866	1.0422062459364716	-0.40445381071901865	0.09120654980900046
0.08674359010335661	0.35587998568428997	-1.6318163597885418	-0.8456591093855838	0.26586289196254403	-0.2784030112651002	0.43339942081967386	0.934471633285439	-0.4376015455608532	0.6275898896526113	-0.23198785858145915	0.3866276076757928	0.5911907337493579	0.04190037740736525	-0.1227709530101383	-1.004408295505869	-0.9469031076367772	1.1436128264483802	-1.0764491808858616	0.4878639698516012	-0.6932610397099611	-0.27989976527387367	-0.6402378293187481	-1.201302179597993	0.3485470801654821	-0.5824398215966153	-1.7754096826857464	0.08805341010922843	-0.8366774483892194	-0.8466508488400679	0.42715740061759977	-0.23887098473686505	-0.7961009746252343	-0.2778493556124666	-1.1116823200711305	-0.28840478975717243	-0.05699061132961223	0.544236955688454	-1.3481920670930678	-0.8010614090962468	-0.7444349217856028	-0.479184807229462	-0.9119987775370765	-0.04065376144066047	0.9803541100244411	0.4587694461603438	-0.5957739507515583	0.5249503980645807	-0.8950401541237247	-0.2945460151665549
-0.17905128699506323	0.4839252962360182	-2.255917763936276	-1.2894547624565997	-0.42966745922928673	-1.2374380162250846	0.45121051429386544	0.17708514482481327	-0.7207011073714883	1.0914934638638696	-1.185765917734559	0.24123275331942615	-0.9623128671339741	0.7472133571970546	-0.14919723048564593	-1.4658116356820858	-1.58103249894559	0.8788432577050742	-1.6457147927713494	0.812899356657585	-1.2168326343900808	-0.9532605765326294	-1.5260975097272114	-1.590465466330623	-1.3026958049342379	-1.1767467916756291	-2.3677146023710947	-0.47893543462298216	-1.4097322145307274	-1.3038006678705722	-0.28471097514578186	-0.6796408996082337	-1.3472298855348717	-0.9894704207052049	-1.2947391216422628	-1.5729834683288095	-0.09370686021308622	0.11952497435441754	-1.9049058573177196	-1.4290378095450178	-0.5100379756579323	-0.9153738209699133	-1.2112199883311436	-0.7410618329129048	0.5737916264287974	-0.3131363630296923	-0.8750363005227271	-0.7115455188629098	-1.2677249150777627	-0.5079867836536346
-0.37599613220217637	0.3450223471417013	-2.1406812913319375	-1.3641213009784565	-0.5952038314587458	-1.4789222610239534	0.7401826907443285	0.07130515470810224	-0.5709339764152488	1.4359679437433939	-1.8245974066497803	0.04961128847538089	-1.846386450953595	0.9101473038620185	-0.22393391463051565	-1.2991063344194629	-1.961449976128646	0.5241341026077323	-1.1768470103243152	1.346828839388448	-1.2554186934709486	-0.7457785944614265	-2.016882626220511	-1.712036824619385	-2.289921057348913	-1.3282683404845077	-2.3207801139910464	-0.698897799920151	-1.1255558689542153	-1.8898739209827735	-0.3508483026566544	-1.2888369243179023	-1.5007788827603021	-1.0282125261338564	-1.6741094271373693	-2.1008683046494974	0.3234007924327061	0.18620172261603335	-1.651058549128461	-1.4334257200739924	0.046271429328064224	-1.1780178965494832	-1.1705198818217406	-0.7657829095179153	0.33302430200434197	-1.026170229059902	-0.9304760842183966	-1.7196314626488718	-1.076320701204816	-0.24606067602997464
-0.43528603325714543	0.2713310647240734	-1.004461787640889	-0.8790323114341888	-0.04799768652601285	-0.6909941812267602	1.1880041327040929	0.7352948454233343	0.3477595698151905	1.5150753397438326	-1.3506506554129023	0.2467097281723294	-1.5217243557140974	0.5592365955079283	-0.1427126034659779	-0.4258384449108815	-1.5702184058197963	0.47837634828058345	0.41791617687653815	1.7711364571020107	-0.520374490447874	0.3290191356175036	-1.6247804617371795	-1.2158125643129731	-2.1231028813117865	-0.9310647235038363	-1.2986414173818548	-0.41223529895337074	0.13549882942919173	-2.3812126011304158	0.40926031817389785	-1.5698640776153612	-1.0343445572507517	-0.26904964240472873	-1.965244154556024	-1.338822140987378	0.869547178339311	0.7658272650475567	-0.49883649538887764	-0.4890259073787873	0.8654339914775205	-0.9955181849335665	-0.5754065521937797	0.1409209575933216	0.5161497694682688	-1.1903980100854425	-0.43886854655627366	-1.6003533749780483	-0.24330093716144974	0.39519761868071074
-0.4274969885133042	0.3910004985117006	0.8808280894748319	-0.0067118386080668845	0.7708216027509872	0.7152828197042653	1.4796999481116988	1.6648896128525088	1.8003850315295953	1.2561861666949068	0.25567275492813296	0.8656447253474286	-0.24936425910439758	0.0366962099699933	0.13847929764968353	0.8585555916254501	-0.42793879353574665	0.899372739888535	2.4008172052737153	1.7143321617374878	0.6693748741785539	1.545245228920027	-0.40548192518259357	-0.18350755434678379	-1.0047123242560947	-0.2185003575946921	0.35592878677093087	0.15471580133667048	1.8585548526869902	-2.449823138600299	1.4557884511789696	-1.1999778643843102	-0.12242876912940873	0.900546873902481	-1.8746555457426235	0.3498509498538826	1.0683748932176071	1.448475630049613	0.9797345014185186	1.1415820937021632	1.6977191048387446	-0.38250048523893476	0.3876226319482215	1.5281458389337257	0.9603557984192876	-0.7064643504310677	0.4387595130979102	-0.2316214562762852	0.8267693406671816	0.9625964415910884
-0.45000080769156886	0.49473202540972433	2.7474801412823453	0.7796991843582747	1.1527346671245153	1.867393602073282	1.3076564547992005	2.129621317226411	3.0814297402423234	0.7296005185401024	2.1190919262315093	1.4801601209072226	1.0906994524114682	-0.2646971520094882	0.42779916048637295	2.0248414201517955	0.8364072209488614	1.5446221434254346	3.655629237523666	1.059232066732265	1.5766540598733674	2.0345334493342637	1.0291112334348327	0.8582496812573819	0.3369503498475526	0.3908112376522018	1.816165999219976	0.6036370803250116	3.185701373321853	-1.9205514696982469	1.9456586226646642	-0.2855757794113897	0.7537284457633516	1.8359123646227329	-1.34431453243123	1.96732080169739	0.673468803426087	1.739840788904537	1.9667974518387163	2.72377460035659	2.23904358925263	0.3737282987195765	1.2387855892690964	2.5458241206368997	1.1617198666130608	0.10388211135261947	1.1508546870414	1.5917951304939604	1.5274740253427783	1.012492946470911
-0.48627250577096526	0.2851770970443743	3.75607421305727	1.0057120792781593	0.7292055719480658	2.0762245071336403	0.6278764463511297	1.7548505949074689	3.5175464939379157	0.1500758689649138	3.0823921856050616	1.5812966195000726	1.6414762827716918	-0.16579418455062908	0.45032153519057183	2.60889983469229	1.4279398707053494	1.949350997788999	3.469171797003738	0.10327578739986806	1.644106825130962	1.4894650852219504	1.9402639832914934	1.30265991653848	1.1502298384342229	0.5905328455636725	2.3679261057068635	0.7102986986547969	3.470081760199109	-0.982025180392597	1.42832272600384	0.6871465105304756	1.1242521473100582	2.065346313666653	-0.6377788398663972	2.6030504551519686	-0.10916783684676912	1.4767949667721438	1.9962796531422158	3.5028042348156374	2.2982073380302857	0.9344890103152629	1.5488314967319081	2.5938205836940553	0.6984296601174645	0.7820069783855897	1.2132303453394742	2.7466322368309646	1.5083583374486673	0.48767565906411325
-0.394382121178086	-0.24352843046366968	3.527612422611341	0.5404976217075205	-0.19319986040679182	1.3566156365198905	-0.2609573554271944	0.8030433710899759	2.9647139820057724	-0.20398101804798877	2.586719952047008	1.0564896704610027	1.1784477026772504	0.22272625026082024	0.10686229603515164	2.4724087423670436	1.014414704038861	1.8048250061633617	2.0495101647822542	-0.6119397899982361	0.9866412653837662	0.3929303001768089	1.9912887549699068	0.9396631617803658	1.1293440646355069	0.3888013323758962	1.931481112290523	0.585011488314676	2.6860460419520997	-0.10582658666319016	0.23884182074941673	1.1941871578319772	0.8572168069362701	1.5875595806224696	-0.15372082985083788	2.0512397621029788	-0.7588803734759157	0.9381579463075143	1.2506003770088416	3.1747119822443057	1.8815348302001629	1.1481712850639185	1.2412494387180573	1.78233643343454	-0.3461207073202253	1.0835114222945958	0.6300860518912937	2.63158549710535	0.9275228483781852	-0.23517551033342002
-0.05468148657023507	-0.7013712858404244	2.3969073807334937	-0.28048006941065395	-0.8803617624579726	0.3824639734521181	-0.9210033459377084	-0.08232796249826477	1.8763383699350062	-0.1351108021362537	1.1015767082470755	0.3229765036121437	0.20501332934471755	0.6501146302256623	-0.4028771410848894	1.8375484389064958	0.01420511788422598	1.2042992367881016	0.35065625339565576	-0.7184502010974666	0.31247060724484793	-0.43331092326272125	1.4369590052397685	0.14422512616937325	0.5257915376677178	0.04539171055464557	1.0738529036969755	0.5028761498339848	1.3810935017390062	0.310097316753874	-0.770663666094115	1.0505199059118386	0.24005546651072837	0.8172314060346363	-0.08872245104375716	0.8580634896156185	-0.8505548664188672	0.5457806217803519	0.3326417521956801	2.032670004676843	1.1592068396706237	1.103053861406447	0.6083490416221852	0.8072150236777652	-1.3625693373312227	1.1044080552892093	-0.11075899493572104	1.5846515914363324	0.28018438063224294	-0.6804154161033562
0.46421634345296475	-0.6248761317412109	1.170370583462859	-0.8843425360167692	-0.8036116994909277	-0.10077205287745329	-1.12348193575778	-0.4406290889185647	0.8849301619003204	0.33014376851186644	-0.2653762552332198	-0.031134184489675514	-0.5263418015290968	0.9560184747959708	-0.730084073792466	1.0716244938730113	-0.7291735642094476	0.5283315045512368	-0.6766851877169102	-0.35688702009750634	0.3033688086284522	-0.5645100201128487	0.8308771218476314	-0.4123153372193153	-0.1328044411142927	-0.18997872509563346	0.5017251534176803	0.5806843993547306	0.21611643077756992	0.2688131781443512	-0.959796032106219	0.5180221216281139	-0.26207548614408804	0.22508835977948438	-0.2386901316687529	-0.19046926548350146	-0.40833695458745467	0.4292113555507644	-0.26507229249073383	0.6924412040811211	0.3589468681308593	0.9649938209790104	0.0398044616792482	0.33549748077441166	-1.6796614290763712	1.0962301535066792	-0.47981231936638247	0.5329108294550181	-0.047887831171969125	-0.6947646429303478
0.9035253665977255	0.05226653529929586	0.5423340354190287	-0.8922296467142338	-0.10413188147020581	0.09229035422745697	-1.0463615567442952	-0.36469469159431783	0.27320778332796775	0.9004165741217746	-0.665943119935713	0.2145177175002418	-0.6437545563271889	1.1735637356604924	-0.6851020757074899	0.39694096279073743	-0.6383825798384469	0.07094993874748125	-0.8022039664015427	-0.11156201908565803	0.9924292975374283	-0.33079375720617926	0.5342605245154671	-0.30972497576233055	-0.45430788961482726	-0.28509193203111227	0.474530552165869	0.6367104702456671	-0.521287492295053	0.15512034126603144	-0.46274064786191993	0.05684293068899006	-0.382885549040738	-0.03718109703425919	-0.14664734121921177	-0.6771586813843551	0.10312837509745305	0.27004757839164206	-0.5244734604439579	-0.3677493815695224	-0.3401013503406159	0.7743356996522833	-0.292309172578343	0.42988269419218617	-1.1485690659950716	1.1620758174007138	-0.3866540376947662	0.19054138620034594	-0.10327729393920923	-0.5682625016753449
1.013088960757908	0.8455432374256457	0.6069818336345097	-0.4130768158973906	0.5357197312188143	0.46649044087656477	-1.1206551650599097	-0.35115855596775186	-0.18647110854481305	1.152740993579814	-0.16623158133825341	0.6963958170066354	-0.39136943841789423	1.4163671952370687	-0.42224020708117305	-0.2332094875375101	0.12427408420432914	-0.23791584732938412	-0.6026250757416468	-0.5373457048685886	1.7153458260533117	-0.46168317412860527	0.4739548712603184	0.27877954872362093	-0.39627802529375517	-0.3768680344137198	0.6505433066274152	0.3966240240773105	-1.0265241210042795	0.3611895300912791	-0.06603648221714284	-0.06353534604603964	-0.2485621079986382	-0.21786273042879223	0.4891510086346071	-0.7517629672944254	0.1652747640651414	-0.3971857198195936	-0.7930482608176429	-1.0767007043350967	-0.8642109543656868	0.41569216415835886	-0.5159331041787113	0.523807661445697	-0.31992358147684447	1.1298524390628617	-0.24479609570698146	0.4978967452329405	-0.2670097050665768	-0.7317817481877361
0.7823177840991902	1.0844283042553258	0.8482961936503733	0.057073561434025484	0.5152742788109498	0.3515848630960135	-1.6212649102338055	-0.7764589510529771	-0.8832991721610562	0.7999714592393885	0.3917786946017705	0.7979831350682199	-0.28495379946700267	1.6662603270381529	-0.3094560621907289	-0.9911407115647005	0.8184353939767551	-0.7329678444317745	-0.8473926266349605	-1.6372917231164996	1.7106545689723094	-1.3272545714566928	0.346495925929694	0.757384380136463	-0.15872902668703642	-0.5230576169035056	0.49447585591670223	-0.1459240363527908	-1.6395345909447157	0.8965059427917702	-0.4685612730521178	0.04567161004339484	-0.21293590246549066	-0.6820306063719638	1.4879195656510176	-0.8039694863341152	-0.3401512308766749	-1.673324487091122	-1.324979590436049	-1.6485415152978515	-1.2394825381374168	-0.19939446819655995	-0.846017946757868	-0.01698710512069607	-0.0005734292554103883	0.7316780710373371	-0.5384528545553245	0.7679995373474917	-0.8171500767320381	-1.2981528150248296
0.47329022913918917	0.5074939430083968	0.6155784982149718	0.06644864292366166	-0.12280953881964277	-0.41714389301137994	-2.347855435331238	-1.492343688103531	-1.8502814125821596	-0.07511193346905584	0.19080508863060663	0.24375288614468665	-0.532008672151767	1.6858709731218464	-0.5778687414202507	-1.9000209779711457	0.7910969154669385	-1.6120122233924041	-1.7238402899131982	-2.7472272681392336	0.842367446584982	-2.4722915885892567	0.033498492181768896	0.6535785805375264	0.08427043711663477	-0.5288727475565275	-0.13602362422273265	-0.596063892407504	-2.3895204425119045	1.3612753463151612	-1.562505288855813	0.06230097473429142	-0.4744332022726909	-1.50657315032799	2.2500035570948502	-0.97079833316908	-0.9972375833408322	-3.0432025286846756	-1.9127055021874868	-2.217099942438462	-1.5344293980238188	-0.9246458427412372	-1.2848968739286246	-1.2395759935596053	-0.5298854544644325	-0.07513074148066223	-1.2834359992384963	0.37755504604540213	-1.5560241835620037	-1.874900309345028
0.3905741878516584	-0.4535455302790371	-0.3059264480003652	-0.38932435272759847	-0.7143579553440937	-1.2743428446089624	-2.7041149660793904	-1.9336998634563543	-2.595158414926082	-1.0119424133595154	-0.806367375106414	-0.5967133084833217	-0.7809856740479522	1.1791694596488114	-1.0691974336564196	-2.6913190609501005	0.06201208037822233	-2.6180654903058107	-2.598432646032137	-2.9849760956982627	-0.2257030366551403	-2.904047270401908	-0.20931805471288897	0.05498614337878828	0.33760925761552146	-0.07511002013367676	-0.7836335932531594	-0.44949778478298297	-2.865521038465925	1.3302523028498956	-2.408237085805632	-0.18469686245764375	-0.8294381748561367	-2.31580227850239	2.2010167005303543	-0.9695137232886317	-1.1764889881693639	-3.662243402329754	-1.9730292397734217	-2.5907714817249943	-1.7785838190696215	-1.3885538046854948	-1.5305591062747965	-2.4563867951683935	-1.413018186109104	-0.9621833830051705	-1.9060017929918764	-0.6339863138979827	-1.873528216805188	-1.8491347452758533
0.5773538587388576	-0.9948070456446784	-1.5026971723311526	-0.850139171747467	-0.5853656075527197	-1.3966076412334627	-2.1586821218629493	-1.6601870142962023	-2.4864621860905083	-1.4459716136157228	-1.8143807996955694	-1.005860331263771	-0.4614543062970362	0.08878216507903013	-1.335898880981556	-2.9502334140695945	-0.6964025252211773	-3.147432652698057	-2.5519097532276587	-1.9469695155015325	-0.5997978429296307	-1.9269557172928273	-0.0030507971200986563	-0.4671309364722502	0.6890030639223411	0.9217982268853241	-0.7878109752006542	0.40642853601749585	-2.5612838249626333	0.7926919830074658	-1.9982847765465974	-0.5089308901469938	-0.8178670861705786	-2.5289882706666424	1.2645612334402905	-0.4209087722783814	-0.5603299539811625	-2.99415241933195	-1.0451138938677753	-2.380454399926117	-1.9040175439256348	-1.2699825792056036	-1.2033938640447344	-2.7753472289853476	-1.6852069424500642	-1.4353697990540095	-1.7036945523632272	-1.5932678356830494	-1.2391976926526445	-0.921009569770162
0.7301165543447614	-0.6148730428040927	-2.276326649668226	-0.794759567780831	0.28675910768299695	-0.47770407314867314	-0.7238815649742489	-0.8347399055830941	-1.3705593590606073	-1.099121529334966	-1.9327954562352305	-0.5748658361912214	0.5866071229061296	-1.2390656512112854	-1.0335246571457322	-2.4440118048090436	-0.7742583243536444	-2.7396329418440204	-1.2363083912825676	-0.087474973467942	0.017750971560076725	0.1915181822225202	0.69458092169162	-0.3951525973633443	1.0892984306066151	2.0575410007791977	0.05339390505767836	1.4516765206613906	-1.3955532232872674	0.21534000157845146	-0.19297690156044117	-0.5234931216325485	-0.16492219342781714	-1.8355886712750755	-0.039496764750167654	0.6545748777847393	0.5624412961243772	-1.2802912062590928	0.7242166808885945	-1.4022634402563074	-1.7610701394051407	-0.6137934187278115	-0.20658501067446167	-1.8728419867061339	-0.7466388739465343	-1.2451909083167745	-0.5078950784386584	-1.808364831052925	0.2834366323463856	0.5791454930689998
0.452430359613511	0.45036025913036243	-2.2252561498786467	-0.12196954120874792	1.1788302636696262	0.8948730323336388	0.9665142928299688	-0.16792147674640165	0.16212251972472771	-0.19803021276584098	-0.9715720254974165	0.3799004317322224	1.802919301937843	-2.2122766439242687	-0.2588580357453544	-1.3455643743688777	-0.08286641562588666	-1.5220300057759502	0.7100872698778831	1.5637805887625889	1.0011531409958596	2.3252548780926796	1.3909181778051876	0.22079214636675654	1.2660355208391905	2.5996772185670487	1.1734935208165649	1.844838898551376	0.08426854200196177	0.13668995727522812	2.0021873287606855	-0.026806939206970127	0.8754712361606908	-0.49745436529931975	-0.9700916451102417	1.6755977833589006	1.489297210946975	0.5736054895114275	2.5506437713881414	0.021117708474389624	-1.2225043873557355	0.12684496382377689	1.1059487927405451	-0.33158857646342493	1.0445665301700653	-0.6395758619064709	1.0597942930610011	-1.1996049275573786	1.964686243811642	1.8869132365750296
-0.34544292086414247	1.4303026209994016	-1.5646755376059485	0.7232475857582848	1.223294808022113	1.6467829419409297	2.084879906873649	-0.32560806740093406	1.1646038690519365	0.6680173541187839	0.3485460790583424	1.052517394856605	2.2701148137598426	-2.3931700778290637	0.4922536007189113	-0.13708902696138867	0.7468859754018867	-0.17578297220739514	2.0926033089031484	2.155107969809078	1.3085458024080603	3.3111460066627236	1.3804076870954036	0.7600132128127249	0.9050965719855628	2.014095176453775	1.6194428949862065	1.0938721908485511	1.0514517096503357	0.653126938362473	3.131121313960174	0.7462152555542573	1.6266071083491915	0.7987093423347802	-1.1094206278748557	1.8917135685640258	1.636764693666521	1.6347897700825063	3.5097880819819895	1.1796464357906966	-0.31806297744670786	0.4202810392088375	2.1308928199069936	0.7827659323052824	2.5723837326464665	-0.1987460280997395	2.0196780998659842	-0.36980274652457307	2.88838176688795	2.3698859419915737
-1.2642766876600482	1.683848322961929	-0.9143569702472671	1.1128998352247783	0.20154295694157498	1.1046693387857025	2.214997507030518	-1.2996436734656138	1.0886703083537146	0.9660818047470614	1.0103652042475193	0.8582570987488679	1.4910236344439158	-1.8287201064064131	0.7407897075527136	0.7431066016492742	0.9311600730866647	0.5984299846018797	2.1012259723605653	1.6407535220562561	0.40989408669860217	2.81128233946863	0.359523552704659	0.5780165560858893	-0.03123768587514815	0.4492250370796745	0.8514464447123884	-0.46990644573548856	1.0433299678699006	1.2866636976956263	2.4337605151160466	1.2664797382349704	1.5144084505320832	1.439790628485918	-0.6280748311574783	1.028697588476427	0.9806859652017894	1.6031299068296498	3.1865462436528054	1.4731982181095407	0.7094808751255846	0.11141416452440343	2.443989062695941	0.7763778441843118	2.8340412245284954	-0.347882810279208	1.8241825009937342	-0.055329278342482274	2.6200724299759344	1.9939505365209258
-1.6601660397133453	1.2227031860914597	-0.7500239086608372	0.7851773791107153	-1.1830322534376452	-0.391300763790331	1.6346638069610968	-2.3181502486724117	0.2546893611958999	0.6032109780975508	0.5888823622297834	-0.015797101575975383	-0.09958717855082341	-1.0215789239172188	0.4543248052212853	1.208232346752381	0.2612220624704777	0.664006732880895	0.9630490327840718	0.767318152256655	-1.1857555167271425	1.4986713768143805	-1.2064574587928807	-0.36952417836834356	-1.1454283078777665	-1.2614115695241093	-0.7220683395031784	-1.858598409751724	0.34703766619658677	1.387379489406117	0.4940837713179062	1.1491778569456903	0.5859933497987899	1.328603919803631	-0.06814842603449928	-0.3860367445524312	0.0479772435590403	0.9620893240647983	1.9600449748591815	0.8889963846378817	1.5022947390132027	-0.4022449258573918	2.103660599252687	-0.10656865670077657	1.7547213724938873	-0.9507815487361553	0.82478093174544	-0.46374817275479435	1.5206805084068982	1.2986275021409888
-1.155317496035987	0.6181120240675546	-1.0063939691925852	0.0917818735158739	-1.83881444311544	-1.7071211407697127	1.0317742131027017	-2.430454459168689	-0.4070130979089872	-0.02501285524062539	-0.37952797428622276	-0.7451490649007396	-1.3912099900935508	-0.5364513190373141	0.09006828555918642	1.5090622382707881	-0.6730741520358003	0.5430133360628896	-0.2654178549579791	0.4241180536780975	-2.3018885975324808	0.43273061285858316	-2.337673247283063	-1.4001317909011715	-1.7985732939687549	-2.147736237524822	-1.9773612525976576	-2.154219583855883	-0.2334583793102077	0.7225838994994893	-1.186609890965002	0.5060047508591218	-0.44931592549840327	0.8987702411519087	0.13993694427352316	-1.3545281543602423	-0.5216872937155348	0.5088856877156569	0.6961863386050876	0.037313802148617584	1.7989441529648835	-0.4718303033513448	1.56948440767712	-0.8985851759411635	0.2334732881975412	-1.3615633317057796	-0.01647831567389942	-1.1014289146842795	0.44262828759958406	0.9097253483794695
0.0075266952931184695	0.3917627529561066	-1.1788824564366263	-0.29378392508050355	-1.2075468941767598	-1.8212740252238082	0.8915494789335651	-1.3105929293358793	-0.15703319294631218	-0.36156764303023786	-0.8846160665633499	-0.6046986034121016	-1.4702488163395746	-0.5493603307823247	0.18342532129825914	1.907379386394443	-0.9863956903920772	0.8971756475360334	-0.5989883408123235	0.8940102298267313	-2.0764675160100534	0.18418291441997128	-2.2620589296436444	-1.6291550411046287	-1.5546739285329023	-1.8015134397262953	-1.9378681997664469	-1.2220530673736654	-0.06131002359765067	-0.28835611905510217	-1.37661494457473	-0.1159453587297145	-0.745622683852917	0.6934183228861069	-0.0047223933230232575	-1.1722983570979868	-0.473521090807885	0.6659893935512173	0.09625397562572566	-0.3234939061928981	1.608003145565062	0.2417699898317436	1.2987426663286712	-0.7366218638854669	-0.6371596407842157	-0.9438670306560568	0.05113983047976462	-1.2419371928162117	0.054631437048182546	1.0116646985835873
1.09415130908156	0.48428555786615385	-0.8208992251340308	0.03347863644404352	0.2127577522342951	-0.6700184200397594	1.0839082298722151	0.39935953613612285	0.891796541033765	-0.13185052149123236	-0.3590959161253175	0.33995362891143666	-0.392148320309611	-0.7150618812748936	0.8340580492476408	2.33985606878707	-0.291059882726873	1.8369508975352595	0.05528782224974349	1.6285447018417563	-0.7107083301193678	0.4624820461401987	-1.0287292921793136	-0.7173797770406598	-0.5355030449396503	-0.6670865115420143	-0.5711126724401091	0.17967711049756913	0.7737937791410846	-0.923695698303569	-0.09279023082651784	-0.1765923808679767	-0.006004752490040748	0.8784588674423317	-0.17700515491379215	-0.005225800069889758	-0.09078036835690706	1.1494626564652197	0.21784769383328903	0.09778464454437093	1.194785339816013	1.4235370363331157	1.362332317127031	0.39200496056182593	-0.5032410411280812	0.34542550894583757	0.9180110048620669	-0.6014303213091573	0.34693022117634326	1.2274292539089133
1.421358192726682	0.33092298494347805	0.021689575733177105	0.8404203600774345	1.2208448208444895	0.7859406448024687	1.0159881479667332	1.528677722991487	1.84096095603108	0.4461583522766405	0.7924978981923048	1.2306403695600558	0.825001043598724	-0.47594636466808143	1.5614391629952422	2.403593995128129	0.9320805904453277	2.700195757078578	0.8652364274337173	1.7324224941288568	0.6771909068240041	0.5299402209921152	0.5031089897377132	0.8071346257954719	0.6169555179243407	0.3182853945586569	1.1533649936579444	0.993438757950103	1.5125820035406419	-0.786539896027279	1.4416791145755632	0.4092227619330031	1.2492900326018357	1.1201713344688806	-0.10992244815037702	1.2152347476815863	0.09612245481054184	1.257641638635986	0.5277619713115236	0.8823867285910524	0.8705383591643885	2.3019244108070063	1.4088175442810387	1.617215243694012	-0.0073168070644690246	1.8081350688062905	1.714119579002954	0.3954226398170705	0.7107349372277814	0.9937475556405349
0.8799344450467657	-0.5055177963311974	0.8366345577482728	1.4445743202881063	0.8814944330663248	1.341490716471631	0.22380129404304902	1.2760698566931619	1.766841029739605	0.8433908288882926	1.5325982014517483	1.1497837055373141	1.0223114012401298	0.43315413135831765	1.6919357741487728	1.7122019777763973	1.730507014126165	2.5600393110776536	0.8507201821241067	0.7454691594353545	0.9832572243518686	-0.017597778350747655	1.306439592509939	1.9485188382136376	1.175293553563041	0.4467538496754666	2.0157799908117715	0.6749694303659506	1.371128964763177	-0.1398623543958876	1.8263988137418512	1.2081520134163883	2.080723902543756	0.9337261586289874	0.1287640716910498	1.516624761933377	-0.22710570681313869	0.5168225637264863	0.4070631048888921	1.2491842268936784	0.7444059519675383	2.256765858251514	1.0070824397029141	1.8976752362808194	-0.1333579840964118	2.4648446149902807	1.5849696570947944	0.9951219988961767	0.501794617434571	0.09239344583421745
0.0017707658690719963	-1.7535846231305996	1.1063306026914737	1.3068236036107976	-0.6840628818745539	0.5272952031953709	-1.1181933579885721	-0.1496381957037519	0.5297240865581377	0.6365924620821525	1.1073127511075116	-0.036877010428431216	-0.1287233639453994	1.7028829558407879	0.9611254569478814	0.3205859976952265	1.5033219801534223	1.067377285670632	-0.21524416157859316	-0.9374376279888952	0.03783800262609774	-0.8334693825806107	0.945041813673741	2.034139636896417	0.8422402228677152	-0.25653567289058077	1.4995886263539513	-0.4333711640073879	0.23330788944523506	0.3560302690089338	0.6406738089035292	1.6431723429424023	1.8795525724449915	0.18428386810444672	0.22951475778597452	0.6497288797747356	-0.9160954984787847	-0.872143633282265	-0.32410821773266846	0.7167185383622066	0.648860713789087	1.3354106548325342	0.06923442839373166	0.8816754447389837	-1.2203446519136845	1.7947552925742891	0.46852858178071005	0.7872844406305446	-0.3980396612359143	-1.124455608328928
-0.4894902707022485	-2.511171097640809	0.776863617376198	0.5073221618991783	-2.350654168630489	-1.022120995661275	-2.2381558024210224	-1.6661417905191	-1.0714660959931774	-0.17152550779791756	-0.26622482918930346	-1.4867520424543945	-1.8222831367749757	2.6328802579297483	-0.20099112439783662	-1.180584379818831	0.5215786268548365	-1.111315297243349	-1.5747494011255978	-2.3578028873687344	-1.274424116293868	-1.1440070128895112	-0.15393317083414984	1.2238213993012037	-0.04662149201109333	-1.1352744846207634	0.16490432147787312	-1.4445523059684935	-1.2043724193822223	0.2574365520029473	-1.2306876568552991	1.4743513615583745	0.8461924289100052	-0.7238334944692966	-0.0048116222428692184	-0.7260220523317843	-1.5232693966035544	-2.160225324578421	-1.2793874076380227	-0.47039891189925376	0.31535520236458736	0.22872567789586035	-1.017993348973415	-0.795648463880209	-2.5452410546690416	0.16967681662173598	-0.816607170291147	0.05637912512000631	-1.4851133456090917	-2.000095548054292
-0.267108186524942	-1.9952002256481751	0.29727887418621535	-0.3208440743298005	-2.855484830479007	-2.1028055646941364	-2.3590732331388438	-2.128868358626367	-1.9429866724114313	-1.16393751564783	-1.553146874901644	-2.046993660216621	-2.7497738274868597	2.6425439310522894	-0.9777245933404175	-2.0351963630275582	-0.31823818464896475	-2.6993724353868225	-2.1277819542387677	-2.7458775292294972	-1.7881788911044763	-0.5060534433964111	-1.1016389282818815	0.31077650604094376	-0.7892261392019815	-1.4850937580562553	-0.855959158328352	-1.660760530437114	-1.97172484488687	-0.26778687857683964	-2.35457721414343	0.9642172882680633	-0.20416443087889533	-1.1618465697565514	-0.4086573474688066	-1.5797729825778561	-1.6818713467045299	-2.6335353544206774	-1.8460636327442261	-1.5139261058431104	-0.34173756891969115	-0.29079312722409195	-1.6765458718084691	-2.0132206148251113	-2.88966674822483	-1.38623745836949	-1.2636815108419504	-0.4977753022178076	-2.0607233944876144	-2.092226927283693
0.3663113275034465	-0.3203572534565818	0.18577858655957016	-0.5460994723333795	-1.7783201885505844	-1.9134420951531883	-1.35754200366175	-1.1801855987829768	-1.593096453665743	-1.815559425544256	-1.768685515617764	-1.2327607815578518	-2.1493310072999137	1.703089618202222	-0.825451317639547	-1.882324035154967	-0.28747160132750016	-2.780674711241204	-1.3887283318019241	-2.105907182579423	-1.0464049705186476	0.7056074421825683	-1.2599789123097656	0.008145977985651738	-0.8447326885222196	-1.1091936177205275	-0.8070708995189112	-1.0769696542428944	-1.602596898586947	-0.6259878169844011	-1.9353011526217856	0.5954907355885826	-0.5371857230072881	-0.8309144720529118	-0.5696887908272388	-1.325639207364145	-1.3769380152343904	-2.1613974859059217	-1.6843784097067265	-1.6991139795203132	-1.087233311055521	-0.002583676865715058	-1.600583685574929	-2.0379922393684664	-1.626386094716069	-1.9471600642670643	-0.5532932011654893	-0.40366782215273433	-1.8020429588000724	-1.5050885539872176
0.7892195815151152	1.432345446048931	0.5215945234869999	-0.0892669047262923	0.1512946814099007	-0.6565679042895701	0.07511120216845357	0.514285710463977	-0.5186239645214569	-1.8421314595501272	-0.8076451741294839	0.32768629087576157	-0.40545044140759146	0.35275140712808895	0.0764407599421101	-1.0410265257910645	0.5421603605317178	-1.5423082548331137	0.07645855109491607	-1.1633907206812328	0.3452951273299223	1.5403597558884303	-0.6798609216606901	0.3573688428365931	-0.21643141368294783	-0.3998688788720442	0.09141222967896537	-0.2726657856084074	-0.5026397703454161	-0.3789962829097613	-0.43701954425666917	0.6129828224052893	-0.09794380701508691	-0.06043850878340335	-0.21168496228973344	-0.26248372511123164	-0.8958936297336071	-1.2642126156314863	-0.9782256672493372	-0.9725032123790068	-1.5190174999977104	0.5927092769229283	-1.0074195015780383	-1.0605684213408348	0.6295442421607642	-1.3657352261172864	0.6558597223449114	0.1654284778089317	-1.0013247395350617	-0.7744532842170936
0.6315939695398214	2.0057158374868846	0.8429010759405011	0.5208087645834075	1.6472021517902957	0.695405214450467	0.9300357705622956	1.795449849579862	0.2391608586012994	-1.3439197725923657	0.482153009319885	1.3832270656941277	1.284622263762477	-0.7030167789964913	0.979031173009747	-0.2628609576553954	1.3862398195468162	-0.14731087263777534	1.110835817214144	-0.7461217379419616	1.2809706363949882	1.2462515269575467	0.04668834646065721	0.7682260658005519	0.5926561044973219	0.0692082509527627	0.8756230156832409	0.14784938076212653	0.3945102466398677	0.3343732671417753	0.8480850169663405	0.8135505161409318	0.49408280555154904	0.4361029979288107	0.5246240798233445	0.6943981927616455	-0.5473131283755938	-0.6682894418999696	-0.26216360958567403	0.01647206544679785	-1.406218180466479	0.7118252203778277	-0.4606632290295818	0.012808677298779395	2.4129634016590367	-0.34691763867328634	1.2837342704843786	0.5745736463568278	-0.2994277730439792	-0.4296832365878739
0.10199125772219785	0.9912607001986007	0.5682906876406794	0.6367838449926985	1.8600062882843094	1.221334582466636	0.6485696217716154	1.8696346637145673	-0.022355100897776564	-0.683613962633709	1.0387705656181037	1.083482970646029	1.8762297049208234	-1.0800115096947618	1.195579909734729	-0.13936430274021844	1.4669479666198681	0.19065556262401098	0.9263391857374863	-1.1289165816205042	1.116706112917523	-0.0957635544248741	0.3295958610875548	0.6256754604572273	0.9934761921654227	0.04593256678526914	0.6816695982429936	0.047791718489614055	0.38774520485596103	0.9352295770547916	0.8862502717415806	0.7720324276306315	0.5305214067977867	0.15941926575672577	1.1848395627251382	0.7467726678273761	-0.4201589704290945	-0.7316653591585023	0.0017745051259581849	0.44304593404836373	-0.9228834560234025	-0.037762942214089414	-0.41130886611540673	0.30216140352532406	2.554205020741307	0.14100078957915446	0.7565262242629895	0.33054288027706424	-0.16421580586762888	-0.6077624216229336
-0.2130679527540801	-0.7908596650099843	-0.42482462865179316	0.0883106111446068	0.9754821927669785	0.7492340025262731	-0.4562748743368469	0.8440156245461883	-1.0978859595297195	-0.23126908892857748	0.4913056298058544	-0.3289474664288985	1.2610057858627541	-0.9196582699881682	0.6705121571154122	-0.648204017973481	0.7122744559080859	-0.815722974627689	-0.25605941247468395	-1.8674571630116896	0.18937652856857334	-1.624742390671511	0.03448425293807215	-0.10497883091197151	0.7546997016110548	-0.23466090878034948	-0.5178612688264121	-0.21825842316088315	-0.4458679809582747	0.9634630956948075	-0.27573792084055515	0.28529087128320263	-0.14460349618439505	-0.7332704645076711	1.404114131906504	-0.1795924954194916	-0.3784924960508474	-1.2032929798236442	-0.2508633658997728	-0.029929888258711807	-0.5502289246508522	-1.3162857649006587	-0.8381793147382173	-0.38390069899568013	1.122595693413599	-0.35284122681274344	-0.49623004822140354	-0.4506732829296964	-0.5503801279007565	-1.0129454519970593
0.10271965115038338	-1.9181101745801912	-1.595101718999104	-0.6523907162126943	-0.020888301608274536	-0.11855568013481478	-1.458669006681901	-0.4192989704034853	-2.0800749208428546	-0.16133513232298535	-0.5463468021544541	-1.7377457269640117	0.24283040551159132	-0.6872323801395966	-0.0012805176200883972	-1.2093250252961751	-0.19033486442321296	-2.30006788718723	-1.4146188927324463	-2.211169450795558	-0.5368702473164496	-2.383895288862943	-0.497930457073947	-0.8272393276452333	0.13507624538544563	-0.3205227502355215	-1.8866632269186943	-0.20135896560918462	-1.3526909048255105	0.5173293348754111	-1.6042325865252232	-0.3871918917359273	-0.9987513558195307	-1.5305688563416933	1.2305080087231293	-1.4071826363396625	-0.2474558988669816	-1.4770837033070865	-0.6911367056486508	-0.9894349266341913	-0.6921220499654475	-2.3164208136064848	-1.281759725348897	-1.4625670318540813	-0.6324286830125452	-1.408460105436159	-1.403124160263159	-1.1335310295804863	-0.9906873932662501	-1.2039818307389611
0.8824824097461376	-1.5010181854610554	-2.119891065034574	-0.8874291723504087	-0.16969922796847128	-0.5971714480641876	-1.5406724670323968	-0.9577485426981586	-2.1302772240889096	-0.39745456989330347	-1.0291374754759162	-2.082200746520185	-0.21679081432743386	-0.7646959353721485	-0.11502409862636931	-1.1934573460322266	-0.42601951723794174	-2.9475211122461396	-1.5808973751574291	-1.7110173004075397	-0.35264050436080885	-2.0433835692138067	-0.8057723675592724	-0.8585017884321856	-0.3716507729909149	0.03733101618960781	-2.4008331526713955	0.22803913134471532	-1.535176687553696	0.14560967181242743	-1.9524443472528183	-0.7234144943936218	-1.2877572127557715	-1.5382688441604526	1.0532630953849635	-2.0332560397455177	0.018474068433016938	-1.0968738334849324	-0.8816149518804087	-1.6080502204785254	-1.3060392907683385	-2.3939569964272227	-1.2348658946304307	-2.0701172861381107	-1.2956770473972696	-2.0794423393906096	-1.158059388010315	-1.1198761144862988	-0.9982447075287905	-0.9354708521882728
1.4623721340851121	0.11643336187116299	-1.5590483379442142	-0.3250179227433422	0.7296680991859914	-0.36834446964475764	-0.5961358517848822	-0.3578388003351262	-1.1442243077791423	-0.6838800109305633	-0.3877140352328905	-1.1994931476344994	0.19527473629401526	-1.1698213797627304	0.5143942444998594	-0.4486755136045113	0.20272369998620265	-2.0472433445004126	-0.6055573776396702	-0.5225682179135606	0.5750774186967361	-1.0656549448118915	-0.6765676575229581	-0.07332274262478557	-0.4463895695767677	0.6947633338520911	-1.6504132800383515	0.8136811091306794	-0.7747407745980576	0.291094725407306	-0.957743382717459	-0.4128108998282493	-0.7170024157552009	-0.6414653704994884	1.1941146460274894	-1.5743730238264995	0.34006356687831857	-0.09600652554556106	-0.5932506463971563	-1.2900061386439583	-1.8678068692003826	-1.5345823870718618	-0.5628181907606804	-1.696853009595368	-0.4043888294145785	-1.6475184091130552	0.10125880670292518	-0.3673719157626001	-0.42930356820999804	-0.2863196537064319
1.2011739700848902	1.671548556978432	-0.23223847564786862	0.633957994625481	2.0294695328593417	0.2565353250496154	0.7406153439233937	1.0383019575295611	0.22431500539688604	-0.7163964837034862	0.9907483346588538	0.11649622382460254	0.9609417928070274	-1.5907356636616827	1.3730260192816484	0.590969198561172	1.0844538899610545	-0.03646355345464968	0.7856988694582097	0.7896057952871492	1.3733272033695527	-0.22604302984673078	-0.2303706761108366	0.9377187843672765	-0.17143886904603167	1.2856120405856242	-0.12191207047577349	1.1999683816173066	0.45073549543731267	0.8237526759712224	0.7476680047097095	0.3197559090108652	0.29146336015362084	0.6106386428324332	1.5508475643937263	-0.2568389214164981	0.6487277726855806	1.0685007426882367	0.07258354437273089	-0.10810312190247784	-1.7327556657871594	-0.298960156494199	0.3849808224749128	-0.4825573827738799	1.2505430445280419	-0.18423390875871135	1.4077060812974072	0.5864096446701766	0.4612633227650903	0.46848070346771853
0.0024586178496663453	2.030269509658307	1.0210241945382377	1.2107865331788359	2.78818751708459	0.726767377918583	1.620303290382859	2.4356240120530788	1.1426125776771803	-0.2859716834920087	2.09821520845719	0.8450984164085843	1.2713760808169225	-1.6580987805341691	1.6632126462260537	1.2830657066788678	1.3260264714243353	1.8770496576473892	1.6393497135079729	1.7125266529640555	1.2485613904591661	0.047469207459856375	0.28310916832089367	1.3400813864359953	0.09168811340399913	1.5504315058304827	1.2218607077297674	1.257339541931496	1.4024395193665196	1.1298570172260172	2.104555011027139	0.8414937322311025	0.9474017800177545	1.4547605495203157	1.650094125131204	1.2011270563114846	0.977890019340776	1.8829394958641081	0.7970839205119338	1.290202665716236	-0.6317589067177111	0.6532193474347698	1.0447158775391856	0.9781489341734179	2.348682926150659	1.5103606660346798	1.752676336088154	1.0959066064372407	1.2544442846156978	1.0725743141926019
-1.5851436429650174	1.07437147074311	1.499263481380481	0.8951487150922958	2.4794751655176106	0.7801756717301304	1.6086168290358136	3.1154373059211067	1.2454100025256096	0.5962585861781288	2.144664476389646	0.5961410449104181	0.7699404398980269	-1.2147600168140247	0.9535824576429598	1.297234657362961	0.5276796014462664	2.6633412155729257	1.5359690945029552	2.1007097782816357	0.1833690720853236	-0.05944327216186579	0.7212620625909374	0.7467844040979575	0.045131397631267764	1.508424353549528	1.67601725353976	1.1397835908513299	1.6657367786874389	0.6978623996214548	2.437168058363546	0.6003150436719287	0.7419094351966349	1.506984763784142	1.0879603905869946	2.0895505249460506	1.3970368951565768	2.125077541876828	1.2588723114890326	2.189188042120336	1.0820755800810413	1.0269195223962218	1.0536207979455885	2.084438922895894	2.1342803755083253	2.515878283622873	0.8718816603399232	0.9411909917682122	1.6528417547549383	1.3982514363743852
-2.7576808065441543	-0.29830849216452526	1.158802910573936	-0.1303801909369875	1.3099282757451078	0.6223897703215708	0.933927189212134	2.821920493225221	0.8148185010055313	1.647996608147914	1.1802902452086135	-0.1362647711274834	-0.15689548949934568	-0.3939214766728258	-0.4768295556077098	0.8338373211096589	-0.8718287600630827	2.2011917563319154	0.8327748395847702	2.130998262378188	-1.054969387633962	-0.05340832172392643	1.0904547873342345	-0.46614026545043824	-0.28293411991472284	1.3466316616713425	1.2448948967036557	1.060185600039375	1.4001860793598897	-0.3441900496112789	1.849530274230122	-0.42956684185014515	-0.16026392825841534	1.007833334921918	-0.03943674929921871	2.112307896285782	1.85963557570718	1.9410029284516392	1.2882177800076158	2.295472467741844	2.6343240130660557	0.9774605231460924	0.4801357418971598	2.5643308580754907	0.9534189027542219	2.4483175593084066	-0.6082982603961749	0.45898891227823546	1.596127680777308	1.4136439455184686
-3.012122904518926	-1.007321076016195	0.5678983827469989	-1.139970207118262	-0.03151134015783757	0.6375643753306507	0.2162640550134573	1.809718117853554	0.41363566307502725	2.4078945554333546	0.00020541333473400385	-0.49451485675427514	-0.7585479239434987	0.5010319682699536	-1.860851307008804	0.38069099657137073	-1.9659763815059688	1.2366348464632213	0.2434159872369427	2.026645663896996	-1.5770098929425087	0.32857648367186226	1.4014061553735915	-1.4766824325454813	-0.5750424775600639	1.1816352131708034	0.5038641663747916	1.0429572205367368	1.0937251162218677	-1.265616104485554	0.9742317663124216	-1.7129050120770892	-1.0978546707939898	0.5473848645840687	-1.1303702419789239	1.4636935234450579	2.147168851103846	1.6515289407704936	0.8969118241706754	1.8438163582455445	3.3302864314900105	0.8233122150946114	-0.2840024264436783	2.503222282760683	-0.16671668002984572	1.6605577639407698	-1.7320656485675525	0.1885197107920242	1.18243957584378	1.1187977012713346
-2.4409477712645313	-0.7018649947142707	0.3626316823362405	-1.4460846413117516	-0.9197198752124193	0.9492866918044208	-0.04212641307203107	0.6056135594225056	0.3634566265819237	2.4753925188730013	-0.5451450236054867	-0.049374653602803395	-0.5940934111959845	1.1812479925894543	-2.5165565888231325	0.2541038435806926	-2.127178606692163	0.6821342347912676	0.18073665328888708	1.8550154278441824	-1.113524018469362	0.8617345980799386	1.5424090352238724	-1.6766040453670332	-0.5194473914815699	0.9498685606581202	0.06620010798776353	0.9088545951441106	1.084139019268473	-1.3489550565151094	0.38906944012369526	-2.551332695075802	-1.4741244495938077	0.5439787480407154	-1.5390834208499835	0.6089325784986735	2.0079219860188298	1.4940644652679447	0.2288556271480621	1.2957358087131376	2.9833410418003607	0.7093416065987079	-0.8403986062596884	2.147990630008638	-0.4620518672894124	0.8730694165241992	-1.9656176997798558	0.38008395466032463	0.5422963289861518	0.560614665016954
-1.5781796074769832	0.02412120691771509	0.6939595836474267	-0.9194544733124261	-1.188114886381056	1.2637598487026045	0.21723174807155157	-0.318291472224162	0.5368194681120132	1.77589989561173	-0.23035746253014083	0.8412877959085525	0.1015032945353742	1.4887661297920969	-2.2974698378323306	0.34127149472766616	-1.4846129686181455	0.8878707941539464	0.4455526711170999	1.5713114349657782	-0.20485452109502053	1.0687705048436686	1.3392892639357747	-1.113349897110067	-0.10489800763223081	0.5252119915421002	0.13039103486099682	0.4921429462251892	1.2742643033386696	-0.543648506237134	0.2209422208544546	-2.5853035936223514	-1.2096408649238557	0.9307050241577463	-1.1180936066171432	-0.02517551123700012	1.387894486383612	1.5060150947086797	-0.4994084086637877	0.9334690864619336	1.9695403928848976	0.5332558354071194	-1.0354266798121097	1.7023302393543225	-0.05334265714456541	0.5746494470611312	-1.5151937652791403	0.807564845465232	-0.19600171610203707	-0.09416060115243649
-0.968013692868488	0.24430016132694876	1.1389032603683173	-0.037441795761741066	-1.114975227073108	1.1386064929349287	0.6760617106057024	-0.7715365194178496	0.5910377968998595	0.6544387921763302	0.4240228643333705	1.391458924678812	0.6523483090197727	1.4112134202831412	-1.5977424474987645	0.25897091795561006	-0.7525032873824254	1.46899859396803	0.4912454877730866	1.2044131579924156	0.29766579038128427	0.6917510801792134	0.7559230315037522	-0.37474708360128645	0.34172816710013537	-0.07810149539175269	0.4430762715000118	-0.14653430338923196	1.2612420420791157	0.44305129364899265	0.20210592265426638	-2.0095379523432633	-0.7284602495582023	1.2833766245690665	-0.3635066056220043	-0.25389127135448863	0.5343140074806673	1.591351522856818	-1.0496266266228989	0.6930211174630247	0.9059509195159335	0.15457822500166551	-0.9687920392404485	1.2539746103111447	0.2602327554806635	0.6837703978608162	-1.0124391160786856	1.0213677466692792	-0.8567865568640887	-0.5527206377618061
-0.8056463182856344	-0.4487668230332077	1.1234324421042579	0.5317326265095637	-1.091988472356843	0.4184264167198732	0.9642630033728321	-0.8806429143977785	0.35948335888923216	-0.31461393826733686	0.6399986453182982	1.108226654093486	0.5331643930155231	1.044156922653181	-0.9821755493920192	-0.23646376489350646	-0.6002231642956557	1.7511389416206964	-0.02269856012838592	0.9408054366454375	-0.03150440667123102	-0.05484784508154955	0.02196985273455586	-0.06668623964621286	0.4163901767994804	-0.6414685022838931	0.6230659597602333	-0.7343114039686923	0.7331355270313045	0.7249950029868257	0.021717149668667363	-1.3679834531457549	-0.543627581458269	1.2244722815392837	-0.022610160355506115	-0.16047568979680268	-0.15276872100595784	1.653665716663149	-1.2290146762893148	0.3348892605280554	0.22650032310830237	-0.37011778397616224	-0.8095049510974403	0.8163102091525818	-0.2102949746929445	0.7113059032012217	-0.9151157672430376	0.7758007052316408	-1.2053409251591198	-0.5366753365442295
-0.8876023408385882	-1.605930784341053	0.4576603253821421	0.4296188125909466	-1.2811145983029981	-0.5681944286020267	0.9320298397938735	-0.944331548431693	0.0114572571380183	-0.7006253212504435	0.03380202614645205	0.22698631045988485	-0.21211996833575328	0.5502751885674224	-0.7867618631870057	-0.9695658632367925	-1.123221041608307	1.382706806649959	-0.8979284300473837	0.9856600535421028	-0.8410080393090219	-0.6735507957572797	-0.4731144637428532	-0.35255169279468723	-0.011910525893873933	-0.8937670288088472	0.509064439646963	-1.0129968485242085	-0.22235194988645476	-0.00963584978494616	-0.3886766034891125	-1.1307342967423344	-0.8330264754265392	0.7227450294792179	-0.4902327829229397	0.013911286070957856	-0.41605209426712403	1.6594922292306302	-0.9781481576688232	-0.24627825738056994	-0.031222574844939406	-0.782549536966737	-0.6206115875939595	0.3873791417457893	-1.404821524028996	0.24501355770144903	-1.1636346482650075	0.23207014843202411	-1.0571335235954578	0.006372103067688915
-0.8429787401494422	-2.35094558151097	-0.49248579693505123	-0.2040848914047026	-1.5154488288757277	-1.2311802119510267	0.6694618175719528	-1.1974051272786634	-0.143843602926019	-0.5017517042301618	-1.1018092145372778	-0.5025774020492267	-1.0603599732236448	0.11643378929993337	-0.9841992506990159	-1.4501102132524188	-1.8377027364827954	0.5854945545019975	-1.5599634505005067	1.3292889577162261	-1.3073281047811296	-0.8177840951480815	-0.45891774549491665	-0.9150762758065667	-0.6526476331688517	-0.7367557191765691	0.237042888425346	-0.9513051596050609	-1.149336692105705	-1.229618140307874	-0.8525263137482572	-1.3910944309315192	-1.353549149008298	0.049333904877423694	-1.5016105567691658	0.031182442894767418	-0.33063612217964167	1.6008701051597476	-0.42802380558009634	-0.8683651648918956	-0.1185407021342629	-0.8539048145857749	-0.3490298215946565	-0.029512169795817614	-2.574183774123466	-0.6654165863818845	-1.3433589332411349	-0.22611733318447091	-0.44269750612515546	0.8021884977092067
-0.4292593737533394	-2.1473260487568986	-1.1290102404851978	-0.9415181208243243	-1.475349885311642	-1.168818313001315	0.32989384372769304	-1.618681209653091	0.0173276682237933	-0.11279812726002839	-2.067078471578418	-0.46400165399769927	-1.4794570938672122	-0.10983465785058523	-1.33009271330889	-1.2706656451514893	-2.1417946738276754	-0.11099539979970661	-1.5423962236432365	1.6671929740001057	-0.8156722269090134	-0.5606048650676456	-0.0003953928656232719	-1.30277472852043	-0.9834009072815034	-0.32947017476676843	0.03707309335218408	-0.7377486677802145	-1.5522477997961697	-2.009935647015996	-1.1497823891977703	-1.874563236181938	-1.7079944294672524	-0.5121830804074511	-2.3675077256322274	-0.2106091121154846	-0.21569054890339237	1.433803683943851	0.1406453785206904	-1.1961125226353226	-0.2962183457253339	-0.614799695014369	0.04021481067435644	-0.4242637226175256	-2.9413377128265235	-1.5287794025659749	-1.1325137300494177	-0.3636346824025996	0.3342231609204851	1.3797690903570303
0.3134437709917456	-1.2150915881077247	-1.1314602027879077	-1.426428056117189	-0.9703770142669175	-0.4670841125022848	-0.030313135873932216	-1.9126090350391274	0.30710789612965583	0.006259443723619095	-2.3057411313210903	0.31575863952414873	-1.3423799358947894	-0.08888885329950183	-1.5807995555708418	-0.45539107667607415	-1.8045631774529705	-0.3514518217979918	-0.8599609929749578	1.5905602903282203	0.5434377549566268	-0.26809327051155185	0.5413535844970898	-1.3082306762017106	-0.645126823387424	0.04413366669698889	-0.014038002031158164	-0.5759749580153429	-1.2494137579815707	-1.8025266689683654	-1.190737345607102	-2.184777563363003	-1.6790677632999171	-0.8958593173781667	-2.531426494302549	-0.6305373489099064	-0.34178067840569	1.0784129620551992	0.44101405180948716	-1.0335083742357674	-0.632729135565994	-0.34926737472203295	0.44238991819106505	-0.7652620967180492	-2.35052412448864	-1.7955391050470455	-0.5957300779318976	-0.2977234725126203	0.8419488689139066	1.3629310351822257
1.11059438182554	-0.27215097490761847	-0.6977277388957757	-1.5654818999147853	-0.11310358854987054	0.38252184905025405	-0.44605137633335795	-1.7060727048743896	0.4076898296676639	-0.3077473796545832	-1.784692614903164	1.209539510015587	-0.9473304369689732	0.0903554168169631	-1.5887137177732333	0.5296627679169438	-1.0774461397483497	-0.2147721433824925	0.029685748332979652	0.906728789287756	2.032982327861769	-0.22704464555285225	0.7764855817964331	-1.055448606946834	0.25980804854713835	0.19532141075536247	-0.0459657482296545	-0.4993237842012232	-0.48783198515033116	-0.8616037948550186	-1.0252346257360951	-2.058954970976539	-1.3368555234225756	-1.2164680590405004	-1.9716458089451072	-1.0294328957017655	-0.694166116193428	0.4868099684902409	0.341281707586923	-0.5145810872248514	-1.0163139021900633	-0.35075854555847236	0.6381444770039258	-0.9872096728695143	-1.3460509074492593	-1.27799339402872	-0.07916969600819898	-0.3597082856328302	0.7887478545682213	0.7100692597134753
1.629898035414707	0.10961087492623796	-0.32465952418207267	-1.4474078721207713	0.7257480132629982	0.8526127258468774	-0.9127092892937264	-0.8523533281269203	0.1650043781757399	-0.8262729433566045	-0.9466020798949565	1.5117159890455514	-0.6842664605365586	0.2706987148056687	-1.2685122009524217	1.103087320494047	-0.39517318155275666	-0.0689995708067458	0.6055393652318821	-0.18637287819733023	2.7957626258499744	-0.3919802799772146	0.5606887757455791	-0.7783217600534448	1.2055192348635229	0.13988220141974037	-0.22591915062421936	-0.3888790147023187	0.24053102983651062	0.02289709250417752	-0.7450949832943606	-1.4642915282387363	-0.8783109096340638	-1.5439628863231627	-1.135469019730254	-1.2308944704246192	-1.004402624083969	-0.29074253044254383	-0.0717161403941394	-0.02996246770946196	-1.3141604853213182	-0.665622104715321	0.4525691735489935	-1.0248667389006811	-0.6568804791776168	-0.2823126687401117	0.1459948533768707	-0.7627823445789542	0.20983523111640198	-0.277325389706222
1.6712766182702696	-0.061528881415553155	-0.35299668208357216	-1.1492117259533214	1.139835326512444	0.7298224983624646	-1.294210299647863	0.37684772933077626	-0.29220687968491077	-1.166944728041516	-0.3383301794579784	0.9801496441790806	-0.6850851182894964	0.33023683625846045	-0.5681392793913638	0.9617545113554181	0.01576863400689089	-0.2120825526704092	0.6641300093780866	-1.229753033634979	2.423012302638767	-0.4772769765184814	0.06084966769104838	-0.5485479282665604	1.6027665963485374	0.02057927445163532	-0.5499286377079674	-0.15915088729225998	0.5236575996808356	0.219875019026059	-0.4185343613779072	-0.537674844078292	-0.4066875823113538	-1.7517188452330499	-0.5117924735151916	-1.201066085072356	-1.0188543803924204	-1.1074535454603283	-0.5720342828872456	0.04961351293262551	-1.5024388084352442	-1.054020218219167	-0.09149924375174771	-0.8902571992153595	-0.5757550062688145	0.6189659163203348	0.13177916177214455	-1.3872654962896245	-0.5760210840847078	-1.1707415658725073
1.2830088629281715	-0.31958726545660965	-0.6922415951723708	-0.6538439619002574	0.9429064553098264	0.1965745467560361	-1.381977665406585	1.390162051832014	-0.7014767779651867	-1.1380968524791233	-0.2342082367370491	-0.027700267093604847	-0.7605223356771186	0.24386125231372371	0.4676690105220754	0.24611711482522866	0.2732891633342462	-0.6402323922444768	0.404130859476227	-1.8308386339346152	1.166476088787109	-0.27808116762381896	-0.41442608949440196	-0.2179595116533418	1.2200852254080852	-0.05237519075666913	-0.8018020994023843	0.10148289930725729	0.266953067009824	-0.23667970154810328	-0.10614456364186917	0.5181032603625662	0.12342851933815259	-1.610752223467904	-0.24063950433233197	-1.0471061573929412	-0.7547098362995462	-1.7870825773043348	-0.9491518660668113	-0.36594049781578203	-1.6521061317440804	-1.1885745798370544	-0.7597217100690099	-0.7178857929061704	-0.769808887416058	0.9676559264456579	0.17201762152463965	-1.8654679914592835	-1.2008072346714773	-1.6752088367631552
0.7541182687577673	-0.2367176445463174	-0.9514291510359982	0.057950264945312684	0.29949650159658353	-0.36214142296129276	-1.058346891259316	1.6434211072413438	-0.9097852498326394	-0.8770378342849692	-0.51065086892749	-0.877871999552074	-0.6315998805061663	0.053124475758871956	1.6113200018948088	-0.6083954573584428	0.646343134501424	-1.1138741855115935	0.19499683978543575	-1.915266596739872	-0.29290583158519445	0.10790527772520199	-0.6536506255937812	0.3933335110256841	0.3522664731238778	-0.07982872667588307	-0.7244831568676751	0.19826287137091295	-0.2917541169796073	-0.7447425874677965	0.11607349013420214	1.4945512300581263	0.7701449106706328	-1.0394409493033139	-0.08147548335531955	-0.885294151685238	-0.5028039605022022	-2.197345957875201	-1.1135809197164694	-1.033008627288187	-1.8081188620427924	-0.900315370462696	-1.2427340070456276	-0.6990474480339365	-0.6425068433549758	0.6660408941069882	0.49778080548308146	-1.8701067513248437	-1.4776863711916266	-1.742035093805786
0.4677002307002955	0.20057711017322305	-0.8246073246609266	0.877606647330694	-0.35742160681130053	-0.6351492413291359	-0.412970702316044	1.028306642507302	-0.9624857153086644	-0.670073685135513	-0.7972943565196217	-1.1325377317300431	-0.20252579042546662	-0.21209918677833764	2.4902427886506096	-1.1754191856978622	1.2543141073850244	-1.3989524244051095	0.26088062716182925	-1.7071192903180235	-1.2919129868172858	0.37341072013582577	-0.6562005975799474	1.2641720572604211	-0.39231763831697636	-0.11768049783395787	-0.25711557404699953	0.042159538118408925	-0.7651953557063883	-0.7026133519044335	0.2040775526648093	2.2011930328826717	1.4515982962346718	-0.24988642449065274	0.2835966909642815	-0.6951943289217986	-0.5665554704716806	-2.279830078346697	-1.0832414473018952	-1.5508999502171483	-1.8966000917027481	-0.267360521283393	-1.331792206181882	-0.923798926730527	0.11269888924390717	-0.04986304858486262	1.052720508198031	-1.3467892052546044	-1.4501526976387682	-1.488864327770536
0.6623142230569834	0.6581530450063083	-0.3645565799588209	1.5696021403544433	-0.5881751427905254	-0.5442355270560534	0.29569380447786753	-0.017349490781882564	-0.9696609535584713	-0.6453004210743154	-0.7432552597787293	-0.8016889607686363	0.3745603114511371	-0.5625337144318824	2.7903835441803224	-1.260898003096655	1.9388185072334498	-1.43143830761488	0.5356749882656908	-1.486135506428599	-1.5301777449104845	0.31069966084985495	-0.5650255743745568	2.1183929412565266	-0.5303813705760384	-0.18176302807085584	0.36463230780075667	-0.22288919110637465	-0.8625893875082108	-0.024184343099379915	0.2244400469793271	2.504265794375644	1.953984434944242	0.374677179756814	0.9214632443104398	-0.3154141911434151	-0.9694195009131112	-2.0414042449830903	-0.8934333363476861	-1.6239379996097607	-1.7569078539989897	0.48489496536512017	-1.0071170821103124	-1.2615859138963388	1.2503885423782706	-0.8226542947064831	1.5490001422083657	-0.5139623340157424	-1.253281112842938	-1.0462859102533182
1.2340925023264802	0.8391637661184546	0.09261142172865809	1.9220835661146558	-0.23588280426660493	-0.22577341837953704	0.8015412215958987	-0.7881940438369803	-0.9201383953237022	-0.6475619334872322	-0.21542686214237858	-0.24122383789168078	0.8625401101267626	-0.9827128157504391	2.48258120170451	-0.9272503644199814	2.39356390015113	-1.279069999197811	0.7641209775116157	-1.355158066399522	-1.1395451682042979	0.029615365661019424	-0.5214938566374556	2.5928040245673967	-0.04517898408158032	-0.2372291144169977	0.7349064524144541	-0.3341414701351772	-0.5513472536901204	0.8303511189066685	0.34167217876779005	2.388013639718284	2.0984323450236255	0.5749290613607758	1.5853724782857743	0.3766742105125711	-1.3984318171240615	-1.5462279980112852	-0.5393774991400692	-1.224771417556297	-1.2731102642438223	1.1334046362462737	-0.40213229162213565	-1.4135395494049885	2.187458074251126	-1.3746956272015327	1.7267806545577447	0.32364893413828333	-0.9458179272173656	-0.48483403908080747
1.7429599144142698	0.7772989163324925	0.25529724319790786	1.901259008296886	0.4495276459459915	0.09045982672334321	0.9813231882793095	-0.7897964502349906	-0.6636659026840421	-0.42235672349391995	0.6539933172661828	0.1474333871958299	1.135647011595679	-1.337472942986798	1.8639358196745406	-0.3751395503514644	2.4040182713039413	-0.997408179400556	0.7226301602187577	-1.2153054104212258	-0.5154234316174671	-0.13020048401342868	-0.5806436997731302	2.47580522457165	0.6182298581064759	-0.28042155190018736	0.5453658307493329	-0.1740775019700427	-0.0530190669437068	1.2830267346483484	0.6648988684928286	1.9829039514121531	1.896799159411723	0.4136163792407339	1.9371219155958137	1.245807631144085	-1.445889266900521	-0.9242700215290478	-0.01676594976344081	-0.5694740541495324	-0.4900187062903055	1.5189406247719248	0.2927181915342802	-1.1313818004586578	2.4620389501426696	-1.5721875915610732	1.5619058051778332	0.9591248512802736	-0.4816092444196692	0.13440926437413298
1.682132303926561	0.7592709951633272	0.13736424037521341	1.6560004029752742	0.9605392461184488	0.2046732542774631	0.8854129790499871	-0.06290790533951301	-0.09521819587422366	0.076265018351201	1.5498023764569842	0.16261676186929605	1.2173831333127028	-1.3798424468582433	1.3478189114834938	0.18511380795319546	1.986225808394182	-0.5659043626062548	0.3752024623302495	-0.9380489645361737	-0.06480750401169727	0.0883493790408304	-0.7281632011459878	1.8290946236083425	0.8934098070501699	-0.3967882157026954	-0.19132432259855778	0.08017390694667043	0.3125841454595688	1.11188834278815	1.0763936070327829	1.509112773198843	1.5391218382557326	0.19365309086149987	1.8211088322434261	1.868983281214099	-0.9486203972210331	-0.3643097239538624	0.585414954997524	0.04645356690687847	0.3833228916480136	1.5259949408232765	0.901478785807821	-0.4349516103055575	2.0404773398296547	-1.3796596839664381	1.2429630613468785	1.3278020962919568	0.16080133206805108	0.6787929397456831
0.8633960083340209	0.986408549257565	0.016992848986548143	1.3707746655112816	0.8790599672032237	0.02868845310403017	0.6522406820924193	0.8839144738339871	0.6527840069368422	0.575901743267744	2.124864115563338	-0.1421112639643703	1.1591922649524073	-0.912234828850732	1.1619378061172492	0.5974307460001678	1.3429115898031565	0.028117212978347454	-0.12545008582135997	-0.5440560320764305	-0.010619505254317348	0.6169034878148603	-0.9303503090358209	0.9286942739490568	0.5102408056829102	-0.6913766551787582	-1.1127470134123099	0.09744041621674321	0.3387328756369343	0.5682649593420004	1.2415527981505874	1.1586749205958473	1.2274784618565406	0.17533505645178765	1.3487985433278453	1.7933087680282755	-0.13712506248932493	-0.050932343070966085	1.0552080023240475	0.42369335388390106	1.0832192341350053	1.0952546412378117	1.284561896366959	0.3668134605561861	1.2646160043819978	-0.8164847581119137	0.9721766904865978	1.4377546245048987	0.836678527248858	0.9544005286068856
-0.37352471896236233	1.3392988768067868	0.15251378618251926	1.1146144275864034	0.1859591095261883	-0.3733260944458665	0.3993385128935375	1.4622982860018952	1.2351381421793315	0.7141733683717942	2.160943675173097	-0.5514247187571137	0.9290542215892402	0.004852466820329301	1.2062066612419504	0.7783675727852729	0.7190376043362818	0.6709311478436126	-0.549748905523614	-0.21003930803433388	-0.3163130205425381	1.1128878679630547	-1.1387636895676385	0.10500851435729115	-0.31882598382186955	-1.1352175638383568	-1.695373038025061	-0.2813473262010101	0.06762005517125579	0.09403177289100942	0.8619708454000752	1.0035774589076212	1.0215724988278396	0.3572259677912079	0.7613471316727818	0.9183214527734435	0.531443213484227	-0.0585404558290733	1.1611191540425105	0.5396983067857473	1.4300630684275775	0.32226165634471765	1.3509673773381579	0.8916177311670752	0.556519363484707	0.02146982540344196	0.7988075302229014	1.3091156688268422	1.2513152510517707	0.8289273887220518
-1.337421552067015	1.4892380752786534	0.5352474246455498	0.8283747918945158	-0.7027855367239345	-0.7946104989902882	0.1765140770758985	1.398249367745604	1.352583748120143	0.4077207056580835	1.6792366672985666	-0.8187701494647475	0.45541500797506923	0.9906214171609933	1.184058539755513	0.7351264635822753	0.2846843687901759	1.1299263319638722	-0.7174692728770075	-0.10283838316513029	-0.7343620769091102	1.2519945588684616	-1.2563133418163426	-0.40068204408905994	-1.0712890624503968	-1.4943551633651577	-1.552782882535497	-0.8366325048849381	-0.24173735223497622	-0.05673360532119085	-0.015795886228777374	0.9957229609128786	0.8392507151827604	0.516812545651467	0.24074883016182222	-0.3216345081847244	0.7176052884384931	-0.28074957797996897	0.8320817177949987	0.5101612831828624	1.4053159116325113	-0.46407675422040967	1.0989643698699196	0.9672945397413412	0.1587342119268716	0.9218456914536124	0.6318140263553076	0.9918009262493016	1.1597662711062084	0.36314506934570384
-1.4651615187246818	1.2411535999756793	0.9075405064857521	0.44343080678849234	-1.220861068541922	-0.974110867283054	-0.011508109094284529	0.8412394342650813	1.0180835993209891	-0.002117775186125246	0.9385374705594675	-0.7702392857039638	-0.21270007443600744	1.5345416284893323	0.8771453382196982	0.5784033413831072	0.09524845143646327	1.213043810113254	-0.5717779074477033	-0.20811727982583988	-0.9500472008425513	0.9896580181948086	-1.14242400238414	-0.509399766294797	-1.3025840871722039	-1.4604899264719324	-0.6734222541154486	-1.1023661650108376	-0.30063019817887426	0.04369002191652245	-0.9339175691829298	1.0372583785892386	0.5902839521562053	0.45439740204126555	-0.1533131814772683	-1.1839393129815663	0.44310247571274075	-0.4751667333935549	0.2647548376456127	0.48337656670561663	1.1349826388449302	-0.808522609528679	0.6616914199893166	0.7437344653472775	0.08185526869912464	1.5915999216429475	0.38427053435593245	0.6090614511181687	0.5946571843173454	-0.1791093803288521
-0.7459421881023007	0.7570726885226045	1.0132966541889898	-0.008731638875085304	-1.05651517924202	-0.7534795069494791	-0.16773169211721461	0.15447910306686274	0.5708271565750223	-0.007512941692730039	0.29712312894697257	-0.379848046373745	-0.8164545253173089	1.3355430849798677	0.3137367110152993	0.482241935382516	0.09473494001251609	0.934260934426694	-0.19075797985940007	-0.32281171224233585	-0.761353840471022	0.5605452577321842	-0.7031797964701931	-0.3185735776351793	-0.9532280225917544	-0.9081127582933346	0.5429356709543403	-0.7481206420630093	-0.006388145753501985	0.16338638842341005	-1.3227777065133652	1.0400916699966554	0.2885717552478563	0.19319043777712086	-0.40923943135453394	-1.1317035170987328	0.05134308750112499	-0.42054130693899994	-0.15713730005584847	0.5445914946901627	0.8112254052022077	-0.43615320563810317	0.28822773924863515	0.5376136837233775	0.2111130237779399	1.7950306840514618	0.07946219575907583	0.3298941307547332	-0.08493392716420042	-0.4741718199074941
0.2666559127847089	0.4269972452867503	0.8324016758891527	-0.41612378573131587	-0.37012932618435174	-0.212128752339928	-0.2962463543426511	-0.38893125782625454	0.4005199728672916	0.6032020039703327	0.0016924022603895788	0.19175382588951564	-1.007676350053291	0.5340040362607555	-0.3030943145948454	0.5760050039661577	0.1298421537500523	0.5142712723078001	0.2495373657136932	-0.22277831646342794	-0.2047189999546469	0.23748613209686328	-0.007289141987149219	-0.06798212525382828	-0.35495942700926947	-0.05098205600903911	1.4865115014689105	0.12054852487627442	0.4742949673105798	0.16526938195533214	-0.9563906134531905	0.9266189730567163	0.023270373478696357	-0.05727841158402512	-0.4868896032969635	-0.24361007726600306	-0.06303982641663533	-0.08047246199516522	-0.10293168929582891	0.6814397628881953	0.6041454504352025	0.46493641906546274	0.22391896893451496	0.5491460450663184	0.41482614549259816	1.5052341243330396	-0.18785992084663286	0.2571168519410816	-0.39844854088554243	-0.336259622784683
0.8907949338919524	0.5036993604302837	0.5787159094564942	-0.7060327229334387	0.34455006116248565	0.34204354518142216	-0.41661933694967623	-0.7416517152810159	0.6168794412174983	1.4986208344578584	0.040586860989373086	0.6431937968766569	-0.6127026972848678	-0.36288800793335974	-0.8065264654693809	0.8355087641538208	-0.0010367734798098717	0.1999241351747051	0.549234092275728	0.145610496120905	0.4564166997865999	0.09034484231207161	0.6924840011236566	-0.03915778634814575	0.046479328044569	0.6715150690533791	1.6784454042748405	1.0174003581988171	0.8260957074989669	0.09755481397685	-0.17090260317244715	0.6107112573515305	-0.16803461377221096	-0.12624660549750338	-0.3499056737779062	0.8271996848052146	0.26649578921844724	0.3580966838494534	0.4708686168106972	0.8140319744783069	0.5975731908223886	1.2765110776300361	0.5475030560929555	0.702430636902052	0.5717563441180258	0.936841821365704	-0.3735938814270527	0.3329547955683172	-0.06962577647724769	0.17419212844376683
0.8499745034556356	0.8537042804502502	0.47561300563233266	-0.9201475373457532	0.6412581874803143	0.5625792197962087	-0.5582332822170543	-0.9814195971869245	0.9604793317076213	2.0288356919488595	0.1759960260824101	0.692036592751561	0.18830153940815786	-0.8256636623521361	-1.191629975773785	1.0755625646887428	-0.43183292168517556	0.06683783931430026	0.5778745187532122	0.6186900775112153	0.8893605344718187	-0.03137497252285328	1.090161321881583	-0.3915697385501896	0.023853832274610035	0.9113791365709782	1.0560341177207186	1.4461777112578595	0.822560763016482	0.07664811440233743	0.37892195228988484	0.03417423772704097	-0.36632019200797855	-0.058948889635907394	-0.06535927206150573	1.339069215228612	0.8891722094415137	0.6157299937308128	1.270190039757028	0.8564008051367659	0.761150370981411	1.3642993560862369	1.0882530959276742	0.7453466881628069	0.5675035200688997	0.41012860115623245	-0.5385526857321017	0.3742873403925227	0.7684130914554221	0.8010725975930545
0.4492418170479614	1.0687818479699125	0.534394381611544	-1.1458065685469765	0.4358251691600677	0.3165088740346791	-0.721110747308353	-1.1328459350018074	1.037148176170839	1.7569907256352393	0.14176507129474272	0.27681867665924936	0.946803457314777	-0.6589444230025892	-1.5363177723939268	1.077104276822085	-1.092503282349024	-0.007510321279222288	0.3439626792658908	0.946916505325743	0.9009602744157561	-0.2936005925463724	1.028424522521587	-1.0200157820820093	-0.2953201903063001	0.6678752806745468	0.016647151810785247	1.265298036785758	0.4924000551733831	0.13204640041296242	0.25149898313579944	-0.734526342824109	-0.6804064499999217	-0.06048748777242448	0.17334856961175843	1.0135295031084586	1.4671167173024888	0.5287163326759492	1.8445196473319427	0.7668950940727715	0.9657749692279138	0.5859920749862095	1.509527715897112	0.5067227489812774	0.3399748171315936	0.1380084147864733	-0.7642108436457168	0.23036297624380023	1.646991776042492	1.2507620279168965
0.23950121725647064	0.8372365765156254	0.5512751113910045	-1.3680359214999673	0.009864530033739364	-0.20214523937698328	-0.8418041478576895	-1.1162889020907902	0.6660868714486431	0.8384316331022648	-0.14328718227798615	-0.35581231296965726	1.2519875052733955	-0.09835655694446697	-1.8219244570051614	0.7606496376656053	-1.6782896295220864	-0.17695556629372186	-0.009384838117238854	0.9820895191744755	0.5531874596807104	-0.6642677026332569	0.6092302259064577	-1.5652418083582382	-0.5704106834500468	0.2565659288834611	-0.8279614459430223	0.7389275150832116	0.0794813993204577	0.18915418456520033	-0.4103102487047014	-1.438540624972435	-1.0786224186119124	-0.26026165231362747	0.17439169469723464	0.20840943888651298	1.6963238204095126	0.17349583538745322	1.8756742513267777	0.5623500503536253	1.0466636732806063	-0.5411611309395438	1.5217556701479347	0.06822814429204442	-0.04142554643582501	0.10036223865084391	-1.0200999985594617	-0.07470155970695476	2.064857033931801	1.3430760432207585
0.47451457828881927	0.22672215789073982	0.32441101727816224	-1.4145122413616418	-0.27200740241071786	-0.6084688211975389	-0.8154512702385787	-0.8662709106325854	0.03321699380779131	-0.09769050532019964	-0.5175779732173365	-0.7892288819398645	1.0153246696973859	0.4118679119687588	-1.8700149982227834	0.26139801636707116	-1.8111836465772218	-0.43490787189896785	-0.29225888345419954	0.763082416606247	0.10285429319675791	-0.9056176884207827	0.11553510775695876	-1.6302351436063927	-0.5301381339441309	0.020180199850554036	-1.039778772199765	0.259434864738703	-0.16537558719961604	0.18604111298141457	-1.0010426047718017	-1.7235348614375434	-1.3319824947275245	-0.5402856965697382	-0.07332307047351358	-0.4184175288937244	1.4622314209565381	-0.19207232954612907	1.3716336742485251	0.2991328078919776	0.8967339827055268	-1.2060420290340483	1.0779615636926712	-0.304905650958407	-0.36874526148932085	0.10339802472446279	-1.139548122611187	-0.35338332771914477	1.8039553580629746	1.0726087759676768
[truncated: 72 more columns]
